# Supplementary material for: Young glial progenitor cells competitively replace aged and diseased human glia in the adult chimeric mouse brain
Source: Nat Biotechnol. 2023 Jul 17;42(5):719–30. doi: 10.1038/s41587-023-01798-5 (PMC11098747; doi:10.1038/s41587-023-01798-5)
Supplement: Supplementary file 3 — Differentially expressed gene lists in the HD allograft model. [file 41587_2023_1798_MOESM3_ESM.xlsx]

## Sheet: WT Ctr vs HD Ctr
Gene	PVal	FDR	Log2FC	Comparison
MT-CO2	2.68505e-84	3.27925e-80	1.26447	WT Ctr vs HD Ctr
MT-ATP6	1.51834e-67	9.27172e-64	1.37299	WT Ctr vs HD Ctr
MT-CO1	2.27541e-51	9.26321e-48	1.05242	WT Ctr vs HD Ctr
GPM6B	4.62054e-51	1.41077e-47	-0.958799	WT Ctr vs HD Ctr
OLIG1	3.58269e-46	8.75108e-43	-1.03346	WT Ctr vs HD Ctr
APOD	6.93628e-46	1.41188e-42	-1.20245	WT Ctr vs HD Ctr
MT-ND3	7.22334e-45	1.26027e-41	1.20997	WT Ctr vs HD Ctr
CPE	7.77218e-44	1.18652e-40	-1.00606	WT Ctr vs HD Ctr
BCAN	1.44342e-43	1.95872e-40	-0.977663	WT Ctr vs HD Ctr
ITM2B	1.80015e-43	2.19852e-40	-0.816054	WT Ctr vs HD Ctr
MT-CO3	2.7899e-40	3.09755e-37	1.06541	WT Ctr vs HD Ctr
TMEM59	3.19281e-38	3.24948e-35	-1.06778	WT Ctr vs HD Ctr
SCG3	2.61043e-36	2.4524e-33	-1.0305	WT Ctr vs HD Ctr
CD81	1.17667e-35	1.02648e-32	-0.896387	WT Ctr vs HD Ctr
PCSK1N	2.21498e-35	1.80343e-32	-1.01047	WT Ctr vs HD Ctr
PGRMC1	6.27551e-35	4.79018e-32	-0.941493	WT Ctr vs HD Ctr
CALM1	1.82286e-33	1.30956e-30	-0.922476	WT Ctr vs HD Ctr
GPM6A	1.40159e-31	9.50981e-29	-0.715854	WT Ctr vs HD Ctr
NKAIN4	5.653e-31	3.63369e-28	-1.09305	WT Ctr vs HD Ctr
SPARCL1	1.776e-30	1.08451e-27	-1.43635	WT Ctr vs HD Ctr
FTH1	8.06208e-30	4.68868e-27	-0.80121	WT Ctr vs HD Ctr
MTRNR2L12	1.33353e-29	7.40292e-27	1.02085	WT Ctr vs HD Ctr
NDUFA4	2.54e-29	1.34874e-26	-0.928999	WT Ctr vs HD Ctr
THY1	1.37005e-28	6.97184e-26	-1.14316	WT Ctr vs HD Ctr
S100B	1.76069e-28	8.60132e-26	-0.978793	WT Ctr vs HD Ctr
PEBP1	2.913e-28	1.36832e-25	-0.971708	WT Ctr vs HD Ctr
MT-ND4	3.60924e-28	1.63258e-25	0.830078	WT Ctr vs HD Ctr
EID1	5.1462e-28	2.24466e-25	-0.873042	WT Ctr vs HD Ctr
SERPINE2	2.50817e-27	1.05629e-24	-0.823408	WT Ctr vs HD Ctr
EMC7	4.9e-27	1.93044e-24	-1.14887	WT Ctr vs HD Ctr
EIF1	4.77111e-27	1.93044e-24	-0.812509	WT Ctr vs HD Ctr
PTN	2.19474e-26	8.37637e-24	-0.784793	WT Ctr vs HD Ctr
PPIB	2.36916e-26	8.76803e-24	-0.874257	WT Ctr vs HD Ctr
ITM2C	3.39281e-26	1.21872e-23	-0.905252	WT Ctr vs HD Ctr
NANS	6.96152e-26	2.42917e-23	-0.256731	WT Ctr vs HD Ctr
MEG3	2.09322e-25	7.10125e-23	1.57464	WT Ctr vs HD Ctr
SCRG1	3.12534e-25	1.00447e-22	-0.78622	WT Ctr vs HD Ctr
TMSB4X	3.1108e-25	1.00447e-22	-0.68561	WT Ctr vs HD Ctr
CD63	6.17193e-25	1.93276e-22	-0.877117	WT Ctr vs HD Ctr
SEC11C	1.36561e-24	4.16955e-22	-1.03771	WT Ctr vs HD Ctr
MARCKSL1	1.86258e-24	5.54822e-22	-0.878274	WT Ctr vs HD Ctr
H3-3B	1.65018e-23	4.79848e-21	-0.752006	WT Ctr vs HD Ctr
B2M	2.00114e-23	5.6837e-21	-0.842856	WT Ctr vs HD Ctr
TSC22D1	2.31265e-23	6.41918e-21	-0.882951	WT Ctr vs HD Ctr
HPS6	2.88204e-23	7.82186e-21	-0.157678	WT Ctr vs HD Ctr
CLPB	5.17314e-23	1.37347e-20	-0.261573	WT Ctr vs HD Ctr
RAMP1	5.52131e-23	1.43313e-20	-1.18131	WT Ctr vs HD Ctr
CHID1	5.63255e-23	1.43313e-20	-0.880311	WT Ctr vs HD Ctr
NDUFC2	6.82405e-23	1.67833e-20	-1.02212	WT Ctr vs HD Ctr
METRN	6.87107e-23	1.67833e-20	-0.772399	WT Ctr vs HD Ctr
PRDX1	1.10502e-22	2.5953e-20	-0.886846	WT Ctr vs HD Ctr
SCD5	1.4122e-22	3.25419e-20	-1.00816	WT Ctr vs HD Ctr
CALR	2.66298e-22	5.91328e-20	-1.0478	WT Ctr vs HD Ctr
PCMT1	2.88001e-22	6.28099e-20	-0.99389	WT Ctr vs HD Ctr
LRP1	4.88953e-22	1.04765e-19	-0.793646	WT Ctr vs HD Ctr
HSP90B1	6.01298e-22	1.26615e-19	-0.867635	WT Ctr vs HD Ctr
CSPG5	8.77958e-22	1.81737e-19	-0.732058	WT Ctr vs HD Ctr
PACC1	1.01252e-21	2.06099e-19	-0.951355	WT Ctr vs HD Ctr
RPL18	1.23245e-21	2.46753e-19	-0.731315	WT Ctr vs HD Ctr
HTRA1	1.64435e-21	3.2391e-19	-0.999287	WT Ctr vs HD Ctr
DNER	3.03655e-21	5.88656e-19	-0.990958	WT Ctr vs HD Ctr
PDIA6	3.22005e-21	6.14475e-19	-0.990763	WT Ctr vs HD Ctr
VDAC2	4.3044e-21	8.08764e-19	-0.994489	WT Ctr vs HD Ctr
ABCA3	5.72542e-21	1.05946e-18	-0.534979	WT Ctr vs HD Ctr
C1QL1	5.87999e-21	1.07183e-18	-1.1697	WT Ctr vs HD Ctr
TMBIM6	1.30425e-20	2.34247e-18	-0.774978	WT Ctr vs HD Ctr
FTL	1.35805e-20	2.40375e-18	-0.876388	WT Ctr vs HD Ctr
MT-CYB	1.52936e-20	2.66829e-18	0.691766	WT Ctr vs HD Ctr
CD9	1.73951e-20	2.99221e-18	-1.16754	WT Ctr vs HD Ctr
SARAF	7.16932e-20	1.16745e-17	-0.71742	WT Ctr vs HD Ctr
STX2	1.01332e-19	1.62838e-17	-0.308055	WT Ctr vs HD Ctr
COX6A1	1.43609e-19	2.27778e-17	-0.771552	WT Ctr vs HD Ctr
MGST3	1.74516e-19	2.73252e-17	-0.912516	WT Ctr vs HD Ctr
CLTA	1.8677e-19	2.88737e-17	-0.956767	WT Ctr vs HD Ctr
MT3	1.91817e-19	2.92832e-17	-1.20949	WT Ctr vs HD Ctr
RPS23	2.08141e-19	3.10003e-17	-0.658821	WT Ctr vs HD Ctr
PORCN	3.96228e-19	5.83029e-17	-0.258984	WT Ctr vs HD Ctr
PTMA	6.84627e-19	9.95399e-17	-0.755218	WT Ctr vs HD Ctr
LINC00632	9.31419e-19	1.33829e-16	1.23085	WT Ctr vs HD Ctr
MT-ND1	1.07729e-18	1.52988e-16	0.763696	WT Ctr vs HD Ctr
ATP6AP2	1.30116e-18	1.82655e-16	-0.943191	WT Ctr vs HD Ctr
DAD1	1.38089e-18	1.91645e-16	-0.900242	WT Ctr vs HD Ctr
ARIH2OS	1.62891e-18	2.23526e-16	-0.177848	WT Ctr vs HD Ctr
RPL3	1.78791e-18	2.42619e-16	-0.713863	WT Ctr vs HD Ctr
PHF23	2.21528e-18	2.9731e-16	-0.502472	WT Ctr vs HD Ctr
HACD3	2.3798e-18	3.12522e-16	-0.916421	WT Ctr vs HD Ctr
SEC11A	3.15472e-18	4.08074e-16	-0.824545	WT Ctr vs HD Ctr
APLP2	4.8716e-18	6.19759e-16	-0.83359	WT Ctr vs HD Ctr
CLDN10	7.24822e-18	9.0329e-16	-0.684353	WT Ctr vs HD Ctr
THUMPD3	8.47161e-18	1.04509e-15	-0.204223	WT Ctr vs HD Ctr
SRP14	9.26381e-18	1.12019e-15	-0.608139	WT Ctr vs HD Ctr
HBD	9.45495e-18	1.13209e-15	1.69499	WT Ctr vs HD Ctr
H3-3A	9.68599e-18	1.14849e-15	-0.598548	WT Ctr vs HD Ctr
SDHC	1.36216e-17	1.58438e-15	-0.459576	WT Ctr vs HD Ctr
SNN	1.37912e-17	1.58898e-15	-0.37842	WT Ctr vs HD Ctr
SNU13	2.49123e-17	2.84349e-15	-0.900028	WT Ctr vs HD Ctr
PPIA	3.07533e-17	3.47769e-15	-0.706594	WT Ctr vs HD Ctr
ATP2A2	3.19711e-17	3.58223e-15	-0.586146	WT Ctr vs HD Ctr
MPC2	3.42939e-17	3.80756e-15	-1.0248	WT Ctr vs HD Ctr
ZDHHC14	3.7823e-17	4.16156e-15	-0.26903	WT Ctr vs HD Ctr
SPCS2	4.84966e-17	5.2883e-15	-0.763967	WT Ctr vs HD Ctr
UBE2H	5.10312e-17	5.50982e-15	-0.572398	WT Ctr vs HD Ctr
YWHAE	6.42875e-17	6.82733e-15	-0.741643	WT Ctr vs HD Ctr
YBX1	6.85264e-17	7.1531e-15	-0.751482	WT Ctr vs HD Ctr
MT-ND4L	6.85234e-17	7.1531e-15	0.653505	WT Ctr vs HD Ctr
RAB2A	7.49751e-17	7.75992e-15	-0.655038	WT Ctr vs HD Ctr
NACA	8.16214e-17	8.23836e-15	-0.60624	WT Ctr vs HD Ctr
GPR37L1	8.84495e-17	8.85437e-15	-0.912424	WT Ctr vs HD Ctr
LRPAP1	9.66759e-17	9.52179e-15	-0.811897	WT Ctr vs HD Ctr
ATP5F1D	1.17658e-16	1.14956e-14	-0.901298	WT Ctr vs HD Ctr
SSBP3	1.4113e-16	1.35718e-14	-0.245066	WT Ctr vs HD Ctr
CFL1	1.76426e-16	1.6703e-14	-0.733333	WT Ctr vs HD Ctr
HSPA5	1.85408e-16	1.74183e-14	-0.921757	WT Ctr vs HD Ctr
HSP90AB1	2.15958e-16	2.01335e-14	-0.661536	WT Ctr vs HD Ctr
RNF175	2.21855e-16	2.05267e-14	-0.246199	WT Ctr vs HD Ctr
RSL1D1	2.36111e-16	2.16814e-14	-0.716507	WT Ctr vs HD Ctr
UBE2E2	2.56924e-16	2.34165e-14	-0.390381	WT Ctr vs HD Ctr
GOLM1	2.6039e-16	2.35566e-14	-0.868208	WT Ctr vs HD Ctr
RPS7	3.51948e-16	3.13748e-14	-0.505882	WT Ctr vs HD Ctr
VAPA	3.57816e-16	3.16667e-14	-0.720152	WT Ctr vs HD Ctr
OGFR	3.91899e-16	3.44336e-14	-0.374629	WT Ctr vs HD Ctr
DBI	4.23206e-16	3.69187e-14	-0.630145	WT Ctr vs HD Ctr
CANX	4.50576e-16	3.90275e-14	-0.843188	WT Ctr vs HD Ctr
XIAP	5.12916e-16	4.35078e-14	-0.380508	WT Ctr vs HD Ctr
GNAS	5.12988e-16	4.35078e-14	-0.624143	WT Ctr vs HD Ctr
RPL13	5.47394e-16	4.61057e-14	-0.762812	WT Ctr vs HD Ctr
ACTB	6.62961e-16	5.54571e-14	-0.671511	WT Ctr vs HD Ctr
LINGO1	7.4185e-16	6.16341e-14	-0.892508	WT Ctr vs HD Ctr
TMEM251	7.70218e-16	6.35586e-14	-0.157532	WT Ctr vs HD Ctr
ATRN	9.7727e-16	8.01033e-14	-0.34477	WT Ctr vs HD Ctr
RPS3	1.03658e-15	8.43982e-14	-0.576096	WT Ctr vs HD Ctr
ACTG1	1.07589e-15	8.70189e-14	-0.668048	WT Ctr vs HD Ctr
MT-ATP8	1.30763e-15	1.05066e-13	0.869297	WT Ctr vs HD Ctr
SLC25A5	1.35561e-15	1.07507e-13	-1.02459	WT Ctr vs HD Ctr
ARL6IP5	1.48544e-15	1.17043e-13	-0.901584	WT Ctr vs HD Ctr
SLITRK2	1.74197e-15	1.3465e-13	0.845998	WT Ctr vs HD Ctr
LMAN2	1.85168e-15	1.4223e-13	-0.716607	WT Ctr vs HD Ctr
RTN3	2.05723e-15	1.54257e-13	-0.714777	WT Ctr vs HD Ctr
MSRB2	2.05878e-15	1.54257e-13	-0.806891	WT Ctr vs HD Ctr
SPCS1	2.38651e-15	1.77722e-13	-0.924778	WT Ctr vs HD Ctr
LAPTM4B	2.41164e-15	1.78505e-13	-0.810824	WT Ctr vs HD Ctr
SPATA2L	2.52707e-15	1.84809e-13	-0.286489	WT Ctr vs HD Ctr
CADM4	2.99157e-15	2.17476e-13	-0.858827	WT Ctr vs HD Ctr
HIKESHI	3.78344e-15	2.73415e-13	-0.679238	WT Ctr vs HD Ctr
RPS24	3.82625e-15	2.74882e-13	-0.558771	WT Ctr vs HD Ctr
SDC3	4.1594e-15	2.95269e-13	-0.65072	WT Ctr vs HD Ctr
CEBPG	4.18256e-15	2.95269e-13	-0.259688	WT Ctr vs HD Ctr
RAB9A	4.43006e-15	3.09167e-13	-0.957469	WT Ctr vs HD Ctr
EXOC2	4.48989e-15	3.11563e-13	-0.360717	WT Ctr vs HD Ctr
FXYD6	5.84818e-15	3.99016e-13	-0.901738	WT Ctr vs HD Ctr
UFD1	6.74042e-15	4.57337e-13	-0.241824	WT Ctr vs HD Ctr
MALAT1	8.9738e-15	6.02181e-13	0.773287	WT Ctr vs HD Ctr
MRPL16	9.04494e-15	6.03638e-13	-0.501294	WT Ctr vs HD Ctr
TUSC2	9.27461e-15	6.15602e-13	-0.419199	WT Ctr vs HD Ctr
PRH1	1.01576e-14	6.7057e-13	-0.158301	WT Ctr vs HD Ctr
REEP5	1.22963e-14	8.07393e-13	-0.609427	WT Ctr vs HD Ctr
OLFM1	1.35889e-14	8.82771e-13	-0.869436	WT Ctr vs HD Ctr
SLC1A1	1.89454e-14	1.22424e-12	-0.451342	WT Ctr vs HD Ctr
LUZP2	2.23454e-14	1.43634e-12	-0.691841	WT Ctr vs HD Ctr
FAU	2.41915e-14	1.54686e-12	-0.597572	WT Ctr vs HD Ctr
CYB5B	2.47766e-14	1.57602e-12	-0.216385	WT Ctr vs HD Ctr
RABAC1	2.86819e-14	1.80563e-12	-0.882847	WT Ctr vs HD Ctr
PFN2	3.3908e-14	2.12369e-12	-0.788957	WT Ctr vs HD Ctr
VKORC1L1	3.4968e-14	2.1789e-12	-0.155196	WT Ctr vs HD Ctr
RIOK2	4.01127e-14	2.47423e-12	-0.305825	WT Ctr vs HD Ctr
GLRX5	4.71622e-14	2.89443e-12	-0.911243	WT Ctr vs HD Ctr
HINT1	4.81754e-14	2.93998e-12	-0.743123	WT Ctr vs HD Ctr
C1QBP	4.83859e-14	2.93998e-12	-0.8493	WT Ctr vs HD Ctr
ATP6V0B	4.8982e-14	2.96147e-12	-0.830765	WT Ctr vs HD Ctr
PSMG1	6.01075e-14	3.61622e-12	-0.356045	WT Ctr vs HD Ctr
ZFP36L2	7.65979e-14	4.56337e-12	-0.916756	WT Ctr vs HD Ctr
C1QTNF4	8.06147e-14	4.77936e-12	-0.424833	WT Ctr vs HD Ctr
LMAN1	8.13616e-14	4.80033e-12	-0.56888	WT Ctr vs HD Ctr
PRMT6	1.25352e-13	7.12058e-12	-0.152953	WT Ctr vs HD Ctr
PRDX2	1.4173e-13	8.01364e-12	-0.626814	WT Ctr vs HD Ctr
EBPL	1.77429e-13	9.86431e-12	-0.578965	WT Ctr vs HD Ctr
EIF3K	1.77692e-13	9.86431e-12	-0.84319	WT Ctr vs HD Ctr
EBP	1.80175e-13	9.9569e-12	-0.221446	WT Ctr vs HD Ctr
RPL15	1.90375e-13	1.04263e-11	-0.588454	WT Ctr vs HD Ctr
GCSH	1.96444e-13	1.07106e-11	-0.839462	WT Ctr vs HD Ctr
ABHD2	1.9868e-13	1.07844e-11	-0.794072	WT Ctr vs HD Ctr
GPT2	2.2788e-13	1.21027e-11	-0.210201	WT Ctr vs HD Ctr
ZDHHC2	2.34382e-13	1.23562e-11	-0.346881	WT Ctr vs HD Ctr
PSMD11	2.34719e-13	1.23562e-11	-0.247934	WT Ctr vs HD Ctr
ARF1	2.4003e-13	1.25815e-11	-0.753384	WT Ctr vs HD Ctr
CXXC5	2.50812e-13	1.30348e-11	-0.612742	WT Ctr vs HD Ctr
TMEM106B	2.59436e-13	1.33608e-11	-0.594927	WT Ctr vs HD Ctr
GRPEL1	3.02573e-13	1.53333e-11	-0.294251	WT Ctr vs HD Ctr
VBP1	3.21728e-13	1.61698e-11	-0.862379	WT Ctr vs HD Ctr
SET	3.33557e-13	1.66275e-11	-0.75705	WT Ctr vs HD Ctr
YIPF6	4.21212e-13	2.06597e-11	-0.319004	WT Ctr vs HD Ctr
MRPS28	4.25706e-13	2.06764e-11	-0.465033	WT Ctr vs HD Ctr
RAPGEF1	4.24839e-13	2.06764e-11	-0.197692	WT Ctr vs HD Ctr
RNF34	4.26632e-13	2.06764e-11	-0.274432	WT Ctr vs HD Ctr
PLLP	4.76308e-13	2.28123e-11	-0.727143	WT Ctr vs HD Ctr
CCND3	5.2633e-13	2.4915e-11	-0.179527	WT Ctr vs HD Ctr
ALDH2	5.87642e-13	2.77099e-11	-0.584898	WT Ctr vs HD Ctr
OAZ1	6.03145e-13	2.8223e-11	-0.69292	WT Ctr vs HD Ctr
ENDOG	6.18133e-13	2.87044e-11	-0.532966	WT Ctr vs HD Ctr
SKP1	6.35348e-13	2.91711e-11	-0.658074	WT Ctr vs HD Ctr
TBCC	6.34403e-13	2.91711e-11	-0.166425	WT Ctr vs HD Ctr
UBC	6.81449e-13	3.11706e-11	-0.692444	WT Ctr vs HD Ctr
METTL9	7.31852e-13	3.32272e-11	-0.712858	WT Ctr vs HD Ctr
TMEM222	8.33737e-13	3.75735e-11	-0.240793	WT Ctr vs HD Ctr
SOD1	8.50499e-13	3.8188e-11	-0.932958	WT Ctr vs HD Ctr
TTC19	8.93001e-13	3.99495e-11	-0.346184	WT Ctr vs HD Ctr
L3HYPDH	9.22321e-13	4.11106e-11	-0.196952	WT Ctr vs HD Ctr
CLU	9.42999e-13	4.18795e-11	-0.895765	WT Ctr vs HD Ctr
GPC1	1.10144e-12	4.8388e-11	-0.523203	WT Ctr vs HD Ctr
RASSF2	1.39179e-12	6.09246e-11	-0.611138	WT Ctr vs HD Ctr
MTDH	1.44687e-12	6.28848e-11	-0.691143	WT Ctr vs HD Ctr
GMNN	1.51856e-12	6.55342e-11	-0.182238	WT Ctr vs HD Ctr
SLC44A1	1.63941e-12	7.02529e-11	-0.44127	WT Ctr vs HD Ctr
GNPTAB	1.66599e-12	7.11424e-11	-0.33667	WT Ctr vs HD Ctr
MRPS6	1.75544e-12	7.47012e-11	-0.548752	WT Ctr vs HD Ctr
ZNF800	1.79735e-12	7.59563e-11	-0.365843	WT Ctr vs HD Ctr
NDFIP2	1.79738e-12	7.59563e-11	-0.253796	WT Ctr vs HD Ctr
RPL7A	1.91099e-12	8.02025e-11	-0.516022	WT Ctr vs HD Ctr
EIF1AX	1.97139e-12	8.24539e-11	-0.80686	WT Ctr vs HD Ctr
NUCB2	1.98739e-12	8.25577e-11	-0.43444	WT Ctr vs HD Ctr
LDHB	2.35468e-12	9.71546e-11	-0.723649	WT Ctr vs HD Ctr
IGSF8	2.71882e-12	1.09587e-10	-0.217016	WT Ctr vs HD Ctr
SUMF2	2.83769e-12	1.13904e-10	-0.281828	WT Ctr vs HD Ctr
MTRNR2L8	2.84457e-12	1.13904e-10	0.76411	WT Ctr vs HD Ctr
ARF4	2.88295e-12	1.15064e-10	-0.687187	WT Ctr vs HD Ctr
MBIP	3.15284e-12	1.25425e-10	-0.201721	WT Ctr vs HD Ctr
GAPDH	3.36388e-12	1.32955e-10	-0.690824	WT Ctr vs HD Ctr
ARPC3	3.386e-12	1.33398e-10	-0.799831	WT Ctr vs HD Ctr
PTPRZ1	3.41312e-12	1.34034e-10	-0.415097	WT Ctr vs HD Ctr
LGMN	3.66876e-12	1.43611e-10	-0.155613	WT Ctr vs HD Ctr
IGLON5	3.72101e-12	1.45191e-10	-0.213656	WT Ctr vs HD Ctr
SLC35A5	4.20004e-12	1.62326e-10	-0.171769	WT Ctr vs HD Ctr
ST13	4.28829e-12	1.65214e-10	-0.786679	WT Ctr vs HD Ctr
DIPK1B	4.38942e-12	1.68579e-10	-0.385517	WT Ctr vs HD Ctr
TNR	4.56996e-12	1.74962e-10	-0.599051	WT Ctr vs HD Ctr
ATXN7L3B	6.07249e-12	2.29608e-10	-0.761534	WT Ctr vs HD Ctr
LBR	6.18035e-12	2.3165e-10	-0.16263	WT Ctr vs HD Ctr
ALKBH4	6.17076e-12	2.3165e-10	-0.467924	WT Ctr vs HD Ctr
MT-ND5	6.18341e-12	2.3165e-10	0.504666	WT Ctr vs HD Ctr
COMT	6.76164e-12	2.52538e-10	-0.712165	WT Ctr vs HD Ctr
QKI	6.98571e-12	2.60111e-10	-0.494263	WT Ctr vs HD Ctr
PARK7	7.18831e-12	2.65229e-10	-0.778257	WT Ctr vs HD Ctr
HEXIM2	7.2161e-12	2.65383e-10	-0.183143	WT Ctr vs HD Ctr
SULF2	7.23593e-12	2.65383e-10	-0.596578	WT Ctr vs HD Ctr
CNIH4	7.56311e-12	2.75726e-10	-0.415109	WT Ctr vs HD Ctr
FRMD8	7.83745e-12	2.84877e-10	-0.166495	WT Ctr vs HD Ctr
ACSL3	8.21744e-12	2.97803e-10	-0.542511	WT Ctr vs HD Ctr
LUC7L3	8.5407e-12	3.06787e-10	0.187659	WT Ctr vs HD Ctr
TTYH1	8.62061e-12	3.08749e-10	-0.68578	WT Ctr vs HD Ctr
GTPBP6	8.69089e-12	3.09571e-10	-0.247907	WT Ctr vs HD Ctr
TPI1	8.92814e-12	3.16975e-10	-0.819342	WT Ctr vs HD Ctr
HEPN1	9.59407e-12	3.38648e-10	-0.665965	WT Ctr vs HD Ctr
SLC52A2	1.02827e-11	3.59836e-10	-0.265795	WT Ctr vs HD Ctr
RELL1	1.03644e-11	3.61657e-10	-0.206815	WT Ctr vs HD Ctr
MARCKS	1.04425e-11	3.62312e-10	-0.5562	WT Ctr vs HD Ctr
BCL2L1	1.04276e-11	3.62312e-10	-0.231507	WT Ctr vs HD Ctr
ADIPOR1	1.09061e-11	3.77325e-10	-0.24472	WT Ctr vs HD Ctr
TUBB2B	1.0956e-11	3.77984e-10	-0.823716	WT Ctr vs HD Ctr
CHGB	1.17614e-11	4.04625e-10	-0.410002	WT Ctr vs HD Ctr
IRF2BP1	1.1856e-11	4.06156e-10	-0.174143	WT Ctr vs HD Ctr
NDUFB10	1.20543e-11	4.11228e-10	-0.870703	WT Ctr vs HD Ctr
MARCHF7	1.34403e-11	4.547e-10	0.234195	WT Ctr vs HD Ctr
H2AZ1	1.36109e-11	4.59188e-10	-0.708278	WT Ctr vs HD Ctr
SAMD8	1.44807e-11	4.85858e-10	-0.314221	WT Ctr vs HD Ctr
DHRS7	1.52825e-11	5.11358e-10	-0.74345	WT Ctr vs HD Ctr
CNP	1.54224e-11	5.14628e-10	-0.819873	WT Ctr vs HD Ctr
CHST8	1.55017e-11	5.14977e-10	-0.244489	WT Ctr vs HD Ctr
CDK14	1.57184e-11	5.20242e-10	0.171735	WT Ctr vs HD Ctr
ATP5PF	1.84921e-11	6.03859e-10	-0.865915	WT Ctr vs HD Ctr
GLTP	1.88033e-11	6.12387e-10	-0.56086	WT Ctr vs HD Ctr
PRDX5	1.90602e-11	6.17461e-10	-0.862598	WT Ctr vs HD Ctr
FHIT	1.92994e-11	6.23554e-10	-0.243656	WT Ctr vs HD Ctr
MT-ND2	1.96152e-11	6.32086e-10	0.49572	WT Ctr vs HD Ctr
OLFM2	2.16963e-11	6.89714e-10	-0.848975	WT Ctr vs HD Ctr
RPL11	2.54522e-11	8.03225e-10	-0.549843	WT Ctr vs HD Ctr
TMEM50A	2.61143e-11	8.21994e-10	-0.73558	WT Ctr vs HD Ctr
BEX4	2.68443e-11	8.42799e-10	-0.674726	WT Ctr vs HD Ctr
C1orf56	2.70948e-11	8.48484e-10	-0.297772	WT Ctr vs HD Ctr
TBC1D14	2.94504e-11	9.17546e-10	-0.283087	WT Ctr vs HD Ctr
C1QL2	3.07442e-11	9.52985e-10	-0.70684	WT Ctr vs HD Ctr
RPLP1	3.09e-11	9.52985e-10	-0.358406	WT Ctr vs HD Ctr
PSMB1	3.2994e-11	1.015e-09	-0.759194	WT Ctr vs HD Ctr
PCDHGB6	3.38212e-11	1.03784e-09	0.634575	WT Ctr vs HD Ctr
SRI	3.52963e-11	1.07768e-09	-0.701104	WT Ctr vs HD Ctr
SCARB2	3.64219e-11	1.10928e-09	-0.611549	WT Ctr vs HD Ctr
TAFA5	3.80313e-11	1.15541e-09	-0.376788	WT Ctr vs HD Ctr
DEGS1	4.07012e-11	1.22133e-09	-0.662354	WT Ctr vs HD Ctr
MAP3K13	4.06429e-11	1.22133e-09	-0.217614	WT Ctr vs HD Ctr
RPS13	4.18812e-11	1.25366e-09	-0.548449	WT Ctr vs HD Ctr
SRP9	4.45556e-11	1.33046e-09	-0.810834	WT Ctr vs HD Ctr
SESN3	4.52487e-11	1.34786e-09	-0.47856	WT Ctr vs HD Ctr
TIPRL	4.67786e-11	1.38667e-09	-0.458072	WT Ctr vs HD Ctr
IGSF21	5.04024e-11	1.49047e-09	-0.768947	WT Ctr vs HD Ctr
RPS27A	5.50543e-11	1.61242e-09	-0.373876	WT Ctr vs HD Ctr
ELOC	5.59848e-11	1.63575e-09	-0.609588	WT Ctr vs HD Ctr
RCN2	5.65013e-11	1.6469e-09	-0.540255	WT Ctr vs HD Ctr
OS9	5.70157e-11	1.65794e-09	-0.497517	WT Ctr vs HD Ctr
LRRC8A	5.95588e-11	1.7196e-09	-0.290732	WT Ctr vs HD Ctr
GMPS	6.13875e-11	1.76822e-09	-0.268894	WT Ctr vs HD Ctr
GRID2	6.15883e-11	1.76983e-09	-0.601151	WT Ctr vs HD Ctr
SPOCK3	6.49595e-11	1.86232e-09	-0.212754	WT Ctr vs HD Ctr
RAB8A	6.70933e-11	1.91899e-09	-0.388775	WT Ctr vs HD Ctr
FABP7	6.77941e-11	1.93e-09	-0.61195	WT Ctr vs HD Ctr
VAMP2	6.77466e-11	1.93e-09	-0.602556	WT Ctr vs HD Ctr
RTN4RL2	6.89205e-11	1.9575e-09	-0.349984	WT Ctr vs HD Ctr
APLP1	7.09436e-11	2.00879e-09	-0.494396	WT Ctr vs HD Ctr
OCIAD1	7.34222e-11	2.06614e-09	-0.612351	WT Ctr vs HD Ctr
FKBP1A	7.47735e-11	2.09933e-09	-0.503097	WT Ctr vs HD Ctr
PHB	7.71072e-11	2.15989e-09	-0.74794	WT Ctr vs HD Ctr
VEGFB	7.84475e-11	2.1874e-09	-0.652436	WT Ctr vs HD Ctr
WASHC3	7.9928e-11	2.2236e-09	-0.180822	WT Ctr vs HD Ctr
DYNLL1	8.23758e-11	2.2813e-09	-0.622592	WT Ctr vs HD Ctr
GNPTG	8.93617e-11	2.43068e-09	-0.363794	WT Ctr vs HD Ctr
MPDU1	8.92699e-11	2.43068e-09	-0.247463	WT Ctr vs HD Ctr
RAB5IF	8.89277e-11	2.43068e-09	-0.409844	WT Ctr vs HD Ctr
PAXX	9.69626e-11	2.60282e-09	-0.420512	WT Ctr vs HD Ctr
CLTC	9.69692e-11	2.60282e-09	-0.482481	WT Ctr vs HD Ctr
TBCB	9.68271e-11	2.60282e-09	-0.776855	WT Ctr vs HD Ctr
TMED2	9.94709e-11	2.65829e-09	-0.389232	WT Ctr vs HD Ctr
ASTN1	1.03207e-10	2.7521e-09	-0.327219	WT Ctr vs HD Ctr
CCDC14	1.04689e-10	2.777e-09	0.576373	WT Ctr vs HD Ctr
NENF	1.05681e-10	2.79368e-09	-0.821789	WT Ctr vs HD Ctr
MINDY1	1.07977e-10	2.84208e-09	-0.165906	WT Ctr vs HD Ctr
TM9SF3	1.10619e-10	2.88057e-09	-0.648403	WT Ctr vs HD Ctr
LINC02552	1.12378e-10	2.91397e-09	-0.498878	WT Ctr vs HD Ctr
BSG	1.1215e-10	2.91397e-09	-0.777855	WT Ctr vs HD Ctr
SELENOS	1.17292e-10	3.03493e-09	-0.676555	WT Ctr vs HD Ctr
TUBA1A	1.24182e-10	3.20642e-09	-0.534979	WT Ctr vs HD Ctr
SLC35A1	1.24522e-10	3.20841e-09	-0.253556	WT Ctr vs HD Ctr
R3HCC1	1.32167e-10	3.38396e-09	-0.199736	WT Ctr vs HD Ctr
STUB1	1.34891e-10	3.4465e-09	-0.631632	WT Ctr vs HD Ctr
AVEN	1.39084e-10	3.54622e-09	-0.160986	WT Ctr vs HD Ctr
TBL1XR1	1.40485e-10	3.57447e-09	-0.283794	WT Ctr vs HD Ctr
MRPL9	1.48879e-10	3.77232e-09	-0.243912	WT Ctr vs HD Ctr
STX10	1.57303e-10	3.9693e-09	-0.334482	WT Ctr vs HD Ctr
CNBP	1.60926e-10	4.05234e-09	-0.77468	WT Ctr vs HD Ctr
NKTR	1.62464e-10	4.07427e-09	0.674124	WT Ctr vs HD Ctr
ZNF532	1.62997e-10	4.07566e-09	0.277338	WT Ctr vs HD Ctr
EIF5	1.64325e-10	4.09572e-09	-0.498546	WT Ctr vs HD Ctr
IER3IP1	1.72533e-10	4.29155e-09	-0.432483	WT Ctr vs HD Ctr
PNMA8B	1.74582e-10	4.33368e-09	-0.317991	WT Ctr vs HD Ctr
SELENOT	1.79694e-10	4.45153e-09	-0.767659	WT Ctr vs HD Ctr
ITGB1	1.88088e-10	4.63128e-09	-0.270669	WT Ctr vs HD Ctr
RIT2	1.90905e-10	4.69119e-09	-0.503437	WT Ctr vs HD Ctr
PEX11A	1.9362e-10	4.74836e-09	-0.208375	WT Ctr vs HD Ctr
ATXN10	1.98571e-10	4.85031e-09	-0.617377	WT Ctr vs HD Ctr
CTSF	1.99728e-10	4.86883e-09	-0.390171	WT Ctr vs HD Ctr
TMCC1	2.03916e-10	4.9523e-09	-0.272116	WT Ctr vs HD Ctr
TMEM60	2.04394e-10	4.95291e-09	-0.355425	WT Ctr vs HD Ctr
PDGFRA	2.0762e-10	5.0112e-09	-0.51999	WT Ctr vs HD Ctr
DYNC1H1	2.10817e-10	5.07833e-09	-0.225534	WT Ctr vs HD Ctr
ZNF808	2.14383e-10	5.14394e-09	-0.190043	WT Ctr vs HD Ctr
P4HB	2.25026e-10	5.38872e-09	-0.454342	WT Ctr vs HD Ctr
C4orf3	2.26273e-10	5.40796e-09	-0.758557	WT Ctr vs HD Ctr
C1GALT1C1	2.40914e-10	5.71316e-09	-0.246852	WT Ctr vs HD Ctr
SF3B4	2.53652e-10	5.99199e-09	-0.357609	WT Ctr vs HD Ctr
TMED10	2.6193e-10	6.15183e-09	-0.562817	WT Ctr vs HD Ctr
TSPAN7	2.66927e-10	6.25715e-09	-0.650879	WT Ctr vs HD Ctr
DNAAF2	2.69336e-10	6.30153e-09	-0.199481	WT Ctr vs HD Ctr
RPL19	2.71302e-10	6.33539e-09	-0.563382	WT Ctr vs HD Ctr
SNHG30	2.80574e-10	6.51455e-09	-0.175405	WT Ctr vs HD Ctr
ARL3	2.86609e-10	6.62946e-09	-0.716866	WT Ctr vs HD Ctr
RPL6	2.95345e-10	6.80575e-09	-0.458637	WT Ctr vs HD Ctr
MRPL17	2.99978e-10	6.87362e-09	-0.216079	WT Ctr vs HD Ctr
SAC3D1	3.03032e-10	6.93058e-09	-0.364108	WT Ctr vs HD Ctr
ERCC6L2	3.06648e-10	6.9858e-09	0.2716	WT Ctr vs HD Ctr
ZNF219	3.07268e-10	6.9858e-09	-0.331768	WT Ctr vs HD Ctr
RPS19	3.07734e-10	6.9858e-09	-0.218093	WT Ctr vs HD Ctr
PARL	3.09611e-10	7.01535e-09	-0.351718	WT Ctr vs HD Ctr
NPTXR	3.19438e-10	7.22463e-09	-0.266924	WT Ctr vs HD Ctr
GRSF1	3.22217e-10	7.27401e-09	-0.16616	WT Ctr vs HD Ctr
ENOPH1	3.27749e-10	7.38523e-09	-0.507264	WT Ctr vs HD Ctr
RPL30	3.31712e-10	7.45284e-09	-0.426697	WT Ctr vs HD Ctr
DST	3.33171e-10	7.46609e-09	0.477059	WT Ctr vs HD Ctr
SOX11	3.37164e-10	7.54172e-09	-0.427072	WT Ctr vs HD Ctr
NCOA1	3.4191e-10	7.61998e-09	-0.202228	WT Ctr vs HD Ctr
RTN4	3.46639e-10	7.7113e-09	-0.525263	WT Ctr vs HD Ctr
SSR2	3.54808e-10	7.86438e-09	-0.688466	WT Ctr vs HD Ctr
FTX	3.63331e-10	8.0387e-09	0.658989	WT Ctr vs HD Ctr
ANAPC11	3.64985e-10	8.04615e-09	-0.707156	WT Ctr vs HD Ctr
TCN2	3.64672e-10	8.04615e-09	-0.24771	WT Ctr vs HD Ctr
TMCO1	3.68319e-10	8.105e-09	-0.726063	WT Ctr vs HD Ctr
TMED7	3.87014e-10	8.45547e-09	-0.56029	WT Ctr vs HD Ctr
NDUFAB1	4.06323e-10	8.86148e-09	-0.801885	WT Ctr vs HD Ctr
COBL	4.09373e-10	8.91207e-09	-0.444703	WT Ctr vs HD Ctr
CHMP2A	4.11989e-10	8.95306e-09	-0.697707	WT Ctr vs HD Ctr
MYDGF	4.20837e-10	9.12911e-09	-0.576558	WT Ctr vs HD Ctr
JAGN1	4.30447e-10	9.30451e-09	-0.366012	WT Ctr vs HD Ctr
PLPPR1	4.44864e-10	9.59915e-09	-0.617277	WT Ctr vs HD Ctr
ARGLU1	4.90699e-10	1.05139e-08	0.448566	WT Ctr vs HD Ctr
CLSTN1	5.01692e-10	1.07306e-08	-0.653494	WT Ctr vs HD Ctr
YWHAZ	5.04182e-10	1.0765e-08	-0.454492	WT Ctr vs HD Ctr
FKBP2	5.46276e-10	1.16231e-08	-0.313768	WT Ctr vs HD Ctr
KRT10	5.5277e-10	1.17408e-08	-0.704439	WT Ctr vs HD Ctr
LAMTOR4	6.01556e-10	1.27107e-08	-0.808405	WT Ctr vs HD Ctr
MFSD3	6.32529e-10	1.33421e-08	-0.226182	WT Ctr vs HD Ctr
ARPC1A	6.52356e-10	1.37366e-08	-0.18972	WT Ctr vs HD Ctr
OSTC	6.69101e-10	1.40649e-08	-0.598693	WT Ctr vs HD Ctr
USE1	6.72898e-10	1.41204e-08	-0.210529	WT Ctr vs HD Ctr
RPL8	6.76994e-10	1.4182e-08	-0.51928	WT Ctr vs HD Ctr
VLDLR	6.81304e-10	1.42479e-08	-0.181595	WT Ctr vs HD Ctr
CNKSR2	7.325e-10	1.52402e-08	0.186118	WT Ctr vs HD Ctr
ZC3H7A	7.62195e-10	1.58311e-08	0.241065	WT Ctr vs HD Ctr
PPP2CA	7.6453e-10	1.58526e-08	-0.176257	WT Ctr vs HD Ctr
CMTM5	7.85859e-10	1.62673e-08	-0.783704	WT Ctr vs HD Ctr
ARHGEF11	8.2471e-10	1.70138e-08	0.487621	WT Ctr vs HD Ctr
CZIB	8.42388e-10	1.72619e-08	-0.157996	WT Ctr vs HD Ctr
MPC1	8.41756e-10	1.72619e-08	-0.732608	WT Ctr vs HD Ctr
AKR7A2	8.50515e-10	1.73992e-08	-0.325556	WT Ctr vs HD Ctr
ZNF37A	8.63985e-10	1.76452e-08	0.520772	WT Ctr vs HD Ctr
STMP1	8.89178e-10	1.81294e-08	-0.453934	WT Ctr vs HD Ctr
SRSF8	9.32552e-10	1.89821e-08	-0.459991	WT Ctr vs HD Ctr
ACBD5	9.49865e-10	1.93023e-08	-0.326641	WT Ctr vs HD Ctr
NUCB1	9.55923e-10	1.93932e-08	-0.465608	WT Ctr vs HD Ctr
POMGNT2	9.69282e-10	1.95991e-08	-0.443477	WT Ctr vs HD Ctr
ACP2	9.76761e-10	1.97177e-08	-0.182181	WT Ctr vs HD Ctr
PTGDS	1.03536e-09	2.07975e-08	-0.908877	WT Ctr vs HD Ctr
RBM15B	1.05581e-09	2.11735e-08	-0.165769	WT Ctr vs HD Ctr
SNHG14	1.06796e-09	2.13819e-08	0.652385	WT Ctr vs HD Ctr
LEPROT	1.0705e-09	2.13978e-08	-0.498837	WT Ctr vs HD Ctr
SEPTIN2	1.07696e-09	2.14918e-08	-0.556342	WT Ctr vs HD Ctr
RETREG2	1.0801e-09	2.15193e-08	-0.404988	WT Ctr vs HD Ctr
SCAP	1.12682e-09	2.23771e-08	-0.220068	WT Ctr vs HD Ctr
GALNT13	1.13913e-09	2.25847e-08	-0.470122	WT Ctr vs HD Ctr
RPL5	1.14185e-09	2.26019e-08	-0.54658	WT Ctr vs HD Ctr
TAOK3	1.2105e-09	2.37301e-08	0.378127	WT Ctr vs HD Ctr
PCDH15	1.22992e-09	2.40721e-08	0.581577	WT Ctr vs HD Ctr
NDN	1.25347e-09	2.44938e-08	-0.59601	WT Ctr vs HD Ctr
SCN1A	1.26201e-09	2.4582e-08	0.67699	WT Ctr vs HD Ctr
PLP1	1.26783e-09	2.46561e-08	-0.402394	WT Ctr vs HD Ctr
TMEM59L	1.28205e-09	2.48723e-08	-0.659944	WT Ctr vs HD Ctr
PDXK	1.28302e-09	2.48723e-08	-0.169462	WT Ctr vs HD Ctr
CHRM3	1.29646e-09	2.50931e-08	0.162126	WT Ctr vs HD Ctr
FAM171B	1.3207e-09	2.54815e-08	-0.631071	WT Ctr vs HD Ctr
HMGB1	1.33546e-09	2.56447e-08	-0.454097	WT Ctr vs HD Ctr
FNBP4	1.37257e-09	2.62745e-08	0.361521	WT Ctr vs HD Ctr
WSB1	1.41563e-09	2.70565e-08	0.389214	WT Ctr vs HD Ctr
COX7B	1.432e-09	2.7284e-08	-0.824166	WT Ctr vs HD Ctr
PSMD10	1.43435e-09	2.72861e-08	-0.464068	WT Ctr vs HD Ctr
SLC27A5	1.45284e-09	2.7595e-08	-0.269685	WT Ctr vs HD Ctr
LENG8	1.49802e-09	2.83649e-08	0.542012	WT Ctr vs HD Ctr
TMEM183A	1.54897e-09	2.92388e-08	-0.239177	WT Ctr vs HD Ctr
RPS3A	1.5604e-09	2.94091e-08	-0.357395	WT Ctr vs HD Ctr
NEU1	1.58345e-09	2.97977e-08	-0.190062	WT Ctr vs HD Ctr
NAIP	1.66131e-09	3.11669e-08	0.15094	WT Ctr vs HD Ctr
FAM216A	1.70728e-09	3.18823e-08	-0.232517	WT Ctr vs HD Ctr
PAXBP1	1.71397e-09	3.19583e-08	0.632593	WT Ctr vs HD Ctr
PCOLCE2	1.74023e-09	3.23492e-08	-0.215992	WT Ctr vs HD Ctr
CAPNS1	1.74416e-09	3.2373e-08	-0.217185	WT Ctr vs HD Ctr
GLT8D1	1.79472e-09	3.32095e-08	-0.169433	WT Ctr vs HD Ctr
MLEC	1.79739e-09	3.32095e-08	-0.607902	WT Ctr vs HD Ctr
CMTM6	1.8127e-09	3.33913e-08	-0.267853	WT Ctr vs HD Ctr
TSPAN3	1.81118e-09	3.33913e-08	-0.658398	WT Ctr vs HD Ctr
RFK	1.84507e-09	3.39365e-08	-0.365507	WT Ctr vs HD Ctr
DDX46	1.85775e-09	3.40671e-08	0.158217	WT Ctr vs HD Ctr
PSAP	1.96244e-09	3.57896e-08	-0.592781	WT Ctr vs HD Ctr
TSHZ3	1.9634e-09	3.57896e-08	-0.157379	WT Ctr vs HD Ctr
TMEM205	1.97096e-09	3.58738e-08	-0.350335	WT Ctr vs HD Ctr
CBY1	2.03801e-09	3.69839e-08	-0.183252	WT Ctr vs HD Ctr
MRFAP1	2.07714e-09	3.76382e-08	-0.662326	WT Ctr vs HD Ctr
CMTM8	2.24298e-09	4.04034e-08	-0.32502	WT Ctr vs HD Ctr
NDRG2	2.30739e-09	4.15025e-08	-0.30293	WT Ctr vs HD Ctr
DNAJC9	2.34081e-09	4.20416e-08	-0.19823	WT Ctr vs HD Ctr
PGM1	2.35101e-09	4.21628e-08	-0.403956	WT Ctr vs HD Ctr
ARL4A	2.36761e-09	4.23983e-08	-0.638618	WT Ctr vs HD Ctr
CCDC88A	2.37693e-09	4.25028e-08	0.587837	WT Ctr vs HD Ctr
PLD3	2.38779e-09	4.26347e-08	-0.454277	WT Ctr vs HD Ctr
TMEM121	2.43488e-09	4.33486e-08	-0.343552	WT Ctr vs HD Ctr
RPS14	2.44502e-09	4.34658e-08	-0.543514	WT Ctr vs HD Ctr
SDAD1	2.49153e-09	4.42283e-08	-0.19052	WT Ctr vs HD Ctr
POLR2J3.1	2.49779e-09	4.42751e-08	0.663175	WT Ctr vs HD Ctr
TSR3	2.59908e-09	4.60037e-08	-0.435729	WT Ctr vs HD Ctr
PLAAT1	2.81435e-09	4.95983e-08	-0.369199	WT Ctr vs HD Ctr
GRIA3	2.91475e-09	5.11463e-08	0.602667	WT Ctr vs HD Ctr
ECHDC1	3.0802e-09	5.37408e-08	-0.162666	WT Ctr vs HD Ctr
EDIL3	3.10939e-09	5.41725e-08	-0.598819	WT Ctr vs HD Ctr
MGARP	3.25405e-09	5.65317e-08	-0.340579	WT Ctr vs HD Ctr
EEF1A1	3.30182e-09	5.728e-08	-0.455655	WT Ctr vs HD Ctr
DNAJC15	3.33596e-09	5.77083e-08	-0.195662	WT Ctr vs HD Ctr
RPN2	3.35053e-09	5.78784e-08	-0.545999	WT Ctr vs HD Ctr
NUS1	3.44068e-09	5.93397e-08	-0.324811	WT Ctr vs HD Ctr
ASAH1	3.44484e-09	5.93397e-08	-0.631732	WT Ctr vs HD Ctr
CCAR1	3.58397e-09	6.14761e-08	0.205011	WT Ctr vs HD Ctr
MT-ND6	3.58902e-09	6.14764e-08	0.447509	WT Ctr vs HD Ctr
C12orf75	3.78265e-09	6.45216e-08	-0.19451	WT Ctr vs HD Ctr
NUFIP2	3.89424e-09	6.63325e-08	-0.228509	WT Ctr vs HD Ctr
HNRNPH1	3.92952e-09	6.68401e-08	0.158329	WT Ctr vs HD Ctr
NFIX	4.10208e-09	6.95555e-08	-0.455381	WT Ctr vs HD Ctr
DIP2B	4.11431e-09	6.95957e-08	-0.186501	WT Ctr vs HD Ctr
MRPL41	4.18374e-09	7.04772e-08	-0.660083	WT Ctr vs HD Ctr
MARCHF9	4.25538e-09	7.15853e-08	-0.217896	WT Ctr vs HD Ctr
UBE2D2	4.35995e-09	7.30426e-08	-0.591989	WT Ctr vs HD Ctr
HES6	4.38016e-09	7.32806e-08	-0.606121	WT Ctr vs HD Ctr
YWHAG	4.4386e-09	7.41568e-08	-0.267611	WT Ctr vs HD Ctr
NHSL1	4.61222e-09	7.68473e-08	-0.161272	WT Ctr vs HD Ctr
MORN2	4.90367e-09	8.12598e-08	-0.174675	WT Ctr vs HD Ctr
AL356056.2	4.95159e-09	8.18319e-08	-0.203794	WT Ctr vs HD Ctr
CDC42BPB	5.05478e-09	8.31463e-08	-0.166088	WT Ctr vs HD Ctr
MYL6	5.07346e-09	8.3196e-08	-0.544996	WT Ctr vs HD Ctr
VAT1	5.07501e-09	8.3196e-08	-0.195733	WT Ctr vs HD Ctr
ERP29	5.1514e-09	8.42223e-08	-0.633982	WT Ctr vs HD Ctr
ZRANB2	5.21656e-09	8.51736e-08	0.527217	WT Ctr vs HD Ctr
SAMD14	5.22899e-09	8.52626e-08	-0.158267	WT Ctr vs HD Ctr
CYRIB	5.36412e-09	8.73494e-08	-0.484401	WT Ctr vs HD Ctr
PEPD	5.4504e-09	8.85183e-08	-0.703079	WT Ctr vs HD Ctr
PLPPR4	5.99528e-09	9.71093e-08	-0.248498	WT Ctr vs HD Ctr
SLC7A6OS	6.00396e-09	9.71211e-08	-0.168903	WT Ctr vs HD Ctr
PCDHGC3	6.25509e-09	1.01049e-07	-0.543245	WT Ctr vs HD Ctr
DPAGT1	6.26493e-09	1.01075e-07	-0.199526	WT Ctr vs HD Ctr
GAMT	6.72138e-09	1.08296e-07	-0.169027	WT Ctr vs HD Ctr
PON2	6.76964e-09	1.08786e-07	-0.632636	WT Ctr vs HD Ctr
RANBP3	6.80544e-09	1.09218e-07	-0.201477	WT Ctr vs HD Ctr
B4GALT7	7.01061e-09	1.12363e-07	-0.303164	WT Ctr vs HD Ctr
CLSTN2	7.0447e-09	1.12761e-07	-0.379906	WT Ctr vs HD Ctr
UBL3	7.05488e-09	1.12776e-07	-0.65737	WT Ctr vs HD Ctr
VPS36	7.20183e-09	1.14825e-07	-0.211486	WT Ctr vs HD Ctr
SCG2	7.26855e-09	1.15738e-07	-0.501027	WT Ctr vs HD Ctr
MT1M	7.54543e-09	1.19834e-07	-0.428026	WT Ctr vs HD Ctr
WDCP	7.60628e-09	1.20644e-07	-0.229721	WT Ctr vs HD Ctr
JPT1	7.85118e-09	1.24045e-07	-0.683634	WT Ctr vs HD Ctr
RPL32	8.11109e-09	1.27491e-07	-0.405422	WT Ctr vs HD Ctr
NCAM1	8.22862e-09	1.29172e-07	-0.44801	WT Ctr vs HD Ctr
CPNE3	8.25398e-09	1.29404e-07	-0.682521	WT Ctr vs HD Ctr
GUK1	8.33579e-09	1.30519e-07	-0.670734	WT Ctr vs HD Ctr
RPAIN	8.43965e-09	1.31976e-07	-0.375588	WT Ctr vs HD Ctr
PNISR	8.55594e-09	1.33624e-07	0.301568	WT Ctr vs HD Ctr
HP1BP3	8.58526e-09	1.3391e-07	-0.34167	WT Ctr vs HD Ctr
EEF1A2	8.84558e-09	1.37095e-07	-0.709318	WT Ctr vs HD Ctr
TIMP2	8.96481e-09	1.38767e-07	-0.607989	WT Ctr vs HD Ctr
FUNDC2	8.98415e-09	1.3889e-07	-0.502223	WT Ctr vs HD Ctr
RWDD1	9.16473e-09	1.41503e-07	-0.527979	WT Ctr vs HD Ctr
CAMK2N2	9.19843e-09	1.41844e-07	-0.418389	WT Ctr vs HD Ctr
IBTK	9.60605e-09	1.472e-07	-0.23941	WT Ctr vs HD Ctr
EMC3	9.64462e-09	1.47606e-07	-0.202352	WT Ctr vs HD Ctr
ENHO	9.92119e-09	1.51459e-07	-0.832342	WT Ctr vs HD Ctr
TNS1	1.07101e-08	1.62487e-07	0.185078	WT Ctr vs HD Ctr
ATP9B	1.09686e-08	1.66202e-07	0.237244	WT Ctr vs HD Ctr
TMEM68	1.09958e-08	1.66408e-07	-0.177456	WT Ctr vs HD Ctr
DSEL	1.11362e-08	1.68325e-07	-0.476057	WT Ctr vs HD Ctr
GPX4	1.12187e-08	1.69153e-07	-0.735151	WT Ctr vs HD Ctr
LIN7B	1.12112e-08	1.69153e-07	-0.162888	WT Ctr vs HD Ctr
SDF2L1	1.15291e-08	1.73618e-07	-0.494972	WT Ctr vs HD Ctr
SUMO2	1.15501e-08	1.7372e-07	-0.568967	WT Ctr vs HD Ctr
PPAT	1.15942e-08	1.7417e-07	-0.152431	WT Ctr vs HD Ctr
COX7C	1.20492e-08	1.80339e-07	-0.567525	WT Ctr vs HD Ctr
PSIP1	1.20689e-08	1.80413e-07	-0.538884	WT Ctr vs HD Ctr
ZNF787	1.22329e-08	1.82196e-07	-0.177681	WT Ctr vs HD Ctr
PPP1R14A	1.24272e-08	1.84864e-07	-0.455719	WT Ctr vs HD Ctr
IGFBP4	1.27101e-08	1.88843e-07	-0.180697	WT Ctr vs HD Ctr
CIAO2A	1.287e-08	1.90986e-07	-0.250664	WT Ctr vs HD Ctr
RHOC	1.32068e-08	1.95509e-07	-0.625546	WT Ctr vs HD Ctr
PMP22	1.32862e-08	1.96181e-07	-0.50645	WT Ctr vs HD Ctr
PSENEN	1.33004e-08	1.96181e-07	-0.483028	WT Ctr vs HD Ctr
GRID1	1.38422e-08	2.03191e-07	-0.296217	WT Ctr vs HD Ctr
GLIPR2	1.44569e-08	2.11198e-07	-0.200171	WT Ctr vs HD Ctr
MARK1	1.52315e-08	2.21718e-07	0.328709	WT Ctr vs HD Ctr
CREB3	1.53454e-08	2.23111e-07	-0.233751	WT Ctr vs HD Ctr
SAT2	1.58932e-08	2.30527e-07	-0.527691	WT Ctr vs HD Ctr
NECTIN2	1.59153e-08	2.30573e-07	-0.210113	WT Ctr vs HD Ctr
NDUFS6	1.60653e-08	2.32471e-07	-0.743496	WT Ctr vs HD Ctr
ABHD14A	1.61691e-08	2.33697e-07	-0.504402	WT Ctr vs HD Ctr
SPAG16	1.62782e-08	2.34995e-07	-0.438188	WT Ctr vs HD Ctr
CHAD	1.63818e-08	2.36212e-07	-0.438126	WT Ctr vs HD Ctr
TM7SF2	1.68344e-08	2.41897e-07	-0.638655	WT Ctr vs HD Ctr
LRRC59	1.68356e-08	2.41897e-07	-0.239496	WT Ctr vs HD Ctr
ACBD6	1.70304e-08	2.44123e-07	-0.291177	WT Ctr vs HD Ctr
TARS3	1.70853e-08	2.44622e-07	-0.25286	WT Ctr vs HD Ctr
PAWR	1.76218e-08	2.52008e-07	-0.155572	WT Ctr vs HD Ctr
MRPL27	1.7808e-08	2.53779e-07	-0.266477	WT Ctr vs HD Ctr
NRBF2	1.86707e-08	2.65146e-07	-0.26093	WT Ctr vs HD Ctr
LRP10	1.89003e-08	2.67783e-07	-0.224643	WT Ctr vs HD Ctr
TUT4	1.93812e-08	2.73962e-07	0.189038	WT Ctr vs HD Ctr
LYPLAL1	1.95743e-08	2.75734e-07	-0.233418	WT Ctr vs HD Ctr
NDUFA1	1.95623e-08	2.75734e-07	-0.768066	WT Ctr vs HD Ctr
FIBP	1.95365e-08	2.75734e-07	-0.52223	WT Ctr vs HD Ctr
TSPAN13	1.98696e-08	2.79249e-07	-0.288967	WT Ctr vs HD Ctr
ZDHHC4	1.99329e-08	2.79706e-07	-0.221635	WT Ctr vs HD Ctr
ARF3	1.99479e-08	2.79706e-07	-0.176379	WT Ctr vs HD Ctr
CDC40	2.00453e-08	2.80749e-07	-0.281933	WT Ctr vs HD Ctr
CASC9	2.03208e-08	2.83957e-07	0.426755	WT Ctr vs HD Ctr
CCDC91	2.04486e-08	2.8509e-07	-0.190474	WT Ctr vs HD Ctr
EMC10	2.09235e-08	2.91046e-07	0.649364	WT Ctr vs HD Ctr
RPL22L1	2.11904e-08	2.94424e-07	-0.211142	WT Ctr vs HD Ctr
ADGRG1	2.15092e-08	2.98513e-07	-0.480538	WT Ctr vs HD Ctr
ARL13B	2.15574e-08	2.98843e-07	-0.201128	WT Ctr vs HD Ctr
CDK11B	2.32195e-08	3.20429e-07	-0.167747	WT Ctr vs HD Ctr
NR3C2	2.35885e-08	3.25154e-07	-0.164667	WT Ctr vs HD Ctr
MZT2B	2.37186e-08	3.2621e-07	-0.755217	WT Ctr vs HD Ctr
CISD1	2.38542e-08	3.27707e-07	-0.581389	WT Ctr vs HD Ctr
ATP5MC3	2.39146e-08	3.28168e-07	-0.682151	WT Ctr vs HD Ctr
POLR1D	2.49909e-08	3.41785e-07	-0.280417	WT Ctr vs HD Ctr
SSR4	2.52181e-08	3.44506e-07	-0.724522	WT Ctr vs HD Ctr
RBM25	2.61855e-08	3.55733e-07	0.504416	WT Ctr vs HD Ctr
UBR3	2.66059e-08	3.61042e-07	0.383496	WT Ctr vs HD Ctr
UNC50	2.68265e-08	3.63632e-07	-0.416601	WT Ctr vs HD Ctr
ZNF32	2.70592e-08	3.66379e-07	-0.427174	WT Ctr vs HD Ctr
ATP1A2	2.75842e-08	3.72662e-07	-0.44607	WT Ctr vs HD Ctr
TXNDC9	2.77419e-08	3.74085e-07	-0.179868	WT Ctr vs HD Ctr
GOLIM4	2.77509e-08	3.74085e-07	-0.396154	WT Ctr vs HD Ctr
CDC42SE1	2.78057e-08	3.74401e-07	-0.42708	WT Ctr vs HD Ctr
GLG1	2.78356e-08	3.74401e-07	0.217715	WT Ctr vs HD Ctr
CREB5	2.7882e-08	3.74613e-07	0.62208	WT Ctr vs HD Ctr
AASS	2.80518e-08	3.76067e-07	0.415102	WT Ctr vs HD Ctr
RPL10	2.82511e-08	3.77909e-07	-0.475401	WT Ctr vs HD Ctr
ABCF1	2.85864e-08	3.81975e-07	-0.418253	WT Ctr vs HD Ctr
SLC1A2	2.90836e-08	3.88195e-07	-0.539645	WT Ctr vs HD Ctr
SHISA4	2.91534e-08	3.88701e-07	-0.579146	WT Ctr vs HD Ctr
C11orf96	3.0522e-08	4.06063e-07	-0.726005	WT Ctr vs HD Ctr
GPR17	3.14347e-08	4.17295e-07	-0.680368	WT Ctr vs HD Ctr
ENO1	3.1789e-08	4.21541e-07	-0.712234	WT Ctr vs HD Ctr
TAF1D	3.2088e-08	4.25045e-07	0.43754	WT Ctr vs HD Ctr
WASL	3.33073e-08	4.39765e-07	-0.44871	WT Ctr vs HD Ctr
PTRH2	3.32994e-08	4.39765e-07	-0.161839	WT Ctr vs HD Ctr
TALDO1	3.34061e-08	4.40593e-07	-0.756372	WT Ctr vs HD Ctr
SH3D19	3.40538e-08	4.48651e-07	0.160574	WT Ctr vs HD Ctr
RPS28	3.43897e-08	4.52101e-07	-0.590095	WT Ctr vs HD Ctr
RSL24D1	3.46772e-08	4.5539e-07	-0.69655	WT Ctr vs HD Ctr
UQCRC2	3.53916e-08	4.64272e-07	-0.296019	WT Ctr vs HD Ctr
NKX2-2	3.54843e-08	4.6499e-07	-0.416062	WT Ctr vs HD Ctr
PUF60	3.59261e-08	4.69771e-07	-0.604455	WT Ctr vs HD Ctr
LIX1	3.82312e-08	4.98844e-07	-0.297591	WT Ctr vs HD Ctr
STK25	3.84722e-08	5.00918e-07	-0.226581	WT Ctr vs HD Ctr
IFT88	3.84472e-08	5.00918e-07	-0.204912	WT Ctr vs HD Ctr
RPL35A	3.85163e-08	5.00958e-07	-0.277979	WT Ctr vs HD Ctr
SSPN	3.87378e-08	5.03167e-07	-0.586363	WT Ctr vs HD Ctr
BEX1	3.90785e-08	5.06114e-07	-0.509011	WT Ctr vs HD Ctr
TRMT11	3.94226e-08	5.0949e-07	-0.17755	WT Ctr vs HD Ctr
SLC16A2	4.17572e-08	5.35132e-07	-0.367988	WT Ctr vs HD Ctr
RNPS1	4.22637e-08	5.41055e-07	-0.306614	WT Ctr vs HD Ctr
MRPS11	4.32636e-08	5.53276e-07	-0.169599	WT Ctr vs HD Ctr
TMEM163	4.34142e-08	5.54041e-07	-0.414507	WT Ctr vs HD Ctr
DUSP6	4.41128e-08	5.61198e-07	0.18206	WT Ctr vs HD Ctr
RARRES2	4.4731e-08	5.6847e-07	-0.539411	WT Ctr vs HD Ctr
ATP6V0E1	4.52982e-08	5.74482e-07	-0.741473	WT Ctr vs HD Ctr
PAFAH1B3	4.5838e-08	5.80123e-07	-0.602249	WT Ctr vs HD Ctr
IAH1	4.74537e-08	5.98711e-07	-0.288935	WT Ctr vs HD Ctr
BCHE	4.74275e-08	5.98711e-07	-0.528157	WT Ctr vs HD Ctr
MED10	4.91956e-08	6.18133e-07	-0.220212	WT Ctr vs HD Ctr
SNRNP70	4.92715e-08	6.18451e-07	0.560057	WT Ctr vs HD Ctr
MIR503HG	4.94e-08	6.18792e-07	0.400921	WT Ctr vs HD Ctr
CYHR1	4.93519e-08	6.18792e-07	-0.225491	WT Ctr vs HD Ctr
ORMDL1	5.00349e-08	6.26102e-07	-0.449709	WT Ctr vs HD Ctr
TMEM126B	5.13149e-08	6.39499e-07	-0.506877	WT Ctr vs HD Ctr
MORF4L1	5.14774e-08	6.4087e-07	-0.560045	WT Ctr vs HD Ctr
NCL	5.22135e-08	6.48711e-07	-0.569159	WT Ctr vs HD Ctr
ELOB	5.21952e-08	6.48711e-07	-0.587534	WT Ctr vs HD Ctr
ATP11A	5.29864e-08	6.56978e-07	-0.210219	WT Ctr vs HD Ctr
DNAJC5	5.31436e-08	6.58258e-07	-0.308908	WT Ctr vs HD Ctr
CCT5	5.375e-08	6.65095e-07	-0.617345	WT Ctr vs HD Ctr
SLC3A2	5.3811e-08	6.65176e-07	-0.554921	WT Ctr vs HD Ctr
RPL41	5.43621e-08	6.71308e-07	-0.566407	WT Ctr vs HD Ctr
B3GAT2	5.71014e-08	7.03004e-07	-0.383663	WT Ctr vs HD Ctr
RAB5A	5.7777e-08	7.10604e-07	-0.434307	WT Ctr vs HD Ctr
MAGI1	5.78548e-08	7.10845e-07	0.477098	WT Ctr vs HD Ctr
NDFIP1	5.95494e-08	7.29465e-07	-0.55205	WT Ctr vs HD Ctr
SAR1B	6.09598e-08	7.45248e-07	-0.268003	WT Ctr vs HD Ctr
SLC25A3	6.20741e-08	7.57354e-07	-0.636532	WT Ctr vs HD Ctr
ARPC2	6.33046e-08	7.71595e-07	-0.514433	WT Ctr vs HD Ctr
APP	6.64167e-08	8.07112e-07	-0.475935	WT Ctr vs HD Ctr
COQ2	6.70319e-08	8.13778e-07	-0.164437	WT Ctr vs HD Ctr
SLC25A27	6.7999e-08	8.23881e-07	0.157324	WT Ctr vs HD Ctr
XRN2	6.82907e-08	8.26595e-07	-0.208088	WT Ctr vs HD Ctr
PSMA3-AS1	6.85642e-08	8.29084e-07	0.479013	WT Ctr vs HD Ctr
DMTF1	7.07294e-08	8.5442e-07	0.208419	WT Ctr vs HD Ctr
CCDC32	7.15245e-08	8.63171e-07	-0.173685	WT Ctr vs HD Ctr
PHLDA1	7.40827e-08	8.90524e-07	-0.714548	WT Ctr vs HD Ctr
TRIO	7.61948e-08	9.12321e-07	0.568381	WT Ctr vs HD Ctr
EFNA2	7.63975e-08	9.13852e-07	-0.223759	WT Ctr vs HD Ctr
EPN2	7.86609e-08	9.40005e-07	-0.359428	WT Ctr vs HD Ctr
MLF2	8.26233e-08	9.83249e-07	-0.539751	WT Ctr vs HD Ctr
TMX1	8.46588e-08	1.00285e-06	-0.434742	WT Ctr vs HD Ctr
DIAPH2	8.64618e-08	1.02132e-06	0.154868	WT Ctr vs HD Ctr
CCDC43	8.64689e-08	1.02132e-06	-0.242519	WT Ctr vs HD Ctr
ZNF462	8.69462e-08	1.02597e-06	0.525217	WT Ctr vs HD Ctr
TERF2IP	8.70596e-08	1.02631e-06	-0.610656	WT Ctr vs HD Ctr
RAN	8.89311e-08	1.04434e-06	-0.709842	WT Ctr vs HD Ctr
EFS	8.93835e-08	1.04764e-06	-0.301616	WT Ctr vs HD Ctr
CYC1	9.6517e-08	1.1237e-06	-0.620574	WT Ctr vs HD Ctr
HNRNPU	1.00267e-07	1.16403e-06	0.346462	WT Ctr vs HD Ctr
MRPL11	1.00827e-07	1.16831e-06	-0.24471	WT Ctr vs HD Ctr
CTSK	1.01221e-07	1.17177e-06	-0.165006	WT Ctr vs HD Ctr
LINGO3	1.03066e-07	1.19199e-06	-0.314596	WT Ctr vs HD Ctr
RACK1	1.03276e-07	1.1933e-06	-0.459702	WT Ctr vs HD Ctr
GSTP1	1.04614e-07	1.20761e-06	-0.71546	WT Ctr vs HD Ctr
RPS18	1.04914e-07	1.20993e-06	-0.41547	WT Ctr vs HD Ctr
CD47	1.05875e-07	1.21986e-06	-0.392502	WT Ctr vs HD Ctr
MAGOH	1.06734e-07	1.2286e-06	-0.34537	WT Ctr vs HD Ctr
TMEM54	1.07252e-07	1.23224e-06	-0.300362	WT Ctr vs HD Ctr
PLEKHJ1	1.08251e-07	1.23906e-06	-0.371163	WT Ctr vs HD Ctr
REX1BD	1.09662e-07	1.25168e-06	-0.589055	WT Ctr vs HD Ctr
PSMD8	1.11141e-07	1.26619e-06	-0.643474	WT Ctr vs HD Ctr
UBE2N	1.12021e-07	1.27504e-06	-0.471709	WT Ctr vs HD Ctr
RHEB	1.1303e-07	1.28412e-06	-0.597381	WT Ctr vs HD Ctr
HPCAL1	1.15598e-07	1.31087e-06	-0.215721	WT Ctr vs HD Ctr
CTDSPL	1.15528e-07	1.31087e-06	-0.246657	WT Ctr vs HD Ctr
HEPACAM	1.16072e-07	1.31502e-06	-0.320519	WT Ctr vs HD Ctr
KDELR1	1.17705e-07	1.33228e-06	-0.654019	WT Ctr vs HD Ctr
ERP44	1.19013e-07	1.34459e-06	-0.165879	WT Ctr vs HD Ctr
NLGN2	1.22289e-07	1.37398e-06	-0.338113	WT Ctr vs HD Ctr
MTX1	1.22405e-07	1.37402e-06	-0.227705	WT Ctr vs HD Ctr
VPS26A	1.26312e-07	1.41268e-06	-0.260984	WT Ctr vs HD Ctr
F3	1.27207e-07	1.42138e-06	-0.254796	WT Ctr vs HD Ctr
GABARAPL2	1.28493e-07	1.43444e-06	-0.557186	WT Ctr vs HD Ctr
DDOST	1.30035e-07	1.44901e-06	-0.59302	WT Ctr vs HD Ctr
SLC8A1	1.32402e-07	1.47318e-06	-0.258227	WT Ctr vs HD Ctr
TMEM263	1.33325e-07	1.48162e-06	-0.307361	WT Ctr vs HD Ctr
RRP36	1.36378e-07	1.51004e-06	-0.233546	WT Ctr vs HD Ctr
NDRG1	1.36571e-07	1.51082e-06	-0.260635	WT Ctr vs HD Ctr
REEP2	1.36724e-07	1.51114e-06	-0.165606	WT Ctr vs HD Ctr
PGP	1.4003e-07	1.54628e-06	-0.244727	WT Ctr vs HD Ctr
FHL3	1.40783e-07	1.55179e-06	-0.1731	WT Ctr vs HD Ctr
ZFYVE1	1.43324e-07	1.57695e-06	-0.178628	WT Ctr vs HD Ctr
SEC62	1.48186e-07	1.62752e-06	-0.564198	WT Ctr vs HD Ctr
STAT3	1.49874e-07	1.6431e-06	0.187664	WT Ctr vs HD Ctr
DPP6	1.52342e-07	1.66418e-06	-0.424162	WT Ctr vs HD Ctr
TNFRSF12A	1.54651e-07	1.68531e-06	-0.205998	WT Ctr vs HD Ctr
COMMD7	1.59575e-07	1.73543e-06	-0.255005	WT Ctr vs HD Ctr
SLAIN1	1.59825e-07	1.7366e-06	-0.316523	WT Ctr vs HD Ctr
SETD5	1.60441e-07	1.74175e-06	0.311197	WT Ctr vs HD Ctr
KCTD16	1.62235e-07	1.75966e-06	-0.243739	WT Ctr vs HD Ctr
CLPTM1L	1.62753e-07	1.76371e-06	-0.230531	WT Ctr vs HD Ctr
YIPF5	1.64894e-07	1.78533e-06	-0.193266	WT Ctr vs HD Ctr
CDKN2D	1.65829e-07	1.79387e-06	-0.236688	WT Ctr vs HD Ctr
HSBP1	1.67054e-07	1.80551e-06	-0.691671	WT Ctr vs HD Ctr
ZNF638	1.73513e-07	1.86871e-06	0.555189	WT Ctr vs HD Ctr
UXT	1.74019e-07	1.87251e-06	-0.43661	WT Ctr vs HD Ctr
AKAP1	1.76703e-07	1.89471e-06	-0.26763	WT Ctr vs HD Ctr
MRPL13	1.7705e-07	1.89677e-06	-0.292842	WT Ctr vs HD Ctr
LSAMP	1.81911e-07	1.94373e-06	-0.396754	WT Ctr vs HD Ctr
MESD	1.83922e-07	1.96349e-06	-0.401114	WT Ctr vs HD Ctr
ETNK1	1.91687e-07	2.03773e-06	0.394194	WT Ctr vs HD Ctr
AC245060.5	1.91877e-07	2.03773e-06	0.443929	WT Ctr vs HD Ctr
STRAP	1.9888e-07	2.10297e-06	-0.56745	WT Ctr vs HD Ctr
EPHA4	2.00913e-07	2.12262e-06	-0.155585	WT Ctr vs HD Ctr
COPZ1	2.02556e-07	2.13629e-06	-0.472532	WT Ctr vs HD Ctr
TMEM178A	2.03684e-07	2.14633e-06	-0.213024	WT Ctr vs HD Ctr
DAG1	2.06659e-07	2.17392e-06	-0.387702	WT Ctr vs HD Ctr
YIPF2	2.13806e-07	2.24138e-06	-0.234333	WT Ctr vs HD Ctr
GLS	2.14629e-07	2.24615e-06	0.425962	WT Ctr vs HD Ctr
NAP1L3	2.15536e-07	2.24794e-06	-0.553202	WT Ctr vs HD Ctr
CGRRF1	2.16383e-07	2.25346e-06	-0.389593	WT Ctr vs HD Ctr
COX4I1	2.16434e-07	2.25346e-06	-0.67633	WT Ctr vs HD Ctr
TMED9	2.16926e-07	2.25666e-06	-0.522336	WT Ctr vs HD Ctr
RPS15	2.17865e-07	2.2645e-06	-0.511115	WT Ctr vs HD Ctr
RPL28	2.18457e-07	2.26872e-06	-0.251572	WT Ctr vs HD Ctr
MYO5A	2.24369e-07	2.32616e-06	0.482669	WT Ctr vs HD Ctr
TMEM151A	2.2977e-07	2.3741e-06	-0.280526	WT Ctr vs HD Ctr
SLC22A17	2.34787e-07	2.41979e-06	-0.546229	WT Ctr vs HD Ctr
RALA	2.35324e-07	2.42124e-06	-0.453258	WT Ctr vs HD Ctr
RRBP1	2.35171e-07	2.42124e-06	-0.343019	WT Ctr vs HD Ctr
KCMF1	2.36949e-07	2.43591e-06	-0.304388	WT Ctr vs HD Ctr
TELO2	2.43317e-07	2.49927e-06	-0.205554	WT Ctr vs HD Ctr
COX20	2.44744e-07	2.51182e-06	-0.588235	WT Ctr vs HD Ctr
SOS1	2.52847e-07	2.58845e-06	0.167085	WT Ctr vs HD Ctr
CLK1	2.55652e-07	2.61195e-06	0.451312	WT Ctr vs HD Ctr
PRMT2	2.55784e-07	2.61195e-06	-0.26432	WT Ctr vs HD Ctr
GORASP2	2.57818e-07	2.63052e-06	-0.180007	WT Ctr vs HD Ctr
STMN1	2.5861e-07	2.63429e-06	-0.511596	WT Ctr vs HD Ctr
NRDC	2.58632e-07	2.63429e-06	0.181304	WT Ctr vs HD Ctr
MRPL54	2.58835e-07	2.63429e-06	-0.37822	WT Ctr vs HD Ctr
FBXW11	2.63172e-07	2.67398e-06	-0.543408	WT Ctr vs HD Ctr
RNF187	2.6449e-07	2.68514e-06	-0.587691	WT Ctr vs HD Ctr
SEPTIN7	2.66221e-07	2.69375e-06	-0.41508	WT Ctr vs HD Ctr
CCDC47	2.69536e-07	2.72503e-06	-0.575675	WT Ctr vs HD Ctr
PRDX4	2.72746e-07	2.75521e-06	-0.566608	WT Ctr vs HD Ctr
SYNE1	2.75453e-07	2.78025e-06	0.33217	WT Ctr vs HD Ctr
MTX2	2.75708e-07	2.78053e-06	-0.316111	WT Ctr vs HD Ctr
KAT6B	2.76318e-07	2.78438e-06	0.457431	WT Ctr vs HD Ctr
KCNQ1OT1	2.81084e-07	2.82542e-06	0.743743	WT Ctr vs HD Ctr
MDM2	2.81388e-07	2.82614e-06	-0.308965	WT Ctr vs HD Ctr
MUC20-OT1	2.88948e-07	2.8951e-06	0.492389	WT Ctr vs HD Ctr
NR2F1	2.88965e-07	2.8951e-06	-0.510237	WT Ctr vs HD Ctr
GRWD1	2.96803e-07	2.96633e-06	-0.167673	WT Ctr vs HD Ctr
NDUFS8	2.98861e-07	2.98202e-06	-0.535259	WT Ctr vs HD Ctr
POU2F1	3.06612e-07	3.04939e-06	0.231861	WT Ctr vs HD Ctr
NAE1	3.08042e-07	3.06112e-06	-0.259613	WT Ctr vs HD Ctr
GABPB1-AS1	3.08958e-07	3.06773e-06	0.482626	WT Ctr vs HD Ctr
C4orf48	3.1723e-07	3.14731e-06	-0.720778	WT Ctr vs HD Ctr
TSPO	3.19944e-07	3.17166e-06	-0.340945	WT Ctr vs HD Ctr
ORMDL3	3.20622e-07	3.1758e-06	-0.204844	WT Ctr vs HD Ctr
COA1	3.22575e-07	3.19255e-06	-0.162405	WT Ctr vs HD Ctr
NAXE	3.30473e-07	3.26807e-06	-0.516516	WT Ctr vs HD Ctr
SPAST	3.35038e-07	3.30785e-06	-0.251913	WT Ctr vs HD Ctr
PDIA3	3.4339e-07	3.38568e-06	-0.601297	WT Ctr vs HD Ctr
SAE1	3.47118e-07	3.41884e-06	-0.257261	WT Ctr vs HD Ctr
RPL7L1	3.4755e-07	3.42033e-06	-0.583402	WT Ctr vs HD Ctr
SPOCK2	3.65921e-07	3.58667e-06	-0.334848	WT Ctr vs HD Ctr
BEX2	3.67012e-07	3.58872e-06	-0.584388	WT Ctr vs HD Ctr
DIP2A	3.66858e-07	3.58872e-06	0.215515	WT Ctr vs HD Ctr
NCKAP5	3.72568e-07	3.63723e-06	0.241886	WT Ctr vs HD Ctr
ATP1A1	3.7411e-07	3.64937e-06	-0.353949	WT Ctr vs HD Ctr
RBMX2	3.78403e-07	3.68535e-06	0.385369	WT Ctr vs HD Ctr
CSNK1A1	3.81062e-07	3.7083e-06	-0.221861	WT Ctr vs HD Ctr
FXR1	3.90093e-07	3.77194e-06	-0.25112	WT Ctr vs HD Ctr
ZNF22	3.90706e-07	3.77209e-06	-0.567326	WT Ctr vs HD Ctr
HSPA1B	3.91494e-07	3.77671e-06	0.802073	WT Ctr vs HD Ctr
CIRBP	3.9196e-07	3.77822e-06	-0.461413	WT Ctr vs HD Ctr
ZNF248	3.97471e-07	3.82833e-06	0.350558	WT Ctr vs HD Ctr
KCNQ2	4.01555e-07	3.86157e-06	-0.305463	WT Ctr vs HD Ctr
YWHAB	4.03342e-07	3.8757e-06	-0.517191	WT Ctr vs HD Ctr
ZNF521	4.1475e-07	3.96659e-06	0.178919	WT Ctr vs HD Ctr
PSMA3	4.18162e-07	3.9961e-06	-0.37639	WT Ctr vs HD Ctr
MYT1	4.22867e-07	4.0379e-06	0.238687	WT Ctr vs HD Ctr
TXNL1	4.34621e-07	4.14042e-06	-0.494774	WT Ctr vs HD Ctr
LSM12	4.45072e-07	4.23669e-06	-0.365505	WT Ctr vs HD Ctr
AKAP12	4.45821e-07	4.24051e-06	-0.347946	WT Ctr vs HD Ctr
RAD23A	4.56073e-07	4.33128e-06	-0.383515	WT Ctr vs HD Ctr
HLA-A	4.59044e-07	4.3561e-06	-0.684335	WT Ctr vs HD Ctr
MED13	4.62508e-07	4.38556e-06	-0.270813	WT Ctr vs HD Ctr
ATP6V1A	4.70039e-07	4.44318e-06	-0.233053	WT Ctr vs HD Ctr
RANBP1	4.70535e-07	4.44443e-06	-0.576491	WT Ctr vs HD Ctr
WDR1	4.71295e-07	4.44473e-06	-0.248016	WT Ctr vs HD Ctr
NSG2	4.71985e-07	4.4478e-06	-0.600211	WT Ctr vs HD Ctr
ZNF608	4.72546e-07	4.44966e-06	0.165426	WT Ctr vs HD Ctr
VTI1B	4.73603e-07	4.45617e-06	-0.542893	WT Ctr vs HD Ctr
TCF7L2	4.7591e-07	4.46755e-06	0.16411	WT Ctr vs HD Ctr
CNTN1	4.7569e-07	4.46755e-06	-0.514134	WT Ctr vs HD Ctr
INO80C	4.76281e-07	4.46761e-06	-0.173	WT Ctr vs HD Ctr
NEU4	4.98662e-07	4.65608e-06	-0.728739	WT Ctr vs HD Ctr
PDPN	5.08285e-07	4.74231e-06	-0.348839	WT Ctr vs HD Ctr
ATCAY	5.11604e-07	4.76963e-06	-0.578765	WT Ctr vs HD Ctr
AF117829.1	5.21783e-07	4.85341e-06	0.218949	WT Ctr vs HD Ctr
RPL36	5.2575e-07	4.88287e-06	-0.439135	WT Ctr vs HD Ctr
PNMA1	5.30009e-07	4.91496e-06	-0.529095	WT Ctr vs HD Ctr
HADHA	5.3137e-07	4.92011e-06	-0.38982	WT Ctr vs HD Ctr
MLLT11	5.32448e-07	4.92636e-06	-0.377409	WT Ctr vs HD Ctr
NSF	5.34022e-07	4.93718e-06	-0.217457	WT Ctr vs HD Ctr
KLF3	5.41895e-07	4.99484e-06	-0.437356	WT Ctr vs HD Ctr
CALCOCO1	5.43438e-07	5.00528e-06	0.466315	WT Ctr vs HD Ctr
MRPS26	5.47531e-07	5.03539e-06	-0.614774	WT Ctr vs HD Ctr
ZBTB17	5.49672e-07	5.04748e-06	-0.164279	WT Ctr vs HD Ctr
VKORC1	5.59273e-07	5.13178e-06	-0.330343	WT Ctr vs HD Ctr
PCDHB15	5.60587e-07	5.13612e-06	-0.28646	WT Ctr vs HD Ctr
THSD7A	5.64354e-07	5.16676e-06	-0.230791	WT Ctr vs HD Ctr
PMVK	5.70394e-07	5.21814e-06	-0.428424	WT Ctr vs HD Ctr
MYO9B	5.7427e-07	5.24182e-06	0.464626	WT Ctr vs HD Ctr
USP24	5.81831e-07	5.29501e-06	0.581324	WT Ctr vs HD Ctr
UGT8	5.88013e-07	5.34331e-06	-0.512576	WT Ctr vs HD Ctr
KHDRBS3	6.09797e-07	5.51663e-06	-0.42574	WT Ctr vs HD Ctr
GNAI2	6.15126e-07	5.56072e-06	-0.568683	WT Ctr vs HD Ctr
SNX1	6.16003e-07	5.56453e-06	-0.21665	WT Ctr vs HD Ctr
SNX16	6.20388e-07	5.59586e-06	-0.262389	WT Ctr vs HD Ctr
MEAF6	6.22117e-07	5.60732e-06	-0.309835	WT Ctr vs HD Ctr
TUBG2	6.28771e-07	5.66311e-06	-0.209819	WT Ctr vs HD Ctr
ABAT	6.36533e-07	5.72458e-06	-0.157003	WT Ctr vs HD Ctr
OLA1	6.37111e-07	5.72556e-06	-0.229364	WT Ctr vs HD Ctr
TCEA1	6.37597e-07	5.72571e-06	-0.487467	WT Ctr vs HD Ctr
NME3	6.43037e-07	5.76724e-06	-0.496528	WT Ctr vs HD Ctr
WDR33	6.59683e-07	5.90668e-06	-0.173388	WT Ctr vs HD Ctr
NDUFA12	6.59388e-07	5.90668e-06	-0.481896	WT Ctr vs HD Ctr
TRIM47	6.63789e-07	5.93474e-06	-0.184833	WT Ctr vs HD Ctr
CAMSAP2	6.64953e-07	5.9408e-06	0.252379	WT Ctr vs HD Ctr
TEK	6.68095e-07	5.9645e-06	-0.355794	WT Ctr vs HD Ctr
PSD	6.75164e-07	6.01882e-06	-0.23884	WT Ctr vs HD Ctr
MTURN	6.88906e-07	6.13685e-06	-0.152022	WT Ctr vs HD Ctr
LINC01003	6.90972e-07	6.15076e-06	-0.563347	WT Ctr vs HD Ctr
SNHG29	6.92602e-07	6.16078e-06	-0.563964	WT Ctr vs HD Ctr
NT5C3A	6.93957e-07	6.16834e-06	-0.298232	WT Ctr vs HD Ctr
UPF3A	7.03659e-07	6.25003e-06	0.532409	WT Ctr vs HD Ctr
DNAJB9	7.18827e-07	6.38011e-06	-0.231553	WT Ctr vs HD Ctr
SF3B5	7.26438e-07	6.43831e-06	-0.509347	WT Ctr vs HD Ctr
KCNA5	7.42101e-07	6.55809e-06	-0.189293	WT Ctr vs HD Ctr
GET1	7.41642e-07	6.55809e-06	-0.423333	WT Ctr vs HD Ctr
ANKRD36C	7.44146e-07	6.57141e-06	0.503327	WT Ctr vs HD Ctr
UBXN4	7.45856e-07	6.577e-06	-0.438025	WT Ctr vs HD Ctr
VWC2	7.62126e-07	6.71409e-06	-0.357064	WT Ctr vs HD Ctr
HIGD1A	7.64107e-07	6.72337e-06	-0.444753	WT Ctr vs HD Ctr
AC074032.1	7.90831e-07	6.91394e-06	-0.191275	WT Ctr vs HD Ctr
ACTN4	7.90861e-07	6.91394e-06	0.189356	WT Ctr vs HD Ctr
PGD	7.91642e-07	6.91583e-06	-0.174771	WT Ctr vs HD Ctr
NAA60	7.9516e-07	6.9416e-06	-0.238954	WT Ctr vs HD Ctr
CCDC85B	7.96679e-07	6.94988e-06	-0.579321	WT Ctr vs HD Ctr
EPN1	8.04516e-07	7.00824e-06	-0.188342	WT Ctr vs HD Ctr
MYL12B	8.05409e-07	7.01102e-06	-0.713379	WT Ctr vs HD Ctr
KCNJ16	8.0848e-07	7.02774e-06	-0.488664	WT Ctr vs HD Ctr
DDX5	8.0982e-07	7.03437e-06	-0.360421	WT Ctr vs HD Ctr
NRXN2	8.25535e-07	7.1607e-06	-0.246043	WT Ctr vs HD Ctr
ACO1	8.2945e-07	7.1838e-06	-0.250556	WT Ctr vs HD Ctr
SMG1	8.29963e-07	7.1838e-06	0.462135	WT Ctr vs HD Ctr
COX5B	8.45402e-07	7.31225e-06	-0.654705	WT Ctr vs HD Ctr
TMEM259	8.46683e-07	7.31814e-06	0.360179	WT Ctr vs HD Ctr
BLOC1S4	8.47317e-07	7.31845e-06	-0.22358	WT Ctr vs HD Ctr
IFIT1	8.54522e-07	7.37546e-06	-0.235938	WT Ctr vs HD Ctr
METTL5	8.58317e-07	7.40298e-06	-0.308766	WT Ctr vs HD Ctr
UGGT2	8.71173e-07	7.49798e-06	0.370688	WT Ctr vs HD Ctr
RAB10	8.76396e-07	7.53232e-06	-0.619954	WT Ctr vs HD Ctr
PDS5A	8.78795e-07	7.54022e-06	0.251201	WT Ctr vs HD Ctr
DYNLRB1	8.77975e-07	7.54022e-06	-0.654482	WT Ctr vs HD Ctr
RANBP17	9.05348e-07	7.74844e-06	0.207316	WT Ctr vs HD Ctr
NBEA	9.12905e-07	7.80218e-06	0.331622	WT Ctr vs HD Ctr
NORAD	9.24514e-07	7.89587e-06	-0.472501	WT Ctr vs HD Ctr
GTF2IRD2	9.29463e-07	7.93258e-06	0.181292	WT Ctr vs HD Ctr
DYRK4	9.33936e-07	7.95963e-06	-0.222405	WT Ctr vs HD Ctr
TUFM	9.33328e-07	7.95963e-06	-0.486901	WT Ctr vs HD Ctr
PABPC1	9.34755e-07	7.96107e-06	0.213458	WT Ctr vs HD Ctr
DDX24	9.40137e-07	7.99575e-06	-0.37303	WT Ctr vs HD Ctr
DENND10	9.46338e-07	8.04288e-06	-0.362602	WT Ctr vs HD Ctr
PWWP2A	9.72042e-07	8.24986e-06	-0.155207	WT Ctr vs HD Ctr
BUD23	9.78267e-07	8.29117e-06	-0.357435	WT Ctr vs HD Ctr
CHCHD3	9.82994e-07	8.32546e-06	-0.402748	WT Ctr vs HD Ctr
PIKFYVE	9.92314e-07	8.39275e-06	0.235961	WT Ctr vs HD Ctr
FUBP1	1.0022e-06	8.46468e-06	0.44756	WT Ctr vs HD Ctr
RPL18A	1.01582e-06	8.56194e-06	-0.449281	WT Ctr vs HD Ctr
RNF121	1.04583e-06	8.78454e-06	-0.16474	WT Ctr vs HD Ctr
SNX3	1.06878e-06	8.955e-06	-0.59892	WT Ctr vs HD Ctr
LITAF	1.06906e-06	8.955e-06	-0.386835	WT Ctr vs HD Ctr
COL20A1	1.09121e-06	9.12809e-06	0.492858	WT Ctr vs HD Ctr
ADGRB3	1.1111e-06	9.26902e-06	0.181208	WT Ctr vs HD Ctr
EIF5A	1.12022e-06	9.3324e-06	-0.483743	WT Ctr vs HD Ctr
HMX1	1.13298e-06	9.41938e-06	-0.390095	WT Ctr vs HD Ctr
IFNAR1	1.15154e-06	9.54774e-06	-0.383948	WT Ctr vs HD Ctr
MGLL	1.15284e-06	9.55199e-06	-0.367001	WT Ctr vs HD Ctr
CDKN1B	1.15938e-06	9.59964e-06	-0.491467	WT Ctr vs HD Ctr
DNAJB1	1.16435e-06	9.63429e-06	0.770517	WT Ctr vs HD Ctr
TSPYL1	1.17105e-06	9.6832e-06	-0.257147	WT Ctr vs HD Ctr
C19orf53	1.1918e-06	9.84144e-06	-0.656985	WT Ctr vs HD Ctr
SNRPA1	1.1967e-06	9.8752e-06	-0.275018	WT Ctr vs HD Ctr
RPS26	1.20658e-06	9.93662e-06	-0.637493	WT Ctr vs HD Ctr
CCDC6	1.23952e-06	1.01942e-05	-0.236336	WT Ctr vs HD Ctr
TMEM134	1.24692e-06	1.02481e-05	-0.312384	WT Ctr vs HD Ctr
COX6C	1.26595e-06	1.03905e-05	-0.514947	WT Ctr vs HD Ctr
PSMD7	1.27341e-06	1.04377e-05	-0.157671	WT Ctr vs HD Ctr
GAL3ST1	1.30107e-06	1.06572e-05	-0.511395	WT Ctr vs HD Ctr
HERPUD2	1.31962e-06	1.07947e-05	-0.153656	WT Ctr vs HD Ctr
CRMP1	1.33323e-06	1.0877e-05	-0.345824	WT Ctr vs HD Ctr
SGCB	1.33325e-06	1.0877e-05	-0.541795	WT Ctr vs HD Ctr
AP1S1	1.33119e-06	1.0877e-05	-0.397626	WT Ctr vs HD Ctr
FNBP1L	1.34212e-06	1.09349e-05	-0.167663	WT Ctr vs HD Ctr
TSC1	1.37313e-06	1.11429e-05	0.157682	WT Ctr vs HD Ctr
NEBL	1.37605e-06	1.11518e-05	-0.196607	WT Ctr vs HD Ctr
PRPF40A	1.414e-06	1.14214e-05	-0.313677	WT Ctr vs HD Ctr
DNMT1	1.41971e-06	1.14416e-05	-0.178575	WT Ctr vs HD Ctr
VEZT	1.44264e-06	1.16144e-05	0.367874	WT Ctr vs HD Ctr
FBLN2	1.4516e-06	1.16711e-05	-0.521136	WT Ctr vs HD Ctr
CBX3	1.45566e-06	1.16961e-05	-0.361946	WT Ctr vs HD Ctr
DSTN	1.47448e-06	1.1835e-05	-0.620466	WT Ctr vs HD Ctr
FSIP2	1.48867e-06	1.19221e-05	0.544843	WT Ctr vs HD Ctr
ATG4D	1.50707e-06	1.20536e-05	-0.214826	WT Ctr vs HD Ctr
LINC00342	1.50935e-06	1.20639e-05	0.437269	WT Ctr vs HD Ctr
RPL24	1.51748e-06	1.21095e-05	-0.388986	WT Ctr vs HD Ctr
PRNP	1.52064e-06	1.21224e-05	-0.262259	WT Ctr vs HD Ctr
CSPG4	1.52899e-06	1.21811e-05	-0.434039	WT Ctr vs HD Ctr
CAMK4	1.5342e-06	1.21907e-05	-0.195047	WT Ctr vs HD Ctr
DNAJA3	1.5335e-06	1.21907e-05	-0.186539	WT Ctr vs HD Ctr
PIN1	1.53692e-06	1.22044e-05	-0.358808	WT Ctr vs HD Ctr
FAM229B	1.60399e-06	1.26957e-05	-0.352778	WT Ctr vs HD Ctr
CNDP2	1.63973e-06	1.29702e-05	-0.183702	WT Ctr vs HD Ctr
ANKRD44	1.6517e-06	1.30565e-05	0.413873	WT Ctr vs HD Ctr
MRPL40	1.65367e-06	1.30635e-05	-0.391829	WT Ctr vs HD Ctr
PLEKHB1	1.658e-06	1.30671e-05	-0.272025	WT Ctr vs HD Ctr
TNRC6A	1.65838e-06	1.30671e-05	0.541922	WT Ctr vs HD Ctr
HDAC8	1.67988e-06	1.32193e-05	0.209831	WT Ctr vs HD Ctr
PDCL	1.70506e-06	1.33907e-05	-0.185884	WT Ctr vs HD Ctr
PHC2	1.72897e-06	1.35532e-05	-0.237772	WT Ctr vs HD Ctr
NDUFB3	1.77722e-06	1.38958e-05	-0.564145	WT Ctr vs HD Ctr
IST1	1.78307e-06	1.39326e-05	0.154163	WT Ctr vs HD Ctr
KLF3-AS1	1.78512e-06	1.39397e-05	0.23415	WT Ctr vs HD Ctr
PSMA7	1.79382e-06	1.39897e-05	-0.603948	WT Ctr vs HD Ctr
UBE2B	1.79848e-06	1.40082e-05	-0.370411	WT Ctr vs HD Ctr
NAP1L2	1.83748e-06	1.42664e-05	-0.225947	WT Ctr vs HD Ctr
ITGAV	1.83985e-06	1.42758e-05	-0.25276	WT Ctr vs HD Ctr
UBE2L3	1.8767e-06	1.45253e-05	-0.337058	WT Ctr vs HD Ctr
MIR99AHG	1.88152e-06	1.45529e-05	0.545223	WT Ctr vs HD Ctr
TPT1-AS1	1.88664e-06	1.45833e-05	0.318859	WT Ctr vs HD Ctr
KAT6A	1.92823e-06	1.48671e-05	0.325329	WT Ctr vs HD Ctr
LRCH3	1.93104e-06	1.48793e-05	0.380452	WT Ctr vs HD Ctr
FAM133B	1.93432e-06	1.48953e-05	0.429834	WT Ctr vs HD Ctr
TMED1	1.95e-06	1.49971e-05	-0.272695	WT Ctr vs HD Ctr
VPS4A	1.95387e-06	1.50079e-05	-0.199277	WT Ctr vs HD Ctr
TGS1	1.95757e-06	1.50269e-05	-0.268922	WT Ctr vs HD Ctr
TM2D3	1.9594e-06	1.50315e-05	-0.321362	WT Ctr vs HD Ctr
MORC4	1.97297e-06	1.51261e-05	-0.196622	WT Ctr vs HD Ctr
PAFAH1B1	1.97861e-06	1.51598e-05	-0.211588	WT Ctr vs HD Ctr
MACF1	2.00558e-06	1.53472e-05	0.478308	WT Ctr vs HD Ctr
IDI1	2.02607e-06	1.54943e-05	-0.40674	WT Ctr vs HD Ctr
THRA	2.0275e-06	1.54951e-05	-0.464744	WT Ctr vs HD Ctr
MEG8	2.05295e-06	1.56704e-05	0.292885	WT Ctr vs HD Ctr
ARHGAP32	2.0773e-06	1.58167e-05	0.235129	WT Ctr vs HD Ctr
MDH2	2.11326e-06	1.60206e-05	-0.6176	WT Ctr vs HD Ctr
CHPT1	2.1132e-06	1.60206e-05	-0.277178	WT Ctr vs HD Ctr
DESI2	2.13097e-06	1.61449e-05	-0.263632	WT Ctr vs HD Ctr
JAK1	2.13648e-06	1.61766e-05	-0.302338	WT Ctr vs HD Ctr
UBN2	2.1515e-06	1.62615e-05	0.235983	WT Ctr vs HD Ctr
ERGIC2	2.1779e-06	1.64088e-05	-0.364425	WT Ctr vs HD Ctr
ARL2BP	2.17696e-06	1.64088e-05	-0.480022	WT Ctr vs HD Ctr
BMERB1	2.18794e-06	1.64743e-05	-0.489799	WT Ctr vs HD Ctr
SEPHS2	2.18944e-06	1.64754e-05	-0.356055	WT Ctr vs HD Ctr
CRELD2	2.20346e-06	1.65707e-05	-0.358631	WT Ctr vs HD Ctr
UQCRH	2.21836e-06	1.66593e-05	-0.646762	WT Ctr vs HD Ctr
FKBP9	2.21934e-06	1.66593e-05	-0.166505	WT Ctr vs HD Ctr
TM7SF3	2.21895e-06	1.66593e-05	-0.390645	WT Ctr vs HD Ctr
UFC1	2.24641e-06	1.68419e-05	-0.473585	WT Ctr vs HD Ctr
ALDH6A1	2.24519e-06	1.68419e-05	-0.161797	WT Ctr vs HD Ctr
ISCA1	2.24973e-06	1.68564e-05	-0.262061	WT Ctr vs HD Ctr
ZNF652	2.27213e-06	1.70034e-05	-0.186666	WT Ctr vs HD Ctr
LHFPL3	2.32318e-06	1.73535e-05	-0.555486	WT Ctr vs HD Ctr
PREX2	2.3329e-06	1.74154e-05	-0.19285	WT Ctr vs HD Ctr
AGPAT3	2.33656e-06	1.74322e-05	-0.251477	WT Ctr vs HD Ctr
METTL26	2.36327e-06	1.76207e-05	-0.456854	WT Ctr vs HD Ctr
KANSL1	2.39719e-06	1.78517e-05	0.257505	WT Ctr vs HD Ctr
EI24	2.42084e-06	1.80059e-05	-0.325392	WT Ctr vs HD Ctr
CHL1-AS2	2.4453e-06	1.81768e-05	-0.33597	WT Ctr vs HD Ctr
RTCA	2.45013e-06	1.82016e-05	-0.206009	WT Ctr vs HD Ctr
YIF1A	2.49367e-06	1.84913e-05	-0.444469	WT Ctr vs HD Ctr
MED11	2.49705e-06	1.85051e-05	-0.253113	WT Ctr vs HD Ctr
WFDC1	2.60423e-06	1.92643e-05	-0.326446	WT Ctr vs HD Ctr
POU3F1	2.64233e-06	1.95107e-05	-0.27133	WT Ctr vs HD Ctr
LAYN	2.65373e-06	1.95804e-05	-0.211639	WT Ctr vs HD Ctr
PKN1	2.74291e-06	2.01811e-05	-0.286804	WT Ctr vs HD Ctr
CNN3	2.75462e-06	2.02542e-05	-0.505359	WT Ctr vs HD Ctr
FLYWCH2	2.76826e-06	2.03422e-05	-0.371552	WT Ctr vs HD Ctr
ECI1	2.78243e-06	2.04341e-05	-0.234948	WT Ctr vs HD Ctr
ANKMY2	2.82327e-06	2.07215e-05	-0.255389	WT Ctr vs HD Ctr
TCEAL2	2.83529e-06	2.07972e-05	-0.63605	WT Ctr vs HD Ctr
CYB5A	2.84375e-06	2.08468e-05	-0.379625	WT Ctr vs HD Ctr
BTF3	2.90846e-06	2.12701e-05	-0.582525	WT Ctr vs HD Ctr
CLPTM1	2.97826e-06	2.17415e-05	-0.362884	WT Ctr vs HD Ctr
BEX3	2.98727e-06	2.17812e-05	-0.434324	WT Ctr vs HD Ctr
CCNL2	3.00952e-06	2.19042e-05	0.409476	WT Ctr vs HD Ctr
KIF2A	3.00689e-06	2.19042e-05	-0.436452	WT Ctr vs HD Ctr
PCSK7	3.04077e-06	2.21053e-05	0.374514	WT Ctr vs HD Ctr
DIRAS1	3.04294e-06	2.21079e-05	-0.225778	WT Ctr vs HD Ctr
SON	3.07797e-06	2.23492e-05	-0.314712	WT Ctr vs HD Ctr
TMEM18	3.09935e-06	2.24776e-05	-0.205018	WT Ctr vs HD Ctr
CHL1	3.13924e-06	2.27265e-05	-0.355674	WT Ctr vs HD Ctr
MMP16	3.14153e-06	2.27296e-05	0.378336	WT Ctr vs HD Ctr
MBP	3.15062e-06	2.27818e-05	-0.211654	WT Ctr vs HD Ctr
BCKDK	3.15453e-06	2.27966e-05	-0.251928	WT Ctr vs HD Ctr
TMEM128	3.16344e-06	2.28474e-05	-0.200188	WT Ctr vs HD Ctr
MTPN	3.17967e-06	2.29511e-05	-0.678372	WT Ctr vs HD Ctr
CHD7	3.21881e-06	2.32199e-05	0.413655	WT Ctr vs HD Ctr
TMX4	3.22201e-06	2.32293e-05	-0.267842	WT Ctr vs HD Ctr
RPL27	3.24459e-06	2.33783e-05	-0.314227	WT Ctr vs HD Ctr
BIRC6	3.25019e-06	2.33947e-05	0.235902	WT Ctr vs HD Ctr
AL391807.1	3.26865e-06	2.34962e-05	0.549403	WT Ctr vs HD Ctr
AK5	3.27374e-06	2.35189e-05	-0.223858	WT Ctr vs HD Ctr
FAM114A2	3.31133e-06	2.3775e-05	-0.202041	WT Ctr vs HD Ctr
UBR4	3.33788e-06	2.39375e-05	0.158351	WT Ctr vs HD Ctr
KCNN2	3.37421e-06	2.41653e-05	-0.162207	WT Ctr vs HD Ctr
CHURC1	3.37559e-06	2.41653e-05	-0.364908	WT Ctr vs HD Ctr
THBS4	3.41216e-06	2.43557e-05	-0.328307	WT Ctr vs HD Ctr
NF1	3.42589e-06	2.44395e-05	0.249516	WT Ctr vs HD Ctr
CUL4B	3.51203e-06	2.49956e-05	0.418591	WT Ctr vs HD Ctr
TIMMDC1	3.53603e-06	2.51517e-05	-0.27925	WT Ctr vs HD Ctr
RPS19BP1	3.58081e-06	2.54258e-05	-0.485136	WT Ctr vs HD Ctr
YTHDF2	3.639e-06	2.5809e-05	-0.388761	WT Ctr vs HD Ctr
TRA2A	3.66826e-06	2.59863e-05	0.380124	WT Ctr vs HD Ctr
NARS1	3.66622e-06	2.59863e-05	-0.361173	WT Ctr vs HD Ctr
HM13	3.70169e-06	2.62079e-05	-0.339446	WT Ctr vs HD Ctr
S100A16	3.73971e-06	2.64618e-05	-0.733049	WT Ctr vs HD Ctr
ADAP1	3.92629e-06	2.76858e-05	-0.164044	WT Ctr vs HD Ctr
CALM2	3.93685e-06	2.77442e-05	-0.435976	WT Ctr vs HD Ctr
B3GAT3	3.95097e-06	2.78277e-05	-0.216273	WT Ctr vs HD Ctr
SFRP1	3.98316e-06	2.80221e-05	-0.310316	WT Ctr vs HD Ctr
NRXN1	3.99854e-06	2.81141e-05	-0.319018	WT Ctr vs HD Ctr
MRPL52	4.01854e-06	2.82222e-05	-0.360657	WT Ctr vs HD Ctr
SERINC1	4.0708e-06	2.854e-05	-0.297556	WT Ctr vs HD Ctr
BASP1	4.08027e-06	2.859e-05	-0.621597	WT Ctr vs HD Ctr
NLGN3	4.16472e-06	2.91149e-05	-0.535447	WT Ctr vs HD Ctr
VDAC3	4.1925e-06	2.92589e-05	-0.411482	WT Ctr vs HD Ctr
IFI27L1	4.23178e-06	2.95161e-05	-0.236931	WT Ctr vs HD Ctr
LINC00882	4.28045e-06	2.98376e-05	-0.181917	WT Ctr vs HD Ctr
FAM66D	4.28276e-06	2.98376e-05	0.328855	WT Ctr vs HD Ctr
TRIB2	4.3038e-06	2.99671e-05	-0.376703	WT Ctr vs HD Ctr
RPL39	4.48405e-06	3.10628e-05	-0.310364	WT Ctr vs HD Ctr
FBXL5	4.49539e-06	3.11187e-05	-0.2573	WT Ctr vs HD Ctr
RTL8A	4.49721e-06	3.11187e-05	-0.159383	WT Ctr vs HD Ctr
PSMB6	4.5151e-06	3.12248e-05	-0.636936	WT Ctr vs HD Ctr
ABHD8	4.56054e-06	3.15034e-05	-0.168513	WT Ctr vs HD Ctr
ZCCHC9	4.59442e-06	3.17015e-05	-0.186056	WT Ctr vs HD Ctr
P4HA1	4.66778e-06	3.21895e-05	-0.296425	WT Ctr vs HD Ctr
NUTF2	4.67599e-06	3.22279e-05	-0.376464	WT Ctr vs HD Ctr
NGB	4.71883e-06	3.25048e-05	-0.243368	WT Ctr vs HD Ctr
RNASEH2C	4.73707e-06	3.26121e-05	-0.298073	WT Ctr vs HD Ctr
NAPRT	4.77351e-06	3.2826e-05	-0.275642	WT Ctr vs HD Ctr
STMN3	4.78865e-06	3.2893e-05	-0.389659	WT Ctr vs HD Ctr
GALK1	4.79314e-06	3.29053e-05	-0.150053	WT Ctr vs HD Ctr
U2SURP	4.80427e-06	3.29633e-05	0.349682	WT Ctr vs HD Ctr
CASK	4.84063e-06	3.3194e-05	0.233937	WT Ctr vs HD Ctr
TMA7	4.84627e-06	3.32141e-05	-0.457846	WT Ctr vs HD Ctr
ERH	4.8896e-06	3.34884e-05	-0.586109	WT Ctr vs HD Ctr
FAXC	4.90475e-06	3.35584e-05	-0.236695	WT Ctr vs HD Ctr
CBX5	4.91568e-06	3.36143e-05	-0.401545	WT Ctr vs HD Ctr
ANXA5	4.9593e-06	3.38648e-05	-0.557849	WT Ctr vs HD Ctr
ATP1B1	5.01406e-06	3.42105e-05	-0.440253	WT Ctr vs HD Ctr
PPP1CB	5.03935e-06	3.43638e-05	-0.394059	WT Ctr vs HD Ctr
KCTD20	5.08111e-06	3.45714e-05	-0.301511	WT Ctr vs HD Ctr
BAMBI	5.14464e-06	3.49452e-05	-0.586048	WT Ctr vs HD Ctr
DIAPH1	5.16304e-06	3.50462e-05	0.556293	WT Ctr vs HD Ctr
GBF1	5.21604e-06	3.53712e-05	0.304376	WT Ctr vs HD Ctr
CDC42	5.25008e-06	3.55641e-05	-0.466741	WT Ctr vs HD Ctr
UQCRFS1	5.25031e-06	3.55641e-05	-0.628038	WT Ctr vs HD Ctr
CCNI	5.32415e-06	3.60243e-05	-0.458512	WT Ctr vs HD Ctr
OGA	5.36315e-06	3.62681e-05	0.391131	WT Ctr vs HD Ctr
NAA10	5.36797e-06	3.62806e-05	-0.164209	WT Ctr vs HD Ctr
THAP11	5.46401e-06	3.68481e-05	-0.228127	WT Ctr vs HD Ctr
APC2	5.49439e-06	3.69917e-05	-0.292967	WT Ctr vs HD Ctr
SPATA6	5.53995e-06	3.72779e-05	-0.268961	WT Ctr vs HD Ctr
EGR1	5.59566e-06	3.7632e-05	0.773949	WT Ctr vs HD Ctr
MAP7D1	5.61895e-06	3.77263e-05	-0.199763	WT Ctr vs HD Ctr
EIF4H	5.61621e-06	3.77263e-05	-0.463788	WT Ctr vs HD Ctr
DYNC1LI2	5.64207e-06	3.78608e-05	0.34776	WT Ctr vs HD Ctr
PCM1	5.65465e-06	3.79244e-05	0.198217	WT Ctr vs HD Ctr
UBXN1	5.67562e-06	3.80441e-05	-0.465095	WT Ctr vs HD Ctr
LSM4	5.76485e-06	3.85787e-05	-0.330504	WT Ctr vs HD Ctr
ARHGEF12	5.79765e-06	3.87769e-05	0.169011	WT Ctr vs HD Ctr
JMJD1C	5.81853e-06	3.8874e-05	0.279443	WT Ctr vs HD Ctr
TTC14	5.82807e-06	3.88952e-05	0.33997	WT Ctr vs HD Ctr
HSPH1	5.88455e-06	3.92293e-05	0.525921	WT Ctr vs HD Ctr
HSD17B12	5.89316e-06	3.92652e-05	-0.565897	WT Ctr vs HD Ctr
MIA3	5.94882e-06	3.95773e-05	-0.40235	WT Ctr vs HD Ctr
LTN1	5.97053e-06	3.96725e-05	0.317646	WT Ctr vs HD Ctr
MACROH2A1	6.10337e-06	4.04891e-05	-0.189095	WT Ctr vs HD Ctr
TIA1	6.11255e-06	4.0528e-05	0.428369	WT Ctr vs HD Ctr
AC026471.2	6.19577e-06	4.10575e-05	-0.158053	WT Ctr vs HD Ctr
LRP6	6.2721e-06	4.15183e-05	0.456583	WT Ctr vs HD Ctr
ATP5PB	6.28148e-06	4.15578e-05	-0.20055	WT Ctr vs HD Ctr
PSMB3	6.34567e-06	4.19371e-05	-0.446634	WT Ctr vs HD Ctr
C12orf65	6.39279e-06	4.218e-05	-0.25471	WT Ctr vs HD Ctr
SDHAF1	6.39094e-06	4.218e-05	-0.191889	WT Ctr vs HD Ctr
ERLEC1	6.45475e-06	4.25658e-05	-0.342001	WT Ctr vs HD Ctr
PCMTD2	6.50204e-06	4.28314e-05	0.430738	WT Ctr vs HD Ctr
ATP1B2	6.58668e-06	4.33656e-05	-0.262807	WT Ctr vs HD Ctr
DLC1	6.59179e-06	4.33755e-05	0.197505	WT Ctr vs HD Ctr
MAPK8IP1	6.59529e-06	4.33755e-05	-0.25577	WT Ctr vs HD Ctr
NPIPB5	6.6239e-06	4.35402e-05	0.206311	WT Ctr vs HD Ctr
PTS	6.6731e-06	4.38165e-05	-0.222181	WT Ctr vs HD Ctr
TAP1	6.71267e-06	4.40255e-05	-0.248381	WT Ctr vs HD Ctr
MIAT	6.83078e-06	4.47555e-05	0.206783	WT Ctr vs HD Ctr
SEMA5A	6.87652e-06	4.49385e-05	-0.261792	WT Ctr vs HD Ctr
RPL7	6.87535e-06	4.49385e-05	-0.603482	WT Ctr vs HD Ctr
MRPL50	6.93887e-06	4.52694e-05	-0.281078	WT Ctr vs HD Ctr
YAF2	6.95484e-06	4.53494e-05	-0.207439	WT Ctr vs HD Ctr
TOMM7	7.04826e-06	4.59096e-05	-0.535275	WT Ctr vs HD Ctr
RBM5	7.14927e-06	4.64931e-05	0.455907	WT Ctr vs HD Ctr
IARS2	7.17019e-06	4.66043e-05	-0.278751	WT Ctr vs HD Ctr
ATG2B	7.23775e-06	4.70184e-05	0.351162	WT Ctr vs HD Ctr
UBE2J1	7.39637e-06	4.79978e-05	-0.278846	WT Ctr vs HD Ctr
UBE2D1	7.40147e-06	4.80054e-05	-0.202969	WT Ctr vs HD Ctr
PTK2	7.47156e-06	4.84085e-05	0.255934	WT Ctr vs HD Ctr
CHD1	7.60742e-06	4.91844e-05	0.45506	WT Ctr vs HD Ctr
THAP12	7.64955e-06	4.93897e-05	-0.3644	WT Ctr vs HD Ctr
NIPSNAP2	7.72073e-06	4.97327e-05	-0.280054	WT Ctr vs HD Ctr
CCDC124	7.75555e-06	4.99278e-05	-0.390716	WT Ctr vs HD Ctr
SUMO1	7.85495e-06	5.05174e-05	-0.450967	WT Ctr vs HD Ctr
UBE2S	7.87237e-06	5.05761e-05	-0.444974	WT Ctr vs HD Ctr
SRSF3	7.90584e-06	5.07443e-05	-0.406106	WT Ctr vs HD Ctr
MAPK10	7.94952e-06	5.09913e-05	0.511088	WT Ctr vs HD Ctr
SEC63	7.959e-06	5.10253e-05	-0.15912	WT Ctr vs HD Ctr
MANF	8.00722e-06	5.12538e-05	-0.34488	WT Ctr vs HD Ctr
SENP7	8.05472e-06	5.15038e-05	0.323693	WT Ctr vs HD Ctr
PAIP2	8.11234e-06	5.1818e-05	-0.394483	WT Ctr vs HD Ctr
LUC7L	8.12465e-06	5.18695e-05	0.325863	WT Ctr vs HD Ctr
FAR1	8.153e-06	5.20121e-05	0.189369	WT Ctr vs HD Ctr
FIBIN	8.20211e-06	5.22003e-05	-0.541524	WT Ctr vs HD Ctr
IFIT3	8.24174e-06	5.23527e-05	-0.188563	WT Ctr vs HD Ctr
GLRX2	8.32541e-06	5.28473e-05	-0.206422	WT Ctr vs HD Ctr
URM1	8.48815e-06	5.37964e-05	-0.230483	WT Ctr vs HD Ctr
RAF1	8.63762e-06	5.45739e-05	0.23133	WT Ctr vs HD Ctr
AASDHPPT	8.64354e-06	5.4583e-05	-0.547747	WT Ctr vs HD Ctr
FAM171A2	8.68828e-06	5.48089e-05	-0.184768	WT Ctr vs HD Ctr
NAV3	8.75717e-06	5.52149e-05	0.181497	WT Ctr vs HD Ctr
NDUFAF8	8.82502e-06	5.55853e-05	-0.373932	WT Ctr vs HD Ctr
SCG5	8.91029e-06	5.60357e-05	-0.635116	WT Ctr vs HD Ctr
DOT1L	8.90782e-06	5.60357e-05	0.180277	WT Ctr vs HD Ctr
RRAGA	8.91511e-06	5.60371e-05	-0.546175	WT Ctr vs HD Ctr
INPP1	8.97184e-06	5.63647e-05	-0.177858	WT Ctr vs HD Ctr
COMMD6	8.98099e-06	5.63932e-05	-0.697108	WT Ctr vs HD Ctr
FBXO2	9.07432e-06	5.68915e-05	-0.348445	WT Ctr vs HD Ctr
H2AZ2	9.07374e-06	5.68915e-05	-0.323798	WT Ctr vs HD Ctr
VPS28	9.16835e-06	5.73926e-05	-0.494205	WT Ctr vs HD Ctr
SF1	9.28867e-06	5.80863e-05	0.396937	WT Ctr vs HD Ctr
FAM13C	9.31285e-06	5.82077e-05	-0.221256	WT Ctr vs HD Ctr
C14orf28	9.34555e-06	5.83822e-05	-0.189391	WT Ctr vs HD Ctr
PLPP5	9.35936e-06	5.84386e-05	-0.354653	WT Ctr vs HD Ctr
SSB	9.52021e-06	5.93216e-05	-0.512106	WT Ctr vs HD Ctr
GPBP1	9.65558e-06	6.0011e-05	-0.152995	WT Ctr vs HD Ctr
NTRK2	9.65553e-06	6.0011e-05	-0.460551	WT Ctr vs HD Ctr
GOLGA8A	9.84922e-06	6.10602e-05	0.38617	WT Ctr vs HD Ctr
CLTB	9.87639e-06	6.11976e-05	-0.370516	WT Ctr vs HD Ctr
RBP1	1.00148e-05	6.19925e-05	-0.607535	WT Ctr vs HD Ctr
SC5D	1.00576e-05	6.21627e-05	-0.162835	WT Ctr vs HD Ctr
MRPL4	1.00639e-05	6.21702e-05	-0.153887	WT Ctr vs HD Ctr
ASIC1	1.01162e-05	6.24616e-05	-0.255019	WT Ctr vs HD Ctr
SCLT1	1.01446e-05	6.26001e-05	0.317713	WT Ctr vs HD Ctr
MYO6	1.01489e-05	6.26001e-05	0.405486	WT Ctr vs HD Ctr
RPL35	1.01968e-05	6.28004e-05	-0.417837	WT Ctr vs HD Ctr
MTCH1	1.02077e-05	6.28361e-05	-0.25253	WT Ctr vs HD Ctr
GNG4	1.02349e-05	6.29719e-05	-0.294546	WT Ctr vs HD Ctr
MCL1	1.0445e-05	6.42323e-05	0.224132	WT Ctr vs HD Ctr
C6orf89	1.06675e-05	6.55016e-05	-0.255603	WT Ctr vs HD Ctr
AC008969.1	1.07267e-05	6.58316e-05	0.276159	WT Ctr vs HD Ctr
RELB	1.07698e-05	6.60628e-05	-0.16642	WT Ctr vs HD Ctr
RIOK3	1.07895e-05	6.61506e-05	0.280571	WT Ctr vs HD Ctr
CAMLG	1.08011e-05	6.61888e-05	-0.435096	WT Ctr vs HD Ctr
TLCD1	1.08452e-05	6.63922e-05	-0.20546	WT Ctr vs HD Ctr
FAM168B	1.08561e-05	6.64256e-05	-0.184403	WT Ctr vs HD Ctr
TUBB4B	1.088e-05	6.65387e-05	-0.511334	WT Ctr vs HD Ctr
JADE3	1.10535e-05	6.74306e-05	-0.152802	WT Ctr vs HD Ctr
BORCS7	1.10653e-05	6.74692e-05	-0.30758	WT Ctr vs HD Ctr
TMEM126A	1.12997e-05	6.87611e-05	-0.371347	WT Ctr vs HD Ctr
LIN7C	1.13684e-05	6.91448e-05	-0.268707	WT Ctr vs HD Ctr
TMEM219	1.14269e-05	6.9466e-05	-0.280472	WT Ctr vs HD Ctr
NEGR1	1.16369e-05	7.0637e-05	-0.151199	WT Ctr vs HD Ctr
SPCS3	1.17665e-05	7.13132e-05	-0.456739	WT Ctr vs HD Ctr
NDUFB11	1.17717e-05	7.13132e-05	-0.660183	WT Ctr vs HD Ctr
EIF4G3	1.18665e-05	7.18521e-05	0.208622	WT Ctr vs HD Ctr
ROGDI	1.2069e-05	7.29695e-05	-0.219459	WT Ctr vs HD Ctr
SBNO1	1.22552e-05	7.40219e-05	0.151382	WT Ctr vs HD Ctr
ZFC3H1	1.23089e-05	7.42728e-05	0.393111	WT Ctr vs HD Ctr
AP2S1	1.23325e-05	7.43717e-05	-0.608476	WT Ctr vs HD Ctr
NSD1	1.23706e-05	7.45349e-05	0.199622	WT Ctr vs HD Ctr
PPM1G	1.25343e-05	7.54094e-05	-0.416131	WT Ctr vs HD Ctr
CTDNEP1	1.26022e-05	7.57433e-05	-0.302758	WT Ctr vs HD Ctr
RNF7	1.262e-05	7.5813e-05	-0.539028	WT Ctr vs HD Ctr
KMT2A	1.28379e-05	7.69706e-05	0.526628	WT Ctr vs HD Ctr
MRPL32	1.28778e-05	7.7134e-05	-0.256993	WT Ctr vs HD Ctr
SRPRB	1.29124e-05	7.72655e-05	-0.190601	WT Ctr vs HD Ctr
GPR82	1.31035e-05	7.83323e-05	0.253447	WT Ctr vs HD Ctr
PTBP2	1.31783e-05	7.87409e-05	-0.173856	WT Ctr vs HD Ctr
ASXL1	1.33717e-05	7.97795e-05	0.455494	WT Ctr vs HD Ctr
TMEM161B-AS1	1.34711e-05	8.03333e-05	0.36301	WT Ctr vs HD Ctr
FBXO45	1.36862e-05	8.1447e-05	-0.209611	WT Ctr vs HD Ctr
ASB8	1.38287e-05	8.21451e-05	-0.304558	WT Ctr vs HD Ctr
PIK3R1	1.39704e-05	8.2906e-05	-0.385809	WT Ctr vs HD Ctr
CRTAC1	1.41132e-05	8.35908e-05	-0.265836	WT Ctr vs HD Ctr
CYFIP1	1.41329e-05	8.36669e-05	-0.154227	WT Ctr vs HD Ctr
SACS	1.41838e-05	8.38868e-05	0.214016	WT Ctr vs HD Ctr
ITSN1	1.41948e-05	8.39112e-05	0.173794	WT Ctr vs HD Ctr
BLOC1S2	1.42207e-05	8.4024e-05	-0.436224	WT Ctr vs HD Ctr
TMED4	1.43357e-05	8.45804e-05	-0.359844	WT Ctr vs HD Ctr
FBXO21	1.44686e-05	8.53235e-05	-0.238867	WT Ctr vs HD Ctr
ATP5ME	1.45055e-05	8.54998e-05	-0.653298	WT Ctr vs HD Ctr
SERF2	1.45877e-05	8.58602e-05	-0.60503	WT Ctr vs HD Ctr
SELENON	1.46006e-05	8.58947e-05	-0.28178	WT Ctr vs HD Ctr
TLN1	1.47088e-05	8.64064e-05	-0.213776	WT Ctr vs HD Ctr
VAMP7	1.48398e-05	8.71339e-05	-0.228983	WT Ctr vs HD Ctr
PEX2	1.49593e-05	8.77089e-05	-0.190296	WT Ctr vs HD Ctr
SNRPN	1.49672e-05	8.77131e-05	-0.388302	WT Ctr vs HD Ctr
DOP1A	1.50073e-05	8.78642e-05	0.276386	WT Ctr vs HD Ctr
NME1	1.50405e-05	8.80161e-05	-0.637116	WT Ctr vs HD Ctr
FOSB	1.51092e-05	8.83758e-05	0.525966	WT Ctr vs HD Ctr
DNM1L	1.51856e-05	8.86954e-05	0.258654	WT Ctr vs HD Ctr
CPLANE1	1.54164e-05	8.99571e-05	0.336118	WT Ctr vs HD Ctr
VAT1L	1.564e-05	9.11747e-05	-0.197079	WT Ctr vs HD Ctr
NFATC2IP	1.58455e-05	9.22554e-05	0.259496	WT Ctr vs HD Ctr
ZNF431	1.59112e-05	9.2579e-05	0.383995	WT Ctr vs HD Ctr
NUDCD2	1.59401e-05	9.27031e-05	-0.35646	WT Ctr vs HD Ctr
EPHX1	1.59705e-05	9.28358e-05	-0.231888	WT Ctr vs HD Ctr
NDUFB2	1.63458e-05	9.47465e-05	-0.457232	WT Ctr vs HD Ctr
EIF6	1.63663e-05	9.48207e-05	-0.381566	WT Ctr vs HD Ctr
THAP5	1.6389e-05	9.4907e-05	-0.347244	WT Ctr vs HD Ctr
FAM174A	1.66826e-05	9.65155e-05	-0.164642	WT Ctr vs HD Ctr
SRPK2	1.688e-05	9.74728e-05	-0.431426	WT Ctr vs HD Ctr
RAPGEF4	1.70917e-05	9.86021e-05	0.230897	WT Ctr vs HD Ctr
RDH11	1.70998e-05	9.86026e-05	-0.366451	WT Ctr vs HD Ctr
PTMS	1.77807e-05	0.000102335	-0.450614	WT Ctr vs HD Ctr
EIF4G2	1.78588e-05	0.000102688	-0.202555	WT Ctr vs HD Ctr
BPTF	1.78873e-05	0.000102755	0.388796	WT Ctr vs HD Ctr
STIP1	1.82512e-05	0.000104698	-0.187526	WT Ctr vs HD Ctr
EYA2	1.82919e-05	0.000104882	-0.24555	WT Ctr vs HD Ctr
HSPA13	1.88603e-05	0.000107837	-0.32828	WT Ctr vs HD Ctr
HERC1	1.91524e-05	0.000109252	0.284981	WT Ctr vs HD Ctr
RAB1A	1.9442e-05	0.000110749	-0.246655	WT Ctr vs HD Ctr
AP2B1	1.96178e-05	0.000111594	-0.444052	WT Ctr vs HD Ctr
YIPF3	1.96501e-05	0.000111726	-0.415177	WT Ctr vs HD Ctr
RTRAF	1.97934e-05	0.000112488	-0.198178	WT Ctr vs HD Ctr
OMG	1.98045e-05	0.000112499	-0.47328	WT Ctr vs HD Ctr
TMEM208	2.00292e-05	0.000113617	-0.375462	WT Ctr vs HD Ctr
ZNF880	2.06206e-05	0.000116431	-0.19975	WT Ctr vs HD Ctr
COPS8	2.06573e-05	0.000116584	-0.381384	WT Ctr vs HD Ctr
PNN	2.09043e-05	0.000117869	0.278194	WT Ctr vs HD Ctr
LHPP	2.10055e-05	0.000118385	-0.228997	WT Ctr vs HD Ctr
PDE4B	2.10882e-05	0.000118735	-0.282628	WT Ctr vs HD Ctr
RBM39	2.13109e-05	0.000119885	-0.1633	WT Ctr vs HD Ctr
MXRA7	2.13604e-05	0.000120108	-0.243501	WT Ctr vs HD Ctr
TXN2	2.14716e-05	0.000120678	-0.303147	WT Ctr vs HD Ctr
C16orf91	2.16891e-05	0.000121788	-0.158924	WT Ctr vs HD Ctr
APBB2	2.18941e-05	0.000122713	0.303874	WT Ctr vs HD Ctr
EEF1AKNMT	2.25495e-05	0.000126155	-0.18034	WT Ctr vs HD Ctr
CADM2	2.26889e-05	0.000126877	-0.374994	WT Ctr vs HD Ctr
NBDY	2.29247e-05	0.000128078	-0.157776	WT Ctr vs HD Ctr
CUTA	2.31525e-05	0.000129174	-0.593658	WT Ctr vs HD Ctr
TLE5	2.35334e-05	0.000130821	-0.368771	WT Ctr vs HD Ctr
ZNF558	2.35309e-05	0.000130821	-0.174647	WT Ctr vs HD Ctr
NUCKS1	2.35958e-05	0.000131108	-0.352969	WT Ctr vs HD Ctr
SEM1	2.37013e-05	0.000131575	-0.465043	WT Ctr vs HD Ctr
SOX2	2.3833e-05	0.000132245	-0.430298	WT Ctr vs HD Ctr
RNF181	2.38496e-05	0.00013226	-0.246602	WT Ctr vs HD Ctr
PCBP4	2.38573e-05	0.00013226	0.157829	WT Ctr vs HD Ctr
JOSD1	2.39188e-05	0.000132541	0.205938	WT Ctr vs HD Ctr
RBFA	2.40984e-05	0.000133476	0.358765	WT Ctr vs HD Ctr
ATRX	2.42864e-05	0.000134334	0.361769	WT Ctr vs HD Ctr
PGLS	2.43317e-05	0.000134524	-0.365763	WT Ctr vs HD Ctr
DYNLL2	2.44832e-05	0.000135117	-0.21488	WT Ctr vs HD Ctr
HNRNPDL	2.45821e-05	0.000135363	-0.325083	WT Ctr vs HD Ctr
PTTG1IP	2.49403e-05	0.000137205	-0.36737	WT Ctr vs HD Ctr
SDHAF3	2.50437e-05	0.000137464	-0.17602	WT Ctr vs HD Ctr
DAZAP2	2.50426e-05	0.000137464	-0.195294	WT Ctr vs HD Ctr
MPHOSPH8	2.50394e-05	0.000137464	-0.163638	WT Ctr vs HD Ctr
FBN3	2.50311e-05	0.000137464	0.151145	WT Ctr vs HD Ctr
RNF157-AS1	2.53573e-05	0.000138998	-0.171825	WT Ctr vs HD Ctr
ATP5MC2	2.54828e-05	0.000139436	-0.504653	WT Ctr vs HD Ctr
TRAPPC2	2.58784e-05	0.000141347	-0.226668	WT Ctr vs HD Ctr
ENOSF1	2.59047e-05	0.000141428	0.168965	WT Ctr vs HD Ctr
PIGX	2.60934e-05	0.000142331	-0.188524	WT Ctr vs HD Ctr
CYP51A1	2.61283e-05	0.000142394	-0.293196	WT Ctr vs HD Ctr
SEZ6L	2.65157e-05	0.000144376	-0.29261	WT Ctr vs HD Ctr
WASF1	2.65602e-05	0.000144555	-0.319996	WT Ctr vs HD Ctr
CEP290	2.66838e-05	0.000145162	0.28317	WT Ctr vs HD Ctr
BMP7	2.673e-05	0.000145349	-0.298745	WT Ctr vs HD Ctr
MGAT3	2.67581e-05	0.000145437	-0.159004	WT Ctr vs HD Ctr
SNAPIN	2.6861e-05	0.000145867	-0.173686	WT Ctr vs HD Ctr
DGCR2	2.71579e-05	0.000147348	-0.209964	WT Ctr vs HD Ctr
DHX36	2.71996e-05	0.000147508	-0.17941	WT Ctr vs HD Ctr
SUB1	2.7312e-05	0.000147986	-0.428647	WT Ctr vs HD Ctr
TCERG1	2.73968e-05	0.000148249	0.342623	WT Ctr vs HD Ctr
VPS13C	2.74912e-05	0.000148694	0.367396	WT Ctr vs HD Ctr
VPS13B	2.75725e-05	0.000149067	0.172165	WT Ctr vs HD Ctr
AFF4	2.8647e-05	0.000154466	0.330411	WT Ctr vs HD Ctr
ZHX1	2.89118e-05	0.000155825	0.170984	WT Ctr vs HD Ctr
PTPRE	2.89265e-05	0.000155836	-0.399304	WT Ctr vs HD Ctr
TCEAL3	2.90041e-05	0.00015617	-0.56614	WT Ctr vs HD Ctr
HNRNPF	2.91247e-05	0.000156627	-0.483172	WT Ctr vs HD Ctr
NDUFS3	2.92368e-05	0.000157161	-0.516949	WT Ctr vs HD Ctr
SOX2-OT	2.94212e-05	0.000158013	-0.338478	WT Ctr vs HD Ctr
LRRN1	2.94348e-05	0.000158016	-0.263668	WT Ctr vs HD Ctr
PDCD7	2.95876e-05	0.000158767	0.239774	WT Ctr vs HD Ctr
ASAP1	3.00816e-05	0.000161064	-0.218445	WT Ctr vs HD Ctr
NASP	3.01197e-05	0.000161197	0.469385	WT Ctr vs HD Ctr
MBD5	3.0349e-05	0.00016214	0.371341	WT Ctr vs HD Ctr
APBB1	3.03439e-05	0.00016214	-0.154999	WT Ctr vs HD Ctr
SREK1	3.04623e-05	0.000162674	0.4598	WT Ctr vs HD Ctr
SAT1	3.05924e-05	0.000163297	0.389671	WT Ctr vs HD Ctr
EXOC7	3.06194e-05	0.00016337	0.15559	WT Ctr vs HD Ctr
HERC2	3.06719e-05	0.000163508	0.316125	WT Ctr vs HD Ctr
PSAT1	3.09556e-05	0.000164876	-0.573134	WT Ctr vs HD Ctr
ZNRF1	3.11102e-05	0.000165555	-0.248621	WT Ctr vs HD Ctr
MGA	3.11355e-05	0.000165617	0.322671	WT Ctr vs HD Ctr
RAC1	3.12546e-05	0.000166179	-0.521085	WT Ctr vs HD Ctr
BRINP3	3.14346e-05	0.000166991	-0.225441	WT Ctr vs HD Ctr
LINC01351	3.15547e-05	0.000167482	-0.232521	WT Ctr vs HD Ctr
COMMD3	3.16281e-05	0.0001678	-0.177253	WT Ctr vs HD Ctr
APRT	3.17049e-05	0.000168133	-0.21473	WT Ctr vs HD Ctr
ILF3	3.19376e-05	0.000169221	0.319718	WT Ctr vs HD Ctr
ERGIC1	3.20576e-05	0.000169783	-0.158846	WT Ctr vs HD Ctr
IGBP1	3.2406e-05	0.000171405	-0.314191	WT Ctr vs HD Ctr
NDUFA13	3.30746e-05	0.000174488	-0.529035	WT Ctr vs HD Ctr
ZNF791	3.38764e-05	0.00017841	0.218639	WT Ctr vs HD Ctr
VDAC1	3.40318e-05	0.000179151	-0.604595	WT Ctr vs HD Ctr
RND2	3.41059e-05	0.000179463	-0.518069	WT Ctr vs HD Ctr
EIF3F	3.4493e-05	0.000181422	-0.223419	WT Ctr vs HD Ctr
FYN	3.46486e-05	0.000182084	-0.345501	WT Ctr vs HD Ctr
FKBP4	3.46811e-05	0.000182176	-0.206011	WT Ctr vs HD Ctr
CCDC28B	3.48669e-05	0.000182838	-0.304828	WT Ctr vs HD Ctr
SEZ6L2	3.51835e-05	0.00018434	-0.377862	WT Ctr vs HD Ctr
PSMA4	3.54067e-05	0.00018535	-0.281655	WT Ctr vs HD Ctr
SUSD5	3.55956e-05	0.0001861	-0.280267	WT Ctr vs HD Ctr
SMAP2	3.58048e-05	0.000187113	-0.368168	WT Ctr vs HD Ctr
MACIR	3.59831e-05	0.000187885	-0.164318	WT Ctr vs HD Ctr
AIP	3.66157e-05	0.000191024	-0.192917	WT Ctr vs HD Ctr
PPT1	3.66354e-05	0.000191046	-0.426368	WT Ctr vs HD Ctr
INTS6	3.67271e-05	0.000191282	0.232934	WT Ctr vs HD Ctr
ZNF207	3.67306e-05	0.000191282	0.284594	WT Ctr vs HD Ctr
HECTD4	3.69357e-05	0.000192201	0.160046	WT Ctr vs HD Ctr
SSBP1	3.69604e-05	0.000192248	-0.279864	WT Ctr vs HD Ctr
DYNC2I1	3.71352e-05	0.000192992	0.347169	WT Ctr vs HD Ctr
SNRPA	3.76501e-05	0.000195419	-0.185692	WT Ctr vs HD Ctr
PSMB7	3.76967e-05	0.000195578	-0.458849	WT Ctr vs HD Ctr
PRMT1	3.82993e-05	0.000198351	-0.352785	WT Ctr vs HD Ctr
GPRC5B	3.85836e-05	0.000199586	-0.327471	WT Ctr vs HD Ctr
TRMT112	3.93755e-05	0.000203337	-0.249423	WT Ctr vs HD Ctr
LINC01114	3.97403e-05	0.000204961	-0.171057	WT Ctr vs HD Ctr
PNKD	4.00066e-05	0.000206074	-0.532591	WT Ctr vs HD Ctr
SBDS	4.02211e-05	0.000207091	-0.588712	WT Ctr vs HD Ctr
CTXN1	4.05409e-05	0.000208562	-0.194325	WT Ctr vs HD Ctr
PDCD6IP	4.06215e-05	0.000208889	0.173711	WT Ctr vs HD Ctr
DHCR7	4.10075e-05	0.000210607	-0.214923	WT Ctr vs HD Ctr
BAZ2B	4.1863e-05	0.00021464	0.426895	WT Ctr vs HD Ctr
GALR1	4.2033e-05	0.000215421	0.36016	WT Ctr vs HD Ctr
ZNF609	4.24044e-05	0.000216961	0.259842	WT Ctr vs HD Ctr
GATAD1	4.27011e-05	0.000218113	0.239242	WT Ctr vs HD Ctr
DICER1	4.31438e-05	0.000219743	0.26677	WT Ctr vs HD Ctr
PKIA	4.33165e-05	0.000220519	-0.484872	WT Ctr vs HD Ctr
CCNB1IP1	4.38764e-05	0.000223183	-0.171544	WT Ctr vs HD Ctr
DIP2C	4.39075e-05	0.000223248	0.150781	WT Ctr vs HD Ctr
GGPS1	4.42109e-05	0.00022451	-0.207232	WT Ctr vs HD Ctr
NDUFS7	4.42822e-05	0.000224779	-0.297191	WT Ctr vs HD Ctr
LINC01301	4.49071e-05	0.000227668	-0.27631	WT Ctr vs HD Ctr
TTC9B	4.49991e-05	0.000228039	-0.391574	WT Ctr vs HD Ctr
LUZP1	4.5056e-05	0.000228232	-0.197238	WT Ctr vs HD Ctr
MRPS35	4.52789e-05	0.000229267	-0.276286	WT Ctr vs HD Ctr
G6PC3	4.53854e-05	0.000229711	-0.174114	WT Ctr vs HD Ctr
LRFN5	4.5558e-05	0.000230489	0.154822	WT Ctr vs HD Ctr
ATAD1	4.68021e-05	0.000236196	-0.299698	WT Ctr vs HD Ctr
UFL1	4.71244e-05	0.000237361	-0.358501	WT Ctr vs HD Ctr
LZIC	4.71611e-05	0.000237419	-0.22513	WT Ctr vs HD Ctr
PPP1R9A	4.80157e-05	0.000241125	0.157166	WT Ctr vs HD Ctr
ARPC4	5.13227e-05	0.000255943	-0.172578	WT Ctr vs HD Ctr
NFU1	5.18137e-05	0.000258286	-0.353833	WT Ctr vs HD Ctr
RALGAPA1	5.20061e-05	0.000258989	0.329013	WT Ctr vs HD Ctr
TMLHE	5.23982e-05	0.00026035	-0.190496	WT Ctr vs HD Ctr
COA4	5.24548e-05	0.000260419	-0.273056	WT Ctr vs HD Ctr
KLRK1-AS1	5.31504e-05	0.000263551	-0.2546	WT Ctr vs HD Ctr
DNAJC3	5.33175e-05	0.000264272	-0.274205	WT Ctr vs HD Ctr
PLS3	5.36744e-05	0.000265805	0.225361	WT Ctr vs HD Ctr
MICAL3	5.41221e-05	0.000267717	0.174928	WT Ctr vs HD Ctr
OST4	5.44765e-05	0.000269143	-0.624891	WT Ctr vs HD Ctr
BCAP31	5.46387e-05	0.000269835	-0.284498	WT Ctr vs HD Ctr
LINC01102	5.49447e-05	0.000271237	-0.150369	WT Ctr vs HD Ctr
HAX1	5.56839e-05	0.000274553	-0.209269	WT Ctr vs HD Ctr
KLHL9	5.61209e-05	0.000276484	-0.330381	WT Ctr vs HD Ctr
CDKN2AIP	5.63686e-05	0.0002774	-0.192982	WT Ctr vs HD Ctr
NUDT5	5.63481e-05	0.0002774	-0.154093	WT Ctr vs HD Ctr
RAB4A	5.72468e-05	0.000281462	-0.313619	WT Ctr vs HD Ctr
ATP10B	5.84564e-05	0.000286488	0.234279	WT Ctr vs HD Ctr
ABCC5	5.85199e-05	0.000286684	0.227839	WT Ctr vs HD Ctr
PCYT2	5.91154e-05	0.000289369	-0.152408	WT Ctr vs HD Ctr
TMED5	6.03869e-05	0.00029512	-0.335674	WT Ctr vs HD Ctr
HMGN1	6.0735e-05	0.000296703	-0.197888	WT Ctr vs HD Ctr
RNF167	6.15887e-05	0.000300392	-0.219482	WT Ctr vs HD Ctr
BOD1L1	6.25003e-05	0.000304474	0.182308	WT Ctr vs HD Ctr
EGFR	6.27199e-05	0.000305422	-0.197871	WT Ctr vs HD Ctr
H1-4	6.35884e-05	0.000309528	-0.422405	WT Ctr vs HD Ctr
GARS1-DT	6.36908e-05	0.000309903	0.274115	WT Ctr vs HD Ctr
MAPK9	6.43715e-05	0.000312841	-0.189013	WT Ctr vs HD Ctr
FIS1	6.45317e-05	0.000313494	-0.579774	WT Ctr vs HD Ctr
KMT2C	6.53611e-05	0.000317145	0.321814	WT Ctr vs HD Ctr
CD59	6.58122e-05	0.000319081	-0.268308	WT Ctr vs HD Ctr
LY6H	6.68725e-05	0.000323451	-0.529243	WT Ctr vs HD Ctr
BNIP3L	6.69281e-05	0.000323592	-0.511485	WT Ctr vs HD Ctr
PCBD1	6.79747e-05	0.000328003	-0.249846	WT Ctr vs HD Ctr
XYLT1	6.91067e-05	0.000332985	0.47474	WT Ctr vs HD Ctr
AL157778.1	6.94743e-05	0.000334446	0.258591	WT Ctr vs HD Ctr
BZW1	6.99943e-05	0.000336287	-0.420529	WT Ctr vs HD Ctr
TRAF4	6.99761e-05	0.000336287	-0.251079	WT Ctr vs HD Ctr
NAV1	7.00913e-05	0.00033662	0.413657	WT Ctr vs HD Ctr
VWA1	7.08716e-05	0.000339833	-0.377066	WT Ctr vs HD Ctr
MON2	7.11864e-05	0.000341075	0.269001	WT Ctr vs HD Ctr
NEXN	7.12263e-05	0.000341132	-0.165459	WT Ctr vs HD Ctr
GPCPD1	7.14325e-05	0.000341656	0.327312	WT Ctr vs HD Ctr
FKBP8	7.14148e-05	0.000341656	-0.243707	WT Ctr vs HD Ctr
AC245060.7	7.13901e-05	0.000341656	0.161235	WT Ctr vs HD Ctr
SELENOK	7.1732e-05	0.000342882	-0.587827	WT Ctr vs HD Ctr
AHCTF1	7.23572e-05	0.000345735	0.277176	WT Ctr vs HD Ctr
LINC02731	7.33317e-05	0.000350117	-0.258161	WT Ctr vs HD Ctr
DDR1	7.34662e-05	0.000350622	-0.380527	WT Ctr vs HD Ctr
SOX8	7.35277e-05	0.000350779	-0.461504	WT Ctr vs HD Ctr
SDHD	7.36091e-05	0.000350893	-0.221794	WT Ctr vs HD Ctr
ESD	7.35966e-05	0.000350893	-0.176848	WT Ctr vs HD Ctr
MAMLD1	7.37575e-05	0.000351326	0.201198	WT Ctr vs HD Ctr
STK4	7.4395e-05	0.000354086	0.307123	WT Ctr vs HD Ctr
CHRM3-AS2	7.46335e-05	0.000355083	0.185508	WT Ctr vs HD Ctr
LRRK2	7.49185e-05	0.000356023	0.234832	WT Ctr vs HD Ctr
PSD3	7.5563e-05	0.000358389	0.197044	WT Ctr vs HD Ctr
CREG1	7.61484e-05	0.000361025	-0.272267	WT Ctr vs HD Ctr
LCORL	7.65208e-05	0.000362228	0.242851	WT Ctr vs HD Ctr
WDR11	7.68637e-05	0.000363711	0.263862	WT Ctr vs HD Ctr
BANF1	7.8367e-05	0.00037025	-0.506106	WT Ctr vs HD Ctr
TM9SF2	7.86119e-05	0.000371263	-0.226439	WT Ctr vs HD Ctr
REPIN1	7.88646e-05	0.000372169	-0.241635	WT Ctr vs HD Ctr
TANC2	7.91112e-05	0.0003729	0.330631	WT Ctr vs HD Ctr
WDR61	7.91739e-05	0.000373052	0.313909	WT Ctr vs HD Ctr
NETO2	7.97197e-05	0.000375334	-0.238941	WT Ctr vs HD Ctr
LRP1B	8.00736e-05	0.000376526	0.279188	WT Ctr vs HD Ctr
POP7	8.01274e-05	0.000376526	-0.320706	WT Ctr vs HD Ctr
LINC00623	8.03774e-05	0.000377412	-0.252927	WT Ctr vs HD Ctr
TLE2	8.05614e-05	0.000378131	-0.159975	WT Ctr vs HD Ctr
FA2H	8.07358e-05	0.000378804	-0.203105	WT Ctr vs HD Ctr
IGSF1	8.0792e-05	0.000378922	0.277774	WT Ctr vs HD Ctr
RPRM	8.11407e-05	0.00038012	-0.338798	WT Ctr vs HD Ctr
AREL1	8.20883e-05	0.000383736	-0.171503	WT Ctr vs HD Ctr
ZNF506	8.27146e-05	0.000385799	-0.287807	WT Ctr vs HD Ctr
DLL3	8.36455e-05	0.000389612	-0.545141	WT Ctr vs HD Ctr
BEND5	8.37094e-05	0.000389761	-0.205673	WT Ctr vs HD Ctr
SLC29A1	8.40427e-05	0.000391052	-0.163353	WT Ctr vs HD Ctr
BBS2	8.40508e-05	0.000391052	0.246939	WT Ctr vs HD Ctr
YEATS2	8.41e-05	0.000391132	0.190406	WT Ctr vs HD Ctr
EIPR1	8.42151e-05	0.000391518	-0.172062	WT Ctr vs HD Ctr
MAGOHB	8.50412e-05	0.000394758	-0.188089	WT Ctr vs HD Ctr
FAM184A	8.5198e-05	0.000395335	0.166858	WT Ctr vs HD Ctr
AC008147.2	8.54104e-05	0.00039587	0.196037	WT Ctr vs HD Ctr
TFAM	8.55966e-05	0.000396432	-0.166998	WT Ctr vs HD Ctr
RSRC2	8.57304e-05	0.000396901	0.255083	WT Ctr vs HD Ctr
TRIP6	8.60672e-05	0.00039831	-0.21949	WT Ctr vs HD Ctr
MED31	8.66314e-05	0.000400769	-0.172001	WT Ctr vs HD Ctr
PODXL2	8.75354e-05	0.000404644	-0.380459	WT Ctr vs HD Ctr
COL9A3	8.75851e-05	0.000404721	-0.274625	WT Ctr vs HD Ctr
TPT1	8.77601e-05	0.000405376	-0.239073	WT Ctr vs HD Ctr
CDK13	8.81589e-05	0.000407025	0.393049	WT Ctr vs HD Ctr
SMIM26	8.81837e-05	0.000407025	-0.385522	WT Ctr vs HD Ctr
TMEM234	8.82829e-05	0.000407329	-0.182808	WT Ctr vs HD Ctr
PLPPR5	8.87602e-05	0.000409222	-0.2145	WT Ctr vs HD Ctr
TMEM25	8.9891e-05	0.000413966	-0.194573	WT Ctr vs HD Ctr
GNG7	9.00245e-05	0.000414425	-0.468807	WT Ctr vs HD Ctr
TMEM185A	9.05577e-05	0.000416294	0.277607	WT Ctr vs HD Ctr
TTC3	9.06319e-05	0.000416436	-0.178882	WT Ctr vs HD Ctr
FGF12	9.07983e-05	0.000416961	-0.378895	WT Ctr vs HD Ctr
TMEM14B	9.11015e-05	0.000418122	-0.240914	WT Ctr vs HD Ctr
VPS13D	9.32136e-05	0.000427174	0.190182	WT Ctr vs HD Ctr
EPAS1	9.37327e-05	0.00042923	-0.171366	WT Ctr vs HD Ctr
ZNF331	9.55112e-05	0.000436842	-0.163782	WT Ctr vs HD Ctr
MYO9A	9.56205e-05	0.000437056	0.157122	WT Ctr vs HD Ctr
KDSR	9.67166e-05	0.000441685	-0.224305	WT Ctr vs HD Ctr
VSTM2B	9.78421e-05	0.000446042	-0.256182	WT Ctr vs HD Ctr
TSC22D3	9.92304e-05	0.000451865	-0.403894	WT Ctr vs HD Ctr
MIER1	9.95501e-05	0.000453152	-0.216961	WT Ctr vs HD Ctr
UQCR10	9.99116e-05	0.000454627	-0.560097	WT Ctr vs HD Ctr
PXDN	0.000100145	0.000455519	0.245296	WT Ctr vs HD Ctr
FMR1	0.000100714	0.000457426	-0.182392	WT Ctr vs HD Ctr
SUGP2	0.000101348	0.000459963	0.150489	WT Ctr vs HD Ctr
RO60	0.000101843	0.000461694	-0.233607	WT Ctr vs HD Ctr
PSMD4	0.00010225	0.000463197	-0.38565	WT Ctr vs HD Ctr
SOBP	0.000102525	0.000463927	0.445283	WT Ctr vs HD Ctr
TARBP1	0.000103178	0.000466537	0.300783	WT Ctr vs HD Ctr
RBMX	0.000105643	0.000476272	0.291122	WT Ctr vs HD Ctr
NAP1L4	0.000106822	0.000480877	-0.200035	WT Ctr vs HD Ctr
PHKB	0.000107131	0.000482091	0.322446	WT Ctr vs HD Ctr
NUDT16L1	0.00010753	0.000483527	-0.283788	WT Ctr vs HD Ctr
OLIG2	0.000108969	0.000489459	-0.455861	WT Ctr vs HD Ctr
ASCL1	0.000113069	0.0005062	-0.671058	WT Ctr vs HD Ctr
CCT2	0.000114483	0.000512156	-0.442023	WT Ctr vs HD Ctr
ATP6V1G2	0.000114846	0.000513401	-0.263564	WT Ctr vs HD Ctr
ZMYND8	0.000115167	0.00051465	0.364349	WT Ctr vs HD Ctr
HDHD5	0.000115422	0.000515412	-0.164082	WT Ctr vs HD Ctr
PARP14	0.000115872	0.000517232	0.216485	WT Ctr vs HD Ctr
HMGCR	0.000117019	0.000521401	-0.262137	WT Ctr vs HD Ctr
CLCN3	0.000117431	0.000523044	-0.285345	WT Ctr vs HD Ctr
NHLRC3	0.000118584	0.000527756	0.180034	WT Ctr vs HD Ctr
SEC61A1	0.000120997	0.000536969	-0.258493	WT Ctr vs HD Ctr
CMPK1	0.000124568	0.000551376	-0.245353	WT Ctr vs HD Ctr
KCNIP3	0.000125367	0.000554349	-0.155296	WT Ctr vs HD Ctr
CEP57L1	0.000125419	0.000554375	-0.16565	WT Ctr vs HD Ctr
COX7A2L	0.000125729	0.000555143	-0.250874	WT Ctr vs HD Ctr
PCED1A	0.000126638	0.000558955	0.241425	WT Ctr vs HD Ctr
FAIM2	0.000126739	0.000559201	-0.344986	WT Ctr vs HD Ctr
CTNND2	0.000126897	0.000559696	0.249016	WT Ctr vs HD Ctr
PMPCB	0.000128124	0.000564289	0.271405	WT Ctr vs HD Ctr
SNX7	0.000128357	0.00056491	-0.196785	WT Ctr vs HD Ctr
EEF1B2	0.000128549	0.00056555	-0.5253	WT Ctr vs HD Ctr
IFI16	0.000128908	0.000566928	-0.165305	WT Ctr vs HD Ctr
TSPAN5	0.000129285	0.000568378	-0.21789	WT Ctr vs HD Ctr
LAMTOR1	0.00012946	0.000568942	-0.464114	WT Ctr vs HD Ctr
GNG8	0.000130787	0.000574361	-0.310914	WT Ctr vs HD Ctr
ABI2	0.000132992	0.000582412	0.338374	WT Ctr vs HD Ctr
RPGR	0.000132966	0.000582412	0.21572	WT Ctr vs HD Ctr
ARHGAP20	0.000133255	0.000583314	-0.162507	WT Ctr vs HD Ctr
CAMK2N1	0.000134963	0.000590368	-0.271942	WT Ctr vs HD Ctr
SRSF5	0.000135292	0.00059096	0.20149	WT Ctr vs HD Ctr
COPE	0.000135705	0.00059255	-0.538791	WT Ctr vs HD Ctr
DIO2	0.000136556	0.000596053	-0.172483	WT Ctr vs HD Ctr
ATAD2B	0.000136664	0.000596134	0.161521	WT Ctr vs HD Ctr
RNH1	0.000136672	0.000596134	-0.25796	WT Ctr vs HD Ctr
STX18	0.000137381	0.000598797	-0.188189	WT Ctr vs HD Ctr
BCL6	0.000137432	0.000598805	0.303919	WT Ctr vs HD Ctr
PTPRT	0.000138677	0.000603586	0.154609	WT Ctr vs HD Ctr
HERC4	0.000138729	0.000603599	0.260167	WT Ctr vs HD Ctr
UBE2D3	0.000138904	0.000603927	0.439738	WT Ctr vs HD Ctr
GAPVD1	0.000138858	0.000603927	0.194649	WT Ctr vs HD Ctr
NUDT9	0.000140011	0.000608091	-0.17123	WT Ctr vs HD Ctr
RPN1	0.000141777	0.000614232	-0.291007	WT Ctr vs HD Ctr
ATM	0.000142648	0.000617785	0.358106	WT Ctr vs HD Ctr
MPZL1	0.000143012	0.000618924	-0.41362	WT Ctr vs HD Ctr
ZDHHC21	0.000143632	0.000621388	0.29709	WT Ctr vs HD Ctr
DUSP12	0.00014395	0.000622544	-0.190233	WT Ctr vs HD Ctr
NCBP2	0.000144589	0.00062398	-0.403537	WT Ctr vs HD Ctr
C5orf51	0.000145864	0.000628817	-0.173057	WT Ctr vs HD Ctr
DRAP1	0.000146427	0.000630798	-0.468141	WT Ctr vs HD Ctr
MYEF2	0.000146553	0.000631118	0.405113	WT Ctr vs HD Ctr
ATP5MC1	0.000146783	0.000631887	-0.537986	WT Ctr vs HD Ctr
TSPAN15	0.000146866	0.000632019	-0.21093	WT Ctr vs HD Ctr
DLGAP1	0.000147492	0.000634268	0.380396	WT Ctr vs HD Ctr
CYS1	0.000147715	0.000635004	-0.199319	WT Ctr vs HD Ctr
KIF13A	0.000147888	0.0006353	0.402517	WT Ctr vs HD Ctr
ITPKA	0.00014827	0.000636716	-0.289619	WT Ctr vs HD Ctr
NPM1	0.000149532	0.00064146	-0.41456	WT Ctr vs HD Ctr
AC091271.1	0.000151	0.000647238	-0.194086	WT Ctr vs HD Ctr
YIF1B	0.000151146	0.000647475	-0.194432	WT Ctr vs HD Ctr
FEM1B	0.000151704	0.00064918	-0.17225	WT Ctr vs HD Ctr
LSM2	0.000152994	0.000654242	-0.224038	WT Ctr vs HD Ctr
SYT11	0.000153882	0.000657351	-0.430654	WT Ctr vs HD Ctr
DOCK1	0.000153844	0.000657351	-0.157944	WT Ctr vs HD Ctr
UCHL1	0.000154422	0.000659415	-0.38799	WT Ctr vs HD Ctr
BTF3L4	0.000154773	0.000660233	-0.311177	WT Ctr vs HD Ctr
GAB1	0.000155857	0.000664158	0.303153	WT Ctr vs HD Ctr
PMEPA1	0.000156254	0.000665621	-0.267772	WT Ctr vs HD Ctr
SCN2A	0.000156797	0.000667465	0.351684	WT Ctr vs HD Ctr
CLASP1	0.000157034	0.000668009	0.288095	WT Ctr vs HD Ctr
SCCPDH	0.000157773	0.000670218	-0.246274	WT Ctr vs HD Ctr
B4GALNT4	0.000157942	0.000670705	0.295588	WT Ctr vs HD Ctr
TCEAL4	0.000159488	0.000677034	-0.36731	WT Ctr vs HD Ctr
HCG18	0.000159596	0.000677259	0.365577	WT Ctr vs HD Ctr
HOOK3	0.000160239	0.000679749	0.250754	WT Ctr vs HD Ctr
USP46	0.000161241	0.000683527	0.188478	WT Ctr vs HD Ctr
JPX	0.000161655	0.000684804	0.258258	WT Ctr vs HD Ctr
KIAA0232	0.000162209	0.000686444	-0.231952	WT Ctr vs HD Ctr
KCNK1	0.00016539	0.000699171	-0.319208	WT Ctr vs HD Ctr
LRRN3	0.000165478	0.000699304	-0.271488	WT Ctr vs HD Ctr
CEBPZ	0.000165536	0.000699305	-0.226503	WT Ctr vs HD Ctr
POU3F3	0.000167218	0.000705435	-0.37549	WT Ctr vs HD Ctr
RPL4	0.000167375	0.000705854	-0.523513	WT Ctr vs HD Ctr
MTF2	0.000168203	0.000708857	0.286589	WT Ctr vs HD Ctr
SOX4	0.00016832	0.00070909	-0.481331	WT Ctr vs HD Ctr
PHF21A	0.00017006	0.000715942	0.218891	WT Ctr vs HD Ctr
WRN	0.000170921	0.00071907	0.259012	WT Ctr vs HD Ctr
CLSTN3	0.000172276	0.00072452	-0.21346	WT Ctr vs HD Ctr
RAB14	0.000172567	0.000725243	-0.475464	WT Ctr vs HD Ctr
NEO1	0.00017469	0.00073366	-0.176647	WT Ctr vs HD Ctr
AFF1	0.000176337	0.000739816	0.15063	WT Ctr vs HD Ctr
CLEC11A	0.000178389	0.000747911	0.325738	WT Ctr vs HD Ctr
GTF2A2	0.000178569	0.00074841	-0.489104	WT Ctr vs HD Ctr
WNT7B	0.000181447	0.00075813	-0.207733	WT Ctr vs HD Ctr
COL9A1	0.000183052	0.000764313	0.172738	WT Ctr vs HD Ctr
FBXO7	0.000183555	0.00076615	0.356696	WT Ctr vs HD Ctr
HELLS	0.000184066	0.000767757	0.335858	WT Ctr vs HD Ctr
MPHOSPH9	0.000186873	0.000778668	0.191567	WT Ctr vs HD Ctr
MRPL15	0.000187033	0.000778803	-0.322321	WT Ctr vs HD Ctr
NAA38	0.000186977	0.000778803	-0.479998	WT Ctr vs HD Ctr
ATRAID	0.00018984	0.000788661	-0.488923	WT Ctr vs HD Ctr
NCBP3	0.000189852	0.000788661	0.180505	WT Ctr vs HD Ctr
SAFB	0.000191535	0.00079484	0.155033	WT Ctr vs HD Ctr
SART1	0.000191724	0.000795354	-0.157441	WT Ctr vs HD Ctr
ACHE	0.000192038	0.000796385	-0.283803	WT Ctr vs HD Ctr
TXLNA	0.00019274	0.000798486	0.263626	WT Ctr vs HD Ctr
ATN1	0.000194258	0.000803411	-0.350767	WT Ctr vs HD Ctr
SCAMP1	0.00019617	0.0008094	-0.297874	WT Ctr vs HD Ctr
EHBP1	0.000196483	0.000810417	0.284671	WT Ctr vs HD Ctr
CCT6A	0.000196988	0.000812066	-0.287291	WT Ctr vs HD Ctr
CCNL1	0.000197621	0.000814286	0.227685	WT Ctr vs HD Ctr
CACNG7	0.000198832	0.000818726	-0.278487	WT Ctr vs HD Ctr
ICA1L	0.000199616	0.000821399	0.321773	WT Ctr vs HD Ctr
COX8A	0.000200758	0.000825647	-0.561358	WT Ctr vs HD Ctr
CTSL	0.000202413	0.000830946	-0.388895	WT Ctr vs HD Ctr
RAB31	0.0002026	0.000831432	-0.41343	WT Ctr vs HD Ctr
ETFDH	0.000203119	0.000833005	0.168202	WT Ctr vs HD Ctr
SLC25A4	0.000206492	0.000845137	-0.532059	WT Ctr vs HD Ctr
VPS35	0.000208417	0.000851589	-0.170575	WT Ctr vs HD Ctr
TXNL4A	0.000208591	0.000852014	-0.452839	WT Ctr vs HD Ctr
PITPNA	0.000211312	0.000861973	-0.179821	WT Ctr vs HD Ctr
ARL1	0.000211509	0.00086249	-0.309787	WT Ctr vs HD Ctr
PRKDC	0.000212476	0.000865567	-0.204984	WT Ctr vs HD Ctr
CYTH2	0.000213364	0.000868895	0.194554	WT Ctr vs HD Ctr
SOX10	0.000215727	0.000877932	-0.508276	WT Ctr vs HD Ctr
ZNF24	0.000215941	0.000878219	-0.200983	WT Ctr vs HD Ctr
PPP1R10	0.000218842	0.000888538	0.371639	WT Ctr vs HD Ctr
IL1RAP	0.000221674	0.00089854	0.502268	WT Ctr vs HD Ctr
CHCHD1	0.000223162	0.000903974	-0.20358	WT Ctr vs HD Ctr
IP6K2	0.000223376	0.000904541	0.282469	WT Ctr vs HD Ctr
NOP10	0.00022356	0.000904986	-0.507255	WT Ctr vs HD Ctr
PTCH1	0.000223744	0.000905284	0.174957	WT Ctr vs HD Ctr
RAMAC	0.000224384	0.000906818	-0.17161	WT Ctr vs HD Ctr
ANKRD12	0.000225415	0.000910685	0.423884	WT Ctr vs HD Ctr
CLASP2	0.000225586	0.000911071	0.402304	WT Ctr vs HD Ctr
YWHAQ	0.00022647	0.000913435	-0.325263	WT Ctr vs HD Ctr
G3BP2	0.000229844	0.000926124	-0.166939	WT Ctr vs HD Ctr
HS6ST3	0.00023182	0.000933162	-0.173007	WT Ctr vs HD Ctr
PHGDH	0.000234241	0.000942064	-0.374484	WT Ctr vs HD Ctr
KDM6A	0.000234654	0.000943327	0.224643	WT Ctr vs HD Ctr
GLCCI1	0.00023525	0.000945414	0.339621	WT Ctr vs HD Ctr
HECTD1	0.000235523	0.000945886	0.28365	WT Ctr vs HD Ctr
DNM3	0.000237006	0.000950904	0.17056	WT Ctr vs HD Ctr
TM2D2	0.000238538	0.000956422	-0.298699	WT Ctr vs HD Ctr
SEL1L	0.000238903	0.00095757	-0.303078	WT Ctr vs HD Ctr
FBXO22	0.000242117	0.000968863	0.334725	WT Ctr vs HD Ctr
RBX1	0.000244039	0.000975597	-0.471996	WT Ctr vs HD Ctr
GTF2B	0.000245421	0.000979518	-0.175133	WT Ctr vs HD Ctr
DZIP1	0.000245689	0.000979948	0.29008	WT Ctr vs HD Ctr
CYB5R3	0.000245891	0.000980434	-0.20338	WT Ctr vs HD Ctr
IFT27	0.000247191	0.000984185	0.266334	WT Ctr vs HD Ctr
SRM	0.000247969	0.000986465	-0.43404	WT Ctr vs HD Ctr
DIPK1C	0.000252927	0.0010039	-0.384135	WT Ctr vs HD Ctr
PLPP4	0.000255142	0.0010117	-0.356068	WT Ctr vs HD Ctr
KCNJ10	0.000255839	0.00101348	-0.328186	WT Ctr vs HD Ctr
LBH	0.000257687	0.00101981	-0.306089	WT Ctr vs HD Ctr
CCDC50	0.000258178	0.00102142	-0.349662	WT Ctr vs HD Ctr
MAP4K4	0.000259781	0.0010271	0.365939	WT Ctr vs HD Ctr
NDUFB9	0.000260571	0.00102989	-0.533389	WT Ctr vs HD Ctr
EEFSEC	0.000261191	0.00103201	-0.204644	WT Ctr vs HD Ctr
STMN4	0.000262104	0.00103494	-0.466855	WT Ctr vs HD Ctr
SCAF11	0.000263058	0.00103837	0.4531	WT Ctr vs HD Ctr
TAF11	0.000264227	0.00104198	-0.183282	WT Ctr vs HD Ctr
EEF1D	0.00026448	0.0010423	-0.234596	WT Ctr vs HD Ctr
ZDHHC15	0.000264916	0.00104368	-0.159077	WT Ctr vs HD Ctr
LINC00662	0.000265967	0.00104715	-0.188244	WT Ctr vs HD Ctr
RBM6	0.000267281	0.00105164	0.178377	WT Ctr vs HD Ctr
PRRX1	0.000268913	0.00105772	-0.152401	WT Ctr vs HD Ctr
DTNBP1	0.000269351	0.00105911	-0.198769	WT Ctr vs HD Ctr
DCTN3	0.000269649	0.00105939	-0.380096	WT Ctr vs HD Ctr
SDHAF2	0.000270973	0.00106412	-0.265761	WT Ctr vs HD Ctr
RPS8	0.000278456	0.00109034	-0.220131	WT Ctr vs HD Ctr
CSTB	0.000281325	0.00110052	-0.431871	WT Ctr vs HD Ctr
UBR5	0.000283842	0.00110788	0.264024	WT Ctr vs HD Ctr
ZNF680	0.000283963	0.001108	-0.224936	WT Ctr vs HD Ctr
CDK2AP1	0.000285078	0.00111164	-0.516871	WT Ctr vs HD Ctr
SEPTIN6	0.000285726	0.00111346	-0.212421	WT Ctr vs HD Ctr
PALMD	0.000286324	0.00111472	-0.161944	WT Ctr vs HD Ctr
ZNF706	0.000286767	0.00111573	-0.281731	WT Ctr vs HD Ctr
SLC35A4	0.000288184	0.00112053	-0.19676	WT Ctr vs HD Ctr
ARL8A	0.000288314	0.00112068	-0.384244	WT Ctr vs HD Ctr
TMEM147	0.000291053	0.00112917	-0.436726	WT Ctr vs HD Ctr
CLK4	0.000291463	0.0011304	0.247812	WT Ctr vs HD Ctr
MAP2	0.000291957	0.00113196	0.203669	WT Ctr vs HD Ctr
ASCC3	0.000292107	0.00113218	-0.297258	WT Ctr vs HD Ctr
DTNA	0.000293122	0.0011354	0.181129	WT Ctr vs HD Ctr
SPG7	0.000295572	0.00114452	0.282103	WT Ctr vs HD Ctr
RPS12	0.000296547	0.00114757	-0.27249	WT Ctr vs HD Ctr
PCOLCE	0.000302578	0.00116795	-0.155389	WT Ctr vs HD Ctr
EVI5L	0.000302484	0.00116795	-0.15726	WT Ctr vs HD Ctr
AKAP6	0.00030273	0.00116805	0.314483	WT Ctr vs HD Ctr
KLRC2	0.00030464	0.00117405	-0.382669	WT Ctr vs HD Ctr
NSMF	0.000304976	0.00117498	0.229797	WT Ctr vs HD Ctr
GAK	0.00030565	0.0011772	0.20879	WT Ctr vs HD Ctr
OSGEP	0.000306803	0.00118127	0.199489	WT Ctr vs HD Ctr
COX5A	0.000312068	0.00119852	-0.474307	WT Ctr vs HD Ctr
RPS29	0.000312917	0.0012014	0.381205	WT Ctr vs HD Ctr
ADI1	0.000313345	0.00120267	-0.200605	WT Ctr vs HD Ctr
CAMK2D	0.000319089	0.00122241	0.180134	WT Ctr vs HD Ctr
MARCHF1	0.000319812	0.00122479	0.208135	WT Ctr vs HD Ctr
GPATCH2L	0.000320323	0.00122598	0.248005	WT Ctr vs HD Ctr
SPTBN1	0.000320526	0.00122637	0.222141	WT Ctr vs HD Ctr
ZMAT1	0.000323049	0.00123487	0.36284	WT Ctr vs HD Ctr
TM4SF1	0.000323246	0.00123523	-0.400229	WT Ctr vs HD Ctr
EIF2S3	0.00032611	0.00124404	0.240115	WT Ctr vs HD Ctr
COPS6	0.000326652	0.00124513	-0.322839	WT Ctr vs HD Ctr
ATP5F1C	0.000328622	0.00125108	-0.540888	WT Ctr vs HD Ctr
HCFC1	0.000330221	0.00125677	0.153444	WT Ctr vs HD Ctr
TRAPPC11	0.000333338	0.00126587	0.217612	WT Ctr vs HD Ctr
ACAP3	0.000334256	0.00126857	0.357281	WT Ctr vs HD Ctr
RFX3	0.000335494	0.00127209	0.196605	WT Ctr vs HD Ctr
NDUFS5	0.000339974	0.00128707	-0.589931	WT Ctr vs HD Ctr
POGZ	0.000342607	0.00129664	0.350678	WT Ctr vs HD Ctr
DNAJC1	0.00034288	0.00129727	-0.179779	WT Ctr vs HD Ctr
GNG3	0.000343082	0.00129763	-0.545442	WT Ctr vs HD Ctr
GRP	0.000343897	0.00130032	-0.312211	WT Ctr vs HD Ctr
SLITRK3	0.000344094	0.00130066	-0.151534	WT Ctr vs HD Ctr
BRF2	0.000346232	0.00130833	-0.203968	WT Ctr vs HD Ctr
RUFY3	0.000347322	0.00131124	0.206273	WT Ctr vs HD Ctr
PPIP5K2	0.000347216	0.00131124	0.279331	WT Ctr vs HD Ctr
ARL6IP1	0.000347573	0.00131178	-0.545302	WT Ctr vs HD Ctr
BCAS1	0.000348102	0.00131296	-0.438763	WT Ctr vs HD Ctr
EMC4	0.000352969	0.00132968	-0.303291	WT Ctr vs HD Ctr
CACNG8	0.000355314	0.00133727	0.262616	WT Ctr vs HD Ctr
GSN	0.00035688	0.00134234	-0.23381	WT Ctr vs HD Ctr
STAU1	0.000357138	0.0013429	-0.220172	WT Ctr vs HD Ctr
KAZN	0.000360353	0.00135332	-0.315351	WT Ctr vs HD Ctr
RBBP6	0.000362878	0.00136238	0.155125	WT Ctr vs HD Ctr
MORF4L2	0.000368999	0.00138239	-0.354362	WT Ctr vs HD Ctr
TNPO1	0.000371406	0.00139055	0.157372	WT Ctr vs HD Ctr
UQCR11	0.000371679	0.00139115	-0.59367	WT Ctr vs HD Ctr
BDP1	0.000375839	0.00140371	0.212237	WT Ctr vs HD Ctr
THUMPD3-AS1	0.000378165	0.00141153	0.288264	WT Ctr vs HD Ctr
STXBP6	0.000380366	0.00141801	-0.262585	WT Ctr vs HD Ctr
COA3	0.000381732	0.00142224	-0.296159	WT Ctr vs HD Ctr
RIMKLB	0.000383686	0.00142829	0.191584	WT Ctr vs HD Ctr
UBE2I	0.000383707	0.00142829	0.424756	WT Ctr vs HD Ctr
UBE2L6	0.000385663	0.00143426	-0.338519	WT Ctr vs HD Ctr
SNAP23	0.000389523	0.00144773	0.156837	WT Ctr vs HD Ctr
QPRT	0.000392644	0.00145756	-0.170453	WT Ctr vs HD Ctr
ATP13A4	0.000392872	0.00145796	0.289845	WT Ctr vs HD Ctr
AGO4	0.00039584	0.00146764	0.269153	WT Ctr vs HD Ctr
SRSF11	0.000405648	0.00150036	0.318309	WT Ctr vs HD Ctr
SGSM2	0.000407101	0.00150528	0.236199	WT Ctr vs HD Ctr
NCAN	0.000411322	0.0015195	0.199639	WT Ctr vs HD Ctr
ATP5MF	0.00041222	0.00152236	-0.551461	WT Ctr vs HD Ctr
STX7	0.000413766	0.00152714	0.311165	WT Ctr vs HD Ctr
NSMCE1	0.000413728	0.00152714	-0.150699	WT Ctr vs HD Ctr
JTB	0.000414209	0.00152832	-0.494423	WT Ctr vs HD Ctr
CNOT4	0.000414877	0.00153032	0.212304	WT Ctr vs HD Ctr
BLOC1S1	0.000417438	0.0015393	-0.429786	WT Ctr vs HD Ctr
CHST9	0.000419586	0.00154582	-0.156432	WT Ctr vs HD Ctr
TMEM30A	0.000421832	0.00155316	-0.414785	WT Ctr vs HD Ctr
NDUFB1	0.00042397	0.00155915	-0.463194	WT Ctr vs HD Ctr
ISCU	0.000426667	0.00156718	-0.315449	WT Ctr vs HD Ctr
FMC1	0.000429629	0.00157712	-0.374889	WT Ctr vs HD Ctr
RAE1	0.00044047	0.00161255	-0.161511	WT Ctr vs HD Ctr
EMP2	0.00044104	0.00161415	-0.276893	WT Ctr vs HD Ctr
HDAC2	0.000442023	0.00161678	0.227714	WT Ctr vs HD Ctr
SMAP1	0.000443151	0.00162042	-0.274439	WT Ctr vs HD Ctr
FAM3C	0.00044496	0.00162606	-0.389705	WT Ctr vs HD Ctr
RAD23B	0.000445831	0.00162876	-0.212462	WT Ctr vs HD Ctr
PIGF	0.000448066	0.00163546	-0.185595	WT Ctr vs HD Ctr
MIR9-1HG	0.000449567	0.00164044	-0.227335	WT Ctr vs HD Ctr
FAM199X	0.000450417	0.00164305	-0.329746	WT Ctr vs HD Ctr
SUPT16H	0.000451415	0.00164522	-0.28253	WT Ctr vs HD Ctr
TGFB1I1	0.000456465	0.00166115	-0.184058	WT Ctr vs HD Ctr
CHASERR	0.000457476	0.00166334	-0.305328	WT Ctr vs HD Ctr
MED13L	0.000461945	0.00167859	0.239412	WT Ctr vs HD Ctr
RAMP2	0.00046289	0.00168129	-0.248772	WT Ctr vs HD Ctr
GABRA3	0.000465353	0.00168896	-0.212453	WT Ctr vs HD Ctr
MYCBP2	0.000471146	0.00170694	0.289698	WT Ctr vs HD Ctr
DNAJB2	0.000472364	0.00171085	-0.155503	WT Ctr vs HD Ctr
PLEKHH1	0.000474513	0.00171761	0.231156	WT Ctr vs HD Ctr
CAP1	0.000477398	0.00172601	-0.327212	WT Ctr vs HD Ctr
CRIPT	0.000487029	0.00175875	-0.154372	WT Ctr vs HD Ctr
EPB41L2	0.00048759	0.00176025	0.232902	WT Ctr vs HD Ctr
SPPL2A	0.000491857	0.00177461	-0.163062	WT Ctr vs HD Ctr
CTNND1	0.000492195	0.00177531	0.221309	WT Ctr vs HD Ctr
NDUFAF3	0.000494161	0.00178176	-0.164684	WT Ctr vs HD Ctr
C12orf57	0.000494277	0.00178176	-0.455857	WT Ctr vs HD Ctr
USP4	0.00050268	0.00180991	0.232834	WT Ctr vs HD Ctr
NPDC1	0.000503871	0.00181367	-0.270547	WT Ctr vs HD Ctr
LSM1	0.000506112	0.00182013	-0.240472	WT Ctr vs HD Ctr
PAN3	0.000510666	0.00183488	0.254598	WT Ctr vs HD Ctr
ZNF292	0.000520323	0.00186684	0.304479	WT Ctr vs HD Ctr
RNMT	0.000520184	0.00186684	0.181588	WT Ctr vs HD Ctr
C1orf122	0.000520865	0.00186768	-0.374419	WT Ctr vs HD Ctr
HNMT	0.000522394	0.00187207	-0.35189	WT Ctr vs HD Ctr
APH1A	0.000523968	0.00187606	-0.227025	WT Ctr vs HD Ctr
YES1	0.000531834	0.00190032	-0.272433	WT Ctr vs HD Ctr
EIF4EBP1	0.0005321	0.00190071	-0.264538	WT Ctr vs HD Ctr
DDX17	0.000534812	0.00190984	0.216567	WT Ctr vs HD Ctr
MDK	0.000538148	0.00191951	-0.282829	WT Ctr vs HD Ctr
TBC1D32	0.000540845	0.00192688	0.231225	WT Ctr vs HD Ctr
CRTC3	0.000543505	0.00193241	0.226915	WT Ctr vs HD Ctr
NDUFC1	0.000543728	0.00193264	-0.518358	WT Ctr vs HD Ctr
GCC2	0.000545127	0.00193705	0.247178	WT Ctr vs HD Ctr
NAP1L1	0.000545323	0.00193718	0.476185	WT Ctr vs HD Ctr
GOLGA8B	0.000546544	0.00194095	0.271588	WT Ctr vs HD Ctr
B4GAT1	0.000548668	0.00194793	-0.259036	WT Ctr vs HD Ctr
THOC1	0.000549042	0.00194869	0.289595	WT Ctr vs HD Ctr
SIVA1	0.000549737	0.00195059	-0.397415	WT Ctr vs HD Ctr
MRPL12	0.000550957	0.00195379	-0.227044	WT Ctr vs HD Ctr
YLPM1	0.000552067	0.00195659	0.245177	WT Ctr vs HD Ctr
ADNP	0.00055443	0.00196268	-0.232221	WT Ctr vs HD Ctr
ZBTB38	0.000555733	0.00196559	-0.210662	WT Ctr vs HD Ctr
UBL5	0.000557256	0.0019704	-0.433926	WT Ctr vs HD Ctr
RASD1	0.000559722	0.00197683	-0.256616	WT Ctr vs HD Ctr
AAK1	0.000561146	0.0019804	0.325954	WT Ctr vs HD Ctr
CA10	0.00056122	0.0019804	-0.380752	WT Ctr vs HD Ctr
H4C3	0.000563527	0.0019874	-0.71911	WT Ctr vs HD Ctr
TXN	0.000574151	0.0020202	-0.281557	WT Ctr vs HD Ctr
KAT2B	0.000574835	0.00202202	0.158103	WT Ctr vs HD Ctr
GOLGA7	0.000575573	0.00202404	-0.315467	WT Ctr vs HD Ctr
GTF2F2	0.000578055	0.00203218	-0.233927	WT Ctr vs HD Ctr
DCTN2	0.00057874	0.002034	-0.162813	WT Ctr vs HD Ctr
LAPTM4A	0.000582787	0.00204648	-0.474999	WT Ctr vs HD Ctr
GPX1	0.000582843	0.00204648	-0.470995	WT Ctr vs HD Ctr
RHOB	0.000584914	0.00205216	-0.198246	WT Ctr vs HD Ctr
AGO3	0.000588154	0.00206181	0.330728	WT Ctr vs HD Ctr
WNK1	0.000588173	0.00206181	0.158822	WT Ctr vs HD Ctr
PSMD12	0.000592387	0.0020748	-0.274907	WT Ctr vs HD Ctr
EP400	0.000592584	0.00207489	0.235677	WT Ctr vs HD Ctr
STOML2	0.000594832	0.00208178	-0.202885	WT Ctr vs HD Ctr
SELENOW	0.000596228	0.00208526	-0.430852	WT Ctr vs HD Ctr
CACNA2D1	0.00059835	0.00209208	-0.237297	WT Ctr vs HD Ctr
TASOR	0.000603675	0.00210829	0.349501	WT Ctr vs HD Ctr
SRGAP3	0.000606247	0.00211667	0.150409	WT Ctr vs HD Ctr
PLGRKT	0.000621926	0.0021646	-0.2474	WT Ctr vs HD Ctr
GKAP1	0.000625616	0.00217558	-0.242797	WT Ctr vs HD Ctr
RASAL2	0.000626369	0.00217758	0.189024	WT Ctr vs HD Ctr
DCBLD2	0.000629683	0.00218786	0.173983	WT Ctr vs HD Ctr
MSL1	0.000630014	0.00218786	0.151703	WT Ctr vs HD Ctr
LUC7L2	0.000636615	0.00220906	0.177461	WT Ctr vs HD Ctr
PEAK1	0.000638436	0.00221386	0.247719	WT Ctr vs HD Ctr
CD151	0.000642523	0.00222551	-0.257125	WT Ctr vs HD Ctr
CPSF6	0.000647383	0.00224043	0.150441	WT Ctr vs HD Ctr
TMEM38B	0.000648145	0.0022418	-0.191745	WT Ctr vs HD Ctr
AC027644.3	0.000649117	0.00224453	-0.272884	WT Ctr vs HD Ctr
DMAP1	0.000650082	0.00224723	-0.155983	WT Ctr vs HD Ctr
CXCL16	0.000652136	0.00225369	-0.229531	WT Ctr vs HD Ctr
SERP1	0.000654479	0.00225923	-0.154935	WT Ctr vs HD Ctr
INTS6L	0.000656922	0.00226638	0.165586	WT Ctr vs HD Ctr
MRPL57	0.000657174	0.00226661	-0.356475	WT Ctr vs HD Ctr
GADD45GIP1	0.000658518	0.00226996	-0.474082	WT Ctr vs HD Ctr
TLE3	0.000659772	0.002273	0.296703	WT Ctr vs HD Ctr
DUSP11	0.00066603	0.00229262	0.234708	WT Ctr vs HD Ctr
TSHZ1	0.000666286	0.00229286	-0.196401	WT Ctr vs HD Ctr
MCTS1	0.000672448	0.00231081	0.404057	WT Ctr vs HD Ctr
MAGEH1	0.000673183	0.00231268	-0.286145	WT Ctr vs HD Ctr
PRELID1	0.000674181	0.00231546	-0.441325	WT Ctr vs HD Ctr
NDUFB6	0.000675867	0.0023206	-0.247402	WT Ctr vs HD Ctr
PET100	0.00067867	0.0023276	-0.398432	WT Ctr vs HD Ctr
DKK3	0.000682499	0.00233942	-0.251665	WT Ctr vs HD Ctr
BRD4	0.000691274	0.00236552	0.190818	WT Ctr vs HD Ctr
LAMP2	0.00069371	0.00237319	-0.255016	WT Ctr vs HD Ctr
ZNF286A	0.000698469	0.00238813	0.226211	WT Ctr vs HD Ctr
AUP1	0.000702762	0.00240012	-0.186075	WT Ctr vs HD Ctr
MRPS18A	0.000712109	0.00242729	-0.175592	WT Ctr vs HD Ctr
SMIM8	0.000719896	0.00245178	0.310447	WT Ctr vs HD Ctr
C3orf70	0.000730912	0.00248445	-0.34973	WT Ctr vs HD Ctr
ATP5PD	0.000731117	0.00248446	-0.282846	WT Ctr vs HD Ctr
DHRSX	0.000732295	0.00248777	-0.177707	WT Ctr vs HD Ctr
IRX2	0.000732981	0.0024894	0.264047	WT Ctr vs HD Ctr
PLEKHH2	0.00074032	0.00251114	0.280846	WT Ctr vs HD Ctr
REPS2	0.000740408	0.00251114	-0.152109	WT Ctr vs HD Ctr
CDK4	0.000743934	0.0025217	-0.319057	WT Ctr vs HD Ctr
GSK3B	0.00074453	0.00252231	0.158398	WT Ctr vs HD Ctr
LIMA1	0.000744427	0.00252231	-0.271972	WT Ctr vs HD Ctr
CINP	0.000746996	0.00252856	-0.186323	WT Ctr vs HD Ctr
ILF2	0.00075016	0.00253787	-0.394132	WT Ctr vs HD Ctr
RGCC	0.000751211	0.00254072	-0.503277	WT Ctr vs HD Ctr
ACAT2	0.000753941	0.00254854	-0.179842	WT Ctr vs HD Ctr
SMNDC1	0.000755111	0.00255038	-0.158114	WT Ctr vs HD Ctr
KCTD4	0.000754908	0.00255038	-0.260068	WT Ctr vs HD Ctr
PHLPP1	0.000759886	0.00256367	0.191253	WT Ctr vs HD Ctr
SNRPD1	0.000762014	0.00256943	-0.33749	WT Ctr vs HD Ctr
ST8SIA3	0.000763967	0.0025753	-0.153603	WT Ctr vs HD Ctr
RTF1	0.00076618	0.00258063	-0.244841	WT Ctr vs HD Ctr
NDUFB8	0.000766523	0.00258107	-0.499768	WT Ctr vs HD Ctr
ETFB	0.000772187	0.00259799	-0.440278	WT Ctr vs HD Ctr
ZFP14	0.000776795	0.00261206	0.197456	WT Ctr vs HD Ctr
ALDOA	0.000785019	0.00263681	-0.221929	WT Ctr vs HD Ctr
DNAH11	0.000787555	0.0026446	0.165819	WT Ctr vs HD Ctr
RPL36AL	0.000790495	0.00265301	-0.535302	WT Ctr vs HD Ctr
CKB	0.000796067	0.00266951	-0.371904	WT Ctr vs HD Ctr
FGF14	0.00079843	0.0026767	0.199227	WT Ctr vs HD Ctr
AC092691.1	0.000798917	0.0026776	0.341411	WT Ctr vs HD Ctr
MYL6B	0.000801524	0.0026856	-0.344157	WT Ctr vs HD Ctr
RPL9	0.000812531	0.00271577	-0.324135	WT Ctr vs HD Ctr
OGFRL1	0.000820877	0.00273992	-0.154806	WT Ctr vs HD Ctr
MAP1B	0.000829918	0.00276707	0.151323	WT Ctr vs HD Ctr
TRIM33	0.000832747	0.00277575	0.358422	WT Ctr vs HD Ctr
ARIH1	0.000835968	0.00278496	0.255184	WT Ctr vs HD Ctr
PHF6	0.000842731	0.00280443	0.350142	WT Ctr vs HD Ctr
PTPRA	0.000843185	0.00280518	-0.196925	WT Ctr vs HD Ctr
SELENOP	0.000846586	0.00281573	-0.292838	WT Ctr vs HD Ctr
COMMD9	0.000847969	0.00281879	-0.215828	WT Ctr vs HD Ctr
EP300	0.000848227	0.00281888	0.231192	WT Ctr vs HD Ctr
ITGAE	0.000850746	0.00282572	-0.259031	WT Ctr vs HD Ctr
NCKAP1	0.000860429	0.002854	0.323752	WT Ctr vs HD Ctr
RAB3GAP2	0.000864956	0.00286746	0.203813	WT Ctr vs HD Ctr
SYT1	0.00087193	0.00288901	0.297212	WT Ctr vs HD Ctr
CHRNA4	0.000874866	0.00289795	-0.156304	WT Ctr vs HD Ctr
NOL8	0.000876635	0.00290224	0.172332	WT Ctr vs HD Ctr
MYO10	0.000877114	0.00290303	-0.24922	WT Ctr vs HD Ctr
RHBDL1	0.000883219	0.00291939	-0.18554	WT Ctr vs HD Ctr
BRSK2	0.000885182	0.00292498	0.221683	WT Ctr vs HD Ctr
RAB5C	0.00088861	0.00293393	-0.290985	WT Ctr vs HD Ctr
LARP1B	0.000895088	0.00295372	0.28693	WT Ctr vs HD Ctr
ARID5A	0.000899189	0.00296645	0.217281	WT Ctr vs HD Ctr
TNK2	0.000908898	0.00299605	0.296974	WT Ctr vs HD Ctr
KDM3A	0.000911952	0.0030045	0.230811	WT Ctr vs HD Ctr
SALL3	0.000916276	0.00301712	0.230388	WT Ctr vs HD Ctr
TMBIM4	0.000922888	0.00303561	-0.307308	WT Ctr vs HD Ctr
RPS21	0.000927748	0.00304832	-0.433163	WT Ctr vs HD Ctr
CIR1	0.000936436	0.00307273	-0.187946	WT Ctr vs HD Ctr
ATP6AP1	0.000940984	0.00308434	-0.16055	WT Ctr vs HD Ctr
AGTRAP	0.00094197	0.00308674	-0.170998	WT Ctr vs HD Ctr
G0S2	0.000944946	0.00309483	-0.268623	WT Ctr vs HD Ctr
TECR	0.000946858	0.00309777	-0.175152	WT Ctr vs HD Ctr
RTF2	0.000971	0.00316533	-0.257641	WT Ctr vs HD Ctr
BRI3	0.00097541	0.00317671	-0.424318	WT Ctr vs HD Ctr
CDC123	0.000978117	0.00318298	0.175961	WT Ctr vs HD Ctr
MRPL33	0.000989738	0.00321652	-0.441634	WT Ctr vs HD Ctr
GK5	0.000991883	0.00322263	0.189461	WT Ctr vs HD Ctr
CSNK1E	0.000992234	0.00322291	0.33315	WT Ctr vs HD Ctr
STAG2	0.000997099	0.00323527	0.374838	WT Ctr vs HD Ctr
CEP95	0.000997716	0.00323642	0.218391	WT Ctr vs HD Ctr
ZBED5	0.000999783	0.00324196	0.201219	WT Ctr vs HD Ctr
MAML2	0.00100674	0.00326048	0.375832	WT Ctr vs HD Ctr
RPS27	0.00102198	0.0033046	-0.255414	WT Ctr vs HD Ctr
SHC1	0.00102624	0.00331661	-0.173919	WT Ctr vs HD Ctr
DDX27	0.0010283	0.00332238	0.207861	WT Ctr vs HD Ctr
LPGAT1	0.00103153	0.0033302	0.248002	WT Ctr vs HD Ctr
MT1E	0.00103596	0.00334008	-0.401596	WT Ctr vs HD Ctr
LINC02588	0.0010373	0.0033435	0.175881	WT Ctr vs HD Ctr
PPM1K	0.00104087	0.00335412	0.237141	WT Ctr vs HD Ctr
TEX261	0.00104997	0.00338257	-0.156846	WT Ctr vs HD Ctr
NAT14	0.0010612	0.00341332	-0.287966	WT Ctr vs HD Ctr
LINC00461	0.0010621	0.00341532	0.309213	WT Ctr vs HD Ctr
ANGPTL2	0.00106393	0.00341942	-0.245743	WT Ctr vs HD Ctr
LRRC7	0.00106585	0.00342379	0.376519	WT Ctr vs HD Ctr
BAG6	0.00106826	0.00342883	-0.164249	WT Ctr vs HD Ctr
DMD	0.0010774	0.0034536	0.308324	WT Ctr vs HD Ctr
CNPY2	0.00107841	0.00345505	-0.201496	WT Ctr vs HD Ctr
EPS8	0.00107964	0.00345808	-0.162211	WT Ctr vs HD Ctr
TENT2	0.00108072	0.00346059	0.183622	WT Ctr vs HD Ctr
PJA2	0.00108294	0.00346591	-0.209979	WT Ctr vs HD Ctr
EPG5	0.00108441	0.00346971	0.183696	WT Ctr vs HD Ctr
NPEPPS	0.00109823	0.00351024	0.250575	WT Ctr vs HD Ctr
ALMS1	0.00110002	0.00351505	0.166467	WT Ctr vs HD Ctr
RNF2	0.00112232	0.00357602	-0.179205	WT Ctr vs HD Ctr
ATXN7	0.00112617	0.00358422	0.218721	WT Ctr vs HD Ctr
SNX6	0.00113142	0.00359657	-0.331695	WT Ctr vs HD Ctr
SKA2	0.00114817	0.00364507	-0.17994	WT Ctr vs HD Ctr
AHI1	0.00115191	0.00365554	0.215894	WT Ctr vs HD Ctr
S100A1	0.00115912	0.003676	-0.357516	WT Ctr vs HD Ctr
SAP18	0.00116267	0.00368536	-0.461137	WT Ctr vs HD Ctr
TRMU	0.0011666	0.0036959	0.206645	WT Ctr vs HD Ctr
TSC2	0.00117018	0.00370629	0.282251	WT Ctr vs HD Ctr
PCF11	0.00117054	0.00370643	0.217772	WT Ctr vs HD Ctr
TMEM164	0.00117159	0.00370691	-0.161424	WT Ctr vs HD Ctr
PPIG	0.00117428	0.00371444	0.248924	WT Ctr vs HD Ctr
APEH	0.0011812	0.00373342	-0.203722	WT Ctr vs HD Ctr
PLCXD1	0.00118497	0.00374403	0.198927	WT Ctr vs HD Ctr
DUSP26	0.00118517	0.00374403	-0.200523	WT Ctr vs HD Ctr
KCNT2	0.00118784	0.00375151	0.199198	WT Ctr vs HD Ctr
AC245297.3	0.00119819	0.00378126	0.310677	WT Ctr vs HD Ctr
LSM10	0.00120456	0.00379744	-0.231577	WT Ctr vs HD Ctr
RPS9	0.00120664	0.00380202	-0.290141	WT Ctr vs HD Ctr
ATP6V0E2	0.0012166	0.00383045	-0.491093	WT Ctr vs HD Ctr
SNRNP40	0.00122119	0.00384358	-0.15782	WT Ctr vs HD Ctr
RPL37A	0.0012214	0.00384358	0.317085	WT Ctr vs HD Ctr
GTF3A	0.0012355	0.00388195	-0.286012	WT Ctr vs HD Ctr
CHST11	0.00123945	0.00389236	-0.247671	WT Ctr vs HD Ctr
CSGALNACT1	0.00124033	0.00389413	-0.260883	WT Ctr vs HD Ctr
PGRMC2	0.00124095	0.00389509	-0.238478	WT Ctr vs HD Ctr
B3GALNT2	0.00124202	0.00389741	0.238922	WT Ctr vs HD Ctr
ODC1	0.00124602	0.00390796	-0.290863	WT Ctr vs HD Ctr
[truncated: 662 more rows]

## Sheet: WT Allograft vs HD Allograft
Gene	PVal	FDR	Log2FC	Comparison
HBD	5.3327e-64	2.17094e-60	1.86986	WT Allograft vs HD Allograft
SLITRK2	3.2363e-39	9.88125e-36	1.3648	WT Allograft vs HD Allograft
FIBIN	6.37235e-23	1.55651e-19	-0.736135	WT Allograft vs HD Allograft
SPARCL1	8.08618e-21	1.64594e-17	-0.896689	WT Allograft vs HD Allograft
LRRC4B	1.95337e-20	3.40807e-17	0.886412	WT Allograft vs HD Allograft
EMC10	2.54414e-16	3.88395e-13	0.604362	WT Allograft vs HD Allograft
MT-CO3	8.04555e-16	1.09178e-12	0.566969	WT Allograft vs HD Allograft
TEK	1.18776e-14	1.45061e-11	-0.505445	WT Allograft vs HD Allograft
LINC00632	3.82573e-14	4.2476e-11	1.10111	WT Allograft vs HD Allograft
CLEC11A	5.50263e-14	5.6003e-11	0.343725	WT Allograft vs HD Allograft
HTRA1	8.56338e-13	8.04497e-10	-0.676297	WT Allograft vs HD Allograft
ARMCX6	3.24337e-12	2.82937e-09	-0.231655	WT Allograft vs HD Allograft
UBB	1.55023e-11	1.26219e-08	0.882981	WT Allograft vs HD Allograft
ALDOA	1.7954e-11	1.37045e-08	-0.219089	WT Allograft vs HD Allograft
EIF1AX	1.98995e-11	1.4296e-08	-0.790691	WT Allograft vs HD Allograft
RPL37A	1.24093e-10	8.41969e-08	0.839449	WT Allograft vs HD Allograft
FABP5	1.86192e-10	1.19683e-07	0.452204	WT Allograft vs HD Allograft
VIM	2.63016e-10	1.60611e-07	0.665396	WT Allograft vs HD Allograft
MTRNR2L12	3.01054e-10	1.75084e-07	-0.418564	WT Allograft vs HD Allograft
FBXO7	3.70384e-10	2.05613e-07	0.573606	WT Allograft vs HD Allograft
MT-ATP6	5.81369e-10	3.08707e-07	0.457081	WT Allograft vs HD Allograft
MT-ND3	6.20697e-10	3.15857e-07	0.460371	WT Allograft vs HD Allograft
HOXB2	1.93931e-09	9.47389e-07	0.22612	WT Allograft vs HD Allograft
ESD	2.69206e-09	1.26455e-06	0.475931	WT Allograft vs HD Allograft
MT-CO2	2.89344e-09	1.3088e-06	0.371695	WT Allograft vs HD Allograft
TF	3.42879e-09	1.49556e-06	-0.358623	WT Allograft vs HD Allograft
BEX5	6.28798e-09	2.64811e-06	0.511474	WT Allograft vs HD Allograft
CHL1-AS2	1.03785e-08	4.22507e-06	-0.314402	WT Allograft vs HD Allograft
COMT	1.33895e-08	5.27502e-06	-0.615324	WT Allograft vs HD Allograft
MAP3K13	1.65655e-08	6.32232e-06	-0.393702	WT Allograft vs HD Allograft
CNTNAP2	5.555e-08	1.71449e-05	-0.168228	WT Allograft vs HD Allograft
COL20A1	5.6153e-08	1.71449e-05	0.488048	WT Allograft vs HD Allograft
CLDN10	6.62955e-08	1.9748e-05	-0.439549	WT Allograft vs HD Allograft
RPL37	6.91073e-08	2.00954e-05	0.728721	WT Allograft vs HD Allograft
FOS	1.10031e-07	3.12513e-05	-0.727524	WT Allograft vs HD Allograft
MT-CO1	1.46745e-07	4.07319e-05	0.339432	WT Allograft vs HD Allograft
C1QL2	1.5191e-07	4.12284e-05	-0.49171	WT Allograft vs HD Allograft
NEU4	1.67521e-07	4.38747e-05	0.772206	WT Allograft vs HD Allograft
HOXB3	1.68846e-07	4.38747e-05	0.199625	WT Allograft vs HD Allograft
RPS19	2.14768e-07	5.46452e-05	0.442339	WT Allograft vs HD Allograft
AC069277.1	3.41819e-07	8.13909e-05	0.235798	WT Allograft vs HD Allograft
PPID	3.92502e-07	9.04458e-05	-0.222037	WT Allograft vs HD Allograft
SLIT2	4.89549e-07	0.000108707	0.292893	WT Allograft vs HD Allograft
TFPI	5.89255e-07	0.00012851	0.229279	WT Allograft vs HD Allograft
SCG5	7.07211e-07	0.000151529	0.687876	WT Allograft vs HD Allograft
IER2	7.47638e-07	0.000157429	-0.798532	WT Allograft vs HD Allograft
SLITRK4	8.3384e-07	0.000169728	0.198798	WT Allograft vs HD Allograft
CRNDE	9.39937e-07	0.000186556	0.263055	WT Allograft vs HD Allograft
MARCKS	9.79299e-07	0.000189844	0.352418	WT Allograft vs HD Allograft
LINC02802	1.25061e-06	0.00023498	0.177695	WT Allograft vs HD Allograft
RPS6	1.31994e-06	0.000244249	0.452285	WT Allograft vs HD Allograft
RPS8	1.39561e-06	0.000250656	0.367614	WT Allograft vs HD Allograft
EEF1D	1.48266e-06	0.000262431	0.193403	WT Allograft vs HD Allograft
RPL39	1.59877e-06	0.000275011	0.6454	WT Allograft vs HD Allograft
OLFM2	1.90206e-06	0.000318217	0.469578	WT Allograft vs HD Allograft
RPS27	2.0435e-06	0.000333344	0.440134	WT Allograft vs HD Allograft
SLC22A17	2.04706e-06	0.000333344	-0.381985	WT Allograft vs HD Allograft
C1QL1	2.28727e-06	0.000367558	-0.719849	WT Allograft vs HD Allograft
GRIA4	2.59077e-06	0.000410923	0.534792	WT Allograft vs HD Allograft
PCDH11X	2.72453e-06	0.000426598	0.332447	WT Allograft vs HD Allograft
NLGN3	3.97606e-06	0.000614679	-0.374592	WT Allograft vs HD Allograft
SGTA	4.09403e-06	0.000617289	0.196785	WT Allograft vs HD Allograft
AC006480.2	4.68365e-06	0.000689174	-0.352669	WT Allograft vs HD Allograft
RPS12	4.85292e-06	0.000697279	0.587264	WT Allograft vs HD Allograft
RPL3	4.80716e-06	0.000697279	0.403943	WT Allograft vs HD Allograft
RAB9A	5.12133e-06	0.000727288	-0.378411	WT Allograft vs HD Allograft
BEX3	5.20069e-06	0.00073007	0.401543	WT Allograft vs HD Allograft
AC004852.2	5.50524e-06	0.00076404	-0.261257	WT Allograft vs HD Allograft
BSCL2	5.68086e-06	0.000779554	-0.304715	WT Allograft vs HD Allograft
GABARAP	8.28749e-06	0.00108833	-0.160291	WT Allograft vs HD Allograft
TGFBR3L	8.67408e-06	0.00111512	0.328016	WT Allograft vs HD Allograft
SYT14	1.0017e-05	0.00126122	-0.154014	WT Allograft vs HD Allograft
EMP2	1.06029e-05	0.00132136	0.411289	WT Allograft vs HD Allograft
TRIM56	1.11779e-05	0.00137894	-0.167761	WT Allograft vs HD Allograft
PENK	1.13502e-05	0.0013862	0.164176	WT Allograft vs HD Allograft
UNC50	1.2766e-05	0.00154368	-0.472084	WT Allograft vs HD Allograft
AC131097.2	1.69393e-05	0.00198923	0.620502	WT Allograft vs HD Allograft
ANAPC11	1.97552e-05	0.00221349	0.573378	WT Allograft vs HD Allograft
RPL34	2.19731e-05	0.00235401	0.486313	WT Allograft vs HD Allograft
JUNB	2.49474e-05	0.00262657	-0.638533	WT Allograft vs HD Allograft
NKAIN4	2.62462e-05	0.00271643	-0.392298	WT Allograft vs HD Allograft
MYH14	2.65911e-05	0.00271643	0.169722	WT Allograft vs HD Allograft
RPL21	3.03638e-05	0.00306473	0.607648	WT Allograft vs HD Allograft
RPL38	3.49884e-05	0.00341851	0.55527	WT Allograft vs HD Allograft
SCN9A	3.713e-05	0.00359636	0.342754	WT Allograft vs HD Allograft
PTPRZ1	3.76922e-05	0.00359636	-0.242773	WT Allograft vs HD Allograft
RPL23A	3.74643e-05	0.00359636	0.72132	WT Allograft vs HD Allograft
NAGLU	3.86503e-05	0.0036592	-0.156946	WT Allograft vs HD Allograft
RPL26	4.0253e-05	0.00378162	0.571835	WT Allograft vs HD Allograft
CPE	4.26411e-05	0.00394527	-0.273631	WT Allograft vs HD Allograft
EPHB1	4.74094e-05	0.00435346	-0.165989	WT Allograft vs HD Allograft
BCAN	4.87545e-05	0.00438657	-0.293696	WT Allograft vs HD Allograft
CHL1	4.88474e-05	0.00438657	-0.392489	WT Allograft vs HD Allograft
LORICRIN	5.18621e-05	0.00455677	0.156574	WT Allograft vs HD Allograft
RHOBTB3	5.33948e-05	0.00460507	0.520166	WT Allograft vs HD Allograft
CNN2	5.3543e-05	0.00460507	0.220721	WT Allograft vs HD Allograft
RPS11	5.39574e-05	0.00460827	0.625572	WT Allograft vs HD Allograft
RPLP2	5.64819e-05	0.00479037	0.508044	WT Allograft vs HD Allograft
HNRNPA1	5.7725e-05	0.00486203	0.393648	WT Allograft vs HD Allograft
SELENOP	6.40636e-05	0.00528037	-0.306851	WT Allograft vs HD Allograft
COX7C	6.44211e-05	0.00528037	0.444536	WT Allograft vs HD Allograft
ZNF280D	7.62911e-05	0.00608983	0.25599	WT Allograft vs HD Allograft
TLE4	7.68628e-05	0.00609341	-0.454764	WT Allograft vs HD Allograft
DNAJC7	7.73339e-05	0.00609341	0.309053	WT Allograft vs HD Allograft
LINC01116	8.10143e-05	0.0062622	-0.199724	WT Allograft vs HD Allograft
TCEAL6	8.27355e-05	0.00628242	0.189655	WT Allograft vs HD Allograft
KIF5A	8.18869e-05	0.00628242	-0.324303	WT Allograft vs HD Allograft
MBIP	8.41691e-05	0.00630649	-0.260923	WT Allograft vs HD Allograft
CD2BP2	8.36795e-05	0.00630649	0.201592	WT Allograft vs HD Allograft
PSMB9	8.67668e-05	0.00646148	0.208918	WT Allograft vs HD Allograft
RPL4	8.84074e-05	0.00646539	0.551229	WT Allograft vs HD Allograft
SEZ6L	8.78766e-05	0.00646539	-0.418005	WT Allograft vs HD Allograft
ZNF37A	0.000102591	0.00724242	0.155579	WT Allograft vs HD Allograft
MT-CYB	0.000103736	0.00728121	0.279988	WT Allograft vs HD Allograft
ZFPM2	0.000109097	0.00761373	-0.218881	WT Allograft vs HD Allograft
CGRRF1	0.000110336	0.00765644	-0.203337	WT Allograft vs HD Allograft
TMEM229B	0.000119319	0.008141	-0.202618	WT Allograft vs HD Allograft
RPS2	0.00012612	0.00855723	0.396883	WT Allograft vs HD Allograft
RETREG2	0.000141613	0.00920662	0.157407	WT Allograft vs HD Allograft
BLOC1S6	0.00014359	0.00920662	-0.184784	WT Allograft vs HD Allograft
MAGEH1	0.000149	0.00947777	-0.542628	WT Allograft vs HD Allograft
RPL41	0.000152111	0.00957593	0.363831	WT Allograft vs HD Allograft
RPS27A	0.000158816	0.00981851	0.301063	WT Allograft vs HD Allograft
PTMS	0.00015918	0.00981851	0.447497	WT Allograft vs HD Allograft
LRP1	0.000164042	0.0100172	-0.30345	WT Allograft vs HD Allograft
SCG2	0.000171946	0.0102013	-0.421195	WT Allograft vs HD Allograft
NDUFA12	0.000168119	0.0102013	-0.441196	WT Allograft vs HD Allograft
UQCR11	0.000172068	0.0102013	0.817983	WT Allograft vs HD Allograft
FBXO2	0.000173097	0.0102127	-0.23646	WT Allograft vs HD Allograft
RPL12	0.000187674	0.0110195	0.72463	WT Allograft vs HD Allograft
HLA-C	0.000189785	0.0110902	0.517352	WT Allograft vs HD Allograft
HARS1	0.00019993	0.0115722	0.254038	WT Allograft vs HD Allograft
RPS14	0.000206527	0.0118728	0.505682	WT Allograft vs HD Allograft
RPS20	0.000208005	0.0118728	0.355604	WT Allograft vs HD Allograft
COX6C	0.000220159	0.012334	0.398323	WT Allograft vs HD Allograft
SEZ6L2	0.00022613	0.0126007	-0.428015	WT Allograft vs HD Allograft
STK32B	0.000262179	0.0141791	0.189616	WT Allograft vs HD Allograft
EDF1	0.000266175	0.0142579	0.453761	WT Allograft vs HD Allograft
RPLP1	0.000300356	0.0156763	0.298904	WT Allograft vs HD Allograft
SELENOM	0.000302789	0.015736	0.389195	WT Allograft vs HD Allograft
LY6H	0.00032002	0.0164912	0.546291	WT Allograft vs HD Allograft
TCEAL7	0.00033222	0.0169766	0.283468	WT Allograft vs HD Allograft
GNG5	0.000384427	0.0187237	0.284872	WT Allograft vs HD Allograft
NBEAL1	0.000383327	0.0187237	0.190822	WT Allograft vs HD Allograft
ZNF703	0.000385891	0.0187237	0.150471	WT Allograft vs HD Allograft
KAT6A	0.000380573	0.0187237	-0.228438	WT Allograft vs HD Allograft
ERCC6	0.000387052	0.0187237	0.177821	WT Allograft vs HD Allograft
ZNF100	0.000387873	0.0187237	-0.197821	WT Allograft vs HD Allograft
MICOS10	0.000394904	0.0188098	0.423964	WT Allograft vs HD Allograft
FAM153CP	0.000398552	0.0188663	-0.170327	WT Allograft vs HD Allograft
ARHGEF6	0.000402374	0.0189737	-0.221145	WT Allograft vs HD Allograft
CDK2AP2	0.000408789	0.0192021	0.160082	WT Allograft vs HD Allograft
LRRC7	0.000429905	0.0199636	-0.365484	WT Allograft vs HD Allograft
MRPL32	0.000429511	0.0199636	-0.154723	WT Allograft vs HD Allograft
RPL13A	0.000440223	0.0202885	0.576109	WT Allograft vs HD Allograft
SLC44A1	0.00044228	0.0203066	0.412757	WT Allograft vs HD Allograft
C6orf120	0.000452305	0.0206892	-0.175984	WT Allograft vs HD Allograft
PDXDC2P-NPIPB14P	0.000471918	0.0212677	-0.237443	WT Allograft vs HD Allograft
RPS21	0.000480388	0.0215698	0.338769	WT Allograft vs HD Allograft
AL118516.1	0.00050585	0.0225472	-0.176848	WT Allograft vs HD Allograft
SEMA3E	0.000508789	0.0225958	0.161211	WT Allograft vs HD Allograft
XIST	0.000514702	0.0227756	0.213234	WT Allograft vs HD Allograft
EPN2	0.000535175	0.023596	-0.209811	WT Allograft vs HD Allograft
STXBP6	0.000541158	0.023774	-0.259739	WT Allograft vs HD Allograft
ARL4C	0.00054629	0.0239134	-0.270901	WT Allograft vs HD Allograft
MFGE8	0.00055451	0.0239773	-0.293172	WT Allograft vs HD Allograft
PANTR1	0.000573056	0.0244839	-0.391186	WT Allograft vs HD Allograft
SPOCK2	0.000571983	0.0244839	-0.356541	WT Allograft vs HD Allograft
SYNRG	0.000590672	0.0249005	-0.337306	WT Allograft vs HD Allograft
ARL4A	0.000607052	0.0251319	-0.416903	WT Allograft vs HD Allograft
NDUFB6	0.000625295	0.0256266	0.470065	WT Allograft vs HD Allograft
TMX2	0.000644973	0.026085	0.185973	WT Allograft vs HD Allograft
MYEF2	0.000676859	0.0272821	0.314141	WT Allograft vs HD Allograft
RPA2	0.000689902	0.0276255	0.230622	WT Allograft vs HD Allograft
NR2F1	0.000695186	0.0276702	-0.434628	WT Allograft vs HD Allograft
CNTFR	0.000760073	0.0296574	-0.254431	WT Allograft vs HD Allograft
CCND1	0.000777575	0.0301477	0.390923	WT Allograft vs HD Allograft
HEPN1	0.000800625	0.0307211	-0.303421	WT Allograft vs HD Allograft
MT2A	0.000802425	0.0307211	-0.583208	WT Allograft vs HD Allograft
SOX2	0.000820592	0.0312208	-0.300511	WT Allograft vs HD Allograft
DDX39B	0.000868427	0.0324695	-0.213147	WT Allograft vs HD Allograft
RPS18	0.000879489	0.0327475	0.306593	WT Allograft vs HD Allograft
GNG8	0.000888045	0.0329656	-0.245411	WT Allograft vs HD Allograft
WNT7B	0.000913266	0.0331956	-0.212778	WT Allograft vs HD Allograft
SELENOT	0.00091898	0.0332056	0.202366	WT Allograft vs HD Allograft
BX664615.2	0.000928451	0.0334489	-0.190126	WT Allograft vs HD Allograft
SAP30	0.000938795	0.0337221	-0.203499	WT Allograft vs HD Allograft
MZT2B	0.000962644	0.0337747	0.367052	WT Allograft vs HD Allograft
LAMTOR3	0.000961998	0.0337747	-0.18478	WT Allograft vs HD Allograft
CCT6A	0.000961079	0.0337747	-0.224836	WT Allograft vs HD Allograft
SERP2	0.000964922	0.0337747	0.153963	WT Allograft vs HD Allograft
RPL19	0.000978519	0.0340475	0.422332	WT Allograft vs HD Allograft
ULK1	0.000987024	0.0342458	-0.16396	WT Allograft vs HD Allograft
MEF2C	0.00100255	0.0343937	0.184791	WT Allograft vs HD Allograft
NRXN3	0.00100037	0.0343937	-0.278715	WT Allograft vs HD Allograft
NTM	0.00101614	0.0347623	-0.258928	WT Allograft vs HD Allograft
NUTM2A-AS1	0.00103273	0.0352312	-0.305462	WT Allograft vs HD Allograft
LINC00662	0.00104343	0.0353984	-0.27655	WT Allograft vs HD Allograft
C2orf72	0.00108865	0.0364105	0.185915	WT Allograft vs HD Allograft
EPB41	0.00109731	0.0364169	-0.152426	WT Allograft vs HD Allograft
SUMO1	0.00112618	0.0372507	-0.47099	WT Allograft vs HD Allograft
RNASEK	0.00113366	0.037319	-0.160454	WT Allograft vs HD Allograft
MACO1	0.00118486	0.0385887	-0.307294	WT Allograft vs HD Allograft
MT1E	0.0011946	0.0388021	-0.333861	WT Allograft vs HD Allograft
IGF2R	0.00119874	0.0388336	-0.240885	WT Allograft vs HD Allograft
LINC02283	0.00125025	0.0401825	-0.171062	WT Allograft vs HD Allograft
PHB2	0.00133405	0.0420662	0.377853	WT Allograft vs HD Allograft
PTPRS	0.00133986	0.0420662	-0.187575	WT Allograft vs HD Allograft
LRRC4C	0.00135276	0.0422291	-0.301531	WT Allograft vs HD Allograft
SNRPF	0.00135745	0.0422291	0.329027	WT Allograft vs HD Allograft
MIF	0.00137337	0.0425709	0.518832	WT Allograft vs HD Allograft
POU3F3	0.00140964	0.0433785	-0.397184	WT Allograft vs HD Allograft
MTLN	0.00141008	0.0433785	0.260487	WT Allograft vs HD Allograft
RPL11	0.00152943	0.046121	0.326737	WT Allograft vs HD Allograft
CYB5R3	0.00154496	0.0463602	-0.191111	WT Allograft vs HD Allograft
DUSP6	0.00158561	0.0470026	0.320574	WT Allograft vs HD Allograft
LENG8	0.00159852	0.0471563	0.2305	WT Allograft vs HD Allograft
RPL10	0.00167121	0.0481043	0.285534	WT Allograft vs HD Allograft

## Sheet: WT Allograft vs WT Ctr
Gene	PVal	FDR	Log2FC	Comparison
MEG3	6.87341e-85	2.79816e-81	-1.57464	WT Allograft vs WT Ctr
APOD	1.78201e-51	5.44091e-48	0.989848	WT Allograft vs WT Ctr
EDIL3	4.29918e-47	1.05012e-43	0.844334	WT Allograft vs WT Ctr
LUZP2	2.16323e-46	4.40325e-43	0.718798	WT Allograft vs WT Ctr
MARCKS	1.58802e-40	2.77064e-37	0.672579	WT Allograft vs WT Ctr
GPR37L1	9.71132e-40	1.48255e-36	0.874225	WT Allograft vs WT Ctr
SCD5	1.0588e-38	1.43679e-35	0.730637	WT Allograft vs WT Ctr
OLIG1	8.06276e-35	9.84705e-32	0.63826	WT Allograft vs WT Ctr
OLFM2	1.19787e-34	1.32996e-31	0.851799	WT Allograft vs WT Ctr
GPM6A	8.7573e-34	8.91274e-31	0.542618	WT Allograft vs WT Ctr
LY6H	9.86596e-34	9.26869e-31	0.95017	WT Allograft vs WT Ctr
GRIA4	2.29159e-33	1.99908e-30	0.719819	WT Allograft vs WT Ctr
B2M	2.56538e-33	2.08873e-30	0.738147	WT Allograft vs WT Ctr
FIBIN	3.6314e-33	2.77189e-30	-0.545459	WT Allograft vs WT Ctr
PTN	9.34748e-32	6.71534e-29	0.581563	WT Allograft vs WT Ctr
RARRES2	2.74917e-31	1.86531e-28	0.661607	WT Allograft vs WT Ctr
FKBP2	4.36634e-31	2.80664e-28	0.494887	WT Allograft vs WT Ctr
SULF2	5.40551e-31	3.30087e-28	0.693577	WT Allograft vs WT Ctr
MT3	2.85045e-30	1.65774e-27	0.985072	WT Allograft vs WT Ctr
CPE	5.11921e-30	2.84186e-27	0.665463	WT Allograft vs WT Ctr
NDUFA13	1.07512e-29	5.70891e-27	0.703573	WT Allograft vs WT Ctr
ARMCX6	5.08366e-29	2.58695e-26	-0.300194	WT Allograft vs WT Ctr
HSPA5	6.58643e-29	3.2176e-26	0.805018	WT Allograft vs WT Ctr
BCAS1	2.38168e-27	1.11875e-24	0.83709	WT Allograft vs WT Ctr
ACTB	3.58848e-26	1.62319e-23	0.471813	WT Allograft vs WT Ctr
RPS4X	7.96175e-26	3.47274e-23	-0.375329	WT Allograft vs WT Ctr
KLRC2	8.52824e-26	3.59157e-23	0.657983	WT Allograft vs WT Ctr
SCG3	1.61299e-25	6.56646e-23	0.610345	WT Allograft vs WT Ctr
BCAN	1.77494e-25	6.9927e-23	0.487191	WT Allograft vs WT Ctr
SPARC	2.20325e-25	8.40886e-23	0.720781	WT Allograft vs WT Ctr
CTNNB1	3.22593e-25	1.19389e-22	0.359414	WT Allograft vs WT Ctr
PCDH11X	1.4052e-24	5.04755e-22	0.377912	WT Allograft vs WT Ctr
CALR	1.93341e-24	6.74649e-22	0.747711	WT Allograft vs WT Ctr
RPL36A	2.49019e-24	8.44797e-22	0.406175	WT Allograft vs WT Ctr
CHCHD2	2.80698e-24	9.26532e-22	-0.767632	WT Allograft vs WT Ctr
DNAJB1	3.27967e-24	1.05407e-21	-0.893451	WT Allograft vs WT Ctr
SLC44A1	5.90389e-24	1.84883e-21	0.663433	WT Allograft vs WT Ctr
SEMA5A	1.17241e-23	3.57966e-21	0.640754	WT Allograft vs WT Ctr
PTGDS	2.50497e-23	7.46175e-21	0.815374	WT Allograft vs WT Ctr
TMBIM6	3.91391e-23	1.13811e-20	0.54549	WT Allograft vs WT Ctr
GOLIM4	5.648e-23	1.60416e-20	0.551733	WT Allograft vs WT Ctr
PCSK1N	6.02907e-23	1.67348e-20	0.678006	WT Allograft vs WT Ctr
THY1	6.59264e-23	1.78924e-20	0.709822	WT Allograft vs WT Ctr
SCG5	1.06222e-22	2.82019e-20	0.759484	WT Allograft vs WT Ctr
LRP1	1.09313e-22	2.84051e-20	0.496912	WT Allograft vs WT Ctr
DNER	1.82058e-22	4.63224e-20	0.686822	WT Allograft vs WT Ctr
RAMP1	2.00027e-22	4.98557e-20	0.859578	WT Allograft vs WT Ctr
SDC3	2.56786e-22	6.27225e-20	0.496868	WT Allograft vs WT Ctr
CASK	5.31507e-22	1.2728e-19	-0.55433	WT Allograft vs WT Ctr
CD81	1.51374e-21	3.55526e-19	0.535901	WT Allograft vs WT Ctr
B3GNT7	5.78629e-21	1.33336e-18	0.439928	WT Allograft vs WT Ctr
FAM89A	6.01486e-21	1.36036e-18	0.372665	WT Allograft vs WT Ctr
CTSF	9.43083e-21	2.09416e-18	0.425806	WT Allograft vs WT Ctr
SEC62	1.30424e-20	2.8444e-18	0.516895	WT Allograft vs WT Ctr
MAP3K13	1.71476e-20	3.67409e-18	-0.416372	WT Allograft vs WT Ctr
FBLN2	2.16154e-20	4.55154e-18	0.568033	WT Allograft vs WT Ctr
SPCS2	2.75832e-20	5.70972e-18	0.56639	WT Allograft vs WT Ctr
SAT1	5.94138e-20	1.20937e-17	-0.661674	WT Allograft vs WT Ctr
MIF	8.11216e-20	1.62416e-17	0.719355	WT Allograft vs WT Ctr
GPM6B	9.10134e-20	1.76622e-17	0.416924	WT Allograft vs WT Ctr
RAB31	9.11093e-20	1.76622e-17	0.560334	WT Allograft vs WT Ctr
CLU	1.06056e-19	2.02386e-17	0.700511	WT Allograft vs WT Ctr
RPL17	2.16511e-19	4.06808e-17	0.408234	WT Allograft vs WT Ctr
PPT1	2.54588e-19	4.64073e-17	0.571599	WT Allograft vs WT Ctr
APLP2	2.53896e-19	4.64073e-17	0.586867	WT Allograft vs WT Ctr
HLA-C	2.73595e-19	4.91385e-17	0.717009	WT Allograft vs WT Ctr
MALAT1	3.80446e-19	6.7339e-17	-0.579182	WT Allograft vs WT Ctr
PLCG2	6.11094e-19	1.06618e-16	-0.72197	WT Allograft vs WT Ctr
AC092069.1	7.35464e-19	1.2651e-16	0.265196	WT Allograft vs WT Ctr
SCRG1	1.06477e-18	1.78137e-16	0.540648	WT Allograft vs WT Ctr
NCAM1	1.05433e-18	1.78137e-16	0.412436	WT Allograft vs WT Ctr
ITM2C	1.18654e-18	1.95828e-16	0.535309	WT Allograft vs WT Ctr
TNFRSF21	3.13733e-18	5.10883e-16	0.402718	WT Allograft vs WT Ctr
AC069277.1	5.76434e-18	9.26314e-16	0.221444	WT Allograft vs WT Ctr
CYP51A1	6.84358e-18	1.08546e-15	0.352429	WT Allograft vs WT Ctr
CRNDE	1.19088e-17	1.86464e-15	0.263923	WT Allograft vs WT Ctr
EGR2	1.31337e-17	2.0304e-15	-0.231279	WT Allograft vs WT Ctr
ATP6AP2	2.26242e-17	3.45386e-15	0.65444	WT Allograft vs WT Ctr
LINGO1	2.53467e-17	3.82172e-15	0.644144	WT Allograft vs WT Ctr
CD47	4.93066e-17	7.34368e-15	0.492341	WT Allograft vs WT Ctr
NAXE	8.71951e-17	1.28303e-14	0.493943	WT Allograft vs WT Ctr
NR4A1	1.07156e-16	1.55798e-14	-0.501724	WT Allograft vs WT Ctr
NTM	1.206e-16	1.73281e-14	0.334342	WT Allograft vs WT Ctr
TMEM59L	1.42528e-16	2.02406e-14	0.544641	WT Allograft vs WT Ctr
CD9	1.83972e-16	2.58259e-14	0.72739	WT Allograft vs WT Ctr
ZNF528-AS1	2.77165e-16	3.84661e-14	0.249625	WT Allograft vs WT Ctr
NTRK2	2.84851e-16	3.90885e-14	0.525569	WT Allograft vs WT Ctr
RPS10	3.35772e-16	4.55643e-14	0.563768	WT Allograft vs WT Ctr
CD63	3.63687e-16	4.88099e-14	0.486176	WT Allograft vs WT Ctr
CADM4	4.91605e-16	6.52606e-14	0.61387	WT Allograft vs WT Ctr
HNRNPH1	5.10376e-16	6.70239e-14	0.223129	WT Allograft vs WT Ctr
HSD17B12	7.74074e-16	1.00572e-13	0.537412	WT Allograft vs WT Ctr
ITM2B	8.24069e-16	1.05941e-13	0.389525	WT Allograft vs WT Ctr
TNR	8.35594e-16	1.06303e-13	0.4182	WT Allograft vs WT Ctr
TIMP2	9.30436e-16	1.17149e-13	0.543498	WT Allograft vs WT Ctr
TMSB4X	1.30805e-15	1.63013e-13	0.226439	WT Allograft vs WT Ctr
EGR3	1.35331e-15	1.66949e-13	-0.379443	WT Allograft vs WT Ctr
SARAF	1.39418e-15	1.70271e-13	0.381616	WT Allograft vs WT Ctr
RETREG2	1.44237e-15	1.74412e-13	0.44616	WT Allograft vs WT Ctr
PEMT	1.96075e-15	2.3477e-13	0.195332	WT Allograft vs WT Ctr
PCDHGB6	2.35642e-15	2.79407e-13	-0.763038	WT Allograft vs WT Ctr
PPP1CB	2.89252e-15	3.39676e-13	0.401545	WT Allograft vs WT Ctr
HLA-A	2.97936e-15	3.46543e-13	0.680472	WT Allograft vs WT Ctr
SLITRK2	4.17305e-15	4.80806e-13	0.373571	WT Allograft vs WT Ctr
C1orf56	5.99434e-15	6.84195e-13	0.306383	WT Allograft vs WT Ctr
JUND	9.65155e-15	1.08142e-12	0.577334	WT Allograft vs WT Ctr
DDT	9.60796e-15	1.08142e-12	0.173438	WT Allograft vs WT Ctr
ARC	1.03681e-14	1.15114e-12	-0.512364	WT Allograft vs WT Ctr
GADD45B	1.40516e-14	1.53225e-12	-0.209501	WT Allograft vs WT Ctr
ABHD2	1.88178e-14	2.03382e-12	0.537366	WT Allograft vs WT Ctr
CLSTN1	2.57802e-14	2.76188e-12	0.526677	WT Allograft vs WT Ctr
PRDX1	3.97297e-14	4.18292e-12	0.483996	WT Allograft vs WT Ctr
GFRA1	4.97345e-14	5.19151e-12	0.368031	WT Allograft vs WT Ctr
SYT1	5.4179e-14	5.60752e-12	-0.277456	WT Allograft vs WT Ctr
RPS17	6.1055e-14	6.26609e-12	0.402892	WT Allograft vs WT Ctr
RPGR	6.85963e-14	6.98138e-12	-0.281184	WT Allograft vs WT Ctr
MEG8	7.2128e-14	7.28016e-12	-0.270103	WT Allograft vs WT Ctr
RTN3	1.12209e-13	1.11416e-11	0.422642	WT Allograft vs WT Ctr
SYT11	1.15988e-13	1.14238e-11	0.470917	WT Allograft vs WT Ctr
SEZ6L2	1.76585e-13	1.72531e-11	0.328538	WT Allograft vs WT Ctr
SELENOM	2.20919e-13	2.14134e-11	0.436066	WT Allograft vs WT Ctr
AL627171.2	2.44388e-13	2.35017e-11	-0.655424	WT Allograft vs WT Ctr
NDUFC2	2.59516e-13	2.47615e-11	0.598235	WT Allograft vs WT Ctr
SEC11C	2.80207e-13	2.65284e-11	0.569836	WT Allograft vs WT Ctr
PPIB	3.16454e-13	2.97296e-11	0.393802	WT Allograft vs WT Ctr
MARCKSL1	3.58551e-13	3.34273e-11	0.369887	WT Allograft vs WT Ctr
PCDH9-AS1	3.61775e-13	3.34724e-11	0.286044	WT Allograft vs WT Ctr
CPNE8	4.13161e-13	3.79393e-11	-0.297389	WT Allograft vs WT Ctr
TM9SF3	4.49483e-13	4.09667e-11	0.504096	WT Allograft vs WT Ctr
COX16	5.01506e-13	4.53695e-11	0.309555	WT Allograft vs WT Ctr
CNTN1	6.0197e-13	5.40578e-11	0.422122	WT Allograft vs WT Ctr
GPRC5B	6.26457e-13	5.58461e-11	0.357117	WT Allograft vs WT Ctr
MXRA7	7.43888e-13	6.5834e-11	0.338221	WT Allograft vs WT Ctr
RPLP1	7.52587e-13	6.61248e-11	0.259557	WT Allograft vs WT Ctr
ARL6IP1	7.94182e-13	6.92811e-11	0.61164	WT Allograft vs WT Ctr
PLS3	8.34249e-13	7.22602e-11	-0.251458	WT Allograft vs WT Ctr
SCN9A	8.74928e-13	7.525e-11	0.331266	WT Allograft vs WT Ctr
FOXG1	9.51101e-13	8.12294e-11	-0.385936	WT Allograft vs WT Ctr
MTRNR2L12	9.7174e-13	8.24157e-11	0.431923	WT Allograft vs WT Ctr
ALDOA	1.09529e-12	9.22534e-11	0.183968	WT Allograft vs WT Ctr
TCEAL6	1.12628e-12	9.41552e-11	0.19499	WT Allograft vs WT Ctr
IER2	1.13329e-12	9.41552e-11	-0.802208	WT Allograft vs WT Ctr
RPS8	1.15819e-12	9.55744e-11	0.197114	WT Allograft vs WT Ctr
TAOK3	1.39308e-12	1.14186e-10	-0.299585	WT Allograft vs WT Ctr
MGST3	1.457e-12	1.18629e-10	0.542116	WT Allograft vs WT Ctr
PDIA6	1.49375e-12	1.20021e-10	0.541139	WT Allograft vs WT Ctr
PSAP	1.48458e-12	1.20021e-10	0.460879	WT Allograft vs WT Ctr
AK5	1.68043e-12	1.33267e-10	0.17941	WT Allograft vs WT Ctr
H3-3B	1.74382e-12	1.37402e-10	0.155605	WT Allograft vs WT Ctr
MT-ATP6	2.04197e-12	1.59862e-10	-0.387846	WT Allograft vs WT Ctr
RBMX2	2.13714e-12	1.66248e-10	-0.360902	WT Allograft vs WT Ctr
BMP7	2.24263e-12	1.73349e-10	0.398175	WT Allograft vs WT Ctr
EEF1A1	2.88799e-12	2.20444e-10	0.28743	WT Allograft vs WT Ctr
NEU4	3.04972e-12	2.31343e-10	0.642645	WT Allograft vs WT Ctr
COL20A1	3.27711e-12	2.47058e-10	0.209793	WT Allograft vs WT Ctr
BCAP31	4.20445e-12	3.15025e-10	0.368469	WT Allograft vs WT Ctr
HSP90B1	4.47841e-12	3.33505e-10	0.494721	WT Allograft vs WT Ctr
MLEC	4.57981e-12	3.38989e-10	0.383747	WT Allograft vs WT Ctr
APP	4.65084e-12	3.42173e-10	0.425415	WT Allograft vs WT Ctr
TMEM50A	5.60784e-12	4.10111e-10	0.541139	WT Allograft vs WT Ctr
PLP1	5.79541e-12	4.18813e-10	0.324624	WT Allograft vs WT Ctr
YWHAE	5.78937e-12	4.18813e-10	0.349394	WT Allograft vs WT Ctr
INTS6	5.90297e-12	4.24076e-10	-0.443155	WT Allograft vs WT Ctr
GLTP	6.80771e-12	4.86214e-10	0.397766	WT Allograft vs WT Ctr
PAXBP1	6.88837e-12	4.89115e-10	-0.509998	WT Allograft vs WT Ctr
DDR1	7.47236e-12	5.27514e-10	0.463176	WT Allograft vs WT Ctr
JUNB	7.51632e-12	5.27568e-10	-0.698879	WT Allograft vs WT Ctr
SERPINE2	9.75433e-12	6.80204e-10	0.357387	WT Allograft vs WT Ctr
NRXN2	9.80234e-12	6.80204e-10	0.443246	WT Allograft vs WT Ctr
HSPA1B	1.00119e-11	6.90818e-10	-0.677147	WT Allograft vs WT Ctr
IGSF21	1.03636e-11	7.1107e-10	0.493364	WT Allograft vs WT Ctr
THSD4	1.05972e-11	7.23035e-10	-0.272057	WT Allograft vs WT Ctr
NKAIN4	1.06637e-11	7.23534e-10	0.480008	WT Allograft vs WT Ctr
PDGFRA	1.12545e-11	7.59396e-10	0.3406	WT Allograft vs WT Ctr
ITGB8	1.32013e-11	8.85863e-10	0.324178	WT Allograft vs WT Ctr
DHRS7	1.50777e-11	1.00625e-09	0.554644	WT Allograft vs WT Ctr
ALCAM	1.56163e-11	1.03653e-09	0.332729	WT Allograft vs WT Ctr
TMEM106B	1.66351e-11	1.09819e-09	0.424162	WT Allograft vs WT Ctr
PGRMC1	1.70325e-11	1.11838e-09	0.40685	WT Allograft vs WT Ctr
GOLM1	1.81285e-11	1.18398e-09	0.48968	WT Allograft vs WT Ctr
VWC2	1.89252e-11	1.22943e-09	0.243628	WT Allograft vs WT Ctr
ATP1B3	1.97261e-11	1.27204e-09	0.443246	WT Allograft vs WT Ctr
FADS2	1.97893e-11	1.27204e-09	0.209353	WT Allograft vs WT Ctr
PFN2	2.0876e-11	1.33486e-09	0.372757	WT Allograft vs WT Ctr
COX6C	2.18408e-11	1.38928e-09	0.514586	WT Allograft vs WT Ctr
PFDN5	2.21429e-11	1.4012e-09	0.162613	WT Allograft vs WT Ctr
NSG2	2.24239e-11	1.41166e-09	0.465735	WT Allograft vs WT Ctr
SET	2.32126e-11	1.45382e-09	0.443441	WT Allograft vs WT Ctr
TSPAN7	2.47524e-11	1.54235e-09	0.454679	WT Allograft vs WT Ctr
LETM1	2.82555e-11	1.75003e-09	0.241975	WT Allograft vs WT Ctr
PEBP1	2.83719e-11	1.75003e-09	0.48818	WT Allograft vs WT Ctr
PLPP4	3.07568e-11	1.8876e-09	0.259696	WT Allograft vs WT Ctr
ZNF37A	3.1316e-11	1.91231e-09	-0.346332	WT Allograft vs WT Ctr
HSPH1	3.62387e-11	2.20191e-09	-0.471812	WT Allograft vs WT Ctr
CSPG4	3.6711e-11	2.21956e-09	0.411109	WT Allograft vs WT Ctr
BEX5	4.25246e-11	2.54585e-09	0.265417	WT Allograft vs WT Ctr
FXYD6	4.5139e-11	2.68918e-09	0.50434	WT Allograft vs WT Ctr
DPYSL2	5.11299e-11	3.03131e-09	0.426588	WT Allograft vs WT Ctr
TMCO1	6.2038e-11	3.66024e-09	0.454988	WT Allograft vs WT Ctr
ATP6V1A	7.29633e-11	4.28414e-09	0.184973	WT Allograft vs WT Ctr
MZT2B	7.77875e-11	4.54555e-09	0.449546	WT Allograft vs WT Ctr
PLEKHB1	8.01605e-11	4.66191e-09	0.283535	WT Allograft vs WT Ctr
STK32B	8.08466e-11	4.67953e-09	0.188499	WT Allograft vs WT Ctr
NCALD	8.47259e-11	4.88093e-09	0.324665	WT Allograft vs WT Ctr
RAP2A	9.05395e-11	5.19136e-09	0.16611	WT Allograft vs WT Ctr
TMX2	9.57869e-11	5.46657e-09	0.253551	WT Allograft vs WT Ctr
UGT8	9.82272e-11	5.57976e-09	0.395098	WT Allograft vs WT Ctr
REEP3	1.17031e-10	6.61711e-09	0.328905	WT Allograft vs WT Ctr
PRKACB	1.18662e-10	6.67842e-09	0.235075	WT Allograft vs WT Ctr
RPS21	1.30683e-10	7.28782e-09	0.530565	WT Allograft vs WT Ctr
CTSD	1.3445e-10	7.46382e-09	0.391155	WT Allograft vs WT Ctr
CHAD	1.40988e-10	7.79136e-09	0.322787	WT Allograft vs WT Ctr
LRRC7	1.43582e-10	7.89895e-09	-0.411961	WT Allograft vs WT Ctr
ARL4C	1.73409e-10	9.49705e-09	-0.298823	WT Allograft vs WT Ctr
PET100	1.89603e-10	1.03376e-08	0.434036	WT Allograft vs WT Ctr
ARL6IP5	2.55188e-10	1.37421e-08	0.522513	WT Allograft vs WT Ctr
PTPRA	2.55421e-10	1.37421e-08	0.392873	WT Allograft vs WT Ctr
TMEM14C	2.62763e-10	1.40137e-08	0.166444	WT Allograft vs WT Ctr
COL6A1	2.81462e-10	1.48809e-08	0.310105	WT Allograft vs WT Ctr
CNN3	2.85698e-10	1.50398e-08	0.347094	WT Allograft vs WT Ctr
FXR1	3.03763e-10	1.58541e-08	0.243346	WT Allograft vs WT Ctr
OMG	3.05117e-10	1.5857e-08	0.469676	WT Allograft vs WT Ctr
TMEM59	3.26283e-10	1.68851e-08	0.4583	WT Allograft vs WT Ctr
RPS27	3.35171e-10	1.72719e-08	0.248303	WT Allograft vs WT Ctr
PLEKHH2	3.43185e-10	1.76106e-08	0.220215	WT Allograft vs WT Ctr
SELENOT	3.61428e-10	1.84691e-08	0.504867	WT Allograft vs WT Ctr
KRTCAP2	3.85315e-10	1.96077e-08	0.436968	WT Allograft vs WT Ctr
CD59	4.15101e-10	2.10358e-08	0.353729	WT Allograft vs WT Ctr
DIAPH1	4.26622e-10	2.15303e-08	-0.399584	WT Allograft vs WT Ctr
PHKG1	4.37216e-10	2.19742e-08	0.178709	WT Allograft vs WT Ctr
SCN7A	5.17653e-10	2.59102e-08	0.171447	WT Allograft vs WT Ctr
CDK6	5.24013e-10	2.61215e-08	0.203645	WT Allograft vs WT Ctr
PLPPR1	5.81281e-10	2.88585e-08	0.397885	WT Allograft vs WT Ctr
CHMP4B	6.14368e-10	3.03776e-08	0.185285	WT Allograft vs WT Ctr
CBX6	6.52058e-10	3.21112e-08	0.299876	WT Allograft vs WT Ctr
ASAH1	7.07592e-10	3.47061e-08	0.402107	WT Allograft vs WT Ctr
RIN2	7.4645e-10	3.64656e-08	0.308328	WT Allograft vs WT Ctr
TMEM33	7.54553e-10	3.67145e-08	0.338211	WT Allograft vs WT Ctr
DSTN	7.68032e-10	3.72221e-08	0.476646	WT Allograft vs WT Ctr
GPR17	7.74726e-10	3.73982e-08	0.361446	WT Allograft vs WT Ctr
DOCK9	9.07273e-10	4.36241e-08	0.239102	WT Allograft vs WT Ctr
FBXO7	9.15068e-10	4.38264e-08	0.300181	WT Allograft vs WT Ctr
SLIT2	9.76945e-10	4.66071e-08	0.238678	WT Allograft vs WT Ctr
EMC7	1.14359e-09	5.4345e-08	0.527771	WT Allograft vs WT Ctr
SUMF2	1.19108e-09	5.63825e-08	0.22322	WT Allograft vs WT Ctr
NFIX	1.24985e-09	5.89359e-08	0.368586	WT Allograft vs WT Ctr
AFAP1L2	1.33931e-09	6.29115e-08	0.237437	WT Allograft vs WT Ctr
AIG1	1.36001e-09	6.36389e-08	0.379582	WT Allograft vs WT Ctr
HEY1	1.40125e-09	6.53184e-08	-0.437843	WT Allograft vs WT Ctr
GRID2	1.54686e-09	7.15599e-08	0.388292	WT Allograft vs WT Ctr
LUC7L3	1.56105e-09	7.19438e-08	-0.228869	WT Allograft vs WT Ctr
CAMK2N1	1.76996e-09	8.09608e-08	-0.32516	WT Allograft vs WT Ctr
SPARCL1	1.84711e-09	8.38617e-08	0.64144	WT Allograft vs WT Ctr
PID1	1.87572e-09	8.4845e-08	0.25731	WT Allograft vs WT Ctr
GATM	2.08043e-09	9.34129e-08	0.380484	WT Allograft vs WT Ctr
THUMPD3-AS1	2.11035e-09	9.4409e-08	-0.417007	WT Allograft vs WT Ctr
CAT	2.24219e-09	9.99411e-08	0.276551	WT Allograft vs WT Ctr
ATP6V0E2	2.28512e-09	1.01484e-07	0.504252	WT Allograft vs WT Ctr
PDIA3	2.33992e-09	1.03541e-07	0.471602	WT Allograft vs WT Ctr
MID1	2.54579e-09	1.12245e-07	-0.22825	WT Allograft vs WT Ctr
SELENOH	2.62955e-09	1.15521e-07	0.256603	WT Allograft vs WT Ctr
COL11A1	2.76277e-09	1.20506e-07	0.298326	WT Allograft vs WT Ctr
RCN1	2.90748e-09	1.25474e-07	0.313045	WT Allograft vs WT Ctr
RPL3	2.8997e-09	1.25474e-07	0.24424	WT Allograft vs WT Ctr
SNX3	2.99756e-09	1.28453e-07	0.331105	WT Allograft vs WT Ctr
SUSD5	3.00968e-09	1.28522e-07	0.211728	WT Allograft vs WT Ctr
RPL13	3.04833e-09	1.29719e-07	0.348138	WT Allograft vs WT Ctr
APLP1	3.14388e-09	1.3332e-07	0.29943	WT Allograft vs WT Ctr
MIR503HG	3.5476e-09	1.4992e-07	-0.358941	WT Allograft vs WT Ctr
TIMP3	3.69698e-09	1.55694e-07	0.304337	WT Allograft vs WT Ctr
ANGPTL2	3.72992e-09	1.56541e-07	0.320971	WT Allograft vs WT Ctr
PCDHGC3	3.86743e-09	1.61204e-07	0.310821	WT Allograft vs WT Ctr
TGFBR3L	3.96049e-09	1.64522e-07	0.23475	WT Allograft vs WT Ctr
CA10	4.13134e-09	1.71037e-07	0.355601	WT Allograft vs WT Ctr
GNG5	4.16307e-09	1.71769e-07	0.201857	WT Allograft vs WT Ctr
NDUFB6	4.38616e-09	1.80364e-07	0.441837	WT Allograft vs WT Ctr
GDE1	4.66281e-09	1.91097e-07	0.1712	WT Allograft vs WT Ctr
FTH1	5.17312e-09	2.11302e-07	0.34414	WT Allograft vs WT Ctr
TSC22D1	5.55692e-09	2.26222e-07	0.371282	WT Allograft vs WT Ctr
DLL3	5.80718e-09	2.35625e-07	0.404178	WT Allograft vs WT Ctr
PPP1R10	6.02141e-09	2.43508e-07	-0.431073	WT Allograft vs WT Ctr
IQCK	6.11778e-09	2.46589e-07	0.240042	WT Allograft vs WT Ctr
HES1	6.33862e-09	2.53815e-07	-0.542636	WT Allograft vs WT Ctr
PFKL	6.60508e-09	2.6362e-07	0.174205	WT Allograft vs WT Ctr
PLEKHO1	6.63321e-09	2.63881e-07	-0.311193	WT Allograft vs WT Ctr
NDUFA4	6.89598e-09	2.73444e-07	0.292128	WT Allograft vs WT Ctr
MIR9-1HG	7.54881e-09	2.98361e-07	-0.312272	WT Allograft vs WT Ctr
DAD1	7.81848e-09	3.08023e-07	0.512241	WT Allograft vs WT Ctr
CD151	8.62022e-09	3.38517e-07	0.295247	WT Allograft vs WT Ctr
SOX21	9.30491e-09	3.6307e-07	0.162445	WT Allograft vs WT Ctr
ASTN2	9.41624e-09	3.66244e-07	0.287183	WT Allograft vs WT Ctr
WSB1	9.46865e-09	3.67113e-07	-0.260013	WT Allograft vs WT Ctr
SLC22A17	9.79542e-09	3.78581e-07	0.366315	WT Allograft vs WT Ctr
RAB2A	1.00655e-08	3.8779e-07	0.399579	WT Allograft vs WT Ctr
TXNIP	1.02379e-08	3.93192e-07	0.214542	WT Allograft vs WT Ctr
AL157778.1	1.02885e-08	3.93899e-07	-0.196975	WT Allograft vs WT Ctr
EEF1A2	1.05876e-08	4.04081e-07	0.319269	WT Allograft vs WT Ctr
HIP1	1.09095e-08	4.1507e-07	0.27644	WT Allograft vs WT Ctr
FRMD4B	1.10058e-08	4.17436e-07	0.212547	WT Allograft vs WT Ctr
SERTAD1	1.11933e-08	4.23232e-07	-0.244299	WT Allograft vs WT Ctr
CERS4	1.14128e-08	4.30197e-07	0.224165	WT Allograft vs WT Ctr
CKS2	1.16653e-08	4.38363e-07	-0.166025	WT Allograft vs WT Ctr
TMED9	1.28097e-08	4.78426e-07	0.419357	WT Allograft vs WT Ctr
SEZ6L	1.36318e-08	5.06035e-07	0.247925	WT Allograft vs WT Ctr
BEX2	1.40377e-08	5.19521e-07	0.390738	WT Allograft vs WT Ctr
CDC42	1.57262e-08	5.78506e-07	0.342705	WT Allograft vs WT Ctr
COX7C	2.06237e-08	7.52531e-07	0.415283	WT Allograft vs WT Ctr
ATP6V0E1	2.22074e-08	8.07199e-07	0.518456	WT Allograft vs WT Ctr
SRP14	2.30067e-08	8.33772e-07	0.240862	WT Allograft vs WT Ctr
CANX	2.5285e-08	9.09433e-07	0.445309	WT Allograft vs WT Ctr
CNN2	2.60267e-08	9.32153e-07	0.188644	WT Allograft vs WT Ctr
TLE5	2.66477e-08	9.51602e-07	0.318731	WT Allograft vs WT Ctr
PCYOX1	2.68934e-08	9.57576e-07	0.198036	WT Allograft vs WT Ctr
REV3L	2.81118e-08	9.97197e-07	-0.423018	WT Allograft vs WT Ctr
TMEM147	2.81694e-08	9.97197e-07	0.398294	WT Allograft vs WT Ctr
TMEM179B	3.23245e-08	1.14098e-06	0.183743	WT Allograft vs WT Ctr
MPZL1	3.24959e-08	1.14373e-06	0.391109	WT Allograft vs WT Ctr
INSR	3.57148e-08	1.25341e-06	0.254194	WT Allograft vs WT Ctr
SSR1	4.14164e-08	1.44108e-06	0.267652	WT Allograft vs WT Ctr
PCBP2	4.36638e-08	1.51067e-06	0.279024	WT Allograft vs WT Ctr
SAR1A	4.40903e-08	1.52112e-06	0.281927	WT Allograft vs WT Ctr
RPL21	4.4555e-08	1.53282e-06	0.421526	WT Allograft vs WT Ctr
MAMLD1	4.5834e-08	1.5673e-06	-0.23405	WT Allograft vs WT Ctr
BSG	4.57277e-08	1.5673e-06	0.49818	WT Allograft vs WT Ctr
SELENON	4.86653e-08	1.6464e-06	0.349463	WT Allograft vs WT Ctr
KLRC3	5.13097e-08	1.72709e-06	0.212064	WT Allograft vs WT Ctr
IFNAR1	5.13332e-08	1.72709e-06	0.359891	WT Allograft vs WT Ctr
LAPTM4B	5.17018e-08	1.73471e-06	0.367637	WT Allograft vs WT Ctr
TMEM9	5.99616e-08	1.98997e-06	0.313068	WT Allograft vs WT Ctr
TIAL1	6.23173e-08	2.05698e-06	0.334913	WT Allograft vs WT Ctr
GPC6	6.40117e-08	2.10721e-06	0.158572	WT Allograft vs WT Ctr
LINC00320	6.51034e-08	2.13739e-06	0.167018	WT Allograft vs WT Ctr
LRRK2	6.59855e-08	2.16054e-06	0.214409	WT Allograft vs WT Ctr
ST13	6.95313e-08	2.27055e-06	0.300987	WT Allograft vs WT Ctr
DPP6	7.30086e-08	2.37774e-06	0.297061	WT Allograft vs WT Ctr
PHACTR3	7.58562e-08	2.46391e-06	0.230253	WT Allograft vs WT Ctr
ATP5ME	7.67034e-08	2.48482e-06	0.308853	WT Allograft vs WT Ctr
DDOST	8.66111e-08	2.77918e-06	0.36291	WT Allograft vs WT Ctr
PTPRN2	8.67001e-08	2.77918e-06	0.207596	WT Allograft vs WT Ctr
TSPAN3	8.6606e-08	2.77918e-06	0.378896	WT Allograft vs WT Ctr
TMEM130	9.1949e-08	2.93204e-06	0.202113	WT Allograft vs WT Ctr
CHD9	9.7247e-08	3.07689e-06	-0.28525	WT Allograft vs WT Ctr
COX6A1	9.94072e-08	3.13367e-06	0.482878	WT Allograft vs WT Ctr
TTLL6	1.07909e-07	3.3879e-06	-0.154181	WT Allograft vs WT Ctr
NES	1.09576e-07	3.4314e-06	-0.292001	WT Allograft vs WT Ctr
CACNG2	1.10482e-07	3.45092e-06	0.171735	WT Allograft vs WT Ctr
ARMCX3	1.11613e-07	3.47737e-06	0.287951	WT Allograft vs WT Ctr
ATCAY	1.16215e-07	3.61155e-06	0.377189	WT Allograft vs WT Ctr
CSPG5	1.27154e-07	3.89207e-06	0.248356	WT Allograft vs WT Ctr
CDH2	1.26995e-07	3.89207e-06	0.359647	WT Allograft vs WT Ctr
PLEKHB2	1.28999e-07	3.93867e-06	0.213759	WT Allograft vs WT Ctr
SETD5	1.31122e-07	3.9935e-06	-0.234673	WT Allograft vs WT Ctr
NLGN4X	1.42076e-07	4.30566e-06	0.339597	WT Allograft vs WT Ctr
LRPAP1	1.72386e-07	5.14756e-06	0.401809	WT Allograft vs WT Ctr
ACTG1	1.7337e-07	5.16431e-06	0.229069	WT Allograft vs WT Ctr
ANO3	1.86249e-07	5.50766e-06	0.150001	WT Allograft vs WT Ctr
SCN1A	1.94257e-07	5.73059e-06	-0.380178	WT Allograft vs WT Ctr
GPR82	1.96819e-07	5.79217e-06	-0.217337	WT Allograft vs WT Ctr
PRMT2	2.00739e-07	5.87918e-06	0.212165	WT Allograft vs WT Ctr
HSPD1	2.03421e-07	5.94348e-06	-0.47727	WT Allograft vs WT Ctr
PGP	2.07282e-07	6.04184e-06	-0.296561	WT Allograft vs WT Ctr
LRRC4B	2.19077e-07	6.35532e-06	0.357973	WT Allograft vs WT Ctr
ENO1	2.2858e-07	6.59965e-06	0.250693	WT Allograft vs WT Ctr
SLC18B1	2.3221e-07	6.67289e-06	0.250483	WT Allograft vs WT Ctr
RPL18A	2.3726e-07	6.78609e-06	0.246499	WT Allograft vs WT Ctr
PCMT1	2.47673e-07	7.0509e-06	0.371606	WT Allograft vs WT Ctr
EFCAB14	2.56066e-07	7.27286e-06	0.166946	WT Allograft vs WT Ctr
NDFIP1	2.58589e-07	7.32749e-06	0.342367	WT Allograft vs WT Ctr
HSPA1A	2.72218e-07	7.67806e-06	-0.267077	WT Allograft vs WT Ctr
KTN1	2.71972e-07	7.67806e-06	0.294591	WT Allograft vs WT Ctr
UBE2V1	2.7356e-07	7.69813e-06	0.156007	WT Allograft vs WT Ctr
NDUFA3	2.74198e-07	7.69834e-06	0.501656	WT Allograft vs WT Ctr
ATP1A3	2.82671e-07	7.88188e-06	0.236924	WT Allograft vs WT Ctr
KCNJ16	2.96531e-07	8.2121e-06	0.307503	WT Allograft vs WT Ctr
PRDX5	3.04998e-07	8.40844e-06	0.494737	WT Allograft vs WT Ctr
SPCS1	3.07583e-07	8.46061e-06	0.432548	WT Allograft vs WT Ctr
PRDX2	3.51496e-07	9.58218e-06	0.361655	WT Allograft vs WT Ctr
NDUFS8	3.63543e-07	9.88854e-06	0.381292	WT Allograft vs WT Ctr
CCDC50	3.94867e-07	1.06457e-05	0.178612	WT Allograft vs WT Ctr
RPLP0	4.06544e-07	1.09123e-05	0.452441	WT Allograft vs WT Ctr
XIST	4.38594e-07	1.16701e-05	0.176025	WT Allograft vs WT Ctr
OSBPL8	4.4049e-07	1.1695e-05	0.3649	WT Allograft vs WT Ctr
FAM199X	4.43927e-07	1.17258e-05	-0.362256	WT Allograft vs WT Ctr
UQCR11	4.44528e-07	1.17258e-05	0.420469	WT Allograft vs WT Ctr
DPP7	4.48029e-07	1.17926e-05	0.286002	WT Allograft vs WT Ctr
ZNF506	4.57444e-07	1.1965e-05	0.275424	WT Allograft vs WT Ctr
PABPC1	4.69641e-07	1.22297e-05	0.239487	WT Allograft vs WT Ctr
C14orf132	4.70937e-07	1.22373e-05	-0.158931	WT Allograft vs WT Ctr
MAGED1	4.79675e-07	1.24129e-05	0.297525	WT Allograft vs WT Ctr
CPT1A	4.83199e-07	1.24763e-05	0.181467	WT Allograft vs WT Ctr
KDSR	4.89926e-07	1.25968e-05	0.216253	WT Allograft vs WT Ctr
TTYH3	4.92645e-07	1.26401e-05	0.189877	WT Allograft vs WT Ctr
RPL30	4.9459e-07	1.26419e-05	0.208443	WT Allograft vs WT Ctr
PMP2	5.00812e-07	1.27691e-05	-0.452122	WT Allograft vs WT Ctr
SLC12A2	5.28258e-07	1.33574e-05	0.265791	WT Allograft vs WT Ctr
BCHE	5.35562e-07	1.34862e-05	0.317634	WT Allograft vs WT Ctr
HNRNPA1	5.47082e-07	1.37197e-05	0.290188	WT Allograft vs WT Ctr
CADM2	5.6093e-07	1.40382e-05	0.259157	WT Allograft vs WT Ctr
CEND1	5.746e-07	1.43216e-05	0.166726	WT Allograft vs WT Ctr
CCDC47	5.80236e-07	1.44326e-05	0.407701	WT Allograft vs WT Ctr
NT5E	5.89634e-07	1.45773e-05	0.301768	WT Allograft vs WT Ctr
GNAI1	6.08444e-07	1.49817e-05	0.281543	WT Allograft vs WT Ctr
CLDND1	6.26291e-07	1.53528e-05	0.19534	WT Allograft vs WT Ctr
ARGLU1	6.32064e-07	1.54388e-05	-0.244172	WT Allograft vs WT Ctr
TSPO	6.46395e-07	1.5726e-05	0.230227	WT Allograft vs WT Ctr
AP1S2	6.51812e-07	1.58262e-05	-0.333886	WT Allograft vs WT Ctr
CALU	6.56491e-07	1.58767e-05	0.278873	WT Allograft vs WT Ctr
CADM1	6.58142e-07	1.58852e-05	0.154604	WT Allograft vs WT Ctr
TCIM	6.60031e-07	1.58993e-05	-0.189624	WT Allograft vs WT Ctr
RPL15	6.61814e-07	1.59109e-05	0.211718	WT Allograft vs WT Ctr
GNG12	6.77361e-07	1.62208e-05	0.155818	WT Allograft vs WT Ctr
GAP43	6.79512e-07	1.62405e-05	0.203229	WT Allograft vs WT Ctr
IGFBP2	6.97902e-07	1.66474e-05	-0.335968	WT Allograft vs WT Ctr
CCDC124	7.41467e-07	1.75836e-05	0.160309	WT Allograft vs WT Ctr
DDX17	7.87954e-07	1.85778e-05	-0.168911	WT Allograft vs WT Ctr
RNF187	8.10707e-07	1.90774e-05	0.226008	WT Allograft vs WT Ctr
APCDD1	8.13773e-07	1.91127e-05	0.181864	WT Allograft vs WT Ctr
NUCB1	8.88439e-07	2.08263e-05	0.293689	WT Allograft vs WT Ctr
SRP9	9.06992e-07	2.12141e-05	0.416922	WT Allograft vs WT Ctr
YIF1A	9.39219e-07	2.18489e-05	0.294413	WT Allograft vs WT Ctr
CTSL	9.9248e-07	2.29567e-05	0.194943	WT Allograft vs WT Ctr
PIK3R1	1.01117e-06	2.33448e-05	0.152059	WT Allograft vs WT Ctr
SERBP1	1.07418e-06	2.46596e-05	0.282526	WT Allograft vs WT Ctr
GCSH	1.10524e-06	2.53251e-05	0.435692	WT Allograft vs WT Ctr
AP2B1	1.11026e-06	2.53926e-05	0.368771	WT Allograft vs WT Ctr
PTMS	1.13794e-06	2.59769e-05	0.346261	WT Allograft vs WT Ctr
RGS11	1.14614e-06	2.60666e-05	0.19315	WT Allograft vs WT Ctr
PHF6	1.25882e-06	2.83283e-05	-0.405968	WT Allograft vs WT Ctr
NRXN1	1.26616e-06	2.84258e-05	0.211692	WT Allograft vs WT Ctr
RNF145	1.29413e-06	2.90003e-05	0.281453	WT Allograft vs WT Ctr
PWWP3A	1.32971e-06	2.97432e-05	0.278311	WT Allograft vs WT Ctr
SH3BGRL	1.35785e-06	3.02616e-05	0.282861	WT Allograft vs WT Ctr
RHOA	1.37363e-06	3.0487e-05	0.224906	WT Allograft vs WT Ctr
RABAC1	1.44565e-06	3.16411e-05	0.452476	WT Allograft vs WT Ctr
SLC11A2	1.49704e-06	3.25327e-05	0.186672	WT Allograft vs WT Ctr
IER5L	1.5259e-06	3.30422e-05	-0.21041	WT Allograft vs WT Ctr
DPM3	1.56645e-06	3.38602e-05	0.153714	WT Allograft vs WT Ctr
MCL1	1.59467e-06	3.44095e-05	-0.344066	WT Allograft vs WT Ctr
KCNAB1	1.6014e-06	3.44937e-05	0.152473	WT Allograft vs WT Ctr
TBCB	1.62824e-06	3.501e-05	0.293203	WT Allograft vs WT Ctr
KCNQ2	1.64302e-06	3.52657e-05	0.292764	WT Allograft vs WT Ctr
MYDGF	1.67491e-06	3.58209e-05	0.340051	WT Allograft vs WT Ctr
BCL6	1.69999e-06	3.60509e-05	-0.252258	WT Allograft vs WT Ctr
TIMP1	1.6993e-06	3.60509e-05	0.245306	WT Allograft vs WT Ctr
AUP1	1.72974e-06	3.6423e-05	0.161152	WT Allograft vs WT Ctr
G6PC3	1.77259e-06	3.7197e-05	0.192408	WT Allograft vs WT Ctr
PCMTD2	1.78515e-06	3.73963e-05	-0.385299	WT Allograft vs WT Ctr
TMEM163	1.80646e-06	3.77133e-05	0.228035	WT Allograft vs WT Ctr
ADGRG1	1.91575e-06	3.97234e-05	0.31214	WT Allograft vs WT Ctr
DDIT3	1.94482e-06	4.01896e-05	-0.261479	WT Allograft vs WT Ctr
C18orf32	2.03791e-06	4.18582e-05	0.259649	WT Allograft vs WT Ctr
CLPTM1	2.09989e-06	4.28862e-05	0.201125	WT Allograft vs WT Ctr
NENF	2.11752e-06	4.3174e-05	0.304889	WT Allograft vs WT Ctr
SRI	2.1402e-06	4.35638e-05	0.355299	WT Allograft vs WT Ctr
DSEL	2.19004e-06	4.45042e-05	0.309745	WT Allograft vs WT Ctr
RCOR3	2.27253e-06	4.60272e-05	-0.222002	WT Allograft vs WT Ctr
RBBP4	2.43978e-06	4.88476e-05	0.221005	WT Allograft vs WT Ctr
FRZB	2.57503e-06	5.13431e-05	0.184327	WT Allograft vs WT Ctr
ARHGAP21	2.62631e-06	5.20699e-05	-0.315847	WT Allograft vs WT Ctr
NDN	2.63699e-06	5.21971e-05	0.248195	WT Allograft vs WT Ctr
DHX36	2.75326e-06	5.40603e-05	-0.308079	WT Allograft vs WT Ctr
EIF3J-DT	2.83744e-06	5.52691e-05	-0.27803	WT Allograft vs WT Ctr
INTS6L	2.89098e-06	5.60437e-05	-0.168377	WT Allograft vs WT Ctr
ATP1B2	2.88643e-06	5.60437e-05	0.233619	WT Allograft vs WT Ctr
ZNF300	2.95658e-06	5.70999e-05	-0.195885	WT Allograft vs WT Ctr
RFNG	3.06482e-06	5.84853e-05	0.16256	WT Allograft vs WT Ctr
HNRNPM	3.17235e-06	6.01882e-05	0.362094	WT Allograft vs WT Ctr
EIF3L	3.1785e-06	6.01882e-05	0.221903	WT Allograft vs WT Ctr
SRGAP2	3.21746e-06	6.0828e-05	-0.154438	WT Allograft vs WT Ctr
NXPH1	3.2841e-06	6.18962e-05	0.34533	WT Allograft vs WT Ctr
MCTS1	3.49165e-06	6.54042e-05	-0.295339	WT Allograft vs WT Ctr
VMA21	3.57539e-06	6.6666e-05	0.170364	WT Allograft vs WT Ctr
PHB	3.60078e-06	6.70371e-05	0.413208	WT Allograft vs WT Ctr
ZNF469	3.83163e-06	7.08468e-05	0.150383	WT Allograft vs WT Ctr
CASC9	4.05924e-06	7.4389e-05	-0.214008	WT Allograft vs WT Ctr
CYC1	4.09596e-06	7.48862e-05	0.299192	WT Allograft vs WT Ctr
S100A16	4.1346e-06	7.54796e-05	-0.352389	WT Allograft vs WT Ctr
ETV6	4.32068e-06	7.84079e-05	-0.173062	WT Allograft vs WT Ctr
CCND2	4.3565e-06	7.89405e-05	-0.330492	WT Allograft vs WT Ctr
LEPROT	4.70233e-06	8.44334e-05	0.253533	WT Allograft vs WT Ctr
SGCB	4.70671e-06	8.44334e-05	0.371076	WT Allograft vs WT Ctr
ARHGEF11	4.81008e-06	8.61371e-05	-0.287502	WT Allograft vs WT Ctr
LDHB	4.85121e-06	8.66197e-05	0.364041	WT Allograft vs WT Ctr
HIP1R	4.84962e-06	8.66197e-05	0.199663	WT Allograft vs WT Ctr
ZNF580	5.15465e-06	9.05809e-05	0.164516	WT Allograft vs WT Ctr
SCP2	5.18267e-06	9.0812e-05	0.246005	WT Allograft vs WT Ctr
CNP	5.35397e-06	9.34115e-05	0.258686	WT Allograft vs WT Ctr
ATP5MC1	5.37199e-06	9.35922e-05	0.154863	WT Allograft vs WT Ctr
BMPR2	5.45934e-06	9.45743e-05	0.281738	WT Allograft vs WT Ctr
ZBTB33	5.5748e-06	9.64377e-05	-0.178108	WT Allograft vs WT Ctr
NDUFS7	5.96594e-06	0.000102478	0.26509	WT Allograft vs WT Ctr
TSC22D4	6.02625e-06	0.000103369	0.351442	WT Allograft vs WT Ctr
JAG1	6.1888e-06	0.000105712	-0.156904	WT Allograft vs WT Ctr
FAM171B	6.24536e-06	0.00010638	0.315428	WT Allograft vs WT Ctr
ETFRF1	6.32921e-06	0.000107508	-0.176347	WT Allograft vs WT Ctr
SERP1	6.39349e-06	0.00010845	0.158358	WT Allograft vs WT Ctr
YBX1	6.49975e-06	0.000110099	0.299294	WT Allograft vs WT Ctr
GAPDH	6.53835e-06	0.0001106	0.285346	WT Allograft vs WT Ctr
SPRY4	6.70925e-06	0.000113021	-0.431195	WT Allograft vs WT Ctr
TMEM170A	6.72277e-06	0.000113093	0.27196	WT Allograft vs WT Ctr
MTDH	6.78894e-06	0.000114049	0.32737	WT Allograft vs WT Ctr
DNAJC15	6.94928e-06	0.000115945	-0.161069	WT Allograft vs WT Ctr
ADGRB2	7.01952e-06	0.000116957	0.189692	WT Allograft vs WT Ctr
IWS1	7.04215e-06	0.000117174	-0.160963	WT Allograft vs WT Ctr
MYCBP2	7.19974e-06	0.000119633	-0.271284	WT Allograft vs WT Ctr
HSP90AA1	7.38866e-06	0.000122273	-0.25896	WT Allograft vs WT Ctr
AL391807.1	7.92738e-06	0.000130199	-0.354269	WT Allograft vs WT Ctr
ZCCHC17	7.94996e-06	0.000130326	-0.277512	WT Allograft vs WT Ctr
DPYSL3	7.97545e-06	0.000130569	0.237298	WT Allograft vs WT Ctr
RPL8	8.03875e-06	0.000131429	0.320547	WT Allograft vs WT Ctr
PKM	8.1589e-06	0.000133037	0.286482	WT Allograft vs WT Ctr
TMEM208	8.41903e-06	0.000136731	0.247325	WT Allograft vs WT Ctr
P2RX7	8.49696e-06	0.000137448	0.232536	WT Allograft vs WT Ctr
DEGS1	8.7867e-06	0.000141947	0.335735	WT Allograft vs WT Ctr
RPL39	8.81128e-06	0.000142156	0.267771	WT Allograft vs WT Ctr
CACNG4	8.90147e-06	0.000143422	0.332522	WT Allograft vs WT Ctr
NPDC1	9.03939e-06	0.00014507	0.151328	WT Allograft vs WT Ctr
C1QTNF4	9.10878e-06	0.000145991	0.168549	WT Allograft vs WT Ctr
ATP1A2	9.17124e-06	0.000146608	0.354034	WT Allograft vs WT Ctr
ROBO1	9.2394e-06	0.00014712	0.216314	WT Allograft vs WT Ctr
TM7SF2	9.27704e-06	0.000147335	0.289692	WT Allograft vs WT Ctr
ZNF880	9.41128e-06	0.000148886	0.192324	WT Allograft vs WT Ctr
VWA1	9.7902e-06	0.000153686	0.224529	WT Allograft vs WT Ctr
RPS2	1.08835e-05	0.00016911	0.292883	WT Allograft vs WT Ctr
SNHG9	1.09179e-05	0.000169228	0.216056	WT Allograft vs WT Ctr
AF117829.1	1.11999e-05	0.000172415	-0.168079	WT Allograft vs WT Ctr
RPN2	1.12092e-05	0.000172415	0.331444	WT Allograft vs WT Ctr
PCDH7	1.13628e-05	0.000173832	0.255016	WT Allograft vs WT Ctr
RPL38	1.13725e-05	0.000173832	0.370296	WT Allograft vs WT Ctr
PNN	1.15408e-05	0.000176185	-0.296551	WT Allograft vs WT Ctr
GPAA1	1.15656e-05	0.000176342	0.208542	WT Allograft vs WT Ctr
MACF1	1.16936e-05	0.000177394	-0.323386	WT Allograft vs WT Ctr
RPS3A	1.18991e-05	0.000179007	0.220398	WT Allograft vs WT Ctr
BPTF	1.20377e-05	0.000180388	-0.333103	WT Allograft vs WT Ctr
NCOA4	1.22916e-05	0.000183294	0.156022	WT Allograft vs WT Ctr
ATAD2B	1.2675e-05	0.000187864	-0.168795	WT Allograft vs WT Ctr
PMP22	1.28265e-05	0.000189879	0.210426	WT Allograft vs WT Ctr
PCDH17	1.3048e-05	0.000192226	0.303011	WT Allograft vs WT Ctr
NDUFB1	1.30329e-05	0.000192226	0.31874	WT Allograft vs WT Ctr
YPEL3	1.30393e-05	0.000192226	0.17698	WT Allograft vs WT Ctr
HNRNPC	1.42036e-05	0.00020747	0.276206	WT Allograft vs WT Ctr
SCARB2	1.44536e-05	0.000210146	0.262361	WT Allograft vs WT Ctr
MATN2	1.46425e-05	0.000212369	0.193554	WT Allograft vs WT Ctr
FAM3C	1.5186e-05	0.000218452	0.296573	WT Allograft vs WT Ctr
ARF3	1.52175e-05	0.000218649	0.164128	WT Allograft vs WT Ctr
CNTNAP5	1.52979e-05	0.000219546	0.177986	WT Allograft vs WT Ctr
KLHL13	1.54485e-05	0.000221187	-0.170217	WT Allograft vs WT Ctr
PRNP	1.5479e-05	0.000221365	0.275508	WT Allograft vs WT Ctr
RPS12	1.55012e-05	0.000221423	0.284737	WT Allograft vs WT Ctr
MDFI	1.58154e-05	0.000225143	-0.177679	WT Allograft vs WT Ctr
SEL1L	1.5817e-05	0.000225143	0.236541	WT Allograft vs WT Ctr
CTTNBP2	1.58611e-05	0.000225246	-0.308998	WT Allograft vs WT Ctr
ATP6AP1	1.59702e-05	0.00022627	0.256281	WT Allograft vs WT Ctr
SYNRG	1.71663e-05	0.000241813	-0.23668	WT Allograft vs WT Ctr
JPX	1.73143e-05	0.000243056	-0.303176	WT Allograft vs WT Ctr
NCAM2	1.73487e-05	0.00024326	0.203978	WT Allograft vs WT Ctr
IGSF1	1.74793e-05	0.00024453	-0.184771	WT Allograft vs WT Ctr
GPC1	1.76941e-05	0.000246969	0.150423	WT Allograft vs WT Ctr
BAZ2B	1.80768e-05	0.000251449	-0.238044	WT Allograft vs WT Ctr
HNRNPK	1.87455e-05	0.000258395	0.209697	WT Allograft vs WT Ctr
ODF2L	1.95751e-05	0.000268921	-0.201383	WT Allograft vs WT Ctr
C6orf89	2.01285e-05	0.000275903	0.186541	WT Allograft vs WT Ctr
GLDC	2.10276e-05	0.000285662	-0.186307	WT Allograft vs WT Ctr
HM13	2.10107e-05	0.000285662	0.28164	WT Allograft vs WT Ctr
NRIP1	2.11783e-05	0.000287389	-0.196298	WT Allograft vs WT Ctr
PLD3	2.17675e-05	0.000293753	0.265948	WT Allograft vs WT Ctr
SSBP1	2.20342e-05	0.000297024	-0.193584	WT Allograft vs WT Ctr
RPS28	2.21745e-05	0.000298257	0.199409	WT Allograft vs WT Ctr
FYN	2.2274e-05	0.000299266	0.227808	WT Allograft vs WT Ctr
ELFN2.1	2.24884e-05	0.000301612	0.155141	WT Allograft vs WT Ctr
TRIO	2.298e-05	0.000306155	-0.283419	WT Allograft vs WT Ctr
ATP1A1	2.34404e-05	0.000311511	0.213178	WT Allograft vs WT Ctr
PRKCA	2.34257e-05	0.000311511	-0.292312	WT Allograft vs WT Ctr
SLC44A2	2.41567e-05	0.000319028	0.221175	WT Allograft vs WT Ctr
TMEM30A	2.41952e-05	0.00031911	0.33022	WT Allograft vs WT Ctr
OPCML	2.53703e-05	0.00033281	0.202713	WT Allograft vs WT Ctr
RPL18	2.5778e-05	0.000336713	0.165707	WT Allograft vs WT Ctr
PLLP	2.61879e-05	0.000341702	0.257518	WT Allograft vs WT Ctr
CCNL1	2.66529e-05	0.000347354	-0.253704	WT Allograft vs WT Ctr
NKTR	2.73967e-05	0.000355953	-0.292251	WT Allograft vs WT Ctr
CCT3	2.80841e-05	0.000363655	0.280012	WT Allograft vs WT Ctr
TM4SF1	2.8276e-05	0.000364108	0.154554	WT Allograft vs WT Ctr
RPL22	2.96637e-05	0.000379752	0.343733	WT Allograft vs WT Ctr
RPL35A	2.97727e-05	0.000380349	0.180775	WT Allograft vs WT Ctr
STK17A	2.98739e-05	0.000380846	-0.282612	WT Allograft vs WT Ctr
LBH	3.14943e-05	0.000399004	-0.302986	WT Allograft vs WT Ctr
TMEM9B	3.28679e-05	0.000413831	0.316955	WT Allograft vs WT Ctr
ANAPC11	3.36792e-05	0.000422738	0.279752	WT Allograft vs WT Ctr
RPL13A	3.37889e-05	0.00042368	0.335089	WT Allograft vs WT Ctr
SMARCA2	3.38509e-05	0.000424022	0.15277	WT Allograft vs WT Ctr
ARF5	3.41283e-05	0.000426118	0.358898	WT Allograft vs WT Ctr
ZNF24	3.41493e-05	0.000426118	-0.250297	WT Allograft vs WT Ctr
FSIP2	3.48213e-05	0.000432188	-0.290698	WT Allograft vs WT Ctr
AL450345.2	3.55492e-05	0.000438892	0.213892	WT Allograft vs WT Ctr
C1QBP	3.5766e-05	0.000440777	0.411509	WT Allograft vs WT Ctr
ARHGAP42	3.64754e-05	0.000448163	-0.244972	WT Allograft vs WT Ctr
MDH2	3.75248e-05	0.000457833	0.220518	WT Allograft vs WT Ctr
RAB14	3.76827e-05	0.0004593	0.240895	WT Allograft vs WT Ctr
FUNDC1	3.84278e-05	0.000466984	-0.180947	WT Allograft vs WT Ctr
PHLDA1	3.87714e-05	0.000469757	0.251814	WT Allograft vs WT Ctr
TXN	3.93035e-05	0.000474936	0.310851	WT Allograft vs WT Ctr
MT-ND4	4.0846e-05	0.000489071	-0.181041	WT Allograft vs WT Ctr
CLCN3	4.09199e-05	0.000489476	0.299093	WT Allograft vs WT Ctr
SSR4	4.10152e-05	0.000490136	0.394365	WT Allograft vs WT Ctr
GRINA	4.13243e-05	0.000493347	0.173104	WT Allograft vs WT Ctr
HSBP1	4.1983e-05	0.000499664	0.346473	WT Allograft vs WT Ctr
MAGEH1	4.22387e-05	0.000501811	-0.303262	WT Allograft vs WT Ctr
CHM	4.23412e-05	0.00050254	-0.177089	WT Allograft vs WT Ctr
REEP2	4.43116e-05	0.000521366	0.152988	WT Allograft vs WT Ctr
KAT2B	4.55356e-05	0.000534223	-0.208199	WT Allograft vs WT Ctr
LTBP3	4.61027e-05	0.000539427	0.16519	WT Allograft vs WT Ctr
EPS8	4.71774e-05	0.000549788	-0.24949	WT Allograft vs WT Ctr
SERINC1	4.82826e-05	0.000560528	0.223792	WT Allograft vs WT Ctr
LIMA1	4.85651e-05	0.000563272	-0.235356	WT Allograft vs WT Ctr
HEPACAM	4.87101e-05	0.000564418	0.276589	WT Allograft vs WT Ctr
DCLK2	5.03614e-05	0.000579156	-0.301811	WT Allograft vs WT Ctr
TMX4	5.05619e-05	0.000580915	0.195754	WT Allograft vs WT Ctr
MICOS10	5.10057e-05	0.00058327	0.209149	WT Allograft vs WT Ctr
SNRNP70	5.09623e-05	0.00058327	-0.300882	WT Allograft vs WT Ctr
SAP30	5.1087e-05	0.000583607	-0.233016	WT Allograft vs WT Ctr
UCHL1	5.17299e-05	0.000588247	0.179708	WT Allograft vs WT Ctr
TUT4	5.21854e-05	0.000592875	-0.191894	WT Allograft vs WT Ctr
AC131097.2	5.38982e-05	0.000607881	0.262933	WT Allograft vs WT Ctr
TMED4	5.38419e-05	0.000607881	0.188986	WT Allograft vs WT Ctr
SNHG14	5.39044e-05	0.000607881	-0.26767	WT Allograft vs WT Ctr
KDELR1	5.39706e-05	0.000608065	0.383824	WT Allograft vs WT Ctr
SURF4	5.50205e-05	0.000618184	0.17425	WT Allograft vs WT Ctr
DPP10	5.5543e-05	0.000621197	0.222728	WT Allograft vs WT Ctr
CNOT9	5.69916e-05	0.000633914	0.160984	WT Allograft vs WT Ctr
TTYH1	5.69435e-05	0.000633914	0.302503	WT Allograft vs WT Ctr
UBE2S	6.05349e-05	0.000664849	-0.333192	WT Allograft vs WT Ctr
EIF3J	6.13705e-05	0.000671611	0.239162	WT Allograft vs WT Ctr
RPL36	6.32865e-05	0.000690105	0.205916	WT Allograft vs WT Ctr
USP24	6.42702e-05	0.000699002	-0.312552	WT Allograft vs WT Ctr
UBB	6.42849e-05	0.000699002	0.212582	WT Allograft vs WT Ctr
SLTM	6.59634e-05	0.000714828	-0.189353	WT Allograft vs WT Ctr
CEROX1	6.76836e-05	0.00073217	0.173603	WT Allograft vs WT Ctr
TTC9B	6.83791e-05	0.000737082	0.300718	WT Allograft vs WT Ctr
DAAM1	6.93563e-05	0.000743677	0.157846	WT Allograft vs WT Ctr
B4GALT2	7.00635e-05	0.000748867	0.152371	WT Allograft vs WT Ctr
GET1	7.08874e-05	0.000754135	0.19066	WT Allograft vs WT Ctr
NEAT1	7.09918e-05	0.000754589	-0.16922	WT Allograft vs WT Ctr
HLA-B	7.1371e-05	0.000756074	0.296879	WT Allograft vs WT Ctr
SIRT2	7.14411e-05	0.000756074	0.335343	WT Allograft vs WT Ctr
SHROOM4	7.45838e-05	0.0007839	-0.16098	WT Allograft vs WT Ctr
RPS23	7.51633e-05	0.000788634	0.198291	WT Allograft vs WT Ctr
REX1BD	7.60661e-05	0.000796054	0.221668	WT Allograft vs WT Ctr
PFN1	7.62995e-05	0.000797813	0.24313	WT Allograft vs WT Ctr
NASP	7.81089e-05	0.000813252	-0.272259	WT Allograft vs WT Ctr
LINC00632	8.46602e-05	0.000865234	-0.284147	WT Allograft vs WT Ctr
KIF2A	8.4893e-05	0.000866888	0.170985	WT Allograft vs WT Ctr
RPL11	8.49835e-05	0.000867088	0.217954	WT Allograft vs WT Ctr
SOX8	8.55348e-05	0.000871256	0.3519	WT Allograft vs WT Ctr
GINM1	8.63103e-05	0.000877249	0.244882	WT Allograft vs WT Ctr
ATG2B	8.69031e-05	0.000881518	-0.211034	WT Allograft vs WT Ctr
CTBP1	8.73447e-05	0.000884237	0.187042	WT Allograft vs WT Ctr
ATP6V0B	8.79868e-05	0.000887352	0.339594	WT Allograft vs WT Ctr
RPL41	8.95159e-05	0.000897585	0.159415	WT Allograft vs WT Ctr
LHFPL3	8.97233e-05	0.000898925	0.32617	WT Allograft vs WT Ctr
ZMYM2	8.99527e-05	0.000900485	-0.270554	WT Allograft vs WT Ctr
UQCRH	9.1718e-05	0.000913182	0.215773	WT Allograft vs WT Ctr
ACAP3	9.19606e-05	0.000914589	-0.308277	WT Allograft vs WT Ctr
BICD1	9.29984e-05	0.000923406	-0.197593	WT Allograft vs WT Ctr
SMS	9.66669e-05	0.000951272	-0.303117	WT Allograft vs WT Ctr
ZDHHC22	9.69363e-05	0.00095244	0.157851	WT Allograft vs WT Ctr
KCNQ1OT1	9.7143e-05	0.000953704	-0.387796	WT Allograft vs WT Ctr
VPS28	9.83438e-05	0.000963943	0.245962	WT Allograft vs WT Ctr
ARL16	9.86499e-05	0.000966168	-0.188841	WT Allograft vs WT Ctr
TOR1AIP2	9.95659e-05	0.000972761	0.158499	WT Allograft vs WT Ctr
SEC61A1	9.97214e-05	0.000972761	0.205331	WT Allograft vs WT Ctr
C4orf48	0.000100715	0.000978543	0.417298	WT Allograft vs WT Ctr
PHF21A	0.000102009	0.000987974	-0.150013	WT Allograft vs WT Ctr
ARID4B	0.000104218	0.00100379	-0.235688	WT Allograft vs WT Ctr
SEMA6A	0.000104504	0.00100576	-0.289441	WT Allograft vs WT Ctr
COX8A	0.00010564	0.00101509	0.369706	WT Allograft vs WT Ctr
ARID1B	0.000107051	0.00102381	-0.178203	WT Allograft vs WT Ctr
RPRM	0.000108648	0.00103504	0.172015	WT Allograft vs WT Ctr
UBQLN2	0.000108786	0.00103554	-0.188531	WT Allograft vs WT Ctr
RNF13	0.000115621	0.00108705	0.29396	WT Allograft vs WT Ctr
MAZ	0.000116434	0.00109134	0.168556	WT Allograft vs WT Ctr
AIMP1	0.000117002	0.00109498	-0.187599	WT Allograft vs WT Ctr
MORC3	0.000119389	0.0011122	-0.173643	WT Allograft vs WT Ctr
B4GAT1	0.000121974	0.00113111	0.155956	WT Allograft vs WT Ctr
OSGEP	0.000122597	0.00113555	-0.165558	WT Allograft vs WT Ctr
LINC00511	0.000124551	0.00114818	-0.250966	WT Allograft vs WT Ctr
MAP4K5	0.000125156	0.00115273	-0.185794	WT Allograft vs WT Ctr
DYNC1I2	0.000128307	0.00117468	0.168061	WT Allograft vs WT Ctr
MEGF11	0.000129879	0.00118728	0.174402	WT Allograft vs WT Ctr
GABRA3	0.000131608	0.0011995	0.173706	WT Allograft vs WT Ctr
CUL4B	0.000132241	0.00120347	-0.211319	WT Allograft vs WT Ctr
MDK	0.000132402	0.00120404	-0.212083	WT Allograft vs WT Ctr
CUTA	0.000134067	0.00121737	0.277934	WT Allograft vs WT Ctr
SSR2	0.000136802	0.0012376	0.345678	WT Allograft vs WT Ctr
ZNF131	0.00013866	0.00125255	-0.223399	WT Allograft vs WT Ctr
SRSF5	0.000141103	0.00127086	-0.260876	WT Allograft vs WT Ctr
LCORL	0.000144471	0.00129641	-0.170976	WT Allograft vs WT Ctr
GABPB1-AS1	0.000147227	0.00131733	-0.267759	WT Allograft vs WT Ctr
RPS26	0.000148153	0.00132363	0.303905	WT Allograft vs WT Ctr
MAP1B	0.000150301	0.00134085	0.219879	WT Allograft vs WT Ctr
GPCPD1	0.00015084	0.0013437	-0.180674	WT Allograft vs WT Ctr
EBPL	0.000153458	0.00136304	0.218747	WT Allograft vs WT Ctr
CCDC107	0.000153747	0.00136381	0.165123	WT Allograft vs WT Ctr
DAG1	0.000155344	0.00137579	0.224661	WT Allograft vs WT Ctr
ZEB2	0.00015582	0.00137901	0.177204	WT Allograft vs WT Ctr
ZC3H14	0.000156578	0.00138371	-0.198592	WT Allograft vs WT Ctr
ZEB1	0.00015683	0.00138493	-0.293081	WT Allograft vs WT Ctr
UQCRC1	0.00015801	0.00139133	0.150762	WT Allograft vs WT Ctr
DDRGK1	0.000157991	0.00139133	0.181059	WT Allograft vs WT Ctr
TMEM50B	0.000159835	0.00140437	0.154797	WT Allograft vs WT Ctr
TCEAL4	0.000161434	0.00141739	0.173884	WT Allograft vs WT Ctr
ADGRL3	0.000161696	0.00141868	0.154019	WT Allograft vs WT Ctr
KIF5C	0.000162875	0.00142799	0.19411	WT Allograft vs WT Ctr
MMP2	0.000164313	0.0014375	0.181264	WT Allograft vs WT Ctr
FJX1	0.000166452	0.00144999	-0.168854	WT Allograft vs WT Ctr
FABP5	0.000167147	0.001455	0.241797	WT Allograft vs WT Ctr
GTF2B	0.000173317	0.0014991	-0.200852	WT Allograft vs WT Ctr
PHLPP1	0.000174166	0.00150324	-0.236593	WT Allograft vs WT Ctr
SLC1A1	0.000185216	0.00158963	0.247107	WT Allograft vs WT Ctr
SRSF6	0.000187567	0.00160529	0.160391	WT Allograft vs WT Ctr
RPS7	0.000190133	0.00162271	0.193515	WT Allograft vs WT Ctr
PA2G4	0.000195908	0.00165924	0.169599	WT Allograft vs WT Ctr
CDK2AP1	0.000196423	0.00166245	0.260079	WT Allograft vs WT Ctr
SSPN	0.000200807	0.00169135	0.157583	WT Allograft vs WT Ctr
SLC39A10	0.000204075	0.00171532	0.23102	WT Allograft vs WT Ctr
UPF2	0.000203995	0.00171532	-0.172674	WT Allograft vs WT Ctr
FAM66D	0.000210151	0.00176154	-0.154932	WT Allograft vs WT Ctr
STAG2	0.000211006	0.00176554	-0.319038	WT Allograft vs WT Ctr
CENATAC	0.000211062	0.00176554	-0.151556	WT Allograft vs WT Ctr
PPIP5K2	0.000217013	0.0018116	-0.195544	WT Allograft vs WT Ctr
ZBTB20	0.000228048	0.00188952	0.230392	WT Allograft vs WT Ctr
IGF2BP2	0.000228859	0.00189157	0.160914	WT Allograft vs WT Ctr
DDX46	0.000228819	0.00189157	-0.269276	WT Allograft vs WT Ctr
RPL34	0.000230315	0.00190057	0.24438	WT Allograft vs WT Ctr
CCS	0.000232296	0.00191432	0.160094	WT Allograft vs WT Ctr
ZFP36L2	0.000236289	0.00194069	0.169229	WT Allograft vs WT Ctr
ENHO	0.000239002	0.00196033	0.200305	WT Allograft vs WT Ctr
TM7SF3	0.000239177	0.00196045	0.15337	WT Allograft vs WT Ctr
SPECC1	0.00024266	0.00197885	-0.179462	WT Allograft vs WT Ctr
CBX4	0.000243721	0.0019857	-0.224948	WT Allograft vs WT Ctr
PTPRG	0.000256273	0.00206865	0.174468	WT Allograft vs WT Ctr
TCF25	0.000256257	0.00206865	-0.272393	WT Allograft vs WT Ctr
UQCRFS1	0.000257312	0.00207566	0.233862	WT Allograft vs WT Ctr
ABHD12	0.000258901	0.00208488	0.150705	WT Allograft vs WT Ctr
RPL26	0.000262927	0.00210981	0.242193	WT Allograft vs WT Ctr
CLPTM1L	0.000273128	0.00216604	0.166202	WT Allograft vs WT Ctr
NDUFB5	0.000275711	0.00218228	0.336728	WT Allograft vs WT Ctr
ZNF254	0.000277683	0.0021922	-0.235103	WT Allograft vs WT Ctr
BCAT1	0.000281267	0.00221477	0.153362	WT Allograft vs WT Ctr
ROCK1	0.000281659	0.00221643	-0.179441	WT Allograft vs WT Ctr
SLC35F1	0.000283381	0.00222855	0.219306	WT Allograft vs WT Ctr
BEND5	0.000283865	0.0022296	-0.152337	WT Allograft vs WT Ctr
CLK1	0.000284297	0.00223144	-0.267699	WT Allograft vs WT Ctr
RSBN1L	0.000299689	0.00233048	-0.269152	WT Allograft vs WT Ctr
CHORDC1	0.000300337	0.00233236	-0.23252	WT Allograft vs WT Ctr
ZRANB2	0.000303035	0.00234833	-0.15718	WT Allograft vs WT Ctr
C16orf87	0.000304146	0.00235545	-0.161652	WT Allograft vs WT Ctr
ANTKMT	0.00030549	0.00236435	0.167419	WT Allograft vs WT Ctr
CCND1	0.000307508	0.00237096	0.220668	WT Allograft vs WT Ctr
CHD1	0.000319828	0.0024474	-0.238524	WT Allograft vs WT Ctr
MPC1	0.000321148	0.00245443	0.170255	WT Allograft vs WT Ctr
MAP3K1	0.000325615	0.00248235	-0.217719	WT Allograft vs WT Ctr
PRPSAP1	0.000327694	0.00249354	0.173502	WT Allograft vs WT Ctr
MGLL	0.000339406	0.00256505	-0.169996	WT Allograft vs WT Ctr
GAL3ST1	0.000342712	0.00258208	0.273439	WT Allograft vs WT Ctr
PRDX4	0.000351901	0.00263182	0.267042	WT Allograft vs WT Ctr
APH1A	0.000360197	0.00267748	0.213072	WT Allograft vs WT Ctr
MORF4L2	0.000362434	0.00268593	0.228695	WT Allograft vs WT Ctr
MTSS2	0.000364574	0.00269688	0.178884	WT Allograft vs WT Ctr
CSDE1	0.000365575	0.00270101	0.224305	WT Allograft vs WT Ctr
UBE2I	0.000368028	0.00271749	-0.213725	WT Allograft vs WT Ctr
TNFAIP6	0.000368809	0.00272161	-0.191849	WT Allograft vs WT Ctr
NDUFB11	0.000371913	0.00274286	0.374827	WT Allograft vs WT Ctr
PPIG	0.000376308	0.00276859	-0.238237	WT Allograft vs WT Ctr
PPP1R12A	0.000377591	0.00277512	-0.177923	WT Allograft vs WT Ctr
KCNJ10	0.000381623	0.00279422	0.154386	WT Allograft vs WT Ctr
CUEDC2	0.000394129	0.00286689	0.163537	WT Allograft vs WT Ctr
FAM133B	0.000404626	0.00293246	-0.205937	WT Allograft vs WT Ctr
PLPPR5	0.000407229	0.00294638	0.157521	WT Allograft vs WT Ctr
ZNF821	0.000409508	0.00295936	-0.196463	WT Allograft vs WT Ctr
TAF1D	0.000416174	0.00299726	-0.242631	WT Allograft vs WT Ctr
PTPMT1	0.000418519	0.00300385	0.160458	WT Allograft vs WT Ctr
BCLAF1	0.000423355	0.00302719	-0.158034	WT Allograft vs WT Ctr
TMEM87A	0.000430876	0.00307018	0.181555	WT Allograft vs WT Ctr
RICTOR	0.000441851	0.00313557	0.193011	WT Allograft vs WT Ctr
NOS1AP	0.000444043	0.00314814	-0.157543	WT Allograft vs WT Ctr
CALD1	0.000445634	0.00315509	-0.266296	WT Allograft vs WT Ctr
KIN	0.000459633	0.00323731	-0.176241	WT Allograft vs WT Ctr
ZNF322	0.000472736	0.00330861	-0.16773	WT Allograft vs WT Ctr
SCPEP1	0.000475323	0.0033229	0.152958	WT Allograft vs WT Ctr
FNDC3A	0.000477733	0.00333593	-0.164575	WT Allograft vs WT Ctr
RPS15	0.000484144	0.00336558	0.17815	WT Allograft vs WT Ctr
RPL19	0.000486372	0.00337237	0.252018	WT Allograft vs WT Ctr
EDF1	0.000494436	0.0034174	0.300573	WT Allograft vs WT Ctr
CMTM5	0.000499669	0.00344772	0.351461	WT Allograft vs WT Ctr
PAFAH1B3	0.000501077	0.00345353	0.196609	WT Allograft vs WT Ctr
SRPRB	0.000506027	0.00347588	0.166503	WT Allograft vs WT Ctr
YWHAB	0.000506432	0.0034767	0.269256	WT Allograft vs WT Ctr
ZFAND6	0.000507203	0.00348004	-0.198851	WT Allograft vs WT Ctr
RPS15A	0.000514284	0.00351677	0.223598	WT Allograft vs WT Ctr
ATP5MPL	0.000515858	0.0035234	0.177453	WT Allograft vs WT Ctr
SNHG7	0.000517323	0.00352965	-0.210354	WT Allograft vs WT Ctr
MRPL19	0.000530342	0.00359638	0.175319	WT Allograft vs WT Ctr
LMAN2	0.000541961	0.00365487	0.220703	WT Allograft vs WT Ctr
SLC1A3	0.000545153	0.00366976	-0.184706	WT Allograft vs WT Ctr
TMED2	0.000548111	0.00368211	0.207226	WT Allograft vs WT Ctr
NCL	0.000549096	0.00368444	0.162583	WT Allograft vs WT Ctr
ANXA6	0.000554938	0.00370555	-0.163345	WT Allograft vs WT Ctr
KHDRBS1	0.000559838	0.00372199	-0.178255	WT Allograft vs WT Ctr
FAU	0.000564161	0.00374462	0.23016	WT Allograft vs WT Ctr
UPF3A	0.000573806	0.00379188	-0.209525	WT Allograft vs WT Ctr
DANCR	0.000576618	0.00379999	-0.164322	WT Allograft vs WT Ctr
CEP97	0.000584672	0.00384088	-0.16191	WT Allograft vs WT Ctr
TKT	0.000592595	0.00387647	0.175867	WT Allograft vs WT Ctr
COPS6	0.000592106	0.00387647	0.168903	WT Allograft vs WT Ctr
ILF3	0.000605636	0.00394487	-0.150789	WT Allograft vs WT Ctr
JAM2	0.000613033	0.00397609	0.161056	WT Allograft vs WT Ctr
TM9SF2	0.000615578	0.00398836	0.213487	WT Allograft vs WT Ctr
SRM	0.000625642	0.00403643	0.207557	WT Allograft vs WT Ctr
LRRN1	0.000634515	0.00408072	0.204777	WT Allograft vs WT Ctr
ATOX1	0.000634466	0.00408072	0.227633	WT Allograft vs WT Ctr
CDC42SE1	0.000640031	0.00410325	0.156089	WT Allograft vs WT Ctr
P4HA1	0.000641291	0.00410487	0.152817	WT Allograft vs WT Ctr
VIM	0.000648375	0.00414153	0.201373	WT Allograft vs WT Ctr
POGZ	0.000658939	0.00419365	-0.197384	WT Allograft vs WT Ctr
PACC1	0.000661586	0.00420372	0.289092	WT Allograft vs WT Ctr
STAT3	0.000663803	0.00420926	-0.281504	WT Allograft vs WT Ctr
RPN1	0.000676909	0.00427682	0.159204	WT Allograft vs WT Ctr
ERP29	0.000677996	0.00428147	0.164134	WT Allograft vs WT Ctr
HTRA1	0.000700915	0.00440398	0.273948	WT Allograft vs WT Ctr
CDCA7L	0.000708099	0.00443582	-0.19383	WT Allograft vs WT Ctr
GOPC	0.000709568	0.0044418	-0.238073	WT Allograft vs WT Ctr
RHOBTB3	0.000710753	0.00444466	0.155761	WT Allograft vs WT Ctr
AUXG01000058.1	0.000711771	0.00444875	-0.160958	WT Allograft vs WT Ctr
SOX2	0.000715902	0.00446543	0.233325	WT Allograft vs WT Ctr
CNBP	0.000717013	0.00447008	0.239007	WT Allograft vs WT Ctr
ERGIC2	0.000718212	0.00447527	0.171903	WT Allograft vs WT Ctr
NHSL1	0.000735445	0.00456866	0.168333	WT Allograft vs WT Ctr
HACD3	0.000743571	0.00460976	0.267051	WT Allograft vs WT Ctr
ZNF708	0.000756159	0.00466648	-0.235207	WT Allograft vs WT Ctr
CHGB	0.000786009	0.00480938	0.182793	WT Allograft vs WT Ctr
CUX1	0.00078934	0.00482493	0.195907	WT Allograft vs WT Ctr
ST8SIA1	0.000789857	0.00482567	-0.188952	WT Allograft vs WT Ctr
SEPTIN2	0.00079628	0.00484794	0.175177	WT Allograft vs WT Ctr
ARPP21	0.000799449	0.00485996	0.240888	WT Allograft vs WT Ctr
NDUFB2	0.000804848	0.00488792	0.322039	WT Allograft vs WT Ctr
HECTD2	0.000819997	0.00495773	-0.156689	WT Allograft vs WT Ctr
GSTP1	0.00082995	0.00500305	0.31521	WT Allograft vs WT Ctr
FUS	0.000847344	0.00509533	-0.212999	WT Allograft vs WT Ctr
NLGN1	0.000852517	0.00511385	0.194695	WT Allograft vs WT Ctr
KCND2	0.000854632	0.00512066	0.203556	WT Allograft vs WT Ctr
FGF12	0.000867527	0.00518191	0.232084	WT Allograft vs WT Ctr
RPLP2	0.000867683	0.00518191	0.294346	WT Allograft vs WT Ctr
CPSF6	0.00088287	0.00524185	-0.175421	WT Allograft vs WT Ctr
TAPBP	0.000908894	0.0053573	0.197374	WT Allograft vs WT Ctr
AKAP9	0.000928766	0.0054403	-0.191105	WT Allograft vs WT Ctr
CHIC2	0.000930451	0.00544239	-0.164193	WT Allograft vs WT Ctr
NSD3	0.000932391	0.00545107	-0.247746	WT Allograft vs WT Ctr
ATP5MC3	0.00096027	0.005582	0.301022	WT Allograft vs WT Ctr
MIR99AHG	0.000965604	0.00561033	-0.154824	WT Allograft vs WT Ctr
ID2	0.000999014	0.0057606	-0.156334	WT Allograft vs WT Ctr
SERF2	0.00100921	0.00580293	0.235955	WT Allograft vs WT Ctr
YTHDC1	0.00101976	0.00584985	-0.210929	WT Allograft vs WT Ctr
DYNLRB1	0.0010203	0.00585017	0.197776	WT Allograft vs WT Ctr
RBM5	0.00102759	0.00588098	-0.231074	WT Allograft vs WT Ctr
ELAVL3	0.00104754	0.00597273	-0.22456	WT Allograft vs WT Ctr
RPL35	0.0010638	0.00603429	0.215369	WT Allograft vs WT Ctr
NCKAP5	0.001066	0.00603571	-0.191574	WT Allograft vs WT Ctr
RPS14	0.00107031	0.0060517	0.214091	WT Allograft vs WT Ctr
PDCD7	0.00108131	0.00610544	-0.206573	WT Allograft vs WT Ctr
HINT1	0.00108722	0.00612745	0.251326	WT Allograft vs WT Ctr
MYT1	0.00109302	0.00615276	-0.262027	WT Allograft vs WT Ctr
COX7A2	0.00109886	0.00618163	0.312638	WT Allograft vs WT Ctr
ZNF532	0.00111017	0.00623444	-0.150535	WT Allograft vs WT Ctr
TMED10	0.00111176	0.00623987	0.273783	WT Allograft vs WT Ctr
SLC41A3	0.00111287	0.00624324	0.155234	WT Allograft vs WT Ctr
CDV3	0.00111502	0.00624951	-0.194323	WT Allograft vs WT Ctr
C2orf80	0.00111737	0.00625696	-0.208502	WT Allograft vs WT Ctr
CWC15	0.00116921	0.0064701	-0.247811	WT Allograft vs WT Ctr
IFI6	0.00118321	0.00651808	0.176527	WT Allograft vs WT Ctr
NOVA1	0.00119166	0.00655872	-0.164025	WT Allograft vs WT Ctr
SLC52A2	0.00119406	0.00656515	0.153665	WT Allograft vs WT Ctr
TSPAN13	0.00126047	0.00683881	0.167735	WT Allograft vs WT Ctr
HNRNPU	0.00126451	0.00685074	-0.177776	WT Allograft vs WT Ctr
BTG2	0.00127082	0.00687295	-0.18385	WT Allograft vs WT Ctr
MED10	0.00130605	0.00698675	-0.205679	WT Allograft vs WT Ctr
GTPBP6	0.00131938	0.007055	-0.157663	WT Allograft vs WT Ctr
STMN3	0.00133031	0.00709481	0.202117	WT Allograft vs WT Ctr
SDF2	0.00136639	0.00723978	0.17134	WT Allograft vs WT Ctr
KAT6B	0.00138213	0.0072947	-0.209358	WT Allograft vs WT Ctr
FOS	0.00138507	0.00730705	-0.198363	WT Allograft vs WT Ctr
PANTR1	0.00138987	0.00732166	-0.242478	WT Allograft vs WT Ctr
LINC00461	0.00138963	0.00732166	-0.247805	WT Allograft vs WT Ctr
DDX1	0.00139451	0.00733467	0.182133	WT Allograft vs WT Ctr
LDOC1	0.00146299	0.00762918	-0.153411	WT Allograft vs WT Ctr
CTSB	0.00151282	0.00782887	0.191353	WT Allograft vs WT Ctr
PAIP2	0.00153831	0.00793721	0.204067	WT Allograft vs WT Ctr
RB1CC1	0.00153992	0.00794216	-0.162179	WT Allograft vs WT Ctr
CACYBP	0.00155135	0.00799098	-0.152647	WT Allograft vs WT Ctr
OST4	0.00156471	0.00804957	0.294861	WT Allograft vs WT Ctr
USP46	0.00156536	0.00804957	-0.184725	WT Allograft vs WT Ctr
SFXN1	0.00157864	0.00809592	0.16205	WT Allograft vs WT Ctr
PEAK1	0.00160741	0.0082002	-0.186628	WT Allograft vs WT Ctr
APMAP	0.00162714	0.00828679	0.166428	WT Allograft vs WT Ctr
FNBP4	0.00165525	0.00840567	-0.182851	WT Allograft vs WT Ctr
BDP1	0.00166473	0.00843863	-0.167713	WT Allograft vs WT Ctr
OLIG2	0.00166659	0.00843863	0.267366	WT Allograft vs WT Ctr
IP6K2	0.0017063	0.00857626	-0.194394	WT Allograft vs WT Ctr
COX4I1	0.00171018	0.00859173	0.319094	WT Allograft vs WT Ctr
MAP4K4	0.00172847	0.00867287	-0.184549	WT Allograft vs WT Ctr
CLTC	0.00180956	0.00898017	0.202347	WT Allograft vs WT Ctr
PSMD8	0.00182812	0.0090612	0.264557	WT Allograft vs WT Ctr
NDUFS5	0.0018591	0.00918493	0.205696	WT Allograft vs WT Ctr
ATP5MG	0.00186377	0.00919315	0.334844	WT Allograft vs WT Ctr
DSCAM	0.00187958	0.00926005	0.207869	WT Allograft vs WT Ctr
IDI1	0.00189108	0.00930907	-0.2435	WT Allograft vs WT Ctr
ASCL1	0.00189465	0.00932074	0.274519	WT Allograft vs WT Ctr
NDUFA1	0.00194718	0.00951107	0.293094	WT Allograft vs WT Ctr
XKR4	0.00200496	0.00970535	0.170611	WT Allograft vs WT Ctr
SMARCAD1	0.00200829	0.00971377	-0.150237	WT Allograft vs WT Ctr
AFDN	0.00200809	0.00971377	-0.156197	WT Allograft vs WT Ctr
DDHD1	0.0020289	0.00978127	-0.172302	WT Allograft vs WT Ctr
RPL28	0.00204522	0.00983158	0.165417	WT Allograft vs WT Ctr
ATP10B	0.00205202	0.00985888	-0.188203	WT Allograft vs WT Ctr
KLHL7	0.00205413	0.00986515	-0.154553	WT Allograft vs WT Ctr
HMGN2	0.0020667	0.00991383	0.189629	WT Allograft vs WT Ctr
DNAJA2	0.00207075	0.00992548	0.157117	WT Allograft vs WT Ctr
ZNF91	0.00212642	0.0101156	-0.169763	WT Allograft vs WT Ctr
ATXN7L3B	0.00221197	0.0104103	0.223096	WT Allograft vs WT Ctr
SREK1	0.00226272	0.0105961	-0.228181	WT Allograft vs WT Ctr
PEPD	0.00229245	0.0107025	0.154787	WT Allograft vs WT Ctr
ATP2A2	0.00231507	0.0107833	0.218456	WT Allograft vs WT Ctr
COPS9	0.00248193	0.0114438	0.156942	WT Allograft vs WT Ctr
GOLGA4	0.00248486	0.0114438	-0.161081	WT Allograft vs WT Ctr
TULP4	0.00254087	0.0116517	-0.150326	WT Allograft vs WT Ctr
TMEM255A	0.0025732	0.0117658	-0.175708	WT Allograft vs WT Ctr
DARS1	0.00259161	0.0118411	0.153166	WT Allograft vs WT Ctr
TOP1	0.0025951	0.0118496	-0.272285	WT Allograft vs WT Ctr
FZD3	0.00264201	0.012013	0.167523	WT Allograft vs WT Ctr
ZNF286A	0.00265749	0.0120654	0.162852	WT Allograft vs WT Ctr
TM2D3	0.00274196	0.0123479	0.168699	WT Allograft vs WT Ctr
BAMBI	0.00276711	0.0124383	0.269232	WT Allograft vs WT Ctr
CSNK1E	0.00278037	0.0124795	-0.181152	WT Allograft vs WT Ctr
RPS25	0.00278177	0.0124812	0.27689	WT Allograft vs WT Ctr
MAP2	0.00279139	0.0125152	-0.154481	WT Allograft vs WT Ctr
GRIA3	0.0028174	0.0126083	-0.222833	WT Allograft vs WT Ctr
ZFYVE16	0.00283089	0.0126458	-0.237476	WT Allograft vs WT Ctr
STMN1	0.00283575	0.0126629	0.18275	WT Allograft vs WT Ctr
OCIAD1	0.00285443	0.0127323	0.208972	WT Allograft vs WT Ctr
ATP5PF	0.00289395	0.0128663	0.314403	WT Allograft vs WT Ctr
SBDS	0.00291036	0.0129252	0.174472	WT Allograft vs WT Ctr
RPL23A	0.00290999	0.0129252	0.294347	WT Allograft vs WT Ctr
HSP90AB1	0.00291864	0.0129503	0.164871	WT Allograft vs WT Ctr
AP2A1	0.0029363	0.0129996	0.162158	WT Allograft vs WT Ctr
SKP1	0.00298564	0.01314	0.201977	WT Allograft vs WT Ctr
MICOS13	0.00298806	0.0131406	0.15619	WT Allograft vs WT Ctr
RO60	0.00300732	0.0131974	0.245036	WT Allograft vs WT Ctr
GRB14	0.00301093	0.0132038	-0.302037	WT Allograft vs WT Ctr
SLC1A2	0.00310023	0.0134457	0.218596	WT Allograft vs WT Ctr
KMT5B	0.00311222	0.0134881	-0.156521	WT Allograft vs WT Ctr
TUFM	0.0031198	0.0135066	0.216479	WT Allograft vs WT Ctr
FUBP1	0.00328435	0.0140496	-0.152612	WT Allograft vs WT Ctr
LAMP1	0.00330388	0.0141085	0.168632	WT Allograft vs WT Ctr
TCEAL2	0.0033804	0.0143549	0.195391	WT Allograft vs WT Ctr
TAGLN3	0.00340074	0.0144062	-0.160451	WT Allograft vs WT Ctr
MORF4L1	0.00340868	0.0144249	0.204336	WT Allograft vs WT Ctr
FTL	0.00341139	0.0144314	0.271988	WT Allograft vs WT Ctr
DIPK1C	0.00344078	0.0145232	-0.15717	WT Allograft vs WT Ctr
POU3F3	0.00344546	0.0145352	-0.282386	WT Allograft vs WT Ctr
TRIM44	0.00352815	0.0148073	-0.15292	WT Allograft vs WT Ctr
ERBB4	0.00358814	0.0150015	0.169569	WT Allograft vs WT Ctr
RPS13	0.00369557	0.0153604	0.248262	WT Allograft vs WT Ctr
ANKRD10	0.00369941	0.0153676	-0.17165	WT Allograft vs WT Ctr
SF3B2	0.00377966	0.0156362	0.186385	WT Allograft vs WT Ctr
TRAPPC6B	0.00378199	0.0156362	-0.152788	WT Allograft vs WT Ctr
KDM6A	0.00379762	0.0156956	-0.164053	WT Allograft vs WT Ctr
RPL4	0.00380816	0.0157232	0.224548	WT Allograft vs WT Ctr
SOX11	0.00384257	0.0158171	0.200871	WT Allograft vs WT Ctr
TSPAN6	0.00394939	0.0161696	-0.219363	WT Allograft vs WT Ctr
CALCOCO1	0.00402064	0.0163354	-0.172821	WT Allograft vs WT Ctr
RPS24	0.00413096	0.0166506	0.157564	WT Allograft vs WT Ctr
INKA2	0.00415587	0.0167308	-0.165118	WT Allograft vs WT Ctr
OGA	0.0041765	0.0167898	-0.200737	WT Allograft vs WT Ctr
CALM3	0.004202	0.0168646	0.280637	WT Allograft vs WT Ctr
DUSP1	0.0042115	0.0168806	-0.160944	WT Allograft vs WT Ctr
SPCS3	0.0042313	0.0169377	0.215874	WT Allograft vs WT Ctr
GALNT13	0.00437077	0.0173346	0.161384	WT Allograft vs WT Ctr
SKIL	0.00445293	0.0176284	-0.209593	WT Allograft vs WT Ctr
RNMT	0.00445723	0.0176397	-0.185599	WT Allograft vs WT Ctr
ARHGEF12	0.00447983	0.0176833	-0.1572	WT Allograft vs WT Ctr
LMAN1	0.00450333	0.0177646	0.183447	WT Allograft vs WT Ctr
C3orf70	0.00451745	0.0177878	0.172933	WT Allograft vs WT Ctr
DNMT1	0.00451327	0.0177878	-0.152112	WT Allograft vs WT Ctr
ATRAID	0.00471014	0.0183786	0.270026	WT Allograft vs WT Ctr
ZNF326	0.00475969	0.0185025	-0.218365	WT Allograft vs WT Ctr
BOD1L1	0.00476311	0.0185025	-0.18195	WT Allograft vs WT Ctr
KLF3	0.0047953	0.0185921	-0.202632	WT Allograft vs WT Ctr
HEPN1	0.00480324	0.0186169	0.254856	WT Allograft vs WT Ctr
RAC1	0.00481926	0.0186554	0.214591	WT Allograft vs WT Ctr
TMEM161B-AS1	0.00486806	0.0187729	-0.23962	WT Allograft vs WT Ctr
PPFIBP1	0.00489703	0.0188572	0.195063	WT Allograft vs WT Ctr
MAML2	0.0049248	0.0189378	-0.244301	WT Allograft vs WT Ctr
SUGP2	0.00501868	0.019203	-0.203742	WT Allograft vs WT Ctr
TRIP12	0.00514718	0.0195347	-0.171247	WT Allograft vs WT Ctr
AC245297.3	0.00517068	0.0196116	-0.169297	WT Allograft vs WT Ctr
DNM1	0.00530388	0.020005	-0.150759	WT Allograft vs WT Ctr
TNRC6A	0.00535564	0.0201499	-0.17031	WT Allograft vs WT Ctr
EEF2	0.00538251	0.0201968	0.224845	WT Allograft vs WT Ctr
TENM1	0.00544055	0.0203545	-0.180567	WT Allograft vs WT Ctr
RTRAF	0.00552847	0.0205851	-0.175125	WT Allograft vs WT Ctr
JMJD1C	0.00557996	0.0206822	-0.158758	WT Allograft vs WT Ctr
ZNF292	0.00569591	0.020972	-0.217205	WT Allograft vs WT Ctr
SLC25A5	0.00574897	0.0211164	0.30092	WT Allograft vs WT Ctr
MEIS2	0.00581477	0.0212877	-0.151109	WT Allograft vs WT Ctr
ARL1	0.00602369	0.0218042	0.154301	WT Allograft vs WT Ctr
UQCRB	0.0060422	0.0218574	0.159608	WT Allograft vs WT Ctr
BIRC6	0.00611232	0.0220401	-0.159012	WT Allograft vs WT Ctr
PCDH15	0.00619284	0.0222266	-0.162808	WT Allograft vs WT Ctr
DEK	0.00622793	0.0223267	-0.219224	WT Allograft vs WT Ctr
RDH11	0.00624194	0.0223491	0.203282	WT Allograft vs WT Ctr
TUBB2B	0.00624538	0.0223549	0.156843	WT Allograft vs WT Ctr
GALR1	0.00644201	0.0228706	-0.172407	WT Allograft vs WT Ctr
XBP1	0.00697492	0.0243663	0.153265	WT Allograft vs WT Ctr
IFI27L2	0.0070571	0.0245901	0.240725	WT Allograft vs WT Ctr
SAR1B	0.00709955	0.0247169	0.179186	WT Allograft vs WT Ctr
COMT	0.0072162	0.0250228	-0.185361	WT Allograft vs WT Ctr
SUMO1	0.00723008	0.0250478	-0.161357	WT Allograft vs WT Ctr
CIAO2B	0.00725014	0.0250868	0.16531	WT Allograft vs WT Ctr
VPS13C	0.00741189	0.0255134	-0.151393	WT Allograft vs WT Ctr
LAP3	0.00745285	0.0256182	-0.157894	WT Allograft vs WT Ctr
PHF20L1	0.0075237	0.0257965	-0.155711	WT Allograft vs WT Ctr
NSD2	0.00755059	0.0258596	-0.151367	WT Allograft vs WT Ctr
PON2	0.00757418	0.0259041	0.153623	WT Allograft vs WT Ctr
KIF13A	0.00794863	0.0268761	-0.166864	WT Allograft vs WT Ctr
NUFIP2	0.00797417	0.0269327	-0.177457	WT Allograft vs WT Ctr
RSRP1	0.00850098	0.0283126	-0.222207	WT Allograft vs WT Ctr
MED13L	0.00870706	0.028873	-0.177768	WT Allograft vs WT Ctr
GPBP1	0.00884482	0.0292188	-0.165607	WT Allograft vs WT Ctr
PSMD11	0.00885219	0.0292352	-0.193425	WT Allograft vs WT Ctr
SELENOK	0.00889476	0.0293282	0.274478	WT Allograft vs WT Ctr
WASL	0.00903685	0.0296845	-0.162425	WT Allograft vs WT Ctr
LAPTM4A	0.00913818	0.029961	0.278187	WT Allograft vs WT Ctr
FAIM2	0.00916543	0.030026	0.154226	WT Allograft vs WT Ctr
CHD2	0.00919855	0.030062	-0.15696	WT Allograft vs WT Ctr
OS9	0.00923647	0.0301456	0.181676	WT Allograft vs WT Ctr
SOX10	0.00939273	0.0304927	0.225915	WT Allograft vs WT Ctr
UBE2B	0.00953898	0.0308207	-0.219254	WT Allograft vs WT Ctr
CSNK1D	0.00960826	0.0309619	-0.157977	WT Allograft vs WT Ctr
OAZ1	0.00964422	0.0310532	0.161512	WT Allograft vs WT Ctr
BLOC1S1	0.0097284	0.0312465	0.26362	WT Allograft vs WT Ctr
NACA	0.00974137	0.0312671	0.201102	WT Allograft vs WT Ctr
HSPE1	0.00985466	0.0315396	-0.214952	WT Allograft vs WT Ctr
PSENEN	0.00985913	0.0315456	0.174803	WT Allograft vs WT Ctr
TLE4	0.00988807	0.0315729	-0.18046	WT Allograft vs WT Ctr
TRA2B	0.0103112	0.0325149	-0.21907	WT Allograft vs WT Ctr
LRCH3	0.0103953	0.0326959	-0.180326	WT Allograft vs WT Ctr
CREB5	0.0104011	0.032705	-0.193979	WT Allograft vs WT Ctr
RPS11	0.0104458	0.0327954	0.167715	WT Allograft vs WT Ctr
EIF2S2	0.0110026	0.0340966	-0.157132	WT Allograft vs WT Ctr
ARF1	0.0110645	0.0342277	0.177669	WT Allograft vs WT Ctr
ANKRD17	0.0110801	0.0342584	-0.155555	WT Allograft vs WT Ctr
RBM25	0.0115494	0.0352809	-0.200268	WT Allograft vs WT Ctr
EMC4	0.0117006	0.0355913	0.157769	WT Allograft vs WT Ctr
APOE	0.0116995	0.0355913	0.187054	WT Allograft vs WT Ctr
KDM2A	0.0118016	0.035765	-0.15149	WT Allograft vs WT Ctr
SNX1	0.0118654	0.0359227	-0.205261	WT Allograft vs WT Ctr
ADAR	0.0119867	0.0362002	-0.158475	WT Allograft vs WT Ctr
NLGN3	0.0120653	0.0363655	0.22263	WT Allograft vs WT Ctr
RPAIN	0.0126618	0.0377895	-0.250214	WT Allograft vs WT Ctr
ARPP19	0.0126719	0.0378022	0.250375	WT Allograft vs WT Ctr
UBE2D3	0.0128365	0.0381811	-0.167488	WT Allograft vs WT Ctr
JUN	0.012841	0.0381854	-0.235129	WT Allograft vs WT Ctr
BRI3	0.0129326	0.038411	-0.154598	WT Allograft vs WT Ctr
VEGFB	0.0130089	0.0385438	0.166143	WT Allograft vs WT Ctr
AGL	0.0132718	0.0391706	0.153012	WT Allograft vs WT Ctr
RPS5	0.0137132	0.0402764	0.290117	WT Allograft vs WT Ctr
KMT2E	0.0141747	0.0412987	-0.164372	WT Allograft vs WT Ctr
TALDO1	0.0142684	0.0415104	0.237541	WT Allograft vs WT Ctr
ENY2	0.0143984	0.0417789	-0.169484	WT Allograft vs WT Ctr
SF3B1	0.0146495	0.0422855	-0.157337	WT Allograft vs WT Ctr
MTSS1	0.0146642	0.0422988	0.15034	WT Allograft vs WT Ctr
UNC50	0.0148773	0.0427925	-0.187631	WT Allograft vs WT Ctr
ZC2HC1A	0.0152894	0.0437716	-0.154886	WT Allograft vs WT Ctr
KMT2C	0.0155258	0.0442925	-0.203371	WT Allograft vs WT Ctr
HBD	0.0155902	0.0444453	0.174865	WT Allograft vs WT Ctr
MPC2	0.0159677	0.0453308	0.168523	WT Allograft vs WT Ctr
BEX1	0.015975	0.045341	0.174644	WT Allograft vs WT Ctr
HELLS	0.0160225	0.0454337	-0.150575	WT Allograft vs WT Ctr
PPM1K	0.0161658	0.045702	-0.178059	WT Allograft vs WT Ctr
CPLANE1	0.0162108	0.0457975	-0.16247	WT Allograft vs WT Ctr
HNRNPAB	0.0162555	0.0458496	-0.196723	WT Allograft vs WT Ctr
HCG18	0.0162788	0.0458942	-0.162185	WT Allograft vs WT Ctr
TOMM7	0.016359	0.0460439	0.249273	WT Allograft vs WT Ctr
MRPL36	0.0165542	0.0463726	-0.161288	WT Allograft vs WT Ctr
ERI3	0.0165854	0.0464263	-0.165849	WT Allograft vs WT Ctr
ATP5F1D	0.0168749	0.0470601	0.184972	WT Allograft vs WT Ctr
ZNF451	0.0168932	0.0470721	-0.150457	WT Allograft vs WT Ctr
ERCC6L2	0.016976	0.0472812	-0.157108	WT Allograft vs WT Ctr
PCM1	0.0172733	0.0478596	-0.1711	WT Allograft vs WT Ctr
CFL1	0.0173419	0.0479394	0.195427	WT Allograft vs WT Ctr
BAALC	0.0173714	0.0480101	0.263453	WT Allograft vs WT Ctr
GADD45A	0.0177004	0.0487869	-0.15896	WT Allograft vs WT Ctr
OLFM1	0.0178438	0.0490715	0.234735	WT Allograft vs WT Ctr
RPL32	0.0178497	0.0490767	0.172996	WT Allograft vs WT Ctr
RPS6	0.0181794	0.0496811	0.244225	WT Allograft vs WT Ctr
ARHGAP12	0.0182043	0.0497159	-0.17855	WT Allograft vs WT Ctr

## Sheet: HD Allograft vs HD Ctr
Gene	PVal	FDR	Log2FC	Comparison
MTRNR2L12	4.69189e-57	5.73021e-53	1.87133	HD Allograft vs HD Ctr
MT-CO2	2.20562e-21	1.34686e-17	0.746126	HD Allograft vs HD Ctr
MT-CO1	2.62903e-17	4.5869e-14	0.718739	HD Allograft vs HD Ctr
RPL18	1.75962e-16	2.68627e-13	-0.820479	HD Allograft vs HD Ctr
RPL3	5.5245e-16	7.49675e-13	-0.873566	HD Allograft vs HD Ctr
CLPB	7.51739e-16	8.34636e-13	-0.265931	HD Allograft vs HD Ctr
S100B	3.62974e-15	3.41e-12	-0.852269	HD Allograft vs HD Ctr
CALM1	1.07025e-13	7.6888e-11	-0.72504	HD Allograft vs HD Ctr
HPS6	1.19197e-13	8.08749e-11	-0.163004	HD Allograft vs HD Ctr
CHID1	2.01068e-13	1.22782e-10	-0.785699	HD Allograft vs HD Ctr
EID1	3.31673e-13	1.84124e-10	-0.713877	HD Allograft vs HD Ctr
BEX3	1.07874e-12	5.06719e-10	-0.807218	HD Allograft vs HD Ctr
METRN	1.37854e-12	5.61205e-10	-0.727032	HD Allograft vs HD Ctr
RPS24	3.57346e-12	1.36383e-09	-0.725905	HD Allograft vs HD Ctr
H2AZ1	7.39384e-12	2.65591e-09	-1.08143	HD Allograft vs HD Ctr
VDAC2	9.34573e-12	3.26113e-09	-0.873502	HD Allograft vs HD Ctr
FGF2	1.4043e-11	4.51334e-09	-0.157871	HD Allograft vs HD Ctr
FABP7	1.40141e-11	4.51334e-09	-0.858859	HD Allograft vs HD Ctr
PPIA	1.79438e-11	5.61918e-09	-0.725838	HD Allograft vs HD Ctr
GRPEL1	3.06935e-11	8.74024e-09	-0.352114	HD Allograft vs HD Ctr
PTMA	4.68997e-11	1.14557e-08	-0.72754	HD Allograft vs HD Ctr
EXOC2	4.98269e-11	1.17204e-08	-0.424669	HD Allograft vs HD Ctr
EIF1	4.99025e-11	1.17204e-08	-0.60191	HD Allograft vs HD Ctr
PORCN	5.2848e-11	1.2178e-08	-0.180889	HD Allograft vs HD Ctr
H3-3A	5.43602e-11	1.22945e-08	-0.619041	HD Allograft vs HD Ctr
GNAS	8.44575e-11	1.71913e-08	-0.620167	HD Allograft vs HD Ctr
OAZ1	8.36119e-11	1.71913e-08	-0.8948	HD Allograft vs HD Ctr
SNN	1.76741e-10	3.17433e-08	-0.283287	HD Allograft vs HD Ctr
CYB5B	2.22877e-10	3.83379e-08	-0.210867	HD Allograft vs HD Ctr
RNF175	2.29985e-10	3.90112e-08	-0.337552	HD Allograft vs HD Ctr
ANAPC11	2.41974e-10	3.99354e-08	-1.00078	HD Allograft vs HD Ctr
MT-ND3	3.19901e-10	5.20927e-08	0.678672	HD Allograft vs HD Ctr
RNF34	3.31454e-10	5.32637e-08	-0.328321	HD Allograft vs HD Ctr
MIR9-1HG	3.97054e-10	6.29769e-08	-0.649792	HD Allograft vs HD Ctr
RPL15	5.60007e-10	8.29655e-08	-0.660501	HD Allograft vs HD Ctr
SRP14	5.63836e-10	8.29655e-08	-0.571427	HD Allograft vs HD Ctr
RSL1D1	5.86009e-10	8.52015e-08	-0.82834	HD Allograft vs HD Ctr
VAPA	6.57286e-10	9.33422e-08	-0.83505	HD Allograft vs HD Ctr
RPS14	7.94198e-10	1.06588e-07	-0.835105	HD Allograft vs HD Ctr
RPL41	7.92376e-10	1.06588e-07	-0.770823	HD Allograft vs HD Ctr
TUSC2	1.10771e-09	1.399e-07	-0.43599	HD Allograft vs HD Ctr
RPS7	1.15194e-09	1.43557e-07	-0.554579	HD Allograft vs HD Ctr
RPS23	1.26907e-09	1.53083e-07	-0.599248	HD Allograft vs HD Ctr
MT-ND4	1.27852e-09	1.53083e-07	0.560237	HD Allograft vs HD Ctr
XIAP	1.57892e-09	1.78549e-07	-0.356973	HD Allograft vs HD Ctr
STX2	1.5669e-09	1.78549e-07	-0.263179	HD Allograft vs HD Ctr
UBE2H	1.8516e-09	2.07464e-07	-0.654099	HD Allograft vs HD Ctr
SPATA2L	2.1207e-09	2.31251e-07	-0.174023	HD Allograft vs HD Ctr
TMSB4X	2.33525e-09	2.52393e-07	-0.506437	HD Allograft vs HD Ctr
SUMO2	2.48032e-09	2.6341e-07	-0.928127	HD Allograft vs HD Ctr
TMEM59	3.30136e-09	3.25157e-07	-0.539539	HD Allograft vs HD Ctr
MEF2C	3.98111e-09	3.7691e-07	-0.164512	HD Allograft vs HD Ctr
H3-3B	4.30022e-09	4.00905e-07	-0.571315	HD Allograft vs HD Ctr
SNHG29	4.44085e-09	4.1088e-07	-0.968422	HD Allograft vs HD Ctr
NDFIP2	5.11466e-09	4.69664e-07	-0.21131	HD Allograft vs HD Ctr
RPL11	6.32701e-09	5.64027e-07	-0.658626	HD Allograft vs HD Ctr
PSMD10	6.66635e-09	5.89972e-07	-0.62628	HD Allograft vs HD Ctr
TMEM251	6.86581e-09	5.94696e-07	-0.19051	HD Allograft vs HD Ctr
RPL19	6.97164e-09	5.9961e-07	-0.733696	HD Allograft vs HD Ctr
QKI	7.67661e-09	6.51073e-07	-0.511593	HD Allograft vs HD Ctr
RPL6	9.66604e-09	8.02355e-07	-0.61724	HD Allograft vs HD Ctr
YBX1	1.01934e-08	8.1903e-07	-0.656071	HD Allograft vs HD Ctr
L3HYPDH	1.11312e-08	8.71442e-07	-0.2084	HD Allograft vs HD Ctr
RIOK2	1.2097e-08	9.29183e-07	-0.321702	HD Allograft vs HD Ctr
MPC2	1.43857e-08	1.07787e-06	-0.983716	HD Allograft vs HD Ctr
CHMP2A	1.7014e-08	1.22954e-06	-1.09877	HD Allograft vs HD Ctr
CHCHD2	1.82797e-08	1.31324e-06	-0.908708	HD Allograft vs HD Ctr
MT-ATP6	2.12657e-08	1.50999e-06	0.528059	HD Allograft vs HD Ctr
MARCKSL1	2.18863e-08	1.54507e-06	-0.589922	HD Allograft vs HD Ctr
GPT2	2.21821e-08	1.55695e-06	-0.253967	HD Allograft vs HD Ctr
EIF2A	2.35051e-08	1.62186e-06	-0.153255	HD Allograft vs HD Ctr
TRIM52	2.41625e-08	1.65785e-06	-0.165553	HD Allograft vs HD Ctr
PRMT6	2.53843e-08	1.72232e-06	-0.200561	HD Allograft vs HD Ctr
LBR	2.53048e-08	1.72232e-06	-0.213109	HD Allograft vs HD Ctr
ADIPOR1	2.64784e-08	1.78663e-06	-0.194028	HD Allograft vs HD Ctr
DNAJC15	2.70174e-08	1.81299e-06	-0.315229	HD Allograft vs HD Ctr
ALDH2	2.74768e-08	1.82048e-06	-0.544031	HD Allograft vs HD Ctr
NUFIP2	2.83777e-08	1.85336e-06	-0.392121	HD Allograft vs HD Ctr
ENDOG	2.91225e-08	1.89188e-06	-0.480727	HD Allograft vs HD Ctr
PANK2-AS1	3.08447e-08	1.98267e-06	-0.163712	HD Allograft vs HD Ctr
YWHAG	3.11508e-08	1.99185e-06	-0.409516	HD Allograft vs HD Ctr
RPS3	3.43997e-08	2.16559e-06	-0.545231	HD Allograft vs HD Ctr
PPIB	3.59865e-08	2.23098e-06	-0.549813	HD Allograft vs HD Ctr
PGRMC1	4.67708e-08	2.7864e-06	-0.493225	HD Allograft vs HD Ctr
SKP1	5.40176e-08	3.17171e-06	-0.647855	HD Allograft vs HD Ctr
RPS4X	5.38835e-08	3.17171e-06	-0.625447	HD Allograft vs HD Ctr
PSMD11	5.4737e-08	3.18173e-06	-0.252631	HD Allograft vs HD Ctr
DBI	5.99042e-08	3.41874e-06	-0.650497	HD Allograft vs HD Ctr
RPL10	6.44006e-08	3.60791e-06	-0.6207	HD Allograft vs HD Ctr
RPS27A	6.65909e-08	3.6967e-06	-0.559765	HD Allograft vs HD Ctr
AC006480.2	6.74635e-08	3.7282e-06	0.510792	HD Allograft vs HD Ctr
EMC7	7.79302e-08	4.24893e-06	-0.55048	HD Allograft vs HD Ctr
CLTA	7.84291e-08	4.25713e-06	-0.699005	HD Allograft vs HD Ctr
SLC2A4RG	8.70738e-08	4.66418e-06	-0.172152	HD Allograft vs HD Ctr
RAN	9.02407e-08	4.8127e-06	-0.987802	HD Allograft vs HD Ctr
VKORC1L1	9.07692e-08	4.81984e-06	-0.221511	HD Allograft vs HD Ctr
TMCC1	1.03452e-07	5.33103e-06	-0.312746	HD Allograft vs HD Ctr
RSL24D1	1.22932e-07	6.17846e-06	-0.901919	HD Allograft vs HD Ctr
YIPF6	1.36606e-07	6.83257e-06	-0.293872	HD Allograft vs HD Ctr
DPY19L4	1.39895e-07	6.91718e-06	0.181926	HD Allograft vs HD Ctr
SPCS1	1.46311e-07	7.11911e-06	-0.551232	HD Allograft vs HD Ctr
ATP5PF	1.46233e-07	7.11911e-06	-0.757028	HD Allograft vs HD Ctr
VBP1	1.50798e-07	7.24751e-06	-0.91952	HD Allograft vs HD Ctr
BEX4	1.55501e-07	7.34011e-06	-0.68408	HD Allograft vs HD Ctr
MT-CO3	1.55026e-07	7.34011e-06	0.517731	HD Allograft vs HD Ctr
TBCB	1.57841e-07	7.41429e-06	-0.992667	HD Allograft vs HD Ctr
RPS18	1.69894e-07	7.83025e-06	-0.635973	HD Allograft vs HD Ctr
ZDHHC5	1.69902e-07	7.83025e-06	-0.163934	HD Allograft vs HD Ctr
GTPBP6	1.70798e-07	7.84193e-06	-0.225804	HD Allograft vs HD Ctr
TMEM60	1.77882e-07	8.13662e-06	-0.387827	HD Allograft vs HD Ctr
HMGB1	1.81609e-07	8.24531e-06	-0.545181	HD Allograft vs HD Ctr
CHST8	1.87368e-07	8.47528e-06	-0.166486	HD Allograft vs HD Ctr
TFG	1.90858e-07	8.53826e-06	-0.251576	HD Allograft vs HD Ctr
SELENOT	1.90757e-07	8.53826e-06	-0.465158	HD Allograft vs HD Ctr
PSMA7	1.91737e-07	8.54631e-06	-0.833285	HD Allograft vs HD Ctr
UFD1	1.93404e-07	8.58926e-06	-0.373886	HD Allograft vs HD Ctr
UBB	2.08383e-07	9.18766e-06	-0.988449	HD Allograft vs HD Ctr
PGM1	2.2133e-07	9.68855e-06	-0.477576	HD Allograft vs HD Ctr
TTC19	2.37563e-07	1.02521e-05	-0.273702	HD Allograft vs HD Ctr
PEBP1	2.40543e-07	1.03442e-05	-0.506228	HD Allograft vs HD Ctr
ZNF22	2.70512e-07	1.15516e-05	-0.788721	HD Allograft vs HD Ctr
SOD1	2.83093e-07	1.20468e-05	-0.886006	HD Allograft vs HD Ctr
CPNE3	2.85623e-07	1.21122e-05	-0.575639	HD Allograft vs HD Ctr
VIM	2.91928e-07	1.23368e-05	-0.790179	HD Allograft vs HD Ctr
METTL9	3.02996e-07	1.27217e-05	-0.772261	HD Allograft vs HD Ctr
NDUFB10	3.12159e-07	1.30562e-05	-0.848473	HD Allograft vs HD Ctr
RPS19	3.16549e-07	1.31946e-05	-0.525173	HD Allograft vs HD Ctr
UXT	3.26393e-07	1.3467e-05	-0.575771	HD Allograft vs HD Ctr
EIF3K	3.7028e-07	1.50741e-05	-0.812363	HD Allograft vs HD Ctr
MARCHF9	3.80154e-07	1.54246e-05	-0.172985	HD Allograft vs HD Ctr
NDUFA4	3.94318e-07	1.58415e-05	-0.485007	HD Allograft vs HD Ctr
FTH1	3.98301e-07	1.5949e-05	-0.475017	HD Allograft vs HD Ctr
TUBA1A	4.11759e-07	1.63273e-05	-0.586354	HD Allograft vs HD Ctr
ATP2A2	4.22953e-07	1.67169e-05	-0.244224	HD Allograft vs HD Ctr
ACTG1	4.56548e-07	1.79287e-05	-0.50406	HD Allograft vs HD Ctr
RBM15B	4.71661e-07	1.84628e-05	-0.197493	HD Allograft vs HD Ctr
ARPC1A	4.77192e-07	1.86196e-05	-0.343465	HD Allograft vs HD Ctr
CDC42BPB	4.80544e-07	1.86907e-05	-0.202678	HD Allograft vs HD Ctr
ATXN7L3B	5.21538e-07	2.00932e-05	-0.63162	HD Allograft vs HD Ctr
SNX1	5.33865e-07	2.03375e-05	-0.415091	HD Allograft vs HD Ctr
P4HB	5.34541e-07	2.03375e-05	-0.289575	HD Allograft vs HD Ctr
INSR	5.33561e-07	2.03375e-05	0.23382	HD Allograft vs HD Ctr
ZC3H7A	5.39411e-07	2.04591e-05	0.251002	HD Allograft vs HD Ctr
UBE2E2	5.75754e-07	2.16015e-05	-0.245271	HD Allograft vs HD Ctr
RCE1	5.95054e-07	2.22244e-05	-0.202698	HD Allograft vs HD Ctr
COX7B	6.52871e-07	2.38476e-05	-0.881867	HD Allograft vs HD Ctr
EEF1D	6.50845e-07	2.38476e-05	-0.399356	HD Allograft vs HD Ctr
RAPGEF1	6.54133e-07	2.38476e-05	-0.245789	HD Allograft vs HD Ctr
TMEM186	6.51667e-07	2.38476e-05	-0.153838	HD Allograft vs HD Ctr
ZNF800	6.66064e-07	2.41016e-05	-0.29593	HD Allograft vs HD Ctr
SERPINE2	7.09379e-07	2.53323e-05	-0.48577	HD Allograft vs HD Ctr
CIRBP	7.18007e-07	2.55656e-05	-0.556794	HD Allograft vs HD Ctr
AKR7A2	7.64532e-07	2.69764e-05	-0.466119	HD Allograft vs HD Ctr
MRPS28	8.2286e-07	2.87954e-05	-0.398094	HD Allograft vs HD Ctr
SESN3	8.32841e-07	2.89786e-05	-0.458603	HD Allograft vs HD Ctr
PHF23	8.56081e-07	2.97026e-05	-0.474996	HD Allograft vs HD Ctr
MT-ATP8	8.63927e-07	2.98899e-05	0.95765	HD Allograft vs HD Ctr
ELOC	8.78699e-07	3.01764e-05	-0.764277	HD Allograft vs HD Ctr
EGFR	9.14192e-07	3.0928e-05	-0.179721	HD Allograft vs HD Ctr
EIF5	9.66711e-07	3.25246e-05	-0.699025	HD Allograft vs HD Ctr
MRFAP1	9.95219e-07	3.33918e-05	-0.655725	HD Allograft vs HD Ctr
ESD	1.08385e-06	3.60684e-05	-0.528108	HD Allograft vs HD Ctr
PFN2	1.1029e-06	3.66026e-05	-0.8006	HD Allograft vs HD Ctr
HIKESHI	1.11734e-06	3.68933e-05	-0.706668	HD Allograft vs HD Ctr
RALA	1.14045e-06	3.73902e-05	-0.675248	HD Allograft vs HD Ctr
CCND3	1.25014e-06	4.06064e-05	-0.15436	HD Allograft vs HD Ctr
RFK	1.24807e-06	4.06064e-05	-0.444808	HD Allograft vs HD Ctr
NACA	1.26543e-06	4.0994e-05	-0.457484	HD Allograft vs HD Ctr
ING3	1.27726e-06	4.11425e-05	-0.15407	HD Allograft vs HD Ctr
RPL39	1.29995e-06	4.1561e-05	-0.687992	HD Allograft vs HD Ctr
GNA11	1.32095e-06	4.20124e-05	0.192146	HD Allograft vs HD Ctr
TBC1D14	1.36853e-06	4.34125e-05	-0.263868	HD Allograft vs HD Ctr
RPL4	1.41574e-06	4.44483e-05	-0.850194	HD Allograft vs HD Ctr
RPL5	1.42548e-06	4.45253e-05	-0.560258	HD Allograft vs HD Ctr
SLC25A27	1.50967e-06	4.67959e-05	0.186641	HD Allograft vs HD Ctr
ARMC10	1.53719e-06	4.75282e-05	0.156954	HD Allograft vs HD Ctr
CZIB	1.55579e-06	4.7982e-05	-0.353076	HD Allograft vs HD Ctr
CREB3	1.58128e-06	4.84459e-05	-0.287633	HD Allograft vs HD Ctr
COMMD6	1.58273e-06	4.84459e-05	-0.941079	HD Allograft vs HD Ctr
RPL32	1.62677e-06	4.95455e-05	-0.552015	HD Allograft vs HD Ctr
PRDX1	1.67565e-06	5.09073e-05	-0.52055	HD Allograft vs HD Ctr
PDXDC2P-NPIPB14P	1.71036e-06	5.17045e-05	0.27356	HD Allograft vs HD Ctr
CEBPZOS	1.85017e-06	5.5539e-05	-0.284302	HD Allograft vs HD Ctr
THUMPD3	1.86993e-06	5.57845e-05	-0.356018	HD Allograft vs HD Ctr
HSP90AB1	1.89625e-06	5.63478e-05	-0.462395	HD Allograft vs HD Ctr
PSMG1	2.01234e-06	5.95077e-05	-0.360787	HD Allograft vs HD Ctr
SRSF3	2.06959e-06	6.07595e-05	-0.616664	HD Allograft vs HD Ctr
RACK1	2.17862e-06	6.33511e-05	-0.554037	HD Allograft vs HD Ctr
PPAT	2.31542e-06	6.70101e-05	-0.18101	HD Allograft vs HD Ctr
RAB5IF	2.33997e-06	6.75604e-05	-0.373434	HD Allograft vs HD Ctr
GLIPR2	2.50372e-06	7.14437e-05	-0.191318	HD Allograft vs HD Ctr
SEC11A	2.5107e-06	7.1476e-05	-0.560101	HD Allograft vs HD Ctr
TSC22D1	2.58482e-06	7.30751e-05	-0.512657	HD Allograft vs HD Ctr
GLRX5	2.60141e-06	7.32051e-05	-0.87698	HD Allograft vs HD Ctr
TBCC	2.6271e-06	7.37581e-05	-0.235214	HD Allograft vs HD Ctr
TMEM43	2.67511e-06	7.47623e-05	-0.166228	HD Allograft vs HD Ctr
TXNL1	2.69785e-06	7.52255e-05	-0.699631	HD Allograft vs HD Ctr
FAU	2.73304e-06	7.58557e-05	-0.477027	HD Allograft vs HD Ctr
HINT1	2.74701e-06	7.59033e-05	-0.573601	HD Allograft vs HD Ctr
ARL13B	2.79321e-06	7.70055e-05	-0.269612	HD Allograft vs HD Ctr
RPS13	2.8821e-06	7.82201e-05	-0.450043	HD Allograft vs HD Ctr
C4orf3	2.99902e-06	8.10333e-05	-0.652321	HD Allograft vs HD Ctr
AC008771.1	3.01654e-06	8.13266e-05	0.167065	HD Allograft vs HD Ctr
HACD3	3.02373e-06	8.1341e-05	-0.443647	HD Allograft vs HD Ctr
UFC1	3.05911e-06	8.2112e-05	-0.777357	HD Allograft vs HD Ctr
CHRM3	3.11051e-06	8.31261e-05	0.17078	HD Allograft vs HD Ctr
PARL	3.1187e-06	8.31631e-05	-0.450696	HD Allograft vs HD Ctr
GAPDH	3.17319e-06	8.44318e-05	-0.542537	HD Allograft vs HD Ctr
COX7C	3.1844e-06	8.45458e-05	-0.596778	HD Allograft vs HD Ctr
ERCC6L2	3.19958e-06	8.47645e-05	0.221452	HD Allograft vs HD Ctr
SRP9	3.35301e-06	8.84455e-05	-0.743354	HD Allograft vs HD Ctr
NTM	3.39445e-06	8.91321e-05	0.526735	HD Allograft vs HD Ctr
DNAJC9	3.39693e-06	8.91321e-05	-0.252606	HD Allograft vs HD Ctr
GABARAPL2	3.40093e-06	8.91321e-05	-0.633092	HD Allograft vs HD Ctr
NDUFAB1	3.44183e-06	8.98186e-05	-0.751473	HD Allograft vs HD Ctr
RPS28	3.45231e-06	8.99e-05	-0.566225	HD Allograft vs HD Ctr
KRT10	3.64764e-06	9.45831e-05	-0.703709	HD Allograft vs HD Ctr
TRMT11	3.74518e-06	9.69064e-05	-0.304117	HD Allograft vs HD Ctr
ACTB	3.83268e-06	9.89608e-05	-0.31018	HD Allograft vs HD Ctr
RGPD5	3.87404e-06	9.98178e-05	0.262581	HD Allograft vs HD Ctr
MTPN	4.11637e-06	0.000105616	-0.875116	HD Allograft vs HD Ctr
VAMP2	4.18996e-06	0.000107279	-0.710818	HD Allograft vs HD Ctr
TMEM205	4.24927e-06	0.000108117	-0.195897	HD Allograft vs HD Ctr
SLC25A5	4.4418e-06	0.000112547	-0.702068	HD Allograft vs HD Ctr
PGD	4.45689e-06	0.000112696	-0.188558	HD Allograft vs HD Ctr
LINC00641	4.76567e-06	0.000118299	-0.156142	HD Allograft vs HD Ctr
TUBB2B	4.92866e-06	0.000122097	-0.614194	HD Allograft vs HD Ctr
NDUFS6	4.98401e-06	0.000123218	-0.807242	HD Allograft vs HD Ctr
RIT2	5.01725e-06	0.000123789	-0.428289	HD Allograft vs HD Ctr
UBA6	5.10937e-06	0.000125808	0.275474	HD Allograft vs HD Ctr
MSRB2	5.20825e-06	0.000127985	-0.563052	HD Allograft vs HD Ctr
CHCHD3	5.24368e-06	0.000128596	-0.599449	HD Allograft vs HD Ctr
COMMD5	5.59856e-06	0.000136477	-0.198499	HD Allograft vs HD Ctr
PPP2CA	5.63064e-06	0.000136825	-0.246746	HD Allograft vs HD Ctr
MED23	5.66196e-06	0.000137201	0.169527	HD Allograft vs HD Ctr
DIPK1B	5.74805e-06	0.000138191	-0.276113	HD Allograft vs HD Ctr
COA1	5.81432e-06	0.000139509	-0.243	HD Allograft vs HD Ctr
SEC11C	5.84941e-06	0.000140076	-0.474558	HD Allograft vs HD Ctr
PHB	5.97018e-06	0.00014241	-0.612887	HD Allograft vs HD Ctr
PACC1	6.32172e-06	0.000149917	-0.417421	HD Allograft vs HD Ctr
TERF2IP	6.36969e-06	0.000150762	-0.808033	HD Allograft vs HD Ctr
RPL13	6.54037e-06	0.000154502	-0.42742	HD Allograft vs HD Ctr
ZDHHC2	6.5723e-06	0.000154658	-0.301744	HD Allograft vs HD Ctr
ZNF385D	6.65531e-06	0.00015631	0.174864	HD Allograft vs HD Ctr
TUBB	6.79746e-06	0.00015908	-0.791216	HD Allograft vs HD Ctr
FAM216A	6.80717e-06	0.00015908	-0.299568	HD Allograft vs HD Ctr
EMP2	6.81232e-06	0.00015908	-0.552775	HD Allograft vs HD Ctr
CXXC5	7.24944e-06	0.000167368	-0.583576	HD Allograft vs HD Ctr
BORCS7	7.36784e-06	0.00016978	-0.553634	HD Allograft vs HD Ctr
CNBP	7.7861e-06	0.000177741	-0.867944	HD Allograft vs HD Ctr
TMEM145	8.23874e-06	0.000187025	0.299174	HD Allograft vs HD Ctr
PSMA3-AS1	8.44004e-06	0.000190881	0.50144	HD Allograft vs HD Ctr
ACSL3	8.92029e-06	0.000200042	-0.257054	HD Allograft vs HD Ctr
TMEM222	9.07863e-06	0.000203072	-0.262283	HD Allograft vs HD Ctr
IGFBP2	9.80047e-06	0.000216443	-0.838796	HD Allograft vs HD Ctr
TPT1	1.01017e-05	0.000221891	-0.463202	HD Allograft vs HD Ctr
SEPTIN7	1.05047e-05	0.000227069	-0.45071	HD Allograft vs HD Ctr
CDC40	1.09594e-05	0.000236062	-0.443533	HD Allograft vs HD Ctr
MED10	1.09849e-05	0.000236195	-0.351308	HD Allograft vs HD Ctr
SNX3	1.10786e-05	0.00023779	-0.709457	HD Allograft vs HD Ctr
TXNDC9	1.131e-05	0.000242324	-0.272201	HD Allograft vs HD Ctr
LRRC59	1.13692e-05	0.000242324	-0.303571	HD Allograft vs HD Ctr
HSPB11	1.16517e-05	0.000246624	-0.172133	HD Allograft vs HD Ctr
PSMD4	1.17063e-05	0.000247351	-0.532004	HD Allograft vs HD Ctr
TMX3	1.22057e-05	0.000256571	0.151979	HD Allograft vs HD Ctr
IBTK	1.32441e-05	0.000276025	-0.32094	HD Allograft vs HD Ctr
DYNLL1	1.37769e-05	0.000286152	-0.53109	HD Allograft vs HD Ctr
TSPO	1.37665e-05	0.000286152	-0.311828	HD Allograft vs HD Ctr
TIPRL	1.39037e-05	0.000288295	-0.56345	HD Allograft vs HD Ctr
SRSF9	1.40559e-05	0.000290957	-0.818193	HD Allograft vs HD Ctr
MBNL2	1.43581e-05	0.000296208	0.176806	HD Allograft vs HD Ctr
RPS15	1.47652e-05	0.000304094	-0.519866	HD Allograft vs HD Ctr
SLC44A1	1.48455e-05	0.00030472	-0.190594	HD Allograft vs HD Ctr
PPP1R14B	1.48241e-05	0.00030472	-0.768039	HD Allograft vs HD Ctr
AC097382.3	1.57395e-05	0.000317395	-0.152375	HD Allograft vs HD Ctr
CFL1	1.57118e-05	0.000317395	-0.474132	HD Allograft vs HD Ctr
RPL7	1.60061e-05	0.000322046	-0.699587	HD Allograft vs HD Ctr
ENOPH1	1.60832e-05	0.000323066	-0.588077	HD Allograft vs HD Ctr
MRPS11	1.62444e-05	0.000325768	-0.277576	HD Allograft vs HD Ctr
TUBB4B	1.63711e-05	0.000326716	-0.781323	HD Allograft vs HD Ctr
MRPL16	1.64493e-05	0.000327725	-0.43974	HD Allograft vs HD Ctr
ABCA3	1.66067e-05	0.000330322	-0.380266	HD Allograft vs HD Ctr
EIF3B	1.70279e-05	0.000338148	-0.205299	HD Allograft vs HD Ctr
FTL	1.72005e-05	0.000341022	-0.484646	HD Allograft vs HD Ctr
ACP2	1.75137e-05	0.000344706	-0.176769	HD Allograft vs HD Ctr
SAC3D1	1.75676e-05	0.000344706	-0.365721	HD Allograft vs HD Ctr
OGFR	1.76314e-05	0.000345084	-0.229663	HD Allograft vs HD Ctr
ATP5MC2	1.76911e-05	0.000345698	-0.724878	HD Allograft vs HD Ctr
SSR2	1.81348e-05	0.000353802	-0.497353	HD Allograft vs HD Ctr
STMN1	1.87378e-05	0.000364403	-0.548168	HD Allograft vs HD Ctr
ZNF808	1.91941e-05	0.000372092	-0.236405	HD Allograft vs HD Ctr
RPS3A	1.97261e-05	0.000381798	-0.412422	HD Allograft vs HD Ctr
ARPC3	1.99321e-05	0.000385176	-0.701948	HD Allograft vs HD Ctr
SLC27A5	2.03452e-05	0.000391301	-0.290958	HD Allograft vs HD Ctr
F3	2.06209e-05	0.000395979	-0.191985	HD Allograft vs HD Ctr
GSTP1	2.08649e-05	0.000400036	-0.755119	HD Allograft vs HD Ctr
EIF3F	2.10166e-05	0.000400429	-0.492958	HD Allograft vs HD Ctr
C11orf96	2.17512e-05	0.000413137	-0.673986	HD Allograft vs HD Ctr
TAFA5	2.18195e-05	0.000413792	-0.30135	HD Allograft vs HD Ctr
GLG1	2.20593e-05	0.00041769	0.369438	HD Allograft vs HD Ctr
PLEKHA3	2.21703e-05	0.000419142	-0.191386	HD Allograft vs HD Ctr
JAGN1	2.23848e-05	0.000421892	-0.359483	HD Allograft vs HD Ctr
AP2S1	2.32671e-05	0.000435829	-0.833057	HD Allograft vs HD Ctr
ANO6	2.33259e-05	0.000436263	0.163124	HD Allograft vs HD Ctr
ATP5MC1	2.42687e-05	0.000453202	-0.795274	HD Allograft vs HD Ctr
UBL3	2.43503e-05	0.000454031	-0.583993	HD Allograft vs HD Ctr
C19orf53	2.48655e-05	0.000461522	-0.812111	HD Allograft vs HD Ctr
CMTM5	2.56454e-05	0.000473123	-0.535866	HD Allograft vs HD Ctr
NEU4	2.61972e-05	0.000481122	-0.8583	HD Allograft vs HD Ctr
CMTM6	2.6174e-05	0.000481122	-0.172371	HD Allograft vs HD Ctr
NRBF2	2.64032e-05	0.000483541	-0.365959	HD Allograft vs HD Ctr
PLCG2	2.69359e-05	0.000489536	-0.741465	HD Allograft vs HD Ctr
TXNDC17	2.92744e-05	0.000525005	-0.255789	HD Allograft vs HD Ctr
NDUFC1	3.08572e-05	0.000549358	-0.868446	HD Allograft vs HD Ctr
CBX5	3.10703e-05	0.000552346	-0.564781	HD Allograft vs HD Ctr
PNMA1	3.16472e-05	0.000561783	-0.579787	HD Allograft vs HD Ctr
DYNLRB1	3.19015e-05	0.000565477	-0.865178	HD Allograft vs HD Ctr
IGLON5	3.21639e-05	0.000569302	-0.151265	HD Allograft vs HD Ctr
RCN2	3.25786e-05	0.000574146	-0.41654	HD Allograft vs HD Ctr
MYL6	3.26816e-05	0.00057513	-0.496094	HD Allograft vs HD Ctr
RPAIN	3.34985e-05	0.000587812	-0.504745	HD Allograft vs HD Ctr
COPZ1	3.46294e-05	0.000605048	-0.455489	HD Allograft vs HD Ctr
TSC1	3.47267e-05	0.000605121	0.21218	HD Allograft vs HD Ctr
GBF1	3.4811e-05	0.000605622	0.292143	HD Allograft vs HD Ctr
PAXX	3.50746e-05	0.000608475	-0.236766	HD Allograft vs HD Ctr
MLLT11	3.78163e-05	0.000648152	-0.571624	HD Allograft vs HD Ctr
CLTC	3.79759e-05	0.00064862	-0.437814	HD Allograft vs HD Ctr
C1QBP	3.83284e-05	0.000651957	-0.568367	HD Allograft vs HD Ctr
RRP36	3.85629e-05	0.000653751	-0.289978	HD Allograft vs HD Ctr
SRI	3.85372e-05	0.000653751	-0.544696	HD Allograft vs HD Ctr
MRPL41	3.85945e-05	0.000653751	-0.681957	HD Allograft vs HD Ctr
PARK7	3.87576e-05	0.000655604	-0.534497	HD Allograft vs HD Ctr
CNIH4	3.99991e-05	0.000672877	-0.26298	HD Allograft vs HD Ctr
MRPL9	4.02034e-05	0.000675384	-0.293124	HD Allograft vs HD Ctr
RPL30	4.10682e-05	0.000687772	-0.449123	HD Allograft vs HD Ctr
ETNK1	4.11098e-05	0.000687772	0.433389	HD Allograft vs HD Ctr
C12orf65	4.12462e-05	0.000689111	-0.367613	HD Allograft vs HD Ctr
CTSK	4.14326e-05	0.000690337	-0.178129	HD Allograft vs HD Ctr
PGLS	4.15892e-05	0.000692	-0.588167	HD Allograft vs HD Ctr
ARHGEF11	4.18363e-05	0.000695166	0.223031	HD Allograft vs HD Ctr
C1GALT1C1	4.25376e-05	0.000702891	-0.154716	HD Allograft vs HD Ctr
RPL7L1	4.29982e-05	0.000706962	-0.629202	HD Allograft vs HD Ctr
AL021368.4	4.30093e-05	0.000706962	0.180822	HD Allograft vs HD Ctr
AVEN	4.35216e-05	0.000712505	-0.172681	HD Allograft vs HD Ctr
PIM3	4.37298e-05	0.000714957	-0.150009	HD Allograft vs HD Ctr
LIMA1	4.39963e-05	0.000717648	-0.45254	HD Allograft vs HD Ctr
COQ2	4.54255e-05	0.000737742	-0.192477	HD Allograft vs HD Ctr
SPAG16	4.59232e-05	0.000744653	-0.492226	HD Allograft vs HD Ctr
STUB1	4.5973e-05	0.000744653	-0.678911	HD Allograft vs HD Ctr
TCF7L2	4.68789e-05	0.000756317	0.22162	HD Allograft vs HD Ctr
NDUFC2	4.71267e-05	0.000759079	-0.431186	HD Allograft vs HD Ctr
MTRNR2L8	4.75264e-05	0.000762732	0.590955	HD Allograft vs HD Ctr
MORF4L1	4.76947e-05	0.00076391	-0.561982	HD Allograft vs HD Ctr
PTMS	4.85208e-05	0.000774621	-0.55185	HD Allograft vs HD Ctr
PTCH1	4.88306e-05	0.000778548	0.327518	HD Allograft vs HD Ctr
YWHAZ	4.89874e-05	0.000779467	-0.435465	HD Allograft vs HD Ctr
PCDHGB6	4.99159e-05	0.000786609	-0.367931	HD Allograft vs HD Ctr
STX10	4.98695e-05	0.000786609	-0.260687	HD Allograft vs HD Ctr
DIP2A	4.99066e-05	0.000786609	0.371263	HD Allograft vs HD Ctr
MAP3K13	5.01742e-05	0.0007893	-0.240284	HD Allograft vs HD Ctr
NEU1	5.08222e-05	0.000795758	-0.170093	HD Allograft vs HD Ctr
CCDC14	5.10727e-05	0.000797636	0.410419	HD Allograft vs HD Ctr
LMAN2	5.173e-05	0.00080379	-0.420305	HD Allograft vs HD Ctr
MZT2B	5.20215e-05	0.000807292	-0.672723	HD Allograft vs HD Ctr
XRN2	5.40356e-05	0.000833254	-0.184323	HD Allograft vs HD Ctr
NFU1	5.52895e-05	0.000849372	-0.501562	HD Allograft vs HD Ctr
YWHAB	5.62501e-05	0.000861961	-0.521314	HD Allograft vs HD Ctr
MAGOH	5.72019e-05	0.000875447	-0.474099	HD Allograft vs HD Ctr
PRDX2	5.84954e-05	0.00089184	-0.397921	HD Allograft vs HD Ctr
PSMB1	5.90496e-05	0.000895866	-0.497879	HD Allograft vs HD Ctr
STMP1	5.98081e-05	0.000902888	-0.545779	HD Allograft vs HD Ctr
DYRK4	5.99238e-05	0.000903518	-0.330068	HD Allograft vs HD Ctr
TNFRSF12A	6.13154e-05	0.000922222	-0.195097	HD Allograft vs HD Ctr
USE1	6.14028e-05	0.000922402	-0.241494	HD Allograft vs HD Ctr
LDHB	6.1937e-05	0.000928938	-0.480145	HD Allograft vs HD Ctr
ARF4	6.2652e-05	0.000936558	-0.605029	HD Allograft vs HD Ctr
FKBP1A	6.27401e-05	0.000936729	-0.526221	HD Allograft vs HD Ctr
ATP5MC3	6.30322e-05	0.000939942	-0.676367	HD Allograft vs HD Ctr
OCIAD1	6.60454e-05	0.000978898	-0.474975	HD Allograft vs HD Ctr
GMPS	6.62198e-05	0.000980294	-0.308044	HD Allograft vs HD Ctr
SNU13	6.70816e-05	0.00099185	-0.559279	HD Allograft vs HD Ctr
NPM1	6.75283e-05	0.000996043	-0.540677	HD Allograft vs HD Ctr
UQCR11	6.80205e-05	0.00100209	-0.991184	HD Allograft vs HD Ctr
GRIPAP1	6.92183e-05	0.00101484	0.165526	HD Allograft vs HD Ctr
ATXN10	6.90677e-05	0.00101484	-0.608722	HD Allograft vs HD Ctr
KDELR1	7.04976e-05	0.00102989	-0.368708	HD Allograft vs HD Ctr
TMEM106B	7.12237e-05	0.00103801	-0.308638	HD Allograft vs HD Ctr
LMAN1	7.13442e-05	0.00103853	-0.279026	HD Allograft vs HD Ctr
LRRC4B	7.20422e-05	0.0010462	-0.505819	HD Allograft vs HD Ctr
FAM114A2	7.32785e-05	0.00106037	-0.259672	HD Allograft vs HD Ctr
XACT	7.51219e-05	0.00108192	0.283173	HD Allograft vs HD Ctr
RGS11	7.50957e-05	0.00108192	0.271459	HD Allograft vs HD Ctr
RPL35A	7.57127e-05	0.00108914	-0.416495	HD Allograft vs HD Ctr
SRSF8	7.66392e-05	0.00110117	-0.499617	HD Allograft vs HD Ctr
JPT1	7.75258e-05	0.0011126	-0.661289	HD Allograft vs HD Ctr
SLAIN1	7.76553e-05	0.00111315	-0.32239	HD Allograft vs HD Ctr
RWDD1	7.78454e-05	0.00111457	-0.711626	HD Allograft vs HD Ctr
ACBD6	7.81865e-05	0.00111814	-0.305065	HD Allograft vs HD Ctr
AC245060.7	7.90697e-05	0.00112945	0.29442	HD Allograft vs HD Ctr
PUF60	7.9782e-05	0.00113696	-0.644253	HD Allograft vs HD Ctr
COX6A1	8.29172e-05	0.00117207	-0.386656	HD Allograft vs HD Ctr
RABAC1	8.27629e-05	0.00117207	-0.515217	HD Allograft vs HD Ctr
GPM6B	8.41563e-05	0.00118684	-0.338993	HD Allograft vs HD Ctr
PSMD8	8.48123e-05	0.00119333	-0.611609	HD Allograft vs HD Ctr
PCMT1	8.6033e-05	0.00120911	-0.449551	HD Allograft vs HD Ctr
RPL23A	8.64101e-05	0.00121302	-0.631544	HD Allograft vs HD Ctr
OLFM1	8.6778e-05	0.00121679	-0.591052	HD Allograft vs HD Ctr
SRPK2	8.75532e-05	0.00122484	-0.589125	HD Allograft vs HD Ctr
TMED7	8.7935e-05	0.00122738	-0.527106	HD Allograft vs HD Ctr
IER3IP1	8.79356e-05	0.00122738	-0.377122	HD Allograft vs HD Ctr
DYNC1H1	9.06389e-05	0.00126079	-0.25254	HD Allograft vs HD Ctr
DHX36	9.14575e-05	0.00126354	-0.465608	HD Allograft vs HD Ctr
SLC1A1	9.14525e-05	0.00126354	-0.264127	HD Allograft vs HD Ctr
ARL3	9.17644e-05	0.00126635	-0.74008	HD Allograft vs HD Ctr
VEZT	9.38522e-05	0.00129078	0.324442	HD Allograft vs HD Ctr
FTX	9.42688e-05	0.00129506	0.505213	HD Allograft vs HD Ctr
MRPL4	9.47576e-05	0.00130031	-0.323596	HD Allograft vs HD Ctr
SDHC	9.52169e-05	0.00130514	-0.340566	HD Allograft vs HD Ctr
PARP14	9.58326e-05	0.00131064	0.270281	HD Allograft vs HD Ctr
LRWD1	9.57496e-05	0.00131064	-0.166251	HD Allograft vs HD Ctr
RPL22L1	9.70864e-05	0.00132306	-0.170503	HD Allograft vs HD Ctr
VPS33A	9.81176e-05	0.00133442	-0.159198	HD Allograft vs HD Ctr
THY1	9.96602e-05	0.00135239	-0.417593	HD Allograft vs HD Ctr
FUNDC2	0.000100487	0.0013621	-0.408863	HD Allograft vs HD Ctr
NKX2-2	0.00010151	0.00137292	-0.30553	HD Allograft vs HD Ctr
GLTP	0.000101626	0.00137296	-0.405528	HD Allograft vs HD Ctr
ZNF32	0.000102686	0.00138422	-0.545559	HD Allograft vs HD Ctr
WDCP	0.000104175	0.0014012	-0.254523	HD Allograft vs HD Ctr
RPL8	0.000104133	0.0014012	-0.448373	HD Allograft vs HD Ctr
MACROH2A1	0.00010429	0.0014012	-0.463216	HD Allograft vs HD Ctr
CSGALNACT2	0.000105616	0.00141746	0.167621	HD Allograft vs HD Ctr
OLIG1	0.000106386	0.00142622	-0.37561	HD Allograft vs HD Ctr
UBC	0.000106894	0.00143146	-0.464279	HD Allograft vs HD Ctr
NUCB2	0.000109928	0.00146317	-0.237541	HD Allograft vs HD Ctr
VTI1B	0.00011047	0.00146649	-0.610635	HD Allograft vs HD Ctr
SET	0.000111955	0.00147977	-0.48007	HD Allograft vs HD Ctr
COMMD4	0.000111758	0.00147977	-0.20319	HD Allograft vs HD Ctr
C4orf48	0.000113577	0.00149796	-0.570215	HD Allograft vs HD Ctr
ABAT	0.000114991	0.00151278	-0.446041	HD Allograft vs HD Ctr
RASSF2	0.000115072	0.00151278	-0.44617	HD Allograft vs HD Ctr
PSMD7	0.000115831	0.00152113	-0.222438	HD Allograft vs HD Ctr
ZFYVE1	0.000116443	0.00152588	-0.206582	HD Allograft vs HD Ctr
USP51	0.000116703	0.00152765	-0.168284	HD Allograft vs HD Ctr
ANKRD36C	0.000118144	0.00154386	0.559951	HD Allograft vs HD Ctr
RHOC	0.00011903	0.00154815	-0.654087	HD Allograft vs HD Ctr
ZNF462	0.000118912	0.00154815	0.551068	HD Allograft vs HD Ctr
DNAJC5	0.000118702	0.00154815	-0.345998	HD Allograft vs HD Ctr
TMED1	0.000119228	0.00154907	-0.361523	HD Allograft vs HD Ctr
YWHAE	0.00012056	0.00156472	-0.415093	HD Allograft vs HD Ctr
TMA7	0.000120864	0.0015649	-0.423496	HD Allograft vs HD Ctr
KCTD20	0.000120958	0.0015649	-0.418363	HD Allograft vs HD Ctr
EBPL	0.000123492	0.00159599	-0.377474	HD Allograft vs HD Ctr
SUB1	0.000124099	0.00160044	-0.504461	HD Allograft vs HD Ctr
CAMK2N1	0.0001244	0.00160263	-0.554284	HD Allograft vs HD Ctr
RAD51D	0.000126722	0.00162715	-0.177786	HD Allograft vs HD Ctr
RTN4RL2	0.000127747	0.00163198	-0.229808	HD Allograft vs HD Ctr
NENF	0.000128391	0.00163849	-0.681144	HD Allograft vs HD Ctr
MT-CYB	0.000129017	0.00164477	0.373521	HD Allograft vs HD Ctr
MRPS6	0.000131343	0.00167267	-0.505902	HD Allograft vs HD Ctr
CALM2	0.00013798	0.00174808	-0.480648	HD Allograft vs HD Ctr
IST1	0.000139652	0.00176195	0.241975	HD Allograft vs HD Ctr
HAX1	0.000141645	0.00178341	-0.258314	HD Allograft vs HD Ctr
TMEM263	0.000143065	0.00179574	-0.36244	HD Allograft vs HD Ctr
PCSK1N	0.000145665	0.00182275	-0.384641	HD Allograft vs HD Ctr
MYL12B	0.000146761	0.00182897	-0.892367	HD Allograft vs HD Ctr
TMBIM6	0.000147447	0.00183378	-0.377553	HD Allograft vs HD Ctr
MTX2	0.000148342	0.00184303	-0.390135	HD Allograft vs HD Ctr
ACER3	0.000149638	0.00185611	-0.167312	HD Allograft vs HD Ctr
PNKD	0.000151579	0.00187297	-0.723894	HD Allograft vs HD Ctr
BLOC1S4	0.000155319	0.00191535	-0.345324	HD Allograft vs HD Ctr
DLC1	0.000155418	0.00191535	0.198647	HD Allograft vs HD Ctr
GRSF1	0.000156328	0.00192269	-0.183284	HD Allograft vs HD Ctr
RPL7A	0.000158783	0.00194896	-0.398562	HD Allograft vs HD Ctr
ARF3	0.000159557	0.00195257	-0.153183	HD Allograft vs HD Ctr
VAT1	0.00016298	0.00198849	-0.157765	HD Allograft vs HD Ctr
SLC25A3	0.000163538	0.00199131	-0.553901	HD Allograft vs HD Ctr
HMGN1	0.000165968	0.00201488	-0.37053	HD Allograft vs HD Ctr
ADAP1	0.000167898	0.00203628	-0.156435	HD Allograft vs HD Ctr
TNFAIP6	0.000170178	0.00205687	-0.402049	HD Allograft vs HD Ctr
DNAAF2	0.000170308	0.00205687	-0.184645	HD Allograft vs HD Ctr
PDCD5	0.000170437	0.00205687	-0.619111	HD Allograft vs HD Ctr
H2AZ2	0.000172105	0.00207105	-0.547621	HD Allograft vs HD Ctr
PEX2	0.000175357	0.00210772	-0.237522	HD Allograft vs HD Ctr
UBE2S	0.00017787	0.00213128	-0.645978	HD Allograft vs HD Ctr
PAFAH1B3	0.000179559	0.00214155	-0.586783	HD Allograft vs HD Ctr
PRPF40A	0.000180182	0.00214479	-0.452405	HD Allograft vs HD Ctr
COPS8	0.000180812	0.00214602	-0.402355	HD Allograft vs HD Ctr
ARPC2	0.000181639	0.00215374	-0.569086	HD Allograft vs HD Ctr
SGIP1	0.000182171	0.00215587	0.185872	HD Allograft vs HD Ctr
RPN2	0.000182062	0.00215587	-0.232489	HD Allograft vs HD Ctr
DMTF1	0.000183706	0.00216972	0.203803	HD Allograft vs HD Ctr
RPS9	0.000185593	0.00218788	-0.510712	HD Allograft vs HD Ctr
SNRPA	0.000185855	0.00218886	-0.311825	HD Allograft vs HD Ctr
SNHG30	0.000187853	0.00221025	-0.23439	HD Allograft vs HD Ctr
NUTM2B-AS1	0.000191168	0.00224192	0.180738	HD Allograft vs HD Ctr
NRXN3	0.000191278	0.00224192	0.400254	HD Allograft vs HD Ctr
RPLP1	0.000192848	0.00225815	-0.397753	HD Allograft vs HD Ctr
NCOA1	0.00019808	0.00230396	-0.177397	HD Allograft vs HD Ctr
HSBP1	0.000199007	0.00231033	-0.683085	HD Allograft vs HD Ctr
MRPS35	0.000200763	0.00232851	-0.335879	HD Allograft vs HD Ctr
TELO2	0.000201043	0.00232954	-0.177043	HD Allograft vs HD Ctr
TAF1D	0.000203152	0.00234685	0.297444	HD Allograft vs HD Ctr
AP1S1	0.000204144	0.00235431	-0.573299	HD Allograft vs HD Ctr
PRELID3B	0.000207086	0.00238598	-0.195085	HD Allograft vs HD Ctr
PMPCB	0.000209531	0.00240733	0.317548	HD Allograft vs HD Ctr
ITM2B	0.000212879	0.00243435	-0.290117	HD Allograft vs HD Ctr
COMT	0.000212668	0.00243435	-0.282202	HD Allograft vs HD Ctr
TMEM14B	0.000214505	0.00244837	-0.337896	HD Allograft vs HD Ctr
CCDC43	0.000216656	0.00246655	-0.272967	HD Allograft vs HD Ctr
RPL36	0.000217175	0.0024696	-0.466738	HD Allograft vs HD Ctr
ADD1	0.000221064	0.0025045	-0.190178	HD Allograft vs HD Ctr
NUCB1	0.000223126	0.00252319	-0.313196	HD Allograft vs HD Ctr
NME1	0.000223663	0.00252458	-0.748294	HD Allograft vs HD Ctr
SOBP	0.000225937	0.00254554	0.525156	HD Allograft vs HD Ctr
RPL35	0.000227125	0.00255422	-0.505939	HD Allograft vs HD Ctr
ORMDL3	0.000229073	0.00256903	-0.187894	HD Allograft vs HD Ctr
CUL3	0.000230656	0.00258405	-0.258365	HD Allograft vs HD Ctr
PTPRN2	0.000233983	0.00261449	-0.169481	HD Allograft vs HD Ctr
SOX11	0.000235754	0.00263187	-0.260198	HD Allograft vs HD Ctr
WDR1	0.000236146	0.00263384	-0.341752	HD Allograft vs HD Ctr
RNF181	0.000236531	0.00263572	-0.277096	HD Allograft vs HD Ctr
REEP5	0.000237476	0.00264384	-0.358791	HD Allograft vs HD Ctr
ERP29	0.000239768	0.0026645	-0.473262	HD Allograft vs HD Ctr
CYRIB	0.000241981	0.00268177	-0.552154	HD Allograft vs HD Ctr
GRAMD1C	0.00024348	0.00269594	0.155314	HD Allograft vs HD Ctr
POMGNT2	0.00025868	0.00283402	-0.263374	HD Allograft vs HD Ctr
GON4L	0.00025987	0.00284136	-0.19597	HD Allograft vs HD Ctr
MIAT	0.0002619	0.00286098	0.232281	HD Allograft vs HD Ctr
RPS12	0.000266186	0.00289486	-0.575017	HD Allograft vs HD Ctr
NDUFA1	0.000266048	0.00289486	-0.55918	HD Allograft vs HD Ctr
RPL18A	0.000269453	0.00292519	-0.485937	HD Allograft vs HD Ctr
AC074032.1	0.000275409	0.00298453	-0.216595	HD Allograft vs HD Ctr
RRAGA	0.00027908	0.00301362	-0.656514	HD Allograft vs HD Ctr
STRAP	0.000278822	0.00301362	-0.426497	HD Allograft vs HD Ctr
HEXIM2	0.000279523	0.00301574	-0.15165	HD Allograft vs HD Ctr
RAB8A	0.000282527	0.00304306	-0.309555	HD Allograft vs HD Ctr
GNPTG	0.000284731	0.00305368	-0.303337	HD Allograft vs HD Ctr
PAN3	0.000290558	0.0030992	0.335244	HD Allograft vs HD Ctr
VEGFB	0.00029819	0.00317664	-0.507497	HD Allograft vs HD Ctr
SEMA6D	0.000298856	0.00317937	0.421732	HD Allograft vs HD Ctr
UBN2	0.000302986	0.00321212	0.215642	HD Allograft vs HD Ctr
MFSD3	0.000304259	0.00322003	-0.219308	HD Allograft vs HD Ctr
RPS6	0.000312712	0.00329805	-0.539241	HD Allograft vs HD Ctr
HNRNPF	0.000313902	0.0033049	-0.567421	HD Allograft vs HD Ctr
PHB2	0.000324107	0.00340062	-0.528486	HD Allograft vs HD Ctr
TMEM178A	0.000328612	0.00344197	-0.166086	HD Allograft vs HD Ctr
ASAH1	0.000329932	0.00344988	-0.308749	HD Allograft vs HD Ctr
UQCRH	0.000331191	0.00345713	-0.741197	HD Allograft vs HD Ctr
PRDM2	0.00033195	0.00346209	-0.232129	HD Allograft vs HD Ctr
SCARB2	0.000335253	0.00349355	-0.349174	HD Allograft vs HD Ctr
KAT6A	0.000340716	0.00353841	0.439386	HD Allograft vs HD Ctr
TARS3	0.000340432	0.00353841	-0.265448	HD Allograft vs HD Ctr
UBR3	0.000342235	0.00355116	0.248087	HD Allograft vs HD Ctr
NDUFB3	0.000343908	0.00356247	-0.706155	HD Allograft vs HD Ctr
KIAA0895L	0.000346562	0.00358692	0.308094	HD Allograft vs HD Ctr
CD63	0.000346946	0.00358785	-0.357595	HD Allograft vs HD Ctr
BCAS2	0.000348819	0.00360416	-0.272246	HD Allograft vs HD Ctr
LINC01116	0.000355142	0.0036664	0.208366	HD Allograft vs HD Ctr
ATP5PB	0.000358536	0.00369272	-0.210788	HD Allograft vs HD Ctr
HNRNPDL	0.000359232	0.00369301	-0.364562	HD Allograft vs HD Ctr
COL6A1	0.000359932	0.0036971	0.553921	HD Allograft vs HD Ctr
RBM6	0.000360354	0.00369832	0.482477	HD Allograft vs HD Ctr
LEPROT	0.000362462	0.00371371	-0.159118	HD Allograft vs HD Ctr
PIKFYVE	0.000363064	0.00371677	0.217454	HD Allograft vs HD Ctr
PDS5A	0.000364572	0.00372284	0.157413	HD Allograft vs HD Ctr
PRDX6	0.000369508	0.00377009	-0.507776	HD Allograft vs HD Ctr
AC133555.6	0.000371468	0.00378062	-0.173116	HD Allograft vs HD Ctr
TF	0.000373536	0.00379148	0.316534	HD Allograft vs HD Ctr
GTF2A2	0.000376735	0.00381831	-0.656774	HD Allograft vs HD Ctr
SMIM18	0.000381944	0.0038615	-0.241179	HD Allograft vs HD Ctr
RPL14	0.000391604	0.00394609	-0.601024	HD Allograft vs HD Ctr
IFIT3	0.000391327	0.00394609	-0.205009	HD Allograft vs HD Ctr
PNMA8B	0.000397474	0.00399206	-0.242098	HD Allograft vs HD Ctr
CISD1	0.000401979	0.00403068	-0.506224	HD Allograft vs HD Ctr
RPL21	0.000403378	0.00403808	-0.4273	HD Allograft vs HD Ctr
TAF7	0.000418448	0.00416504	-0.3859	HD Allograft vs HD Ctr
YAF2	0.00042195	0.00418988	-0.383215	HD Allograft vs HD Ctr
CCNI	0.000431386	0.00426946	-0.424722	HD Allograft vs HD Ctr
RSRC1	0.000433542	0.00428385	0.291374	HD Allograft vs HD Ctr
MARCHF1	0.000434881	0.00429362	0.293995	HD Allograft vs HD Ctr
CMTM8	0.000441236	0.00434231	-0.258374	HD Allograft vs HD Ctr
TMEM126B	0.000441146	0.00434231	-0.543858	HD Allograft vs HD Ctr
AASS	0.000446142	0.00438001	0.238231	HD Allograft vs HD Ctr
MLF2	0.000446763	0.00438258	-0.516528	HD Allograft vs HD Ctr
UBE2N	0.000448049	0.00438625	-0.651298	HD Allograft vs HD Ctr
SF3B4	0.000448943	0.00438986	-0.438841	HD Allograft vs HD Ctr
BSG	0.000455125	0.00443965	-0.312222	HD Allograft vs HD Ctr
R3HCC1	0.000458616	0.00446657	-0.157498	HD Allograft vs HD Ctr
DNMT3A	0.000462683	0.00449542	0.169374	HD Allograft vs HD Ctr
GPX1	0.000469018	0.00454252	-0.698081	HD Allograft vs HD Ctr
GET1	0.000472749	0.0045714	-0.569396	HD Allograft vs HD Ctr
ZNF814	0.000479417	0.0046249	0.195561	HD Allograft vs HD Ctr
YTHDF2	0.000480329	0.00463004	-0.481692	HD Allograft vs HD Ctr
UQCR10	0.000483902	0.00465346	-0.654782	HD Allograft vs HD Ctr
TMED5	0.000489826	0.00469933	-0.389852	HD Allograft vs HD Ctr
ZNF787	0.000496591	0.00475676	-0.190111	HD Allograft vs HD Ctr
LRP1B	0.000506206	0.00482615	0.38535	HD Allograft vs HD Ctr
MRPL17	0.000513534	0.00487697	-0.193599	HD Allograft vs HD Ctr
RPL28	0.00051319	0.00487697	-0.37403	HD Allograft vs HD Ctr
TLN2	0.00051776	0.00490947	0.156433	HD Allograft vs HD Ctr
DSTN	0.000519273	0.00492	-0.585203	HD Allograft vs HD Ctr
PCSK7	0.000521471	0.00493318	0.309554	HD Allograft vs HD Ctr
TDP2	0.000533226	0.00502104	-0.153819	HD Allograft vs HD Ctr
EDEM3	0.000538131	0.00505943	0.366126	HD Allograft vs HD Ctr
INKA2	0.000539131	0.00506492	-0.209564	HD Allograft vs HD Ctr
RBFOX2	0.000541512	0.00508338	0.170544	HD Allograft vs HD Ctr
SAE1	0.000542697	0.0050906	-0.338684	HD Allograft vs HD Ctr
B3GAT2	0.000552129	0.00515926	-0.363675	HD Allograft vs HD Ctr
RHOB	0.000554669	0.00517112	-0.543056	HD Allograft vs HD Ctr
DNMT1	0.000554427	0.00517112	-0.258243	HD Allograft vs HD Ctr
ECHDC1	0.000561635	0.00522378	-0.206949	HD Allograft vs HD Ctr
SHISA4	0.000563597	0.00523438	-0.316882	HD Allograft vs HD Ctr
RPL24	0.000570948	0.00529058	-0.393922	HD Allograft vs HD Ctr
ANKS1B	0.000574779	0.00531801	-0.178474	HD Allograft vs HD Ctr
SMS	0.000578331	0.00534278	-0.465751	HD Allograft vs HD Ctr
ENO1	0.000580375	0.0053551	-0.689112	HD Allograft vs HD Ctr
BUD31	0.000586987	0.00538067	-0.533303	HD Allograft vs HD Ctr
LAYN	0.000584577	0.00538067	-0.255423	HD Allograft vs HD Ctr
ELOB	0.000586192	0.00538067	-0.367743	HD Allograft vs HD Ctr
SAT2	0.000593026	0.00542113	-0.351778	HD Allograft vs HD Ctr
MICAL3	0.000597082	0.00545004	0.230279	HD Allograft vs HD Ctr
PDIA6	0.000601765	0.00548051	-0.369954	HD Allograft vs HD Ctr
SNRPA1	0.000602845	0.00548625	-0.393407	HD Allograft vs HD Ctr
PAIP2	0.000609694	0.00553621	-0.576382	HD Allograft vs HD Ctr
MTREX	0.000613028	0.00556234	0.323625	HD Allograft vs HD Ctr
HNRNPH3	0.000614247	0.00556926	-0.173632	HD Allograft vs HD Ctr
RAB1A	0.000616189	0.00557407	-0.283145	HD Allograft vs HD Ctr
ATP6V1A	0.000615438	0.00557407	-0.304547	HD Allograft vs HD Ctr
COX14	0.000618112	0.00558284	-0.179022	HD Allograft vs HD Ctr
GPX4	0.000622502	0.00561493	-0.553806	HD Allograft vs HD Ctr
HECTD4	0.000630491	0.0056828	0.175116	HD Allograft vs HD Ctr
MRPL54	0.000645551	0.00579288	-0.429277	HD Allograft vs HD Ctr
RPL37	0.000649549	0.00582448	-0.625321	HD Allograft vs HD Ctr
SEM1	0.000657022	0.00588717	-0.554804	HD Allograft vs HD Ctr
KIZ	0.000665486	0.00594991	0.283387	HD Allograft vs HD Ctr
SMG1	0.000674006	0.00601728	0.395007	HD Allograft vs HD Ctr
RPS19BP1	0.000677447	0.00603476	-0.623627	HD Allograft vs HD Ctr
PCED1A	0.000690122	0.00613425	0.27112	HD Allograft vs HD Ctr
RELB	0.000694348	0.00616357	-0.178407	HD Allograft vs HD Ctr
NDN	0.000698015	0.0061909	-0.298032	HD Allograft vs HD Ctr
DLG2	0.000699745	0.00619275	0.217767	HD Allograft vs HD Ctr
LAMTOR4	0.000704207	0.00622321	-0.704592	HD Allograft vs HD Ctr
CSMD3	0.000717819	0.00632976	0.468852	HD Allograft vs HD Ctr
FBXO45	0.000722204	0.00635462	-0.257256	HD Allograft vs HD Ctr
UBE2L3	0.00072182	0.00635462	-0.54766	HD Allograft vs HD Ctr
RNF7	0.000727001	0.00638308	-0.569108	HD Allograft vs HD Ctr
TMX1	0.000730581	0.00640991	-0.229498	HD Allograft vs HD Ctr
GOLGA8B	0.000732583	0.00642285	0.481846	HD Allograft vs HD Ctr
ALKBH4	0.000738738	0.00645675	-0.367781	HD Allograft vs HD Ctr
PEPD	0.000739093	0.00645675	-0.525156	HD Allograft vs HD Ctr
CHRM3-AS2	0.000754439	0.0065814	0.206977	HD Allograft vs HD Ctr
ACBD5	0.000759474	0.00662059	-0.301629	HD Allograft vs HD Ctr
RAF1	0.000763003	0.00664662	0.23727	HD Allograft vs HD Ctr
B2M	0.000766372	0.00666645	-0.410716	HD Allograft vs HD Ctr
TMEFF2	0.00077028	0.00668991	-0.22309	HD Allograft vs HD Ctr
MAGI1	0.000774948	0.00672191	0.3918	HD Allograft vs HD Ctr
POP7	0.000776315	0.00672898	-0.430882	HD Allograft vs HD Ctr
DCLK2	0.000776894	0.00672922	-0.262468	HD Allograft vs HD Ctr
RTN4	0.000782567	0.00676876	-0.361189	HD Allograft vs HD Ctr
TCEA1	0.000784337	0.00677927	-0.587998	HD Allograft vs HD Ctr
ECPAS	0.000787272	0.00679982	0.263719	HD Allograft vs HD Ctr
ST13	0.000798673	0.00686485	-0.640897	HD Allograft vs HD Ctr
ZNF608	0.000810386	0.00694543	0.165363	HD Allograft vs HD Ctr
CCDC91	0.000809935	0.00694543	-0.167673	HD Allograft vs HD Ctr
APC2	0.000829219	0.00706717	-0.245882	HD Allograft vs HD Ctr
SSR4	0.000830933	0.00707684	-0.431034	HD Allograft vs HD Ctr
UBXN1	0.000834714	0.00710408	-0.595766	HD Allograft vs HD Ctr
DRAP1	0.000846836	0.00718608	-0.703667	HD Allograft vs HD Ctr
GIT1	0.000846726	0.00718608	-0.186925	HD Allograft vs HD Ctr
INPP1	0.000854769	0.00723946	-0.288231	HD Allograft vs HD Ctr
PMP22	0.000863126	0.00728065	-0.328257	HD Allograft vs HD Ctr
PMEPA1	0.00086321	0.00728065	-0.40032	HD Allograft vs HD Ctr
PTPRF	0.000865325	0.00729345	0.221179	HD Allograft vs HD Ctr
OLFM2	0.000874669	0.00736205	-0.466753	HD Allograft vs HD Ctr
RAPGEF4	0.000885846	0.00744074	0.240367	HD Allograft vs HD Ctr
ORMDL1	0.000891392	0.00748218	-0.41641	HD Allograft vs HD Ctr
BLOC1S2	0.000901854	0.00753891	-0.573184	HD Allograft vs HD Ctr
PSENEN	0.000908845	0.00759215	-0.414351	HD Allograft vs HD Ctr
H4C3	0.000923664	0.00769489	-0.834447	HD Allograft vs HD Ctr
COMMD9	0.000927416	0.00771328	-0.321539	HD Allograft vs HD Ctr
DIP2B	0.000928244	0.00771328	-0.286758	HD Allograft vs HD Ctr
ENOSF1	0.000928398	0.00771328	0.172299	HD Allograft vs HD Ctr
BCL2L1	0.000929048	0.00771343	-0.278197	HD Allograft vs HD Ctr
PLD3	0.000942192	0.00780664	-0.284618	HD Allograft vs HD Ctr
MRPL27	0.000944355	0.00781841	-0.343108	HD Allograft vs HD Ctr
NIPA2	0.000946242	0.00781898	-0.170028	HD Allograft vs HD Ctr
SLC6A1	0.000948004	0.00782824	0.50178	HD Allograft vs HD Ctr
ZNF276	0.000956753	0.00789515	0.286358	HD Allograft vs HD Ctr
LRIG2	0.000959169	0.00790974	0.18871	HD Allograft vs HD Ctr
POU3F1	0.000970514	0.00799251	-0.305683	HD Allograft vs HD Ctr
ZNF704	0.000976306	0.00802397	0.503883	HD Allograft vs HD Ctr
LRCH3	0.000983101	0.00806354	0.26263	HD Allograft vs HD Ctr
DECR1	0.000986095	0.00807725	-0.589541	HD Allograft vs HD Ctr
NDUFB11	0.000992307	0.00812268	-0.670734	HD Allograft vs HD Ctr
VPS36	0.00100462	0.00819946	-0.172262	HD Allograft vs HD Ctr
TMX4	0.00101109	0.00824331	-0.320014	HD Allograft vs HD Ctr
AP2A2	0.00101471	0.00825627	0.447931	HD Allograft vs HD Ctr
GOLGA8A	0.00103615	0.00840271	0.569447	HD Allograft vs HD Ctr
C12orf75	0.00104558	0.00846799	-0.15093	HD Allograft vs HD Ctr
ARL6IP5	0.00104816	0.00848326	-0.372369	HD Allograft vs HD Ctr
IGF2R	0.00105265	0.00851392	0.294171	HD Allograft vs HD Ctr
SF3B5	0.00105359	0.00851586	-0.701262	HD Allograft vs HD Ctr
MPC1	0.0010585	0.00854424	-0.633846	HD Allograft vs HD Ctr
ERO1B	0.00107101	0.0086338	0.255498	HD Allograft vs HD Ctr
DNPH1	0.00107058	0.0086338	-0.674548	HD Allograft vs HD Ctr
STRIP2	0.00107264	0.00864125	0.233189	HD Allograft vs HD Ctr
CDKN1B	0.00108426	0.00872915	-0.601328	HD Allograft vs HD Ctr
DAG1	0.00108937	0.00876447	-0.262158	HD Allograft vs HD Ctr
AKAP12	0.00109293	0.0087758	-0.358182	HD Allograft vs HD Ctr
HECTD1	0.00109391	0.00877788	0.38297	HD Allograft vs HD Ctr
TCEAL9	0.00109767	0.00880229	-0.610686	HD Allograft vs HD Ctr
RAB2A	0.00110016	0.00881641	-0.336875	HD Allograft vs HD Ctr
NDUFB2	0.00110402	0.00883	-0.453356	HD Allograft vs HD Ctr
OST4	0.00111001	0.00885918	-0.591545	HD Allograft vs HD Ctr
LTN1	0.00111157	0.00886136	0.27835	HD Allograft vs HD Ctr
LSM1	0.00111597	0.0088906	-0.419235	HD Allograft vs HD Ctr
TMEM183A	0.00112208	0.00892768	-0.156695	HD Allograft vs HD Ctr
TOMM7	0.00113032	0.00898154	-0.472786	HD Allograft vs HD Ctr
PRDX5	0.00113756	0.00902374	-0.513736	HD Allograft vs HD Ctr
LUC7L	0.00113651	0.00902374	0.169066	HD Allograft vs HD Ctr
INTS3	0.00114179	0.00904912	0.192914	HD Allograft vs HD Ctr
PRDX4	0.00115511	0.00914283	-0.404349	HD Allograft vs HD Ctr
CCT5	0.00115868	0.00916509	-0.580054	HD Allograft vs HD Ctr
RPS26	0.00116536	0.00919418	-0.488528	HD Allograft vs HD Ctr
INO80C	0.00116535	0.00919418	-0.218194	HD Allograft vs HD Ctr
GCSH	0.00117051	0.00922882	-0.427988	HD Allograft vs HD Ctr
LSM2	0.00117558	0.00926284	-0.446274	HD Allograft vs HD Ctr
LARP1	0.00118188	0.00929449	0.28998	HD Allograft vs HD Ctr
TM9SF3	0.0011851	0.00930781	-0.314246	HD Allograft vs HD Ctr
PEX11A	0.0011904	0.00934344	-0.177639	HD Allograft vs HD Ctr
GLT8D1	0.00119428	0.00935481	-0.264107	HD Allograft vs HD Ctr
MGA	0.00119686	0.00936402	0.265393	HD Allograft vs HD Ctr
MED11	0.00119973	0.00937451	-0.3196	HD Allograft vs HD Ctr
LINC02552	0.00121177	0.00945643	-0.380351	HD Allograft vs HD Ctr
PSIP1	0.00122255	0.00952231	-0.424997	HD Allograft vs HD Ctr
DPY30	0.00122424	0.00952939	-0.377489	HD Allograft vs HD Ctr
THOC1	0.00124447	0.00966225	0.341176	HD Allograft vs HD Ctr
CHCHD6	0.00124572	0.00966578	-0.394715	HD Allograft vs HD Ctr
EPG5	0.00125018	0.00969423	0.213726	HD Allograft vs HD Ctr
SPTLC2	0.00126176	0.00977167	0.159873	HD Allograft vs HD Ctr
ATOX1	0.00126873	0.00981941	-0.676733	HD Allograft vs HD Ctr
DEGS1	0.00128716	0.00993476	-0.292739	HD Allograft vs HD Ctr
ARL2BP	0.00128647	0.00993476	-0.501911	HD Allograft vs HD Ctr
MED31	0.0012892	0.00994002	-0.302366	HD Allograft vs HD Ctr
MYDGF	0.00129601	0.00997996	-0.419389	HD Allograft vs HD Ctr
UBR5	0.00130545	0.01004	0.30863	HD Allograft vs HD Ctr
NBEA	0.00133439	0.0102303	0.199063	HD Allograft vs HD Ctr
CAP1	0.00134651	0.0103038	-0.474403	HD Allograft vs HD Ctr
MTDH	0.00135744	0.0103777	-0.352677	HD Allograft vs HD Ctr
TSR3	0.00136205	0.0104032	-0.346362	HD Allograft vs HD Ctr
SNX16	0.00136489	0.0104183	-0.219838	HD Allograft vs HD Ctr
RAB24	0.00137072	0.0104498	0.265971	HD Allograft vs HD Ctr
LRFN5	0.00138514	0.0105532	0.200966	HD Allograft vs HD Ctr
B4GALT7	0.00139577	0.0106143	-0.249191	HD Allograft vs HD Ctr
TMEM208	0.00139716	0.0106182	-0.289804	HD Allograft vs HD Ctr
RAD23A	0.00140279	0.0106477	-0.408484	HD Allograft vs HD Ctr
EEF1AKNMT	0.0014263	0.0108061	-0.178884	HD Allograft vs HD Ctr
SF3B6	0.00143077	0.0108332	-0.610182	HD Allograft vs HD Ctr
LAMTOR5	0.00143885	0.0108876	-0.664736	HD Allograft vs HD Ctr
CBFA2T2	0.00144579	0.0109182	0.239259	HD Allograft vs HD Ctr
AC008969.1	0.00145234	0.010949	0.236785	HD Allograft vs HD Ctr
LSM8	0.00145721	0.0109647	-0.316714	HD Allograft vs HD Ctr
MT-ND4L	0.00145781	0.0109647	0.585109	HD Allograft vs HD Ctr
SMIM26	0.00146299	0.0109886	-0.474689	HD Allograft vs HD Ctr
CBX3	0.00146754	0.0110093	-0.444874	HD Allograft vs HD Ctr
RAB4A	0.00147041	0.011024	-0.490965	HD Allograft vs HD Ctr
PHLDB1	0.00147657	0.0110566	0.193536	HD Allograft vs HD Ctr
IL6ST	0.00151844	0.0113284	0.196616	HD Allograft vs HD Ctr
DDX5	0.00152997	0.0114006	-0.317567	HD Allograft vs HD Ctr
SMAP1	0.00153781	0.011452	-0.402229	HD Allograft vs HD Ctr
ATP10B	0.00156353	0.0116116	0.202788	HD Allograft vs HD Ctr
SIVA1	0.00156403	0.0116116	-0.47776	HD Allograft vs HD Ctr
RIOK3	0.00157357	0.0116685	0.30719	HD Allograft vs HD Ctr
DNAJA3	0.00157515	0.0116731	-0.252338	HD Allograft vs HD Ctr
B4GALNT4	0.00158096	0.0116949	0.335399	HD Allograft vs HD Ctr
LARP1B	0.00158313	0.0116994	0.330015	HD Allograft vs HD Ctr
SARAF	0.00159552	0.0117812	-0.297553	HD Allograft vs HD Ctr
SPC25	0.00159716	0.0117833	0.237167	HD Allograft vs HD Ctr
DIRAS1	0.0015987	0.0117833	-0.203684	HD Allograft vs HD Ctr
DESI2	0.00161404	0.0118308	-0.435423	HD Allograft vs HD Ctr
THAP5	0.00161268	0.0118308	-0.379173	HD Allograft vs HD Ctr
GOLGA2	0.00161117	0.0118308	0.249654	HD Allograft vs HD Ctr
RNH1	0.0016158	0.0118308	-0.42963	HD Allograft vs HD Ctr
FIBIN	0.00161344	0.0118308	-0.350847	HD Allograft vs HD Ctr
SEPHS2	0.00161222	0.0118308	-0.434037	HD Allograft vs HD Ctr
PDCD10	0.00162243	0.0118722	-0.290823	HD Allograft vs HD Ctr
RGPD2	0.00164169	0.0119772	0.214017	HD Allograft vs HD Ctr
CIAO2A	0.00164166	0.0119772	-0.342967	HD Allograft vs HD Ctr
ADGRB3	0.00164697	0.0120015	0.191842	HD Allograft vs HD Ctr
ZNF678	0.00165024	0.0120044	-0.156104	HD Allograft vs HD Ctr
MLF1	0.00165131	0.0120044	0.285303	HD Allograft vs HD Ctr
UBE2R2	0.00166096	0.0120603	-0.455455	HD Allograft vs HD Ctr
SCLT1	0.00167424	0.0121368	0.258806	HD Allograft vs HD Ctr
HDHD5	0.00169899	0.0122852	-0.22893	HD Allograft vs HD Ctr
COX6C	0.00170114	0.0122935	-0.398684	HD Allograft vs HD Ctr
LAMTOR1	0.00171024	0.0123301	-0.642649	HD Allograft vs HD Ctr
CELSR2	0.00171521	0.0123586	0.173896	HD Allograft vs HD Ctr
APRT	0.00173953	0.0125117	-0.237425	HD Allograft vs HD Ctr
C1QL1	0.00174349	0.0125239	-0.46485	HD Allograft vs HD Ctr
TMEM18	0.00175668	0.0125905	-0.245861	HD Allograft vs HD Ctr
GPBP1	0.00175655	0.0125905	-0.288133	HD Allograft vs HD Ctr
PLAAT1	0.00177369	0.0126902	-0.356376	HD Allograft vs HD Ctr
POLR2B	0.00178774	0.0127832	-0.188731	HD Allograft vs HD Ctr
DAD1	0.00179309	0.012799	-0.336073	HD Allograft vs HD Ctr
RPS27	0.00179785	0.0128105	-0.447245	HD Allograft vs HD Ctr
PNPT1	0.00181391	0.0129174	0.365614	HD Allograft vs HD Ctr
CYHR1	0.00182382	0.0129692	-0.196289	HD Allograft vs HD Ctr
RPL12	0.00182544	0.0129692	-0.737914	HD Allograft vs HD Ctr
DCTN3	0.00182965	0.0129916	-0.615187	HD Allograft vs HD Ctr
PHF3	0.00185235	0.0131223	-0.218149	HD Allograft vs HD Ctr
PLLP	0.00185186	0.0131223	-0.399818	HD Allograft vs HD Ctr
IARS2	0.0018669	0.0131947	-0.293528	HD Allograft vs HD Ctr
MGLL	0.00186633	0.0131947	-0.417934	HD Allograft vs HD Ctr
KCMF1	0.00187016	0.0132101	-0.171546	HD Allograft vs HD Ctr
CEBPG	0.00188264	0.0132829	-0.294591	HD Allograft vs HD Ctr
GLRX2	0.00188587	0.013298	-0.251893	HD Allograft vs HD Ctr
NORAD	0.00189272	0.0133386	-0.304422	HD Allograft vs HD Ctr
SSB	0.00189957	0.0133791	-0.548405	HD Allograft vs HD Ctr
MIR99AHG	0.00190097	0.0133813	0.479232	HD Allograft vs HD Ctr
GAMT	0.00190599	0.0134089	-0.164756	HD Allograft vs HD Ctr
ADGRB1	0.00190858	0.0134194	0.515515	HD Allograft vs HD Ctr
RHEB	0.00192078	0.0134896	-0.542064	HD Allograft vs HD Ctr
UBE2D2	0.00192318	0.0134987	-0.509903	HD Allograft vs HD Ctr
FXYD6	0.00192879	0.0135226	-0.306622	HD Allograft vs HD Ctr
RFTN2	0.00193038	0.013526	0.435353	HD Allograft vs HD Ctr
PJA2	0.00195218	0.013663	-0.359101	HD Allograft vs HD Ctr
ZNF219	0.00197382	0.0137907	-0.21184	HD Allograft vs HD Ctr
TLE3	0.00198418	0.0138394	0.317194	HD Allograft vs HD Ctr
NDUFS3	0.00199476	0.0138815	-0.554612	HD Allograft vs HD Ctr
TNK2	0.00200744	0.0139618	0.563039	HD Allograft vs HD Ctr
NCAN	0.00201373	0.0139975	0.30903	HD Allograft vs HD Ctr
OLA1	0.00204652	0.0141725	-0.252615	HD Allograft vs HD Ctr
CDK11A	0.00208271	0.0143869	0.239668	HD Allograft vs HD Ctr
CITED2	0.00208618	0.0143946	-0.238455	HD Allograft vs HD Ctr
TPI1	0.00209641	0.0144408	-0.525893	HD Allograft vs HD Ctr
ACAA1	0.00210287	0.0144771	-0.204131	HD Allograft vs HD Ctr
KMT2A	0.0021219	0.0145834	0.49802	HD Allograft vs HD Ctr
NAXE	0.00212938	0.0146266	-0.220512	HD Allograft vs HD Ctr
TBC1D20	0.0021489	0.0147524	0.247712	HD Allograft vs HD Ctr
VAMP7	0.00215584	0.0147917	-0.19583	HD Allograft vs HD Ctr
SSPN	0.00216862	0.0148627	-0.49368	HD Allograft vs HD Ctr
TRA2A	0.00217065	0.0148683	0.546093	HD Allograft vs HD Ctr
RFX3	0.00218337	0.0149235	0.167668	HD Allograft vs HD Ctr
TTC28-AS1	0.00218739	0.014941	0.203603	HD Allograft vs HD Ctr
MDM4	0.00224742	0.0152396	0.451014	HD Allograft vs HD Ctr
CRELD2	0.00224856	0.0152396	-0.211369	HD Allograft vs HD Ctr
POLR2J3.1	0.00226082	0.0153056	0.440134	HD Allograft vs HD Ctr
PHLDA3	0.00226771	0.0153438	-0.262454	HD Allograft vs HD Ctr
TMEM234	0.00227255	0.015351	-0.191063	HD Allograft vs HD Ctr
PRMT1	0.0022706	0.015351	-0.419048	HD Allograft vs HD Ctr
EIF3D	0.00227735	0.015358	-0.210454	HD Allograft vs HD Ctr
SERF2	0.00227978	0.0153659	-0.510228	HD Allograft vs HD Ctr
POLR1D	0.00229512	0.0154478	-0.289691	HD Allograft vs HD Ctr
RPL27	0.00230044	0.0154624	-0.338411	HD Allograft vs HD Ctr
NFATC2IP	0.00231515	0.0155442	0.165177	HD Allograft vs HD Ctr
CHCHD1	0.00231656	0.0155451	-0.237219	HD Allograft vs HD Ctr
COX20	0.00235236	0.0157577	-0.580284	HD Allograft vs HD Ctr
BTF3	0.00236061	0.0157887	-0.481154	HD Allograft vs HD Ctr
SFRP1	0.00239219	0.0159301	-0.21136	HD Allograft vs HD Ctr
NUTF2	0.00240839	0.0160205	-0.38766	HD Allograft vs HD Ctr
EYA2	0.0024102	0.0160238	-0.198197	HD Allograft vs HD Ctr
SPATA6	0.00245424	0.0162547	-0.204961	HD Allograft vs HD Ctr
CSPG5	0.00246446	0.0163047	-0.321197	HD Allograft vs HD Ctr
FEZ2	0.00250346	0.0165196	-0.4943	HD Allograft vs HD Ctr
SLC7A6OS	0.0025037	0.0165196	-0.240802	HD Allograft vs HD Ctr
ATP6V0B	0.00250924	0.0165471	-0.332883	HD Allograft vs HD Ctr
S100A16	0.00252349	0.0166088	-0.662295	HD Allograft vs HD Ctr
NAP1L2	0.00252675	0.0166088	-0.195829	HD Allograft vs HD Ctr
CKS2	0.00252617	0.0166088	-0.171834	HD Allograft vs HD Ctr
FIBP	0.00252241	0.0166088	-0.51086	HD Allograft vs HD Ctr
ABCA2	0.00256334	0.0168312	0.289446	HD Allograft vs HD Ctr
COX5B	0.00256889	0.0168586	-0.506127	HD Allograft vs HD Ctr
TSC2	0.00257188	0.0168601	0.305091	HD Allograft vs HD Ctr
NT5E	0.00259925	0.0169848	0.331522	HD Allograft vs HD Ctr
UBE2B	0.00260842	0.0170226	-0.421757	HD Allograft vs HD Ctr
HES6	0.00262227	0.0170804	-0.23216	HD Allograft vs HD Ctr
CALCOCO1	0.00264028	0.0171703	0.303605	HD Allograft vs HD Ctr
FABP5	0.00266222	0.0172669	-0.278481	HD Allograft vs HD Ctr
BCKDK	0.00266148	0.0172669	-0.19998	HD Allograft vs HD Ctr
COPE	0.00266955	0.0172961	-0.627094	HD Allograft vs HD Ctr
PCDH19	0.00267546	0.0173252	0.410526	HD Allograft vs HD Ctr
AASDHPPT	0.00270115	0.0174546	-0.6497	HD Allograft vs HD Ctr
RBM5	0.00271226	0.0174893	0.353398	HD Allograft vs HD Ctr
IFI27L1	0.00271214	0.0174893	-0.299661	HD Allograft vs HD Ctr
IGBP1	0.00275404	0.0177214	-0.304476	HD Allograft vs HD Ctr
GSDME	0.00277155	0.0178059	-0.18052	HD Allograft vs HD Ctr
PSMA4	0.00277646	0.017828	-0.402115	HD Allograft vs HD Ctr
GUK1	0.00278016	0.0178424	-0.544333	HD Allograft vs HD Ctr
LINC00342	0.00282511	0.0180791	0.3142	HD Allograft vs HD Ctr
MON2	0.00282593	0.0180791	0.162406	HD Allograft vs HD Ctr
MLLT6	0.00284011	0.0181523	0.178235	HD Allograft vs HD Ctr
LSM12	0.00284207	0.0181523	-0.387689	HD Allograft vs HD Ctr
LINC-PINT	0.00284721	0.0181677	0.177429	HD Allograft vs HD Ctr
HYI	0.0028793	0.0182584	-0.193145	HD Allograft vs HD Ctr
CPLANE1	0.00287291	0.0182584	0.248627	HD Allograft vs HD Ctr
LINC01003	0.00286911	0.0182584	-0.565915	HD Allograft vs HD Ctr
NAP1L4	0.00287184	0.0182584	-0.151858	HD Allograft vs HD Ctr
LINC00863	0.00287531	0.0182584	0.24487	HD Allograft vs HD Ctr
NDUFV2	0.00287586	0.0182584	0.411859	HD Allograft vs HD Ctr
FOSB	0.00288723	0.0182988	0.449169	HD Allograft vs HD Ctr
BANF1	0.00290072	0.0183652	-0.650296	HD Allograft vs HD Ctr
TMEM164	0.00291073	0.0183904	-0.165533	HD Allograft vs HD Ctr
TPT1-AS1	0.0029644	0.0187005	0.211762	HD Allograft vs HD Ctr
PLOD3	0.00297209	0.0187394	0.292472	HD Allograft vs HD Ctr
RPL34	0.00297616	0.0187457	-0.48462	HD Allograft vs HD Ctr
PTENP1-AS	0.0029807	0.0187601	0.23177	HD Allograft vs HD Ctr
PKN1	0.00301999	0.0189728	-0.344847	HD Allograft vs HD Ctr
RPS8	0.00304446	0.0191069	-0.390632	HD Allograft vs HD Ctr
COA4	0.00304781	0.0191083	-0.366871	HD Allograft vs HD Ctr
RSRC2	0.00308479	0.0193005	0.381113	HD Allograft vs HD Ctr
MMGT1	0.00308915	0.0193179	-0.251386	HD Allograft vs HD Ctr
C1orf56	0.003112	0.0194508	0.21399	HD Allograft vs HD Ctr
EBF4	0.00315516	0.0196302	0.328853	HD Allograft vs HD Ctr
AL590807.1	0.00316101	0.0196565	0.185782	HD Allograft vs HD Ctr
COPRS	0.00318798	0.0198142	-0.510866	HD Allograft vs HD Ctr
GK5	0.00319942	0.0198682	0.189286	HD Allograft vs HD Ctr
NEPRO	0.00325212	0.0201513	-0.240269	HD Allograft vs HD Ctr
SDHAF3	0.00326355	0.0202016	-0.248981	HD Allograft vs HD Ctr
RPL26	0.0032631	0.0202016	-0.44637	HD Allograft vs HD Ctr
ALDOA	0.00329087	0.0203501	0.181129	HD Allograft vs HD Ctr
MEAF6	0.00330601	0.0204333	-0.255937	HD Allograft vs HD Ctr
PCDHGA10	0.00332677	0.0205098	0.185086	HD Allograft vs HD Ctr
NAE1	0.00333913	0.0205652	-0.29935	HD Allograft vs HD Ctr
NHLRC3	0.00334388	0.0205824	0.241067	HD Allograft vs HD Ctr
NOP10	0.00335985	0.0206304	-0.601994	HD Allograft vs HD Ctr
MIR503HG	0.00336412	0.0206462	0.189759	HD Allograft vs HD Ctr
RICTOR	0.00338889	0.0207878	0.335812	HD Allograft vs HD Ctr
FAM181B	0.00339648	0.0208239	-0.690832	HD Allograft vs HD Ctr
MBTPS1	0.00339832	0.0208247	0.228155	HD Allograft vs HD Ctr
FGFR1	0.00340296	0.0208427	0.23493	HD Allograft vs HD Ctr
ZFP36L2	0.003413	0.0208833	-0.476089	HD Allograft vs HD Ctr
SOX4	0.00342121	0.0209126	-0.483388	HD Allograft vs HD Ctr
PGP	0.0034239	0.0209185	-0.2765	HD Allograft vs HD Ctr
WASL	0.00344753	0.0210208	-0.306246	HD Allograft vs HD Ctr
MT1M	0.00344716	0.0210208	-0.259557	HD Allograft vs HD Ctr
PFDN4	0.00346204	0.0210716	-0.228032	HD Allograft vs HD Ctr
HP1BP3	0.00349045	0.021219	-0.338655	HD Allograft vs HD Ctr
THYN1	0.00349969	0.021254	-0.629479	HD Allograft vs HD Ctr
TNRC6C	0.00354169	0.0214557	0.438245	HD Allograft vs HD Ctr
UGGT2	0.00355361	0.0215066	0.239923	HD Allograft vs HD Ctr
BTF3L4	0.0035637	0.0215476	-0.532049	HD Allograft vs HD Ctr
PTN	0.00357625	0.0216115	-0.273397	HD Allograft vs HD Ctr
RPL36AL	0.00359408	0.021687	-0.509837	HD Allograft vs HD Ctr
HNRNPD	0.0036196	0.0218195	-0.524923	HD Allograft vs HD Ctr
ZNF638	0.00363525	0.021903	0.467817	HD Allograft vs HD Ctr
ZFHX4	0.00364404	0.0219299	0.357287	HD Allograft vs HD Ctr
NF1	0.0036469	0.0219299	0.230697	HD Allograft vs HD Ctr
UPF3B	0.00366564	0.0220143	0.241345	HD Allograft vs HD Ctr
ATP5F1D	0.00366634	0.0220143	-0.383813	HD Allograft vs HD Ctr
PALMD	0.00368023	0.022076	-0.16551	HD Allograft vs HD Ctr
PTTG1IP	0.00368225	0.0220772	-0.434544	HD Allograft vs HD Ctr
NAGLU	0.00368642	0.0220914	0.261171	HD Allograft vs HD Ctr
PXDN	0.00370073	0.0221554	0.261502	HD Allograft vs HD Ctr
SCG5	0.00370498	0.02217	-0.563507	HD Allograft vs HD Ctr
ORMDL2	0.00370865	0.022181	-0.163436	HD Allograft vs HD Ctr
AC234782.2	0.00373689	0.0223115	0.163209	HD Allograft vs HD Ctr
ZNF431	0.0037346	0.0223115	0.293455	HD Allograft vs HD Ctr
PWWP3A	0.0037473	0.0223466	0.418359	HD Allograft vs HD Ctr
CCT2	0.00378027	0.0225102	-0.519735	HD Allograft vs HD Ctr
ANKMY2	0.00379499	0.0225869	-0.197199	HD Allograft vs HD Ctr
SDHAF1	0.00383291	0.0227681	-0.17971	HD Allograft vs HD Ctr
RPS27L	0.00385464	0.022875	-0.221943	HD Allograft vs HD Ctr
LSM7	0.00386504	0.0229256	-0.525035	HD Allograft vs HD Ctr
GPC6	0.00387659	0.0229606	0.157885	HD Allograft vs HD Ctr
LINC02609	0.00388582	0.022993	-0.177972	HD Allograft vs HD Ctr
STXBP5L	0.00393771	0.0232549	0.226563	HD Allograft vs HD Ctr
CCNL2	0.00394349	0.0232739	0.285714	HD Allograft vs HD Ctr
SNRPN	0.00394474	0.0232739	-0.442793	HD Allograft vs HD Ctr
FOXN3	0.00396105	0.0233495	0.152651	HD Allograft vs HD Ctr
MRPL57	0.00396997	0.0233889	-0.58974	HD Allograft vs HD Ctr
TMEM50A	0.00400141	0.0235344	-0.286131	HD Allograft vs HD Ctr
THAP11	0.00401078	0.0235696	-0.291964	HD Allograft vs HD Ctr
GTF2F2	0.00404831	0.0237611	-0.44908	HD Allograft vs HD Ctr
ZNF747	0.0040487	0.0237611	-0.160061	HD Allograft vs HD Ctr
FERMT2	0.0040582	0.023794	-0.173831	HD Allograft vs HD Ctr
LENG8	0.00406409	0.0238069	0.268673	HD Allograft vs HD Ctr
RNASEK	0.0040694	0.0238139	0.268796	HD Allograft vs HD Ctr
BIRC6	0.00408501	0.0238823	0.175506	HD Allograft vs HD Ctr
SIAH1	0.00408999	0.0238886	-0.187245	HD Allograft vs HD Ctr
TMEM130	0.00411471	0.0239986	0.314566	HD Allograft vs HD Ctr
U2SURP	0.00412692	0.0240468	0.343945	HD Allograft vs HD Ctr
EEF1A1	0.00416697	0.024257	-0.319015	HD Allograft vs HD Ctr
MPLKIP	0.00418579	0.0243434	-0.24467	HD Allograft vs HD Ctr
THAP12	0.00419065	0.02436	-0.36185	HD Allograft vs HD Ctr
COX4I1	0.00420736	0.0244455	-0.451545	HD Allograft vs HD Ctr
MED13L	0.00421015	0.0244501	0.31513	HD Allograft vs HD Ctr
NFKBIZ	0.00421941	0.0244814	0.158025	HD Allograft vs HD Ctr
CLDN10	0.00423007	0.0245308	-0.159184	HD Allograft vs HD Ctr
BEND5	0.00423681	0.0245349	-0.302426	HD Allograft vs HD Ctr
CBWD3	0.00423655	0.0245349	0.185103	HD Allograft vs HD Ctr
NDUFAF8	0.00425412	0.0246002	-0.421903	HD Allograft vs HD Ctr
SCAND1	0.00425104	0.0246002	-0.617549	HD Allograft vs HD Ctr
CHASERR	0.00426944	0.0246771	-0.333211	HD Allograft vs HD Ctr
C14orf28	0.00428746	0.0247578	-0.151255	HD Allograft vs HD Ctr
COPS3	0.00429091	0.024766	-0.239056	HD Allograft vs HD Ctr
ATP5MF	0.00430356	0.0248156	-0.535305	HD Allograft vs HD Ctr
LIX1	0.00431465	0.024856	-0.28466	HD Allograft vs HD Ctr
ODC1	0.00432209	0.0248872	-0.226437	HD Allograft vs HD Ctr
RAB18	0.00438023	0.025139	-0.175405	HD Allograft vs HD Ctr
MT-ND1	0.00439483	0.0252109	0.408213	HD Allograft vs HD Ctr
CAMLG	0.00441425	0.025289	-0.484976	HD Allograft vs HD Ctr
RBM25	0.00441896	0.0252899	0.257837	HD Allograft vs HD Ctr
MDK	0.00442176	0.0252941	-0.313338	HD Allograft vs HD Ctr
DVL1	0.00442966	0.0253275	0.263956	HD Allograft vs HD Ctr
MRPS26	0.00447906	0.025574	-0.513244	HD Allograft vs HD Ctr
PHC2	0.0045061	0.0256743	-0.286748	HD Allograft vs HD Ctr
ATP5ME	0.00451889	0.0257053	-0.566902	HD Allograft vs HD Ctr
HIGD1A	0.0045252	0.0257174	-0.504506	HD Allograft vs HD Ctr
CTPS2	0.00453765	0.025776	0.244082	HD Allograft vs HD Ctr
PMS2	0.00458654	0.0260416	0.259829	HD Allograft vs HD Ctr
CRMP1	0.00459798	0.0260944	-0.345158	HD Allograft vs HD Ctr
TSPAN13	0.00466407	0.0264204	-0.151624	HD Allograft vs HD Ctr
MANF	0.00473815	0.0267779	-0.207127	HD Allograft vs HD Ctr
MYO9B	0.00473678	0.0267779	0.342792	HD Allograft vs HD Ctr
TRMT112	0.00474727	0.0268047	-0.402559	HD Allograft vs HD Ctr
RO60	0.00475585	0.0268407	-0.236449	HD Allograft vs HD Ctr
RAMP2	0.00477555	0.0268897	-0.312665	HD Allograft vs HD Ctr
TMEM123	0.00481393	0.0270559	-0.153312	HD Allograft vs HD Ctr
DDIT4	0.00483107	0.0271156	-0.324259	HD Allograft vs HD Ctr
STX16	0.00484775	0.0271598	0.29532	HD Allograft vs HD Ctr
FIS1	0.00485427	0.0271826	-0.529789	HD Allograft vs HD Ctr
DNAJC13	0.00492315	0.0275052	-0.177769	HD Allograft vs HD Ctr
LSM4	0.00495269	0.0276215	-0.43083	HD Allograft vs HD Ctr
IP6K2	0.00498788	0.0277295	0.254287	HD Allograft vs HD Ctr
CALR	0.00498827	0.0277295	-0.290689	HD Allograft vs HD Ctr
MRPL13	0.00499183	0.0277367	-0.299178	HD Allograft vs HD Ctr
CKB	0.00500553	0.0278001	-0.557708	HD Allograft vs HD Ctr
SON	0.00502616	0.0278894	-0.292	HD Allograft vs HD Ctr
BRINP3	0.00503881	0.0279342	-0.165059	HD Allograft vs HD Ctr
CDC14B	0.00504424	0.0279384	0.183217	HD Allograft vs HD Ctr
SF3B2	0.00504644	0.0279384	-0.222232	HD Allograft vs HD Ctr
GTF2B	0.00505907	0.0279446	-0.287557	HD Allograft vs HD Ctr
ANKRD36B	0.00506129	0.0279446	0.257443	HD Allograft vs HD Ctr
CARS1	0.0050522	0.0279446	-0.229015	HD Allograft vs HD Ctr
HEXA	0.00506973	0.0279786	0.320544	HD Allograft vs HD Ctr
CHST11	0.00509163	0.0280614	-0.202864	HD Allograft vs HD Ctr
KAT6B	0.00511061	0.0281533	0.246627	HD Allograft vs HD Ctr
BEX2	0.00511391	0.0281588	-0.409391	HD Allograft vs HD Ctr
MATR3.1	0.00511702	0.0281632	0.344538	HD Allograft vs HD Ctr
FASTKD1	0.00513751	0.028232	0.217959	HD Allograft vs HD Ctr
CLASP1	0.00514336	0.0282445	0.239	HD Allograft vs HD Ctr
PMVK	0.0051722	0.0283646	-0.447362	HD Allograft vs HD Ctr
MTX1	0.00517691	0.0283777	-0.233265	HD Allograft vs HD Ctr
PCYT1B	0.00520726	0.0285057	-0.15185	HD Allograft vs HD Ctr
BCAS1	0.0052297	0.0286157	0.366745	HD Allograft vs HD Ctr
USP4	0.00524043	0.028658	0.220095	HD Allograft vs HD Ctr
RTL8A	0.00524259	0.028658	-0.222251	HD Allograft vs HD Ctr
CEP290	0.00524446	0.028658	0.256714	HD Allograft vs HD Ctr
FMC1	0.00527308	0.0287372	-0.465579	HD Allograft vs HD Ctr
KCNB1	0.00527914	0.0287574	0.360922	HD Allograft vs HD Ctr
RNPS1	0.00529156	0.0287994	-0.298042	HD Allograft vs HD Ctr
AAMP	0.0053113	0.0288939	-0.255059	HD Allograft vs HD Ctr
ALKBH2	0.00531583	0.0289023	-0.219129	HD Allograft vs HD Ctr
FLYWCH2	0.00534718	0.0290116	-0.416656	HD Allograft vs HD Ctr
VDAC3	0.00536602	0.0290984	-0.479714	HD Allograft vs HD Ctr
STX4	0.00536794	0.0290984	-0.155539	HD Allograft vs HD Ctr
RTRAF	0.00537523	0.0291216	-0.251729	HD Allograft vs HD Ctr
ACVR2A	0.00540714	0.0292719	0.232655	HD Allograft vs HD Ctr
KLHL9	0.0054213	0.0293355	-0.372359	HD Allograft vs HD Ctr
CCDC85B	0.00548426	0.02965	-0.40402	HD Allograft vs HD Ctr
APH1A	0.00549468	0.02968	-0.244398	HD Allograft vs HD Ctr
WDR11	0.00551788	0.029779	0.27384	HD Allograft vs HD Ctr
GIGYF2	0.00554056	0.0298618	0.176018	HD Allograft vs HD Ctr
NAT8L	0.00553836	0.0298618	0.248014	HD Allograft vs HD Ctr
ABCF1	0.00564384	0.0303381	-0.465274	HD Allograft vs HD Ctr
FNBP1L	0.00565205	0.0303689	-0.160017	HD Allograft vs HD Ctr
ALMS1	0.00565605	0.030377	0.163683	HD Allograft vs HD Ctr
LUZP1	0.00566502	0.0303985	-0.170463	HD Allograft vs HD Ctr
FIP1L1	0.00571327	0.030617	-0.198527	HD Allograft vs HD Ctr
CDC42	0.00571927	0.0306226	-0.416571	HD Allograft vs HD Ctr
RBX1	0.00572587	0.0306442	-0.447817	HD Allograft vs HD Ctr
KLF3	0.00579393	0.0309542	-0.284293	HD Allograft vs HD Ctr
GNG4	0.00580251	0.0309607	-0.287484	HD Allograft vs HD Ctr
PSD	0.00580275	0.0309607	-0.237769	HD Allograft vs HD Ctr
CCDC32	0.00582558	0.0310418	-0.191221	HD Allograft vs HD Ctr
FJX1	0.00585337	0.0311763	-0.16758	HD Allograft vs HD Ctr
USP33	0.00588387	0.031325	0.410727	HD Allograft vs HD Ctr
ERH	0.00589455	0.0313546	-0.374216	HD Allograft vs HD Ctr
C16orf91	0.00589341	0.0313546	-0.208643	HD Allograft vs HD Ctr
CUTA	0.00596313	0.0317056	-0.474792	HD Allograft vs HD Ctr
FAHD1	0.0059851	0.0318085	0.153947	HD Allograft vs HD Ctr
ZBTB33	0.00599862	0.0318665	-0.190613	HD Allograft vs HD Ctr
NUDCD2	0.00600406	0.0318816	-0.533459	HD Allograft vs HD Ctr
MUC20-OT1	0.00605575	0.0321142	0.360987	HD Allograft vs HD Ctr
AP1M1	0.0060593	0.032119	0.167868	HD Allograft vs HD Ctr
MYO5A	0.00607271	0.0321622	0.307785	HD Allograft vs HD Ctr
APBB2	0.00619392	0.0326701	0.182379	HD Allograft vs HD Ctr
ANKRD44	0.006209	0.0327138	0.268787	HD Allograft vs HD Ctr
SHC2	0.00623994	0.0328484	0.323125	HD Allograft vs HD Ctr
NRXN2	0.00625601	0.032885	0.179411	HD Allograft vs HD Ctr
TLCD1	0.00625766	0.032885	-0.177984	HD Allograft vs HD Ctr
MAN2C1	0.00630653	0.0330565	0.252059	HD Allograft vs HD Ctr
LINC00882	0.00631808	0.0331028	-0.154355	HD Allograft vs HD Ctr
FEM1B	0.00633668	0.0331754	-0.243861	HD Allograft vs HD Ctr
MGARP	0.00636006	0.0332799	-0.217596	HD Allograft vs HD Ctr
MTURN	0.00637008	0.0333181	-0.185663	HD Allograft vs HD Ctr
RANBP1	0.00637437	0.0333263	-0.585251	HD Allograft vs HD Ctr
RBP1	0.00639035	0.0333955	-0.48655	HD Allograft vs HD Ctr
SCD5	0.00639404	0.0334005	-0.294899	HD Allograft vs HD Ctr
CNN3	0.00640337	0.033435	-0.484225	HD Allograft vs HD Ctr
ADPRS	0.00644672	0.0336469	-0.150305	HD Allograft vs HD Ctr
RTCB	0.00649759	0.033869	-0.393947	HD Allograft vs HD Ctr
INF2	0.00650676	0.0339023	0.250914	HD Allograft vs HD Ctr
SLAIN2	0.00656197	0.0341151	-0.236382	HD Allograft vs HD Ctr
GARS1-DT	0.00656435	0.0341151	0.225484	HD Allograft vs HD Ctr
MAPRE3	0.0066042	0.034293	-0.174812	HD Allograft vs HD Ctr
LINC02256	0.00660955	0.0342943	0.176666	HD Allograft vs HD Ctr
WDR33	0.00661806	0.0343118	-0.253865	HD Allograft vs HD Ctr
CDK2AP1	0.00664273	0.0344053	-0.579787	HD Allograft vs HD Ctr
ANGEL1	0.00664086	0.0344053	0.217777	HD Allograft vs HD Ctr
LRCH2	0.00668309	0.0345996	0.305064	HD Allograft vs HD Ctr
CD81	0.00674632	0.0348531	-0.256662	HD Allograft vs HD Ctr
RPL17	0.00676446	0.0349181	0.49928	HD Allograft vs HD Ctr
ARF1	0.00676958	0.0349289	-0.241505	HD Allograft vs HD Ctr
STX12	0.00677733	0.0349455	-0.391944	HD Allograft vs HD Ctr
VPS4A	0.0067785	0.0349455	-0.240025	HD Allograft vs HD Ctr
MFN1	0.00689847	0.035458	0.291184	HD Allograft vs HD Ctr
SEC61B	0.00695999	0.0356853	-0.470709	HD Allograft vs HD Ctr
HERC2	0.00699994	0.03586	0.394095	HD Allograft vs HD Ctr
TNS2	0.007039	0.0359846	0.192776	HD Allograft vs HD Ctr
EEF1B2	0.00706982	0.036088	-0.363116	HD Allograft vs HD Ctr
SPAG7	0.00708856	0.0361623	-0.202501	HD Allograft vs HD Ctr
DSCAM	0.00710096	0.0361854	0.429979	HD Allograft vs HD Ctr
KBTBD2	0.00713858	0.0363416	-0.207619	HD Allograft vs HD Ctr
MPHOSPH8	0.0071666	0.0364387	-0.287105	HD Allograft vs HD Ctr
ZNF713	0.00718372	0.0365083	0.173129	HD Allograft vs HD Ctr
DPH7	0.00718626	0.0365083	0.251354	HD Allograft vs HD Ctr
UBE2J1	0.00722483	0.0366737	-0.202073	HD Allograft vs HD Ctr
NDUFB6	0.00722951	0.0366822	-0.27563	HD Allograft vs HD Ctr
ENY2	0.00725705	0.0368066	-0.3078	HD Allograft vs HD Ctr
HNRNPAB	0.00729393	0.0369298	-0.410443	HD Allograft vs HD Ctr
EFS	0.00729645	0.0369298	-0.307152	HD Allograft vs HD Ctr
LITAF	0.00730212	0.0369431	-0.328283	HD Allograft vs HD Ctr
MFGE8	0.00732885	0.0370324	0.154346	HD Allograft vs HD Ctr
FAXC	0.00733745	0.037052	-0.171078	HD Allograft vs HD Ctr
IGFBP4	0.0073388	0.037052	-0.182996	HD Allograft vs HD Ctr
CARHSP1	0.00735836	0.0371354	-0.204126	HD Allograft vs HD Ctr
PHKB	0.00737017	0.0371796	0.283885	HD Allograft vs HD Ctr
DENND10	0.00737445	0.0371804	-0.38081	HD Allograft vs HD Ctr
ILF2	0.00739192	0.0371972	-0.622482	HD Allograft vs HD Ctr
NRF1	0.00738901	0.0371972	0.159953	HD Allograft vs HD Ctr
XYLT2	0.0074221	0.0373183	0.200663	HD Allograft vs HD Ctr
DLAT	0.00748008	0.0375823	-0.160368	HD Allograft vs HD Ctr
RTCA	0.00749184	0.037607	-0.19797	HD Allograft vs HD Ctr
P2RX7	0.00750579	0.0376616	0.26613	HD Allograft vs HD Ctr
KANSL2	0.00752881	0.0377516	0.189976	HD Allograft vs HD Ctr
EGR1	0.00756113	0.037877	0.738069	HD Allograft vs HD Ctr
PSMA3	0.00756547	0.0378832	-0.43737	HD Allograft vs HD Ctr
MTMR2	0.00757979	0.0379314	0.251891	HD Allograft vs HD Ctr
TGS1	0.00761387	0.0380508	-0.258109	HD Allograft vs HD Ctr
PSMB5	0.00761552	0.0380508	-0.555571	HD Allograft vs HD Ctr
SCAMP5	0.00765744	0.0381986	0.412494	HD Allograft vs HD Ctr
MRPL40	0.00765974	0.0381986	-0.404777	HD Allograft vs HD Ctr
RPL36A	0.00767711	0.0382384	0.397023	HD Allograft vs HD Ctr
IQCK	0.00767477	0.0382384	0.246884	HD Allograft vs HD Ctr
MDM2	0.00769127	0.0382738	-0.264573	HD Allograft vs HD Ctr
GADD45B	0.00769361	0.0382738	-0.286433	HD Allograft vs HD Ctr
TRAPPC11	0.00773855	0.038466	0.172139	HD Allograft vs HD Ctr
PCBP4	0.00783916	0.0388712	0.170536	HD Allograft vs HD Ctr
RABIF	0.0078635	0.038976	-0.169837	HD Allograft vs HD Ctr
TMEM41A	0.00789076	0.0390953	0.203681	HD Allograft vs HD Ctr
SLC12A9	0.00790245	0.0391215	0.178472	HD Allograft vs HD Ctr
GCFC2	0.00792578	0.0392052	-0.166103	HD Allograft vs HD Ctr
CTXN1	0.00792495	0.0392052	-0.293411	HD Allograft vs HD Ctr
GGPS1	0.00794062	0.0392574	-0.207551	HD Allograft vs HD Ctr
MESP1	0.00795531	0.0392817	-0.200291	HD Allograft vs HD Ctr
METRNL	0.00795734	0.0392817	-0.192721	HD Allograft vs HD Ctr
WDR70	0.00799353	0.0394285	0.196545	HD Allograft vs HD Ctr
KMT5B	0.0080717	0.039782	-0.205202	HD Allograft vs HD Ctr
GPR155	0.00807741	0.039794	0.45244	HD Allograft vs HD Ctr
SLC39A10	0.00812581	0.0399482	0.185327	HD Allograft vs HD Ctr
CEP162	0.0081319	0.0399482	0.161849	HD Allograft vs HD Ctr
TXLNA	0.00817785	0.0400787	0.21095	HD Allograft vs HD Ctr
RNF11	0.00817489	0.0400787	-0.216549	HD Allograft vs HD Ctr
GLA	0.00817637	0.0400787	0.192428	HD Allograft vs HD Ctr
NKTR	0.00820053	0.0401415	0.366447	HD Allograft vs HD Ctr
NUS1	0.00825112	0.0403245	-0.303794	HD Allograft vs HD Ctr
BAG6	0.00827522	0.0404099	-0.199813	HD Allograft vs HD Ctr
IAH1	0.00829594	0.0404788	-0.178332	HD Allograft vs HD Ctr
OGT	0.00840015	0.0408404	0.179539	HD Allograft vs HD Ctr
ORC4	0.00841129	0.0408457	0.21166	HD Allograft vs HD Ctr
GAK	0.0084067	0.0408457	0.151974	HD Allograft vs HD Ctr
ACTR6	0.0084089	0.0408457	-0.166401	HD Allograft vs HD Ctr
HMGCR	0.0084353	0.0409298	-0.158857	HD Allograft vs HD Ctr
DRAXIN	0.00848274	0.0411273	-0.191319	HD Allograft vs HD Ctr
LSAMP	0.00850034	0.0411963	-0.273145	HD Allograft vs HD Ctr
ISCA1	0.00851195	0.0412298	-0.318145	HD Allograft vs HD Ctr
STK4	0.00851401	0.0412298	0.220853	HD Allograft vs HD Ctr
ZDHHC15	0.00852155	0.04125	-0.196937	HD Allograft vs HD Ctr
TNIP2	0.00853286	0.0412883	-0.177172	HD Allograft vs HD Ctr
LMTK3	0.00855434	0.0413759	0.200875	HD Allograft vs HD Ctr
RECK	0.00856692	0.0414203	0.160629	HD Allograft vs HD Ctr
OPCML	0.00857512	0.0414436	0.202185	HD Allograft vs HD Ctr
ATP5F1C	0.00860136	0.0415539	-0.449107	HD Allograft vs HD Ctr
RPSA	0.00864156	0.0417151	-0.479485	HD Allograft vs HD Ctr
MINDY2	0.00871561	0.0419896	0.307098	HD Allograft vs HD Ctr
LGALS1	0.00874147	0.0420976	-0.175028	HD Allograft vs HD Ctr
GRIK4	0.00900978	0.0432703	0.180525	HD Allograft vs HD Ctr
ZNF254	0.00903915	0.0433773	-0.182216	HD Allograft vs HD Ctr
COBL	0.0090635	0.0434429	-0.207322	HD Allograft vs HD Ctr
ERGIC2	0.00908878	0.0435227	-0.290453	HD Allograft vs HD Ctr
USP8	0.00909084	0.0435227	0.192714	HD Allograft vs HD Ctr
GRIA4	0.00910841	0.0435556	0.267452	HD Allograft vs HD Ctr
PDCL	0.00913377	0.0436257	-0.162126	HD Allograft vs HD Ctr
IFNAR2	0.0091526	0.0436643	0.220292	HD Allograft vs HD Ctr
FBXW11	0.00919564	0.0438183	-0.459994	HD Allograft vs HD Ctr
DMAP1	0.00921407	0.043889	-0.202197	HD Allograft vs HD Ctr
ZNF331	0.00925847	0.044049	-0.173854	HD Allograft vs HD Ctr
NECTIN3	0.00931231	0.0442657	0.17223	HD Allograft vs HD Ctr
MT-ND6	0.00931852	0.0442657	0.216	HD Allograft vs HD Ctr
WRN	0.00938095	0.044493	0.164359	HD Allograft vs HD Ctr
HECTD2	0.00946173	0.044824	0.232686	HD Allograft vs HD Ctr
CYB5A	0.0094777	0.0448648	-0.354882	HD Allograft vs HD Ctr
JAK1	0.0095127	0.0449723	-0.358964	HD Allograft vs HD Ctr
PPM1K	0.00951465	0.0449723	0.163655	HD Allograft vs HD Ctr
YES1	0.00954616	0.045084	-0.328432	HD Allograft vs HD Ctr
GPR37L1	0.00955171	0.0450875	-0.202949	HD Allograft vs HD Ctr
GIGYF1	0.00955813	0.0450882	0.307224	HD Allograft vs HD Ctr
CSMD1	0.00957131	0.0451156	0.343227	HD Allograft vs HD Ctr
MTF2	0.00972885	0.0457522	0.175191	HD Allograft vs HD Ctr
G0S2	0.00973953	0.0457848	-0.266074	HD Allograft vs HD Ctr
SSBP1	0.00980975	0.046044	-0.153965	HD Allograft vs HD Ctr
DDX3X	0.00982697	0.0460795	-0.327065	HD Allograft vs HD Ctr
RALGAPA1	0.00982864	0.0460795	0.321461	HD Allograft vs HD Ctr
MAP7D1	0.00987216	0.0462303	-0.310354	HD Allograft vs HD Ctr
NAA60	0.0099338	0.0464477	-0.212162	HD Allograft vs HD Ctr
IFT81	0.00994771	0.0464772	0.168961	HD Allograft vs HD Ctr
PABPC1	0.00999161	0.0465932	0.408022	HD Allograft vs HD Ctr
CCND1	0.00999904	0.04661	-0.400224	HD Allograft vs HD Ctr
SNRPD2	0.0100607	0.0468615	-0.482518	HD Allograft vs HD Ctr
SEC24B	0.0100933	0.0469777	0.182297	HD Allograft vs HD Ctr
PSMC5	0.0101102	0.0470132	-0.527697	HD Allograft vs HD Ctr
SLC38A1	0.0101736	0.0472255	0.185158	HD Allograft vs HD Ctr
SETX	0.0101932	0.0472806	0.167614	HD Allograft vs HD Ctr
AGO3	0.0102099	0.0473401	0.252418	HD Allograft vs HD Ctr
PIN1	0.0102306	0.0473748	-0.385995	HD Allograft vs HD Ctr
RAB5C	0.0102707	0.0474956	-0.430614	HD Allograft vs HD Ctr
SSBP2	0.0103333	0.0477489	0.168124	HD Allograft vs HD Ctr
PRKRIP1	0.010404	0.0479848	-0.187644	HD Allograft vs HD Ctr
SGSM2	0.0104879	0.0483171	0.209794	HD Allograft vs HD Ctr
ZNF207	0.0105034	0.0483519	0.192217	HD Allograft vs HD Ctr
GLS	0.0105549	0.0485524	0.241863	HD Allograft vs HD Ctr
ATP8A1	0.0105648	0.0485796	0.153713	HD Allograft vs HD Ctr
UBE3D	0.010604	0.0487052	0.155319	HD Allograft vs HD Ctr
ZBTB4	0.010685	0.0490217	-0.212543	HD Allograft vs HD Ctr
SENP7	0.0107106	0.0490976	0.372691	HD Allograft vs HD Ctr
AC245060.5	0.010759	0.0492688	0.196764	HD Allograft vs HD Ctr
SCRG1	0.0107976	0.0494267	-0.262503	HD Allograft vs HD Ctr
CRTC3	0.0108149	0.049469	0.186444	HD Allograft vs HD Ctr
KIDINS220	0.010836	0.049547	0.323199	HD Allograft vs HD Ctr
B3GALNT2	0.0108541	0.0495741	0.238404	HD Allograft vs HD Ctr
EP400	0.0109301	0.0498652	0.248282	HD Allograft vs HD Ctr
EIF4G2	0.0109488	0.0499318	-0.32704	HD Allograft vs HD Ctr
MMP2	0.0109634	0.0499612	-0.331356	HD Allograft vs HD Ctr
