# Supplementary material for: Young glial progenitor cells competitively replace aged and diseased human glia in the adult chimeric mouse brain
Source: Nat Biotechnol. 2023 Jul 17;42(5):719–30. doi: 10.1038/s41587-023-01798-5 (PMC11098747; doi:10.1038/s41587-023-01798-5)
Supplement: Supplementary file 4 — IPA terms from the HD allograft model. [file 41587_2023_1798_MOESM4_ESM.xlsx]

## Sheet: All IPA Terms
Signaling	Pval	Zscore	category	Comparison
Non-hematological solid tumor	139.661	-0.886	Functional	WT Ctr vs HD Ctr
Nonhematologic malignant neoplasm	138.971	-0.395	Functional	WT Ctr vs HD Ctr
Non-melanoma solid tumor	130.461	-1.55	Functional	WT Ctr vs HD Ctr
Cancer	130.461	-1.409	Functional	WT Ctr vs HD Ctr
Tumorigenesis of tissue	127.809	-1.558	Functional	WT Ctr vs HD Ctr
Carcinoma	127.797	-0.528	Functional	WT Ctr vs HD Ctr
Epithelial neoplasm	127.771	-0.896	Functional	WT Ctr vs HD Ctr
Malignant solid tumor	127.466	-1.2	Functional	WT Ctr vs HD Ctr
Solid tumor	127.148	-2.067	Functional	WT Ctr vs HD Ctr
Extracranial solid tumor	121.426	-1.881	Functional	WT Ctr vs HD Ctr
Extrapancreatic malignant tumor	89.8006	-1.681	Functional	WT Ctr vs HD Ctr
Head and neck tumor	82.859	-0.688	Functional	WT Ctr vs HD Ctr
Head and neck cancer	74.2056	0.047	Functional	WT Ctr vs HD Ctr
Abdominal lesion	69.9156	-0.497	Functional	WT Ctr vs HD Ctr
Abdominal neoplasm	68.4479	-1.072	Functional	WT Ctr vs HD Ctr
Nonpituitary endocrine tumor	68.3679	0.788	Functional	WT Ctr vs HD Ctr
Head and neck carcinoma	67.3094	0.479	Functional	WT Ctr vs HD Ctr
Thyroid gland tumor	67.1993	0	Functional	WT Ctr vs HD Ctr
Thyroid carcinoma	67.1804	0	Functional	WT Ctr vs HD Ctr
Neck neoplasm	67.1	0	Functional	WT Ctr vs HD Ctr
Cancer of secretory structure	66.6262	-0.043	Functional	WT Ctr vs HD Ctr
Endocrine carcinoma	66.4748	0.152	Functional	WT Ctr vs HD Ctr
Endocrine cancer	66.0167	0.152	Functional	WT Ctr vs HD Ctr
Endocrine gland tumor	65.8663	0.124	Functional	WT Ctr vs HD Ctr
Abdominal carcinoma	65.8324	0.819	Functional	WT Ctr vs HD Ctr
Intraabdominal organ tumor	62.3169	-1.039	Functional	WT Ctr vs HD Ctr
Adenocarcinoma	60.5601	-0.094	Functional	WT Ctr vs HD Ctr
Abdominal cancer	60.1406	-0.605	Functional	WT Ctr vs HD Ctr
Abdominal adenocarcinoma	55.4836	-0.399	Functional	WT Ctr vs HD Ctr
torin1 Signaling	54.9715	4.634	Upstream	HD Allograft vs HD Ctr
Familial encephalopathy	54.8479	-0.186	Functional	WT Ctr vs HD Ctr
torin1 Signaling	52.8545	-5.456	Upstream	WT Allograft vs WT Ctr
Familial central nervous system disease	52.6121	-0.822	Functional	WT Ctr vs HD Ctr
Non-hematological solid tumor	52.4275	0.285	Functional	WT Allograft vs WT Ctr
Nonhematologic malignant neoplasm	52.4275	0.957	Functional	WT Allograft vs WT Ctr
Familial neurological disorder	52.2184	-1	Functional	WT Ctr vs HD Ctr
LARP1 Signaling	52.0762	7.02	Upstream	HD Allograft vs HD Ctr
torin1 Signaling	50.8507	6.55	Upstream	WT Ctr vs HD Ctr
Formation of solid tumor	50.1964	0.246	Functional	WT Ctr vs HD Ctr
Digestive organ tumor	49.8115	-0.199	Functional	WT Ctr vs HD Ctr
Motor dysfunction or movement disorder	49.5559	3.719	Functional	WT Ctr vs HD Ctr
Movement Disorders	48.7361	3.445	Functional	WT Ctr vs HD Ctr
Non-hematological solid tumor	48.3817	0.134	Functional	HD Allograft vs HD Ctr
Nonhematologic malignant neoplasm	48.3296	-0.419	Functional	HD Allograft vs HD Ctr
Cancer	48.27	0.441	Functional	WT Allograft vs WT Ctr
Generation of tumor	47.3487	0.393	Functional	WT Ctr vs HD Ctr
Non-melanoma solid tumor	47.0765	0.206	Functional	WT Allograft vs WT Ctr
Tumorigenesis of tissue	47.0375	0.655	Functional	WT Allograft vs WT Ctr
ST1926 Signaling	46.6157	8.01	Upstream	HD Allograft vs HD Ctr
Malignant solid tumor	45.8543	0.407	Functional	WT Allograft vs WT Ctr
ST1926 Signaling	45.7349	9.484	Upstream	WT Ctr vs HD Ctr
Epithelial neoplasm	45.5006	0.016	Functional	WT Allograft vs WT Ctr
Carcinoma	45.4944	0.452	Functional	WT Allograft vs WT Ctr
Solid tumor	45.4274	0.553	Functional	WT Allograft vs WT Ctr
Cancer	45.3147	0.002	Functional	HD Allograft vs HD Ctr
Digestive system cancer	44.9976	0.54	Functional	WT Ctr vs HD Ctr
Tumorigenesis of tissue	44.9837	-0.732	Functional	HD Allograft vs HD Ctr
Non-melanoma solid tumor	44.5951	-1.07	Functional	HD Allograft vs HD Ctr
Carcinoma	44.5096	-0.667	Functional	HD Allograft vs HD Ctr
Extracranial solid tumor	44.2261	0.651	Functional	WT Allograft vs WT Ctr
Solid tumor	44.2239	-1.508	Functional	HD Allograft vs HD Ctr
Malignant solid tumor	43.1269	-1.26	Functional	HD Allograft vs HD Ctr
Disorder of basal ganglia	42.6323	1.98	Functional	WT Ctr vs HD Ctr
Gastrointestinal carcinoma	41.7713	2.214	Functional	WT Ctr vs HD Ctr
CD 437 Signaling	41.6763	9.326	Upstream	WT Ctr vs HD Ctr
Extracranial solid tumor	41.1494	-1.733	Functional	HD Allograft vs HD Ctr
LARP1 Signaling	40.5152	-6.639	Upstream	WT Allograft vs WT Ctr
Neuromuscular disease	40.2811	1.165	Functional	WT Ctr vs HD Ctr
Large intestine carcinoma	40.0307	0	Functional	WT Ctr vs HD Ctr
UQCC3 Signaling	40.0024	0	Upstream	WT Ctr vs HD Ctr
Intestinal carcinoma	39.9231	1.467	Functional	WT Ctr vs HD Ctr
MYC Signaling	39.8304	3.019	Upstream	WT Allograft vs WT Ctr
LARP1 Signaling	39.2552	-5.564	Upstream	WT Allograft vs HD Allograft
Incidence of tumor	38.8884	-0.258	Functional	WT Ctr vs HD Ctr
Gastrointestinal adenocarcinoma	38.5025	1.091	Functional	WT Ctr vs HD Ctr
Organization of cytoplasm	38.5025	-2.351	Functional	WT Ctr vs HD Ctr
Large intestine adenocarcinoma	38.4895	0	Functional	WT Ctr vs HD Ctr
Intestinal adenocarcinoma	38.3819	1.091	Functional	WT Ctr vs HD Ctr
CD 437 Signaling	38.2706	7.568	Upstream	HD Allograft vs HD Ctr
Gastrointestinal tumor	38.1575	1.079	Functional	WT Ctr vs HD Ctr
Mitochondrial Dysfunction	37.9582	0	Canonical	WT Ctr vs HD Ctr
EIF2 Signaling	37.9101	-4.919	Canonical	HD Allograft vs HD Ctr
Genitourinary tumor	37.8916	-1.866	Functional	WT Ctr vs HD Ctr
Gastrointestinal tract cancer	37.3719	1.066	Functional	WT Ctr vs HD Ctr
Frequency of tumor	37.356	0.455	Functional	WT Ctr vs HD Ctr
Tumorigenesis of epithelial neoplasm	37.0067	0.89	Functional	WT Ctr vs HD Ctr
RICTOR Signaling	36.5258	8.048	Upstream	WT Ctr vs HD Ctr
Oxidative Phosphorylation	36.4103	-5.417	Canonical	WT Ctr vs HD Ctr
Extrapancreatic malignant tumor	36.3012	-0.065	Functional	WT Allograft vs WT Ctr
Malignant genitourinary solid tumor	36.1098	-2.221	Functional	WT Ctr vs HD Ctr
Development of malignant tumor	35.6752	0.623	Functional	WT Ctr vs HD Ctr
Development of carcinoma	35.6634	1.022	Functional	WT Ctr vs HD Ctr
Motor dysfunction or movement disorder	35.0882	-4.452	Functional	WT Allograft vs WT Ctr
Movement Disorders	35.0246	-4.515	Functional	WT Allograft vs WT Ctr
Microtubule dynamics	35.0222	-2.175	Functional	WT Ctr vs HD Ctr
LARP1 Signaling	34.9882	6.829	Upstream	WT Ctr vs HD Ctr
Organization of cytoskeleton	34.6936	-2.279	Functional	WT Ctr vs HD Ctr
Neurological signs	34.6405	-0.799	Functional	WT Ctr vs HD Ctr
Intestinal tumor	34.579	-0.431	Functional	WT Ctr vs HD Ctr
Large intestine neoplasm	34.5775	-0.608	Functional	WT Ctr vs HD Ctr
Malignant neoplasm of large intestine	33.9956	-0.137	Functional	WT Ctr vs HD Ctr
Intestinal cancer	33.8445	-0.066	Functional	WT Ctr vs HD Ctr
Necrosis	33.4152	3.459	Functional	WT Ctr vs HD Ctr
Metabolism of protein	33.22	-1.258	Functional	WT Ctr vs HD Ctr
Neuromuscular disease	33.2012	0	Functional	WT Allograft vs WT Ctr
Formation of cellular protrusions	32.9269	-2.259	Functional	WT Ctr vs HD Ctr
Familial psychiatric disease	32.4523	0	Functional	WT Ctr vs HD Ctr
Development of neurons	32.4228	-2.805	Functional	WT Ctr vs HD Ctr
Disorder of basal ganglia	32.3606	0	Functional	WT Allograft vs WT Ctr
Morphogenesis of nervous tissue	32.3279	-2.394	Functional	WT Ctr vs HD Ctr
Development of neural cells	31.7713	-3.16	Functional	WT Ctr vs HD Ctr
MYCN Signaling	31.7605	3.83	Upstream	WT Allograft vs WT Ctr
torin1 Signaling	31.4954	-1.698	Upstream	WT Allograft vs HD Allograft
Familial encephalopathy	31.3958	0	Functional	WT Allograft vs WT Ctr
RICTOR Signaling	31.2971	7.123	Upstream	HD Allograft vs HD Ctr
Huntington Disease	31.1601	0	Functional	WT Ctr vs HD Ctr
Morphogenesis of neurons	31.0908	-2.026	Functional	WT Ctr vs HD Ctr
MYCN Signaling	30.9291	-4.654	Upstream	HD Allograft vs HD Ctr
Neuritogenesis	30.9072	-2.026	Functional	WT Ctr vs HD Ctr
FMR1 Signaling	30.7285	-3.898	Upstream	WT Allograft vs WT Ctr
EIF2 Signaling	30.4616	5.754	Canonical	WT Allograft vs WT Ctr
MYCN Signaling	30.4533	-3.433	Upstream	WT Ctr vs HD Ctr
EIF2 Signaling	30.1749	-4.899	Canonical	WT Ctr vs HD Ctr
Dyskinesia	29.9689	0	Functional	WT Ctr vs HD Ctr
3,5-dihydroxyphenylglycine Signaling	29.9504	-6.532	Upstream	HD Allograft vs HD Ctr
3,5-dihydroxyphenylglycine Signaling	29.8215	4.747	Upstream	WT Allograft vs HD Allograft
sirolimus Signaling	29.6453	-4.808	Upstream	WT Allograft vs WT Ctr
Organismal death	29.5471	6.803	Functional	WT Ctr vs HD Ctr
Anogenital cancer	29.3565	-1.363	Functional	WT Ctr vs HD Ctr
Head and neck tumor	29.2744	1.6	Functional	WT Allograft vs WT Ctr
Familial central nervous system disease	29.1514	0	Functional	WT Allograft vs WT Ctr
CTNNB1 Signaling	28.5971	-0.992	Upstream	WT Allograft vs WT Ctr
Familial neurological disorder	28.0612	-0.896	Functional	WT Allograft vs WT Ctr
Genitourinary carcinoma	27.9599	-2.06	Functional	WT Ctr vs HD Ctr
EIF2 Signaling	27.5589	4.472	Canonical	WT Allograft vs HD Allograft
Breast or gastric cancer	27.3767	-1.06	Functional	WT Ctr vs HD Ctr
3,5-dihydroxyphenylglycine Signaling	26.9822	6.044	Upstream	WT Allograft vs WT Ctr
CD 437 Signaling	26.5615	-6.755	Upstream	WT Allograft vs WT Ctr
RICTOR Signaling	26.1965	-6.277	Upstream	WT Allograft vs WT Ctr
MLXIPL Signaling	26.1456	-6.783	Upstream	HD Allograft vs HD Ctr
Head and neck cancer	25.8994	1.114	Functional	WT Allograft vs WT Ctr
Viral Infection	25.647	-5.993	Functional	WT Ctr vs HD Ctr
Abdominal lesion	25.6072	-0.31	Functional	WT Allograft vs WT Ctr
Abdominal neoplasm	25.6072	0.387	Functional	WT Allograft vs WT Ctr
Breast or colorectal cancer	25.6043	-1.615	Functional	WT Ctr vs HD Ctr
5-fluorouracil Signaling	25.5306	3.943	Upstream	HD Allograft vs HD Ctr
Necrosis	24.8595	-3.103	Functional	WT Allograft vs WT Ctr
Genitourinary adenocarcinoma	24.6488	-0.996	Functional	WT Ctr vs HD Ctr
sirolimus Signaling	24.6109	6.694	Upstream	WT Ctr vs HD Ctr
Abdominal carcinoma	24.5204	-0.078	Functional	WT Allograft vs WT Ctr
Intraabdominal organ tumor	24.4408	0.493	Functional	WT Allograft vs WT Ctr
FMR1 Signaling	24.4009	2.989	Upstream	WT Ctr vs HD Ctr
Breast or gynecological cancer	24.0328	-1.159	Functional	WT Ctr vs HD Ctr
MYC Signaling	23.9578	-3.425	Upstream	WT Ctr vs HD Ctr
Cognitive impairment	23.9263	-0.074	Functional	WT Ctr vs HD Ctr
acyline Signaling	23.8647	0	Upstream	HD Allograft vs HD Ctr
3,5-dihydroxyphenylglycine Signaling	23.8634	-5.832	Upstream	WT Ctr vs HD Ctr
HNF4A Signaling	23.8634	-1.308	Upstream	WT Ctr vs HD Ctr
MYC Signaling	23.8558	-5.98	Upstream	HD Allograft vs HD Ctr
sirolimus Signaling	23.8377	6.889	Upstream	HD Allograft vs HD Ctr
imatinib Signaling	23.6888	1.136	Upstream	WT Ctr vs HD Ctr
APP Signaling	23.6702	-3.262	Upstream	WT Ctr vs HD Ctr
Autism spectrum disorder or intellectual disability	23.6464	0	Functional	WT Ctr vs HD Ctr
acyline Signaling	23.5476	0	Upstream	WT Allograft vs WT Ctr
Apoptosis	23.5382	3.169	Functional	WT Ctr vs HD Ctr
MLXIPL Signaling	23.4994	5.099	Upstream	WT Allograft vs HD Allograft
ST1926 Signaling	23.4807	-6.061	Upstream	WT Allograft vs WT Ctr
TP53 Signaling	23.4769	-1.442	Upstream	WT Ctr vs HD Ctr
Extrapancreatic malignant tumor	23.3259	-0.992	Functional	HD Allograft vs HD Ctr
Genital tumor	22.789	0.488	Functional	WT Ctr vs HD Ctr
APP Signaling	22.7857	2.322	Upstream	WT Allograft vs WT Ctr
Familial psychiatric disease	22.7393	0	Functional	WT Allograft vs WT Ctr
Upper gastrointestinal carcinoma	22.6584	0	Functional	WT Ctr vs HD Ctr
TLE3 Signaling	22.4916	0	Upstream	WT Ctr vs HD Ctr
metribolone Signaling	22.4805	-8.408	Upstream	WT Ctr vs HD Ctr
MLXIPL Signaling	22.4708	6.625	Upstream	WT Allograft vs WT Ctr
Neurological signs	22.3598	-0.15	Functional	WT Allograft vs WT Ctr
Mitochondrial Dysfunction	22.3021	0	Canonical	HD Allograft vs HD Ctr
arsenic trioxide Signaling	22.2343	-0.231	Upstream	WT Ctr vs HD Ctr
Development of neural cells	22.1931	3.526	Functional	WT Allograft vs WT Ctr
Upper gastrointestinal tract cancer	22.1408	1.969	Functional	WT Ctr vs HD Ctr
Adenocarcinoma	22.1335	-0.233	Functional	WT Allograft vs WT Ctr
UQCC3 Signaling	22.0535	0	Upstream	WT Allograft vs WT Ctr
Upper gastrointestinal tract tumor	21.9912	2.216	Functional	WT Ctr vs HD Ctr
Dyskinesia	21.8244	0	Functional	WT Allograft vs WT Ctr
Abdominal cancer	21.781	-0.3	Functional	WT Allograft vs WT Ctr
Oxidative Phosphorylation	21.781	-3.162	Canonical	HD Allograft vs HD Ctr
MAPT Signaling	21.6964	-1.782	Upstream	WT Ctr vs HD Ctr
Development of digestive organ tumor	21.6257	1.832	Functional	WT Ctr vs HD Ctr
Pelvic tumor	21.4176	0.527	Functional	WT Ctr vs HD Ctr
Autism or intellectual disability	21.365	0	Functional	WT Ctr vs HD Ctr
Development of neurons	21.3194	3.064	Functional	WT Allograft vs WT Ctr
FMR1 Signaling	21.298	2.84	Upstream	HD Allograft vs HD Ctr
Mental retardation	21.2434	0	Functional	WT Ctr vs HD Ctr
Infection of cells	21.1815	-5.383	Functional	WT Ctr vs HD Ctr
Digestive organ tumor	21.0947	-0.043	Functional	WT Allograft vs WT Ctr
Huntington Disease	21.0947	0	Functional	WT Allograft vs WT Ctr
Catabolism of protein	21.024	0.256	Functional	WT Ctr vs HD Ctr
Head and neck carcinoma	20.9945	0	Functional	WT Allograft vs WT Ctr
5-fluorouracil Signaling	20.9943	4.681	Upstream	WT Ctr vs HD Ctr
FMR1 Signaling	20.9758	-2.453	Upstream	WT Allograft vs HD Allograft
Urinary tract cancer	20.9211	-1.642	Functional	WT Ctr vs HD Ctr
Development of adenocarcinoma	20.7601	-0.035	Functional	WT Ctr vs HD Ctr
Central nervous system solid tumor	20.5818	-0.954	Functional	WT Ctr vs HD Ctr
Organismal death	20.517	-3.683	Functional	WT Allograft vs WT Ctr
Urinary tract tumor	20.3818	-1.85	Functional	WT Ctr vs HD Ctr
Non-colon gastrointestinal cancer	20.3273	1.969	Functional	WT Ctr vs HD Ctr
Endocrine gland tumor	20.3174	0	Functional	WT Allograft vs WT Ctr
Cancer of secretory structure	20.2901	0.857	Functional	WT Allograft vs WT Ctr
Endocrine cancer	20.2795	0	Functional	WT Allograft vs WT Ctr
Nervous system neoplasm	20.111	-0.562	Functional	WT Ctr vs HD Ctr
Viral Infection	20.104	3.454	Functional	WT Allograft vs WT Ctr
Morphogenesis of nervous tissue	20.0283	2.833	Functional	WT Allograft vs WT Ctr
Endocrine carcinoma	20.0088	0	Functional	WT Allograft vs WT Ctr
Hepatobiliary neoplasm	19.8982	-1.326	Functional	WT Ctr vs HD Ctr
Proliferation of neural cells	19.8982	-3.954	Functional	WT Ctr vs HD Ctr
Tumorigenesis of gastrointestinal tumor	19.8339	1.96	Functional	WT Ctr vs HD Ctr
Genital tract cancer	19.8242	0.25	Functional	WT Ctr vs HD Ctr
Colon cancer	19.7578	0	Functional	WT Ctr vs HD Ctr
Head and neck tumor	19.6808	-0.313	Functional	HD Allograft vs HD Ctr
Cell proliferation of tumor cell lines	19.5868	1.266	Functional	WT Allograft vs WT Ctr
Formation of solid tumor	19.5868	-0.935	Functional	WT Allograft vs WT Ctr
Familial encephalopathy	19.524	0	Functional	HD Allograft vs HD Ctr
GABA Signaling	19.4995	5.385	Upstream	WT Ctr vs HD Ctr
Generation of tumor	19.4346	-1.013	Functional	WT Allograft vs WT Ctr
Development of neuroepithelial tumor	19.4052	-0.26	Functional	WT Ctr vs HD Ctr
Glioma	19.2906	-0.227	Functional	WT Ctr vs HD Ctr
Multiple cancers	19.2217	-1.49	Functional	WT Ctr vs HD Ctr
Digestive system cancer	19.214	-0.031	Functional	WT Allograft vs WT Ctr
Development of intestinal tumor	19.1897	1.96	Functional	WT Ctr vs HD Ctr
Colorectal carcinoma	19.1243	0	Functional	WT Ctr vs HD Ctr
Lymphoreticular neoplasm	19.1143	1	Functional	WT Allograft vs WT Ctr
Head and neck cancer	19.1106	-0.91	Functional	HD Allograft vs HD Ctr
Development of colorectal tumor	19.0789	1.96	Functional	WT Ctr vs HD Ctr
Colon tumor	19.0719	0.054	Functional	WT Ctr vs HD Ctr
Breast or ovarian cancer	19.0443	-1.49	Functional	WT Ctr vs HD Ctr
Cell death of osteosarcoma cells	18.985	5.947	Functional	HD Allograft vs HD Ctr
Cell death of tumor cell lines	18.9362	2.131	Functional	WT Ctr vs HD Ctr
Metabolism of protein	18.9116	0.974	Functional	WT Allograft vs WT Ctr
beta-estradiol Signaling	18.8562	3.291	Upstream	WT Allograft vs WT Ctr
Pelvic cancer	18.8009	0.496	Functional	WT Ctr vs HD Ctr
Abdominal adenocarcinoma	18.7933	0.532	Functional	WT Allograft vs WT Ctr
Thyroid cancer	18.7607	0	Functional	WT Allograft vs WT Ctr
Thyroid gland tumor	18.7501	0	Functional	WT Allograft vs WT Ctr
Breast cancer	18.7346	-1.914	Functional	WT Ctr vs HD Ctr
Thyroid carcinoma	18.7341	0	Functional	WT Allograft vs WT Ctr
Nonpituitary endocrine tumor	18.6925	0	Functional	WT Allograft vs WT Ctr
YAP1 Signaling	18.6532	2.357	Upstream	WT Allograft vs WT Ctr
Neck neoplasm	18.5821	0	Functional	WT Allograft vs WT Ctr
Progressive neurological disorder	18.5724	-0.531	Functional	WT Allograft vs WT Ctr
Hematopoietic neoplasm	18.5694	-1.562	Functional	WT Ctr vs HD Ctr
Colon carcinoma	18.5667	0	Functional	WT Ctr vs HD Ctr
Morphogenesis of neurons	18.5332	2.326	Functional	WT Allograft vs WT Ctr
Microtubule dynamics	18.4875	2.667	Functional	WT Allograft vs WT Ctr
Myeloid or lymphoid neoplasm	18.4385	-1.331	Functional	WT Ctr vs HD Ctr
Incidence of tumor	18.4196	0.165	Functional	WT Allograft vs WT Ctr
Cell proliferation of tumor cell lines	18.3861	-3.845	Functional	WT Ctr vs HD Ctr
Liver tumor	18.3562	-1.341	Functional	WT Ctr vs HD Ctr
Frequency of tumor	18.3169	-0.513	Functional	WT Allograft vs WT Ctr
Hematological or lymphatic system tumor	18.2982	-1.467	Functional	WT Ctr vs HD Ctr
UQCC3 Signaling	18.1835	0	Upstream	HD Allograft vs HD Ctr
CAB39L Signaling	18.1686	-5.379	Upstream	WT Ctr vs HD Ctr
Development of malignant tumor	18.1227	-0.665	Functional	WT Allograft vs WT Ctr
Mammary tumor	18.1039	-1.528	Functional	WT Ctr vs HD Ctr
Lymphoreticular neoplasm	18.0725	-0.842	Functional	WT Ctr vs HD Ctr
Proliferation of neural cells	18.0616	2.08	Functional	WT Allograft vs WT Ctr
Familial central nervous system disease	18.0257	0	Functional	HD Allograft vs HD Ctr
5-fluorouracil Signaling	18.0108	-3.534	Upstream	WT Allograft vs WT Ctr
Lh Signaling	18.0108	4.067	Upstream	WT Allograft vs WT Ctr
Gastro-esophageal carcinoma	17.9006	0	Functional	WT Ctr vs HD Ctr
TEAD1 Signaling	17.8933	-6.525	Upstream	WT Ctr vs HD Ctr
Colorectal adenocarcinoma	17.8718	0	Functional	WT Ctr vs HD Ctr
Mitochondrial respiratory chain deficiency	17.8488	0	Functional	WT Ctr vs HD Ctr
Hematologic cancer	17.7375	-1.138	Functional	WT Ctr vs HD Ctr
Growth of neurites	17.7092	-3.183	Functional	WT Ctr vs HD Ctr
MYCN Signaling	17.6918	4.047	Upstream	WT Allograft vs HD Allograft
Apoptosis	17.6446	-2.814	Functional	WT Allograft vs WT Ctr
Upper urinary tract tumor	17.6157	-2.146	Functional	WT Ctr vs HD Ctr
Pelvic adenocarcinoma	17.6039	0	Functional	WT Ctr vs HD Ctr
Disorder of basal ganglia	17.5844	1.98	Functional	HD Allograft vs HD Ctr
beta-estradiol Signaling	17.5595	-7.619	Upstream	WT Ctr vs HD Ctr
Organization of cytoplasm	17.4879	2.31	Functional	WT Allograft vs WT Ctr
Tumorigenesis of epithelial neoplasm	17.4844	-1.213	Functional	WT Allograft vs WT Ctr
Gastrointestinal carcinoma	17.4585	0.808	Functional	WT Allograft vs WT Ctr
Gastrointestinal tract cancer	17.4549	1.163	Functional	WT Allograft vs WT Ctr
arsenic trioxide Signaling	17.4322	0.595	Upstream	WT Allograft vs WT Ctr
Liver lesion	17.4264	-0.814	Functional	WT Ctr vs HD Ctr
Lh Signaling	17.4126	-5.731	Upstream	HD Allograft vs HD Ctr
Cell transformation	17.3808	-2.921	Functional	WT Ctr vs HD Ctr
Lymphohematopoietic cancer	17.3712	-1.363	Functional	WT Ctr vs HD Ctr
Oral tumor	17.3708	1.982	Functional	WT Ctr vs HD Ctr
dihydrotestosterone Signaling	17.3617	2.126	Upstream	WT Allograft vs WT Ctr
imatinib Signaling	17.341	0.11	Upstream	WT Allograft vs WT Ctr
Neuritogenesis	17.3338	2.326	Functional	WT Allograft vs WT Ctr
Head and neck carcinoma	17.2603	0	Functional	HD Allograft vs HD Ctr
Oral cancer	17.242	0	Functional	WT Ctr vs HD Ctr
Progressive encephalopathy	17.1904	0	Functional	WT Allograft vs WT Ctr
Hematological or lymphatic system tumor	17.1873	1.147	Functional	WT Allograft vs WT Ctr
Nonpituitary endocrine tumor	17.1793	0.843	Functional	HD Allograft vs HD Ctr
Central nervous system cancer	17.1729	-0.974	Functional	WT Ctr vs HD Ctr
Neoplasia of blood cells	17.158	-1.304	Functional	WT Ctr vs HD Ctr
Development of carcinoma	17.1512	-0.925	Functional	WT Allograft vs WT Ctr
Hematopoietic neoplasm	17.1512	1.762	Functional	WT Allograft vs WT Ctr
Gastrointestinal tumor	17.0698	-0.127	Functional	WT Allograft vs WT Ctr
Morphology of nervous system	17.0627	0	Functional	WT Ctr vs HD Ctr
TP53 Signaling	17.0575	0.993	Upstream	WT Allograft vs WT Ctr
Renal tumor	16.9255	-2.146	Functional	WT Ctr vs HD Ctr
Thyroid gland tumor	16.9072	0	Functional	HD Allograft vs HD Ctr
Cancer of secretory structure	16.9072	-1.06	Functional	HD Allograft vs HD Ctr
Hepatobiliary carcinoma	16.896	0.497	Functional	WT Ctr vs HD Ctr
Glioma cancer	16.8683	-0.748	Functional	WT Ctr vs HD Ctr
Renal lesion	16.8572	-0.609	Functional	WT Ctr vs HD Ctr
Colon adenocarcinoma	16.8531	0	Functional	WT Ctr vs HD Ctr
Morphology of nervous tissue	16.8526	0	Functional	WT Ctr vs HD Ctr
Neck neoplasm	16.8149	0	Functional	HD Allograft vs HD Ctr
Formation of cellular protrusions	16.8144	2.536	Functional	WT Allograft vs WT Ctr
Thyroid carcinoma	16.7713	0	Functional	HD Allograft vs HD Ctr
Morphology of neurons	16.7677	0	Functional	WT Ctr vs HD Ctr
Cell death of osteosarcoma cells	16.7512	5.078	Functional	WT Ctr vs HD Ctr
Organization of cytoskeleton	16.729	2.307	Functional	WT Allograft vs WT Ctr
Processing of RNA	16.6721	0.114	Functional	WT Ctr vs HD Ctr
Renal cancer	16.6372	-1.717	Functional	WT Ctr vs HD Ctr
Progressive neurological disorder	16.6308	0.27	Functional	WT Ctr vs HD Ctr
Hepatobiliary system cancer	16.6285	-0.178	Functional	WT Ctr vs HD Ctr
Gastroesophageal cancer	16.614	0	Functional	WT Ctr vs HD Ctr
Pelvic carcinoma	16.5422	0.97	Functional	WT Ctr vs HD Ctr
Oral cavity carcinoma	16.5422	0	Functional	WT Ctr vs HD Ctr
Neuromuscular disease	16.5127	0	Functional	HD Allograft vs HD Ctr
Proliferation of neuronal cells	16.5112	-3.471	Functional	WT Ctr vs HD Ctr
Bone marrow lesion	16.4909	-2.81	Functional	WT Ctr vs HD Ctr
PSEN1 Signaling	16.484	-2.093	Upstream	WT Allograft vs WT Ctr
Breast or pancreatic cancer	16.4801	-1.362	Functional	WT Ctr vs HD Ctr
Bone marrow neoplasm	16.4765	-2.637	Functional	WT Ctr vs HD Ctr
Endocrine carcinoma	16.4748	0	Functional	HD Allograft vs HD Ctr
Endocrine cancer	16.4589	0	Functional	HD Allograft vs HD Ctr
Brain lesion	16.4219	-1.8	Functional	WT Ctr vs HD Ctr
Gastric carcinoma	16.3745	0	Functional	WT Ctr vs HD Ctr
Neoplasia of blood cells	16.3108	1.238	Functional	WT Allograft vs WT Ctr
Autosomal dominant encephalopathy	16.298	0	Functional	WT Allograft vs WT Ctr
Infection by RNA virus	16.1991	-4.848	Functional	WT Ctr vs HD Ctr
DDX5 Signaling	16.1609	-5.24	Upstream	WT Ctr vs HD Ctr
Malignant neoplasm of aerodigestive tract	16.1214	0	Functional	WT Ctr vs HD Ctr
Sensitivity of tumor cell lines	16.0686	-0.582	Functional	WT Ctr vs HD Ctr
Uterine tumor	16.0344	0.083	Functional	WT Ctr vs HD Ctr
Necrosis	16.0174	3.101	Functional	HD Allograft vs HD Ctr
Endocrine gland tumor	15.9974	1.055	Functional	HD Allograft vs HD Ctr
Myeloid neoplasm	15.9972	-2.637	Functional	WT Ctr vs HD Ctr
Neoplasia of cells	15.9672	-3.621	Functional	WT Ctr vs HD Ctr
Development of genital tumor	15.9672	0.51	Functional	WT Ctr vs HD Ctr
YAP1 Signaling	15.9298	0.198	Upstream	WT Allograft vs HD Allograft
Myeloid or lymphoid neoplasm	15.9135	1.385	Functional	WT Allograft vs WT Ctr
Colorectal cancer	15.9077	-0.137	Functional	WT Ctr vs HD Ctr
Malignant myeloid neoplasm	15.8961	-1.601	Functional	WT Ctr vs HD Ctr
Liver carcinoma	15.8961	0.427	Functional	WT Ctr vs HD Ctr
PSEN1 Signaling	15.886	1.628	Upstream	WT Ctr vs HD Ctr
Brain tumor	15.875	-1.369	Functional	WT Ctr vs HD Ctr
Genital carcinoma	15.8596	0.97	Functional	WT Ctr vs HD Ctr
Progressive encephalopathy	15.7875	-0.425	Functional	WT Ctr vs HD Ctr
Colorectal tumor	15.7446	-0.608	Functional	WT Ctr vs HD Ctr
Transport of protein	15.7362	-0.318	Functional	WT Ctr vs HD Ctr
Morphology of nervous system	15.7269	0	Functional	WT Allograft vs WT Ctr
Proliferation of neuronal cells	15.6881	1.716	Functional	WT Allograft vs WT Ctr
Hepato-pancreato-biliary cancer	15.6849	-0.12	Functional	WT Ctr vs HD Ctr
Neurodevelopmental disorder	15.6143	0	Functional	WT Ctr vs HD Ctr
Development of central nervous system	15.6143	-2.859	Functional	WT Ctr vs HD Ctr
Male genital neoplasm	15.5974	0.343	Functional	WT Ctr vs HD Ctr
Female genital neoplasm	15.5882	0.271	Functional	WT Ctr vs HD Ctr
Expression of RNA	15.5802	1.954	Functional	WT Ctr vs HD Ctr
Cell survival	15.5669	-4.242	Functional	WT Ctr vs HD Ctr
Lh Signaling	15.5624	-5.307	Upstream	WT Ctr vs HD Ctr
MYC Signaling	15.4992	4.215	Upstream	WT Allograft vs HD Allograft
Tumorigenesis of reproductive tract	15.4918	0.271	Functional	WT Ctr vs HD Ctr
Brain glioma	15.447	0	Functional	WT Ctr vs HD Ctr
acyline Signaling	15.4466	0	Upstream	WT Allograft vs HD Allograft
Bone marrow cancer	15.4296	-2.214	Functional	WT Ctr vs HD Ctr
Autophagy	15.427	-3.102	Functional	WT Ctr vs HD Ctr
Upper renal tract carcinoma	15.3755	-1.942	Functional	WT Ctr vs HD Ctr
Abdominal lesion	15.3644	0.453	Functional	HD Allograft vs HD Ctr
Cell death of tumor cells	15.3372	3.916	Functional	HD Allograft vs HD Ctr
GABA Signaling	15.3097	-5.508	Upstream	WT Allograft vs WT Ctr
Liver cancer	15.2457	-0.216	Functional	WT Ctr vs HD Ctr
Epilepsy or neurodevelopmental disorder	15.1807	0.563	Functional	WT Ctr vs HD Ctr
Necrosis of tumor	15.1521	3.788	Functional	HD Allograft vs HD Ctr
Upper aerodigestive tract carcinoma	15.0565	0	Functional	WT Ctr vs HD Ctr
Early-onset encephalopathy	15.0177	0.946	Functional	WT Ctr vs HD Ctr
Malignant neoplasm of male genital organ	14.9794	-0.727	Functional	WT Ctr vs HD Ctr
Cell viability	14.9751	-3.781	Functional	WT Ctr vs HD Ctr
Synthesis of protein	14.9281	-2.05	Functional	WT Ctr vs HD Ctr
Assembly of Respiratory chain complex I	14.9012	0	Functional	WT Ctr vs HD Ctr
Cell transformation	14.873	1.703	Functional	WT Allograft vs WT Ctr
Prostatic tumor	14.8646	0.036	Functional	WT Ctr vs HD Ctr
Genitourinary tumor	14.8411	0.654	Functional	WT Allograft vs WT Ctr
Familial neurological disorder	14.831	0	Functional	HD Allograft vs HD Ctr
Metabolism of protein	14.831	-3.031	Functional	HD Allograft vs HD Ctr
MLXIPL Signaling	14.7822	-6.378	Upstream	WT Ctr vs HD Ctr
Kidney carcinoma	14.7559	-1.942	Functional	WT Ctr vs HD Ctr
Formation of renal lesion	14.7414	-2.02	Functional	WT Ctr vs HD Ctr
Soft tissue lesion	14.741	-1.795	Functional	WT Ctr vs HD Ctr
CTNNB1 Signaling	14.7307	-0.307	Upstream	WT Allograft vs HD Allograft
Abdominal neoplasm	14.6669	-0.819	Functional	HD Allograft vs HD Ctr
Oral squamous cell carcinoma	14.5791	0	Functional	WT Ctr vs HD Ctr
Gastric lesion	14.5673	1.913	Functional	WT Ctr vs HD Ctr
Myeloid neoplasm	14.5601	2.143	Functional	WT Allograft vs WT Ctr
Gastrointestinal adenocarcinoma	14.5598	0	Functional	WT Allograft vs WT Ctr
YAP1 Signaling	14.5206	-1.782	Upstream	HD Allograft vs HD Ctr
Shape change of neurites	14.5153	-1.732	Functional	WT Ctr vs HD Ctr
Familial mitochondrial disorder	14.4566	0	Functional	WT Ctr vs HD Ctr
Epilepsy or neurodevelopmental disorder	14.4535	-0.388	Functional	WT Allograft vs WT Ctr
Gastric cancer	14.4303	0	Functional	WT Ctr vs HD Ctr
Prostate cancer	14.4259	-0.727	Functional	WT Ctr vs HD Ctr
Mitochondrial disorder	14.4236	0	Functional	WT Ctr vs HD Ctr
GABA Signaling	14.4226	5.093	Upstream	HD Allograft vs HD Ctr
Outgrowth of cells	14.4049	1.627	Functional	WT Allograft vs WT Ctr
Hematologic cancer	14.3521	0.576	Functional	WT Allograft vs WT Ctr
Morphology of nervous tissue	14.3321	0	Functional	WT Allograft vs WT Ctr
Oxidative Phosphorylation	14.2971	4.95	Canonical	WT Allograft vs WT Ctr
Early-onset neurological disorder	14.2714	0.946	Functional	WT Ctr vs HD Ctr
Leigh syndrome	14.2567	0	Functional	WT Ctr vs HD Ctr
Stomach tumor	14.2567	1.408	Functional	WT Ctr vs HD Ctr
EGFR Signaling	14.223	0.867	Upstream	WT Allograft vs WT Ctr
acyline Signaling	14.211	0	Upstream	WT Ctr vs HD Ctr
Neoplasia of cells	14.2067	2.056	Functional	WT Allograft vs WT Ctr
Malignant genitourinary solid tumor	14.1659	-0.292	Functional	WT Allograft vs WT Ctr
Development of renal tumor	14.1338	-1.947	Functional	WT Ctr vs HD Ctr
Bone marrow lesion	14.1258	1.902	Functional	WT Allograft vs WT Ctr
Renal cell carcinoma	14.1188	-1.671	Functional	WT Ctr vs HD Ctr
Cell survival	14.1151	1.753	Functional	WT Allograft vs WT Ctr
MAPT Signaling	14.1129	0.854	Upstream	WT Allograft vs WT Ctr
TP53 Signaling	14.1042	-1.556	Upstream	HD Allograft vs HD Ctr
Mitochondrial Dysfunction	14.101	0	Canonical	WT Allograft vs WT Ctr
Endometrioid carcinoma	14.0887	0	Functional	WT Ctr vs HD Ctr
Organization of organelle	14.0816	-1.033	Functional	WT Ctr vs HD Ctr
Familial mental retardation	14.0275	0	Functional	WT Ctr vs HD Ctr
Bone marrow neoplasm	13.9542	2.143	Functional	WT Allograft vs WT Ctr
Branching of neurites	13.9207	-1.485	Functional	WT Ctr vs HD Ctr
Branching of neurons	13.8846	-1.579	Functional	WT Ctr vs HD Ctr
CTNNB1 Signaling	13.871	0.214	Upstream	WT Ctr vs HD Ctr
Morphology of neurons	13.8635	0	Functional	WT Allograft vs WT Ctr
Cell death of tumor cell lines	13.7971	-2.355	Functional	WT Allograft vs WT Ctr
Adenocarcinoma	13.7883	-0.388	Functional	HD Allograft vs HD Ctr
Infection by HIV-1	13.7659	-3.905	Functional	WT Ctr vs HD Ctr
Outgrowth of cells	13.7362	-3.632	Functional	WT Ctr vs HD Ctr
Motor dysfunction or movement disorder	13.7255	1.55	Functional	HD Allograft vs HD Ctr
Shape change of neurons	13.7154	-1.579	Functional	WT Ctr vs HD Ctr
Outgrowth of neurons	13.7002	-3.621	Functional	WT Ctr vs HD Ctr
Parkinsonism	13.6938	0	Functional	WT Allograft vs WT Ctr
Syndromic encephalopathy	13.6864	0	Functional	WT Ctr vs HD Ctr
Movement Disorders	13.6598	1.731	Functional	HD Allograft vs HD Ctr
PRKCG Signaling	13.6263	0	Upstream	WT Ctr vs HD Ctr
CAB39L Signaling	13.6201	-4.013	Upstream	HD Allograft vs HD Ctr
Large intestine carcinoma	13.5698	0	Functional	WT Allograft vs WT Ctr
Malignant myeloid neoplasm	13.5673	0.447	Functional	WT Allograft vs WT Ctr
Dominant mental retardation	13.5242	0	Functional	WT Ctr vs HD Ctr
Cancer of head	13.5123	0.427	Functional	WT Ctr vs HD Ctr
Development of adenocarcinoma	13.4992	-0.494	Functional	WT Allograft vs WT Ctr
Breast or ovarian carcinoma	13.4287	-1.233	Functional	WT Ctr vs HD Ctr
Growth of neurites	13.4286	1.838	Functional	WT Allograft vs WT Ctr
Cell movement	13.4246	2.319	Functional	WT Allograft vs WT Ctr
Abdominal carcinoma	13.3918	-0.013	Functional	HD Allograft vs HD Ctr
Cell death of tumor cells	13.36	-3.601	Functional	WT Allograft vs WT Ctr
Cell viability	13.3409	1.388	Functional	WT Allograft vs WT Ctr
Neuronal cell death	13.305	0.221	Functional	WT Ctr vs HD Ctr
Processing of RNA	13.2919	-1.353	Functional	HD Allograft vs HD Ctr
Development of central nervous system	13.2882	2.514	Functional	WT Allograft vs WT Ctr
Translation	13.2873	0.173	Functional	WT Ctr vs HD Ctr
Morphology of central nervous system	13.275	0	Functional	WT Ctr vs HD Ctr
Necrosis of tumor	13.2572	-3.69	Functional	WT Allograft vs WT Ctr
Cell death of tumor cells	13.2206	3.324	Functional	WT Ctr vs HD Ctr
Sensitivity of cells	13.2156	-0.04	Functional	WT Ctr vs HD Ctr
Formation of uterine carcinoma	13.2029	0	Functional	WT Ctr vs HD Ctr
Endocytosis	13.1993	-3.643	Functional	WT Ctr vs HD Ctr
Uterine cancer	13.1993	0	Functional	WT Ctr vs HD Ctr
Autosomal dominant encephalopathy	13.1611	0	Functional	WT Ctr vs HD Ctr
ESR1 Signaling	13.1471	1.132	Upstream	WT Ctr vs HD Ctr
Outgrowth of neurons	13.1463	1.692	Functional	WT Allograft vs WT Ctr
Migration of cells	13.1064	2.25	Functional	WT Allograft vs WT Ctr
Breast carcinoma	13.0977	-1.673	Functional	WT Ctr vs HD Ctr
Endometrial carcinoma	13.0722	0	Functional	WT Ctr vs HD Ctr
Endometrioid endometrial adenocarcinoma	13.0101	0	Functional	WT Ctr vs HD Ctr
GnRH analog Signaling	13.0022	1.85	Upstream	WT Ctr vs HD Ctr
Morphology of brain	12.9658	0	Functional	WT Ctr vs HD Ctr
Female genital tract cancer	12.9541	0	Functional	WT Ctr vs HD Ctr
Large intestine adenocarcinoma	12.9117	0	Functional	WT Allograft vs WT Ctr
RICTOR Signaling	12.8839	-4.119	Upstream	WT Allograft vs HD Allograft
Intraabdominal organ tumor	12.8782	-0.957	Functional	HD Allograft vs HD Ctr
Apoptosis of tumor cell lines	12.8714	2.213	Functional	WT Ctr vs HD Ctr
Sprouting	12.8347	-1.792	Functional	WT Ctr vs HD Ctr
Congenital neurological disorder	12.8011	0.732	Functional	WT Ctr vs HD Ctr
Cell death of cancer cells	12.7925	4.209	Functional	HD Allograft vs HD Ctr
1,2-dithiol-3-thione Signaling	12.718	-6.72	Upstream	WT Ctr vs HD Ctr
Expression of RNA	12.716	-0.316	Functional	WT Allograft vs WT Ctr
Cognitive impairment	12.6129	0.234	Functional	WT Allograft vs WT Ctr
Liquid tumor	12.6028	-2.263	Functional	WT Ctr vs HD Ctr
Tauopathy	12.6028	-1.551	Functional	WT Ctr vs HD Ctr
DDX5 Signaling	12.592	4.006	Upstream	WT Allograft vs WT Ctr
Sirtuin Signaling Pathway	12.5823	1.05	Canonical	WT Ctr vs HD Ctr
Global developmental delay	12.5479	0	Functional	WT Ctr vs HD Ctr
TCR Signaling	12.539	1.056	Upstream	WT Allograft vs WT Ctr
Outgrowth of neurites	12.5382	1.699	Functional	WT Allograft vs WT Ctr
Acute myeloid leukemia	12.5086	-1.941	Functional	WT Ctr vs HD Ctr
Bone marrow cancer	12.4584	0.928	Functional	WT Allograft vs WT Ctr
KRAS Signaling	12.4529	-0.104	Upstream	WT Allograft vs WT Ctr
Endometrial adenocarcinoma	12.4443	0	Functional	WT Ctr vs HD Ctr
YAP1 Signaling	12.4141	-1.782	Upstream	WT Ctr vs HD Ctr
Protein Ubiquitination Pathway	12.405	0	Canonical	WT Ctr vs HD Ctr
Myeloid leukemia	12.3797	-2.352	Functional	WT Ctr vs HD Ctr
Translation of protein	12.379	0.482	Functional	WT Ctr vs HD Ctr
Myelodysplastic syndrome or leukemia	12.3324	-1.97	Functional	WT Ctr vs HD Ctr
MAPT Signaling	12.331	0	Upstream	HD Allograft vs HD Ctr
Malignant neoplasm of large intestine	12.3189	1.98	Functional	WT Allograft vs WT Ctr
Branching of cells	12.2993	-1.226	Functional	WT Ctr vs HD Ctr
Female genital tract adenocarcinoma	12.265	0	Functional	WT Ctr vs HD Ctr
Sprouting	12.2615	1.84	Functional	WT Allograft vs WT Ctr
Large intestine neoplasm	12.2467	0.479	Functional	WT Allograft vs WT Ctr
Cell death of cancer cells	12.245	-3.433	Functional	WT Allograft vs WT Ctr
KRAS Signaling	12.2433	-0.648	Upstream	WT Ctr vs HD Ctr
LONP1 Signaling	12.2433	2.867	Upstream	WT Ctr vs HD Ctr
Morphology of cellular protrusions	12.2301	0	Functional	WT Ctr vs HD Ctr
Synthesis of protein	12.2215	1.23	Functional	WT Allograft vs WT Ctr
Malignant neoplasm of retroperitoneum	12.169	-1.459	Functional	WT Ctr vs HD Ctr
Progressive parkinsonism	12.1423	0	Functional	WT Allograft vs WT Ctr
Granzyme A Signaling	12.1358	2.874	Canonical	WT Ctr vs HD Ctr
Extension of cellular protrusions	12.1104	-0.161	Functional	WT Ctr vs HD Ctr
CAB39L Signaling	12.052	4.243	Upstream	WT Allograft vs WT Ctr
Parkinson's disease	12.0428	0	Functional	WT Allograft vs WT Ctr
Endometrium tumor	12.0393	0	Functional	WT Ctr vs HD Ctr
Outgrowth of neurites	12.0355	-3.571	Functional	WT Ctr vs HD Ctr
Anogenital cancer	12.0313	0.447	Functional	WT Allograft vs WT Ctr
Leukoencephalopathy	12.0211	0.371	Functional	WT Ctr vs HD Ctr
Parkinsonism	11.9813	0	Functional	WT Ctr vs HD Ctr
Cell death of cancer cells	11.9621	3.423	Functional	WT Ctr vs HD Ctr
Abnormal growth in endometrium	11.9488	0	Functional	WT Ctr vs HD Ctr
dexamethasone Signaling	11.9417	2.401	Upstream	WT Allograft vs WT Ctr
Female genital carcinoma	11.9403	0	Functional	WT Ctr vs HD Ctr
Upper aero-digestive squamous cell carcinoma	11.8899	0	Functional	WT Ctr vs HD Ctr
Endometrial cancer	11.8756	0	Functional	WT Ctr vs HD Ctr
Extraadrenal retroperitoneal tumor	11.8756	-1.075	Functional	WT Ctr vs HD Ctr
imatinib Signaling	11.8505	2.266	Upstream	HD Allograft vs HD Ctr
Uterine carcinoma	11.8435	0	Functional	WT Ctr vs HD Ctr
Autosomal dominant mental retardation	11.8362	0	Functional	WT Ctr vs HD Ctr
Estrogen Receptor Signaling	11.8305	-3.255	Canonical	WT Ctr vs HD Ctr
Transport of molecule	11.7937	-1.957	Functional	WT Ctr vs HD Ctr
Genitourinary carcinoma	11.7797	-0.115	Functional	WT Allograft vs WT Ctr
Shape change of neurons	11.7283	1.9	Functional	WT Allograft vs WT Ctr
Prostatic adenocarcinoma	11.7132	0	Functional	WT Ctr vs HD Ctr
Transcription of RNA	11.662	2.448	Functional	WT Ctr vs HD Ctr
APP Signaling	11.6353	-0.794	Upstream	HD Allograft vs HD Ctr
Transcription	11.6038	2.026	Functional	WT Ctr vs HD Ctr
Long-term potentiation	11.5283	0.115	Functional	WT Ctr vs HD Ctr
Congenital encephalopathy	11.5245	0.819	Functional	WT Ctr vs HD Ctr
Chemoresistant acute myeloid leukemia	11.5097	0	Functional	HD Allograft vs HD Ctr
DDX5 Signaling	11.4864	-4.359	Upstream	HD Allograft vs HD Ctr
Cell viability of tumor cell lines	11.4762	-3.56	Functional	WT Ctr vs HD Ctr
EGFR Signaling	11.4168	-2.278	Upstream	WT Ctr vs HD Ctr
Amyloidosis	11.3593	-2.365	Functional	WT Allograft vs WT Ctr
Mek Signaling	11.3198	-0.207	Upstream	WT Allograft vs WT Ctr
Alzheimer disease or frontotemporal dementia	11.2979	0	Functional	WT Ctr vs HD Ctr
metribolone Signaling	11.2844	5.16	Upstream	WT Allograft vs WT Ctr
Pelvic lesion	11.256	0.688	Functional	WT Allograft vs WT Ctr
Dementia	11.2307	0	Functional	WT Ctr vs HD Ctr
Cell movement	11.2292	-4.519	Functional	WT Ctr vs HD Ctr
Breast or colorectal cancer	11.2249	1.1	Functional	WT Allograft vs WT Ctr
Acute leukemia	11.221	-1.816	Functional	WT Ctr vs HD Ctr
Migration of neural cells	11.2077	1.696	Functional	WT Allograft vs WT Ctr
TGFB1 Signaling	11.1667	1.477	Upstream	WT Allograft vs WT Ctr
Apoptosis	11.1454	2.975	Functional	HD Allograft vs HD Ctr
Autism spectrum disorder or intellectual disability	11.1344	0	Functional	WT Allograft vs WT Ctr
Prostatic carcinoma	11.1248	0	Functional	WT Ctr vs HD Ctr
Abnormal morphology of nervous system	11.1248	0	Functional	WT Ctr vs HD Ctr
Encephalomyopathy	11.1103	0	Functional	WT Ctr vs HD Ctr
ESR1 Signaling	11.0994	-1.059	Upstream	WT Allograft vs WT Ctr
Upper gastrointestinal tract cancer	11.0972	0	Functional	WT Allograft vs WT Ctr
Pelvic tumor	11.0832	0.909	Functional	WT Allograft vs WT Ctr
STK11 Signaling	11.0778	3.254	Upstream	WT Allograft vs WT Ctr
Infection of tumor cell lines	11.0656	-4.082	Functional	WT Ctr vs HD Ctr
HNF4A Signaling	11.0539	-1.285	Upstream	HD Allograft vs HD Ctr
Lymphatic system tumor	11.0536	-0.738	Functional	WT Ctr vs HD Ctr
Huntington Disease	11.0407	0	Functional	HD Allograft vs HD Ctr
Abnormality of endometrium	11.0141	0	Functional	WT Ctr vs HD Ctr
Dominant mental retardation	10.9936	0	Functional	WT Allograft vs WT Ctr
uranyl nitrate Signaling	10.9358	0.197	Upstream	WT Ctr vs HD Ctr
Central nervous system amyloidosis	10.9001	0.721	Functional	WT Ctr vs HD Ctr
Progressive parkinsonism	10.8802	0	Functional	WT Ctr vs HD Ctr
Mitochondrial encephalomyopathy	10.8794	0	Functional	WT Ctr vs HD Ctr
Hepatobiliary neoplasm	10.8659	-0.52	Functional	WT Allograft vs WT Ctr
Colon tumor	10.8529	0.479	Functional	WT Allograft vs WT Ctr
PTP4A1 Signaling	10.8415	1.34	Upstream	WT Ctr vs HD Ctr
Breast or gynecological cancer	10.821	0	Functional	WT Allograft vs WT Ctr
Differentiation of neural cells	10.821	1.724	Functional	WT Allograft vs WT Ctr
Genital tumor	10.821	1.141	Functional	WT Allograft vs WT Ctr
XBP1 Signaling	10.8099	5.111	Upstream	WT Allograft vs WT Ctr
lactacystin Signaling	10.8099	0.583	Upstream	WT Allograft vs WT Ctr
NFE2L2 Signaling	10.8043	-7.342	Upstream	WT Ctr vs HD Ctr
Amyloidosis	10.7973	2.26	Functional	WT Ctr vs HD Ctr
Lymphocytic neoplasm	10.7854	-0.409	Functional	WT Ctr vs HD Ctr
Colon cancer	10.7777	1.98	Functional	WT Allograft vs WT Ctr
Syndromic encephalopathy	10.7692	0	Functional	WT Allograft vs WT Ctr
Severe psychological disorder	10.7683	0	Functional	WT Allograft vs WT Ctr
Tumorigenesis of reproductive tract	10.7558	2.379	Functional	WT Allograft vs WT Ctr
Progressive neuropathy	10.7493	0	Functional	WT Allograft vs WT Ctr
trichostatin A Signaling	10.7284	2.12	Upstream	WT Allograft vs WT Ctr
Regulation of eIF4 and p70S6K Signaling	10.7262	-1.291	Canonical	WT Ctr vs HD Ctr
Lymphocytic cancer	10.7054	-0.281	Functional	WT Ctr vs HD Ctr
Malignant lymphocytic neoplasm	10.7054	-0.281	Functional	WT Ctr vs HD Ctr
Progressive motor neuron disease	10.7013	0	Functional	WT Allograft vs WT Ctr
Infection of epithelial cell lines	10.6975	-2.127	Functional	WT Ctr vs HD Ctr
Abdominal cancer	10.6935	-0.657	Functional	HD Allograft vs HD Ctr
Autosomal dominant mental retardation	10.6833	0	Functional	WT Allograft vs WT Ctr
Tauopathy	10.6833	0	Functional	WT Allograft vs WT Ctr
Mental retardation	10.6833	0	Functional	WT Allograft vs WT Ctr
Parkinson's disease	10.6822	0	Functional	WT Ctr vs HD Ctr
Branching of neurons	10.68	1.923	Functional	WT Allograft vs WT Ctr
Female genital neoplasm	10.6619	2.379	Functional	WT Allograft vs WT Ctr
Metastasis	10.6613	1.069	Functional	WT Allograft vs WT Ctr
Alzheimer disease	10.6588	0	Functional	WT Ctr vs HD Ctr
Quantity of neurons	10.6457	0.362	Functional	WT Allograft vs WT Ctr
PSEN1 Signaling	10.6345	-0.399	Upstream	HD Allograft vs HD Ctr
sirolimus Signaling	10.6223	-3.568	Upstream	WT Allograft vs HD Allograft
Lymphoproliferative disorder	10.6209	-0.276	Functional	WT Ctr vs HD Ctr
Infection of embryonic cell lines	10.6175	-2.134	Functional	WT Ctr vs HD Ctr
Axonogenesis	10.5819	-1.99	Functional	WT Ctr vs HD Ctr
Leukemia	10.5634	-2.178	Functional	WT Ctr vs HD Ctr
Neuronal cell death	10.5488	-0.747	Functional	WT Allograft vs WT Ctr
Abnormal morphology of brain	10.5428	0	Functional	WT Ctr vs HD Ctr
CST5 Signaling	10.5334	1.68	Upstream	WT Ctr vs HD Ctr
dihydrotestosterone Signaling	10.5334	-3.438	Upstream	WT Ctr vs HD Ctr
mTOR Signaling	10.5299	-1.732	Canonical	HD Allograft vs HD Ctr
DAP3 Signaling	10.5294	3.606	Upstream	WT Ctr vs HD Ctr
Morphology of brain cells	10.5095	0	Functional	WT Ctr vs HD Ctr
CD 437 Signaling	10.5046	-2.828	Upstream	WT Allograft vs HD Allograft
Development of genital tumor	10.497	1.223	Functional	WT Allograft vs WT Ctr
lipopolysaccharide Signaling	10.4961	2.171	Upstream	WT Allograft vs WT Ctr
Respiratory system tumor	10.496	0.765	Functional	WT Allograft vs WT Ctr
metribolone Signaling	10.4936	-5.233	Upstream	HD Allograft vs HD Ctr
Liver tumor	10.4917	-0.506	Functional	WT Allograft vs WT Ctr
Translation	10.4656	0.097	Functional	WT Allograft vs WT Ctr
Upper gastrointestinal carcinoma	10.4656	0	Functional	WT Allograft vs WT Ctr
Intrathoracic organ tumor	10.4656	0.627	Functional	WT Allograft vs WT Ctr
Malignant neoplasm of respiratory system	10.4432	0.667	Functional	WT Allograft vs WT Ctr
Progressive motor neuropathy	10.4432	0	Functional	WT Allograft vs WT Ctr
Breast or gastric cancer	10.4417	-0.49	Functional	WT Allograft vs WT Ctr
Dendritic growth/branching	10.4236	-0.519	Functional	WT Ctr vs HD Ctr
Differentiation of neuroglia	10.3705	0.311	Functional	WT Allograft vs WT Ctr
Cell movement of tumor cell lines	10.3705	1.275	Functional	WT Allograft vs WT Ctr
Alzheimer disease or frontotemporal dementia	10.3608	0	Functional	WT Allograft vs WT Ctr
Morphology of neurites	10.3403	0	Functional	WT Ctr vs HD Ctr
Lymphoid cancer	10.3088	-0.648	Functional	WT Ctr vs HD Ctr
Dementia	10.3053	0	Functional	WT Allograft vs WT Ctr
Autism or intellectual disability	10.2983	0	Functional	WT Allograft vs WT Ctr
Abdominal adenocarcinoma	10.2926	-0.745	Functional	HD Allograft vs HD Ctr
Liquid tumor	10.2744	1.818	Functional	WT Allograft vs WT Ctr
Stabilization of protein	10.2717	0	Functional	WT Ctr vs HD Ctr
Expression of protein	10.2649	0.183	Functional	WT Ctr vs HD Ctr
Cellular homeostasis	10.2649	-3.083	Functional	WT Ctr vs HD Ctr
Central nervous system amyloidosis	10.2552	-1.389	Functional	WT Allograft vs WT Ctr
Liver lesion	10.2468	-0.384	Functional	WT Allograft vs WT Ctr
DAP3 Signaling	10.2428	3.317	Upstream	HD Allograft vs HD Ctr
HTT Signaling	10.237	0.579	Upstream	WT Allograft vs WT Ctr
Infection by lentivirus	10.2339	-3.694	Functional	WT Ctr vs HD Ctr
Lung tumor	10.2277	0.598	Functional	WT Allograft vs WT Ctr
Lung cancer	10.1911	0.487	Functional	WT Allograft vs WT Ctr
TLE3 Signaling	10.1711	0	Upstream	HD Allograft vs HD Ctr
Development of body axis	10.135	1.092	Functional	WT Allograft vs WT Ctr
Digestive organ tumor	10.0812	-1.148	Functional	HD Allograft vs HD Ctr
HIV infection	10.0768	-3.764	Functional	WT Ctr vs HD Ctr
Mitochondrial myopathy	10.0721	0	Functional	WT Ctr vs HD Ctr
Benign solid tumor	10.0441	-0.536	Functional	WT Ctr vs HD Ctr
Non-colon gastrointestinal cancer	10.024	0	Functional	WT Allograft vs WT Ctr
IGF1R Signaling	10.0217	1.719	Upstream	WT Allograft vs WT Ctr
Non-malignant disorder	10.019	-0.814	Functional	WT Ctr vs HD Ctr
CLPP Signaling	10.0118	4.943	Upstream	WT Ctr vs HD Ctr
Neoplasia of leukocytes	10.0061	-0.559	Functional	WT Ctr vs HD Ctr
D-glucose Signaling	10.0032	-0.502	Upstream	WT Allograft vs WT Ctr
Morphology of neurites	9.97745	0	Functional	WT Allograft vs WT Ctr
Genitourinary adenocarcinoma	9.97745	0	Functional	WT Allograft vs WT Ctr
Early-onset neurological disorder	9.96709	-0.806	Functional	WT Allograft vs WT Ctr
Advanced malignant tumor	9.96285	1.093	Functional	WT Allograft vs WT Ctr
Huntington's Disease Signaling	9.95839	-0.943	Canonical	WT Ctr vs HD Ctr
Phagosome Maturation	9.95839	0	Canonical	WT Ctr vs HD Ctr
Infection by Retroviridae	9.93876	-3.823	Functional	WT Ctr vs HD Ctr
Infection of kidney cell lines	9.92862	-2.117	Functional	WT Ctr vs HD Ctr
Transcription of DNA	9.92583	2.877	Functional	WT Ctr vs HD Ctr
Extension of neurites	9.92187	-0.211	Functional	WT Ctr vs HD Ctr
ammonium Signaling	9.91762	-0.132	Upstream	WT Ctr vs HD Ctr
Alzheimer disease	9.91131	0	Functional	WT Allograft vs WT Ctr
Benign Tumors	9.9091	-0.536	Functional	WT Ctr vs HD Ctr
Abnormal morphology of central nervous system	9.88331	0	Functional	WT Ctr vs HD Ctr
Abnormal morphology of nervous system	9.87985	0	Functional	WT Allograft vs WT Ctr
Dyskinesia	9.87392	0	Functional	HD Allograft vs HD Ctr
Morphology of central nervous system	9.84425	0	Functional	WT Allograft vs WT Ctr
Development of digestive organ tumor	9.8345	-0.287	Functional	WT Allograft vs WT Ctr
Familial mental retardation	9.83234	0	Functional	WT Allograft vs WT Ctr
Splicing of RNA	9.81229	1.007	Functional	WT Ctr vs HD Ctr
Abnormal morphology of cerebrum	9.81088	0	Functional	WT Ctr vs HD Ctr
arsenic trioxide Signaling	9.78999	0.561	Upstream	HD Allograft vs HD Ctr
Familial psychiatric disease	9.78282	0	Functional	HD Allograft vs HD Ctr
Synaptogenesis Signaling Pathway	9.77591	-1.756	Canonical	WT Ctr vs HD Ctr
Mitochondrial complex I deficiency	9.73082	0	Functional	WT Ctr vs HD Ctr
Pelvic cancer	9.71745	0.239	Functional	WT Allograft vs WT Ctr
Acute myeloid leukemia	9.71727	0	Functional	WT Allograft vs WT Ctr
Malignant neoplasm of aerodigestive tract	9.71351	0	Functional	WT Allograft vs WT Ctr
Cancer of cells	9.67143	-3.336	Functional	WT Ctr vs HD Ctr
CD3 Signaling	9.6689	2.035	Upstream	WT Allograft vs WT Ctr
Morphology of cellular protrusions	9.66314	0	Functional	WT Allograft vs WT Ctr
Development of head	9.64392	1.356	Functional	WT Allograft vs WT Ctr
Cognition	9.63573	-0.82	Functional	WT Ctr vs HD Ctr
Morphology of head	9.63153	0	Functional	WT Ctr vs HD Ctr
Invasion of cells	9.62919	1.616	Functional	WT Allograft vs WT Ctr
Hereditary neuropathy	9.62124	0	Functional	WT Ctr vs HD Ctr
levodopa Signaling	9.58841	-1.516	Upstream	WT Ctr vs HD Ctr
Migration of cells	9.56744	-4.66	Functional	WT Ctr vs HD Ctr
Morphology of hippocampus	9.54996	0	Functional	WT Ctr vs HD Ctr
Cell death of osteosarcoma cells	9.54952	-4.271	Functional	WT Allograft vs WT Ctr
Progressive neuromuscular disease	9.54786	0	Functional	WT Allograft vs WT Ctr
CTNNB1 Signaling	9.52464	-0.634	Upstream	HD Allograft vs HD Ctr
Cell death of osteosarcoma cells	9.52398	-4	Functional	WT Allograft vs HD Allograft
POLG Signaling	9.52398	0	Upstream	HD Allograft vs HD Ctr
Viral Infection	9.52247	-6.72	Functional	HD Allograft vs HD Ctr
XBP1 Signaling	9.51869	-6.607	Upstream	WT Ctr vs HD Ctr
Tumorigenesis of gastrointestinal tumor	9.50683	1	Functional	WT Allograft vs WT Ctr
Formation of brain	9.49906	-0.403	Functional	WT Ctr vs HD Ctr
Grade 3-4 tumor	9.49556	0	Functional	WT Ctr vs HD Ctr
Abnormal morphology of neurons	9.47584	0	Functional	WT Ctr vs HD Ctr
Morphology of brain	9.46146	0	Functional	WT Allograft vs WT Ctr
Morphology of cerebral cortex	9.45887	0	Functional	WT Ctr vs HD Ctr
Colorectal tumor	9.45576	0.479	Functional	WT Allograft vs WT Ctr
Genital tract cancer	9.43055	0.64	Functional	WT Allograft vs WT Ctr
Differentiation of neural cells	9.42242	-2.297	Functional	WT Ctr vs HD Ctr
Infection by RNA virus	9.42049	2.772	Functional	WT Allograft vs WT Ctr
Branching of cells	9.40652	1.534	Functional	WT Allograft vs WT Ctr
Myeloid leukemia	9.40514	1.387	Functional	WT Allograft vs WT Ctr
Grade 3-4 glioma	9.40008	0	Functional	WT Ctr vs HD Ctr
Myelodysplastic syndrome	9.39343	0	Functional	WT Ctr vs HD Ctr
tretinoin Signaling	9.39342	0.736	Upstream	WT Allograft vs WT Ctr
Branching of neurites	9.3911	1.633	Functional	WT Allograft vs WT Ctr
Neurodevelopmental disorder	9.3911	0	Functional	WT Allograft vs WT Ctr
Neuromuscular disease with neuropathy	9.36176	0	Functional	WT Ctr vs HD Ctr
Migration of tumor cell lines	9.35466	1.225	Functional	WT Allograft vs WT Ctr
PRKCG Signaling	9.34201	0	Upstream	WT Allograft vs WT Ctr
CD3 Signaling	9.3362	-4.547	Upstream	WT Ctr vs HD Ctr
Invasion of tumor cell lines	9.30641	1.657	Functional	WT Allograft vs WT Ctr
Transcription	9.29831	-0.404	Functional	WT Allograft vs WT Ctr
Gastroesophageal adenocarcinoma	9.19958	0	Functional	WT Ctr vs HD Ctr
Neuromuscular disease with neuropathy	9.18794	0	Functional	WT Allograft vs WT Ctr
Hematologic cancer of cells	9.17947	-0.086	Functional	WT Ctr vs HD Ctr
Conformational modification of protein	9.166	-1.093	Functional	WT Ctr vs HD Ctr
Benign lesion	9.14041	-0.656	Functional	WT Ctr vs HD Ctr
Morphology of central nervous system cells	9.1363	0	Functional	WT Ctr vs HD Ctr
Cell cycle progression	9.13161	-0.646	Functional	WT Ctr vs HD Ctr
Glioblastoma	9.12543	0	Functional	WT Allograft vs WT Ctr
Neurological signs	9.10472	0.388	Functional	HD Allograft vs HD Ctr
Grade 3-4 glioma cancer	9.10069	0	Functional	WT Ctr vs HD Ctr
Development of colorectal tumor	9.06607	0.927	Functional	WT Allograft vs WT Ctr
Transport of vesicles	9.05724	1.388	Functional	WT Ctr vs HD Ctr
Abnormal morphology of cerebral cortex	9.05724	0	Functional	WT Ctr vs HD Ctr
Colorectal cancer	9.05632	1.98	Functional	WT Allograft vs WT Ctr
Organismal death	9.0404	6.367	Functional	HD Allograft vs HD Ctr
1,2-dithiol-3-thione Signaling	8.99773	3.824	Upstream	WT Allograft vs WT Ctr
Regulation of eIF4 and p70S6K Signaling	8.99049	0	Canonical	HD Allograft vs HD Ctr
Colorectal carcinoma	8.98207	0	Functional	WT Allograft vs WT Ctr
Myelodysplastic syndrome or leukemia	8.98207	1.189	Functional	WT Allograft vs WT Ctr
decitabine Signaling	8.94636	2.505	Upstream	WT Allograft vs WT Ctr
Folding of protein	8.93698	-0.822	Functional	WT Ctr vs HD Ctr
Seizure disorder	8.93028	-1.929	Functional	WT Allograft vs WT Ctr
IND S1 Signaling	8.92855	-0.5	Upstream	WT Ctr vs HD Ctr
Colon carcinoma	8.92401	0	Functional	WT Allograft vs WT Ctr
Oral tumor	8.91557	0	Functional	WT Allograft vs WT Ctr
Development of head	8.91259	-0.966	Functional	WT Ctr vs HD Ctr
Female genital tract cancer	8.90792	0	Functional	WT Allograft vs WT Ctr
Uterine tumor	8.89641	0	Functional	WT Allograft vs WT Ctr
Cell death of fibroblast cell lines	8.88639	-1.048	Functional	WT Ctr vs HD Ctr
Breast adenocarcinoma	8.88096	0.152	Functional	WT Ctr vs HD Ctr
Formation of dendrites	8.87314	-1.787	Functional	WT Ctr vs HD Ctr
geldanamycin Signaling	8.86741	-1.543	Upstream	WT Ctr vs HD Ctr
Pelvic carcinoma	8.86555	-0.152	Functional	WT Allograft vs WT Ctr
Transcription of RNA	8.86496	-0.279	Functional	WT Allograft vs WT Ctr
Early-onset encephalopathy	8.8645	-0.806	Functional	WT Allograft vs WT Ctr
Abnormality of cerebral cortex	8.8596	1.507	Functional	WT Ctr vs HD Ctr
Clear cell neoplasm	8.85721	0	Functional	WT Ctr vs HD Ctr
Processing of mRNA	8.84043	1.171	Functional	WT Ctr vs HD Ctr
Oral cancer	8.82687	0	Functional	WT Allograft vs WT Ctr
gentamicin Signaling	8.82471	-1.49	Upstream	WT Allograft vs WT Ctr
interferon beta-1a Signaling	8.82449	0	Upstream	HD Allograft vs HD Ctr
Expression of protein	8.82114	0.168	Functional	WT Allograft vs WT Ctr
glutamine Signaling	8.81308	-0.737	Upstream	WT Allograft vs WT Ctr
Apoptosis of tumor cell lines	8.81219	-2.574	Functional	WT Allograft vs WT Ctr
Mature lymphocytic neoplasm	8.78449	-0.391	Functional	WT Ctr vs HD Ctr
Coronavirus Pathogenesis Pathway	8.77371	-4.459	Canonical	WT Allograft vs WT Ctr
Genital carcinoma	8.76798	-0.152	Functional	WT Allograft vs WT Ctr
Uterine corpus cancer	8.72107	0	Functional	WT Ctr vs HD Ctr
Engulfment of tumor cell lines	8.70873	-4.398	Functional	WT Ctr vs HD Ctr
Quantity of nervous tissue	8.67435	0.222	Functional	WT Ctr vs HD Ctr
Cell-cell contact	8.64944	-2.949	Functional	WT Ctr vs HD Ctr
Mature B cell malignant tumor	8.64341	-0.152	Functional	WT Allograft vs WT Ctr
Astrocytoma	8.62814	-0.781	Functional	WT Ctr vs HD Ctr
Quantity of neurons	8.59653	0.156	Functional	WT Ctr vs HD Ctr
Development of body axis	8.59538	-0.863	Functional	WT Ctr vs HD Ctr
Locomotion	8.57733	-0.913	Functional	WT Allograft vs WT Ctr
Development of cytoplasm	8.57515	-3.183	Functional	WT Ctr vs HD Ctr
Cell death of neuroblastoma cell lines	8.56967	-0.158	Functional	WT Ctr vs HD Ctr
Ductal carcinoma	8.56205	-0.4	Functional	WT Ctr vs HD Ctr
Blastoma	8.54512	0	Functional	WT Allograft vs WT Ctr
Hepatobiliary system cancer	8.54221	-1.158	Functional	WT Allograft vs WT Ctr
Cell viability of tumor cell lines	8.53373	1.131	Functional	WT Allograft vs WT Ctr
ERBB2 Signaling	8.53285	0.049	Upstream	WT Allograft vs WT Ctr
Modification of rRNA	8.51594	0	Functional	HD Allograft vs HD Ctr
Severe psychological disorder	8.51044	0	Functional	WT Ctr vs HD Ctr
Growth Failure	8.48432	2.683	Functional	WT Ctr vs HD Ctr
Tumorigenesis of lymphocytes	8.47839	-0.083	Functional	WT Ctr vs HD Ctr
Clear-cell adenocarcinoma	8.46543	0	Functional	WT Ctr vs HD Ctr
Myelodysplastic syndrome	8.46101	0	Functional	WT Allograft vs WT Ctr
Abnormal morphology of hippocampus	8.4479	0	Functional	WT Ctr vs HD Ctr
Cell death of embryonic cell lines	8.4479	-0.115	Functional	WT Ctr vs HD Ctr
Lh Signaling	8.44411	3.154	Upstream	WT Allograft vs HD Allograft
Upper aerodigestive tract carcinoma	8.4269	0	Functional	WT Allograft vs WT Ctr
Catabolism of protein	8.42561	0.071	Functional	WT Allograft vs WT Ctr
Translation of mRNA	8.41593	1.459	Functional	WT Ctr vs HD Ctr
High grade glioma	8.40917	-0.748	Functional	WT Ctr vs HD Ctr
Leigh syndrome	8.38333	0	Functional	HD Allograft vs HD Ctr
HNF4A Signaling	8.38325	1.837	Upstream	WT Allograft vs WT Ctr
NFU1 Signaling	8.38054	0	Upstream	WT Ctr vs HD Ctr
Non-Hodgkin lymphoma	8.37981	0.656	Functional	WT Ctr vs HD Ctr
Head and neck squamous cell carcinoma	8.3785	0.651	Functional	WT Ctr vs HD Ctr
Liver cancer	8.3697	-1.124	Functional	WT Allograft vs WT Ctr
Growth failure or short stature	8.34582	2.843	Functional	WT Ctr vs HD Ctr
Embryonal tumor	8.32378	-0.612	Functional	WT Ctr vs HD Ctr
Abnormal morphology of neurons	8.32198	0	Functional	WT Allograft vs WT Ctr
Replication of virus	8.32016	1.759	Functional	WT Allograft vs WT Ctr
High grade astrocytoma	8.31936	-0.748	Functional	WT Ctr vs HD Ctr
Invasive tumor	8.31501	1.194	Functional	WT Allograft vs WT Ctr
Protein Ubiquitination Pathway	8.27763	0	Canonical	HD Allograft vs HD Ctr
mTOR Signaling	8.26757	2.333	Canonical	WT Allograft vs WT Ctr
Akt Signaling	8.23453	2.203	Upstream	WT Allograft vs WT Ctr
PTP4A1 Signaling	8.23453	-1.721	Upstream	WT Allograft vs WT Ctr
Cell movement of neurons	8.22914	1.892	Functional	WT Allograft vs WT Ctr
Fus Signaling	8.20008	1.6	Upstream	WT Allograft vs WT Ctr
mTOR Signaling	8.19845	-2.294	Canonical	WT Ctr vs HD Ctr
Translation of protein	8.18256	-0.383	Functional	WT Allograft vs WT Ctr
Pelvic adenocarcinoma	8.16965	0	Functional	WT Allograft vs WT Ctr
Size of body	8.15569	-4.948	Functional	WT Ctr vs HD Ctr
Chemoresistant acute myeloid leukemia	8.14375	0	Functional	WT Allograft vs WT Ctr
Apoptosis of tumor cell lines	8.13387	2.279	Functional	HD Allograft vs HD Ctr
Cell death of tumor cell lines	8.13322	2.22	Functional	HD Allograft vs HD Ctr
HBA1/HBA2 Signaling	8.13298	-4.69	Upstream	WT Ctr vs HD Ctr
Glioblastoma	8.13099	-0.748	Functional	WT Ctr vs HD Ctr
1,2-dithiol-3-thione Signaling	8.12745	-5.295	Upstream	HD Allograft vs HD Ctr
TEAD1 Signaling	8.12745	-4.042	Upstream	HD Allograft vs HD Ctr
Myelination	8.11715	-1.114	Functional	WT Ctr vs HD Ctr
Non-Hodgkin lymphoma	8.09228	-0.463	Functional	WT Allograft vs WT Ctr
Growth of axons	8.08769	-0.129	Functional	WT Ctr vs HD Ctr
dihydrotestosterone Signaling	8.07948	-3.334	Upstream	HD Allograft vs HD Ctr
CPT1B Signaling	8.07757	3.708	Upstream	WT Ctr vs HD Ctr
Engulfment of cells	8.07286	-3.54	Functional	WT Ctr vs HD Ctr
Long-term potentiation of brain	8.0591	0.369	Functional	WT Ctr vs HD Ctr
STK11 Signaling	8.04882	-4.435	Upstream	WT Ctr vs HD Ctr
Processing of rRNA	8.02709	0	Functional	HD Allograft vs HD Ctr
Length of cells	8.02522	0	Functional	WT Ctr vs HD Ctr
Mature B cell malignant tumor	8.02212	-0.391	Functional	WT Ctr vs HD Ctr
5-fluorouracil Signaling	8.01943	-2.292	Upstream	WT Allograft vs HD Allograft
2500002B13Rik Signaling	8.01825	0.262	Upstream	WT Ctr vs HD Ctr
Quantity of cells	8.0137	1.319	Functional	WT Allograft vs WT Ctr
Female genital carcinoma	8.00218	0	Functional	WT Allograft vs WT Ctr
Splicing of mRNA	7.99804	1.374	Functional	WT Ctr vs HD Ctr
Morphology of telencephalon	7.99224	0	Functional	WT Ctr vs HD Ctr
T-cell malignant neoplasm	7.98449	-0.166	Functional	WT Ctr vs HD Ctr
Lung carcinoma	7.96874	-0.308	Functional	WT Allograft vs WT Ctr
T-cell leukemia	7.95942	0	Functional	WT Ctr vs HD Ctr
Processing of RNA	7.93341	0.816	Functional	WT Allograft vs WT Ctr
Endometrioid carcinoma	7.93096	0	Functional	WT Allograft vs WT Ctr
Hepatobiliary carcinoma	7.93096	-0.853	Functional	WT Allograft vs WT Ctr
Female genital tract adenocarcinoma	7.92142	0	Functional	WT Allograft vs WT Ctr
Expression of mRNA	7.9149	1.401	Functional	WT Ctr vs HD Ctr
Extension of cellular protrusions	7.872	1.036	Functional	WT Allograft vs WT Ctr
Invasive tumor	7.86768	-2.901	Functional	WT Ctr vs HD Ctr
Liver carcinoma	7.86419	-0.771	Functional	WT Allograft vs WT Ctr
Rheumatic Disease	7.86087	0.091	Functional	WT Allograft vs WT Ctr
Abnormal morphology of telencephalon	7.85438	0	Functional	WT Ctr vs HD Ctr
Migration of neural cells	7.84673	-3.188	Functional	WT Ctr vs HD Ctr
Growth of lesion	7.84424	2.981	Functional	WT Allograft vs WT Ctr
Cell death of neuroblastoma cell lines	7.81114	-0.685	Functional	WT Allograft vs WT Ctr
Abnormal morphology of head	7.81113	0	Functional	WT Ctr vs HD Ctr
Cancer of cells	7.7982	2.539	Functional	WT Allograft vs WT Ctr
HRAS Signaling	7.79031	-0.271	Upstream	WT Allograft vs WT Ctr
Chemoresistant acute myeloid leukemia	7.78687	0	Functional	WT Ctr vs HD Ctr
Replication of virus	7.77859	-3.167	Functional	WT Ctr vs HD Ctr
B-cell non-Hodgkin lymphoma	7.76801	0.44	Functional	WT Ctr vs HD Ctr
Diamond-Blackfan anemia	7.76763	0	Functional	WT Allograft vs WT Ctr
Plasma cell neoplasm	7.76453	0	Functional	WT Ctr vs HD Ctr
Regulation of eIF4 and p70S6K Signaling	7.76257	0	Canonical	WT Allograft vs WT Ctr
Familial congenital malformation	7.76077	1.266	Functional	WT Ctr vs HD Ctr
QKI Signaling	7.75751	-2.977	Upstream	WT Ctr vs HD Ctr
Bladder cancer	7.74337	0	Functional	WT Ctr vs HD Ctr
IND S7 Signaling	7.74168	0.728	Upstream	WT Ctr vs HD Ctr
Synaptic transmission	7.72425	0.958	Functional	WT Ctr vs HD Ctr
Receptor-mediated endocytosis	7.72425	-3.116	Functional	WT Ctr vs HD Ctr
Long-term potentiation of hippocampus	7.7212	0.658	Functional	WT Ctr vs HD Ctr
Formation of brain	7.71597	1.582	Functional	WT Allograft vs WT Ctr
Familial congenital malformation	7.70882	0.629	Functional	WT Allograft vs WT Ctr
Lymphoma	7.70329	0.236	Functional	WT Ctr vs HD Ctr
Kidney clear cell tumor	7.70282	0	Functional	WT Ctr vs HD Ctr
Breast or ovarian cancer	7.69885	0	Functional	WT Allograft vs WT Ctr
Colorectal adenocarcinoma	7.69231	0	Functional	WT Allograft vs WT Ctr
Colon adenocarcinoma	7.67883	0	Functional	WT Allograft vs WT Ctr
Uterine cancer	7.66468	0	Functional	WT Allograft vs WT Ctr
Renal clear cell adenocarcinoma	7.66184	0	Functional	WT Ctr vs HD Ctr
Invasion of cells	7.65805	-3.417	Functional	WT Ctr vs HD Ctr
Growth of tumor	7.65417	3.006	Functional	WT Allograft vs WT Ctr
Transport of molecule	7.65363	2.31	Functional	WT Allograft vs WT Ctr
Parkinsonism	7.64295	0	Functional	HD Allograft vs HD Ctr
Splicing of RNA	7.64295	0	Functional	HD Allograft vs HD Ctr
Synthesis of protein	7.64295	-3.363	Functional	HD Allograft vs HD Ctr
Translation	7.64295	-1.173	Functional	HD Allograft vs HD Ctr
Catabolism of protein	7.64295	-0.861	Functional	HD Allograft vs HD Ctr
Anemia	7.63651	-1.576	Functional	WT Allograft vs WT Ctr
Gastro-esophageal carcinoma	7.622	0	Functional	WT Allograft vs WT Ctr
Multiple cancers	7.60932	0	Functional	WT Allograft vs WT Ctr
Neurotransmission	7.60458	1.509	Functional	WT Ctr vs HD Ctr
Mature B-cell lymphoma	7.58728	0	Functional	WT Ctr vs HD Ctr
Lymphoma	7.57901	-0.041	Functional	WT Allograft vs WT Ctr
Hypoxia Signaling in the Cardiovascular System	7.56249	-1.414	Canonical	WT Ctr vs HD Ctr
Schizophrenia spectrum disorder	7.56211	0	Functional	WT Allograft vs WT Ctr
Length of cells	7.55547	0	Functional	WT Allograft vs WT Ctr
Mature B-cell neoplasm	7.55127	-0.391	Functional	WT Ctr vs HD Ctr
Mitochondrial respiratory chain deficiency	7.54721	0	Functional	HD Allograft vs HD Ctr
Blastoma	7.54134	-0.748	Functional	WT Ctr vs HD Ctr
Familial mitochondrial disorder	7.5345	0	Functional	HD Allograft vs HD Ctr
hydrogen peroxide Signaling	7.53156	2.307	Upstream	WT Allograft vs WT Ctr
Cell-cell contact	7.52678	4.424	Functional	WT Allograft vs WT Ctr
Seizure disorder	7.52354	1.964	Functional	WT Ctr vs HD Ctr
Morphology of forebrain	7.51851	0	Functional	WT Ctr vs HD Ctr
Plasma cell dyscrasia	7.51851	0	Functional	WT Ctr vs HD Ctr
Malignant neoplasm of respiratory system	7.51383	-1.129	Functional	WT Ctr vs HD Ctr
Infection of cells	7.48283	3.437	Functional	WT Allograft vs WT Ctr
Integrin Signaling	7.48186	-2.887	Canonical	WT Ctr vs HD Ctr
IL3 Signaling	7.47785	-2.42	Upstream	WT Ctr vs HD Ctr
Hepato-pancreato-biliary cancer	7.47702	-0.498	Functional	WT Allograft vs WT Ctr
Learning	7.46886	-0.44	Functional	WT Ctr vs HD Ctr
Bladder carcinoma	7.46852	0	Functional	WT Ctr vs HD Ctr
Replication of RNA virus	7.44335	-3.334	Functional	WT Ctr vs HD Ctr
Schizophrenia	7.44133	0	Functional	WT Allograft vs WT Ctr
Translation of protein	7.42209	-0.564	Functional	HD Allograft vs HD Ctr
Seizures	7.42179	-1.861	Functional	WT Allograft vs WT Ctr
MEL S3 Signaling	7.41789	0.728	Upstream	WT Ctr vs HD Ctr
Ubiquitination of protein	7.40722	-1.407	Functional	WT Ctr vs HD Ctr
Thyroid nodule	7.40701	0	Functional	WT Ctr vs HD Ctr
Stage I metastatic non-small cell lung carcinoma	7.37504	0	Functional	HD Allograft vs HD Ctr
Differentiation of neuroglia	7.37131	-2.189	Functional	WT Ctr vs HD Ctr
Progressive neuromuscular disease	7.36435	0	Functional	WT Ctr vs HD Ctr
KRAS Signaling	7.36267	-1.783	Upstream	HD Allograft vs HD Ctr
Expression of mRNA	7.36232	1.158	Functional	HD Allograft vs HD Ctr
Morphology of head	7.35991	0	Functional	WT Allograft vs WT Ctr
Grade 2-3 glioma	7.33991	0	Functional	WT Ctr vs HD Ctr
Respiratory system tumor	7.33959	-1.354	Functional	WT Ctr vs HD Ctr
topotecan Signaling	7.33945	0.03	Upstream	WT Ctr vs HD Ctr
Congenital mental retardation	7.3171	0	Functional	WT Ctr vs HD Ctr
Mitochondrial disorder	7.31172	0	Functional	HD Allograft vs HD Ctr
Progressive parkinsonism	7.31172	0	Functional	HD Allograft vs HD Ctr
Translation of mRNA	7.31172	1.334	Functional	HD Allograft vs HD Ctr
bexarotene Signaling	7.3085	3.084	Upstream	WT Allograft vs WT Ctr
Clathrin mediated endocytosis	7.30676	-2.861	Functional	WT Ctr vs HD Ctr
Grade 3 glioma	7.30415	0	Functional	WT Ctr vs HD Ctr
Ubiquitination	7.29835	-1.658	Functional	WT Ctr vs HD Ctr
Biliary tract cancer	7.27854	-0.343	Functional	WT Ctr vs HD Ctr
Biliary tract carcinoma	7.27209	-0.343	Functional	WT Ctr vs HD Ctr
Mature lymphocytic neoplasm	7.26438	-0.152	Functional	WT Allograft vs WT Ctr
miR-30c-5p (and other miRNAs w/seed GUAAACA) Signaling	7.2635	-1.189	Upstream	WT Allograft vs WT Ctr
Insulin Signaling	7.25879	1.174	Upstream	WT Allograft vs WT Ctr
Cell movement of lung cancer cell lines	7.23623	1.745	Functional	WT Allograft vs WT Ctr
Mammary tumor	7.23623	0.432	Functional	WT Allograft vs WT Ctr
Estrogen Receptor Signaling	7.23388	0.898	Canonical	WT Allograft vs WT Ctr
Assembly of protein-protein complex	7.22341	-1	Functional	WT Ctr vs HD Ctr
Assembly of Respiratory chain complex I	7.2217	0	Functional	HD Allograft vs HD Ctr
Acute leukemia	7.20332	0	Functional	WT Allograft vs WT Ctr
Breast cancer	7.18959	0	Functional	WT Allograft vs WT Ctr
Digestive system cancer	7.1864	-0.244	Functional	HD Allograft vs HD Ctr
Organization of cytoplasm	7.1864	-3.062	Functional	HD Allograft vs HD Ctr
Long-term potentiation of cerebral cortex	7.17897	0.39	Functional	WT Ctr vs HD Ctr
Cell death of cervical cancer cell lines	7.17897	0.666	Functional	WT Ctr vs HD Ctr
Stabilization of protein	7.17794	0	Functional	HD Allograft vs HD Ctr
Development of central nervous system cells	7.14383	2.205	Functional	WT Allograft vs WT Ctr
Gastroesophageal cancer	7.14383	0	Functional	WT Allograft vs WT Ctr
B-cell neoplasm	7.14359	0.449	Functional	WT Ctr vs HD Ctr
Replication of Influenza A virus	7.14176	-3.334	Functional	WT Ctr vs HD Ctr
Differentiation of oligodendrocytes	7.13962	1.318	Functional	WT Allograft vs WT Ctr
HTT Signaling	7.13338	0.507	Upstream	WT Ctr vs HD Ctr
POLG Signaling	7.12059	0	Upstream	WT Ctr vs HD Ctr
Length of neurons	7.10825	0	Functional	WT Ctr vs HD Ctr
Size of embryo	7.10131	0	Functional	WT Ctr vs HD Ctr
Immunoglobulin Signaling	7.09792	-0.85	Upstream	WT Allograft vs WT Ctr
NFE2L2 Signaling	7.08605	-4.9	Upstream	HD Allograft vs HD Ctr
Bladder tumor	7.07024	0	Functional	WT Ctr vs HD Ctr
Colony formation of cells	7.07024	-0.349	Functional	WT Ctr vs HD Ctr
Embryonal tumor	7.0665	-0.577	Functional	WT Allograft vs WT Ctr
Congenital malformation of brain	7.06628	0.834	Functional	WT Ctr vs HD Ctr
Gastric adenocarcinoma	7.05664	0	Functional	WT Ctr vs HD Ctr
mono-(2-ethylhexyl)phthalate Signaling	7.05515	-4.047	Upstream	WT Ctr vs HD Ctr
DDX3X Signaling	7.0479	-3.051	Upstream	HD Allograft vs HD Ctr
Size of cells	7.04263	0	Functional	WT Ctr vs HD Ctr
gentamicin Signaling	7.03953	1.075	Upstream	WT Ctr vs HD Ctr
Cell death of muscle cells	7.03643	0.866	Functional	WT Ctr vs HD Ctr
Tremor	7.03067	-2.401	Functional	WT Allograft vs WT Ctr
Apoptosis of neurons	7.01607	1.159	Functional	WT Ctr vs HD Ctr
Autophagy	7.00901	-2.67	Functional	HD Allograft vs HD Ctr
Low-grade lymphoma	7.00113	0	Functional	WT Ctr vs HD Ctr
CD3 Signaling	6.99845	-4.743	Upstream	HD Allograft vs HD Ctr
B-cell non-Hodgkin lymphoma	6.99359	-0.218	Functional	WT Allograft vs WT Ctr
Cell survival	6.99347	-5.345	Functional	HD Allograft vs HD Ctr
Esophageal adenocarcinoma	6.99183	0	Functional	WT Ctr vs HD Ctr
Ataxia	6.99105	1.897	Functional	WT Ctr vs HD Ctr
Infection of cells	6.9725	-6.27	Functional	HD Allograft vs HD Ctr
Stabilization of protein	6.97137	0	Functional	WT Allograft vs WT Ctr
DAP3 Signaling	6.96381	2.449	Upstream	WT Allograft vs HD Allograft
Replication of Influenza A virus	6.96357	2.115	Functional	WT Allograft vs WT Ctr
T-lymphoblastic leukemia/lymphoma	6.94976	0	Functional	WT Ctr vs HD Ctr
Splicing of mRNA	6.93531	0.707	Functional	HD Allograft vs HD Ctr
Replication of RNA virus	6.93219	1.754	Functional	WT Allograft vs WT Ctr
IL3 Signaling	6.93197	-2.365	Upstream	HD Allograft vs HD Ctr
Cell proliferation of tumor cell lines	6.92989	-3.218	Functional	HD Allograft vs HD Ctr
Corpus uteri carcinoma	6.92711	0	Functional	WT Ctr vs HD Ctr
Estrogen Receptor Signaling	6.91007	-2.401	Canonical	HD Allograft vs HD Ctr
QKI Signaling	6.90799	1.972	Upstream	WT Allograft vs WT Ctr
Uterine carcinoma	6.89995	0	Functional	WT Allograft vs WT Ctr
BDNF Signaling	6.89985	-0.336	Upstream	WT Allograft vs WT Ctr
Infection of cervical cancer cell lines	6.89636	-3.973	Functional	WT Ctr vs HD Ctr
Locomotion	6.8945	1.348	Functional	WT Ctr vs HD Ctr
MYCL Signaling	6.88769	-2.437	Upstream	WT Ctr vs HD Ctr
RBM20 Signaling	6.88769	0	Upstream	WT Ctr vs HD Ctr
Progressive neuropathy	6.88675	0.084	Functional	WT Ctr vs HD Ctr
Breast or pancreatic cancer	6.88276	0.812	Functional	WT Allograft vs WT Ctr
Uterine smooth muscle tumor	6.87404	0	Functional	WT Ctr vs HD Ctr
Adrenal gland tumor	6.86418	0.424	Functional	WT Ctr vs HD Ctr
Growth of organism	6.84719	-2.867	Functional	WT Ctr vs HD Ctr
Migration of neurons	6.83734	0.971	Functional	WT Allograft vs WT Ctr
B-cell lymphoma	6.83677	1.786	Functional	WT Ctr vs HD Ctr
Formation of dendritic spines	6.82393	-0.439	Functional	WT Ctr vs HD Ctr
Epilepsy	6.82321	-0.239	Functional	WT Allograft vs WT Ctr
Perinatal death	6.81931	1.135	Functional	WT Ctr vs HD Ctr
Morphology of dendrites	6.81819	0	Functional	WT Allograft vs WT Ctr
Expression of RNA	6.81681	0.734	Functional	HD Allograft vs HD Ctr
SOX2 Signaling	6.81535	3.823	Upstream	WT Allograft vs WT Ctr
TEAD1 Signaling	6.81535	4.424	Upstream	WT Allograft vs WT Ctr
L-glutamic acid Signaling	6.81476	-0.145	Upstream	WT Allograft vs WT Ctr
actinonin Signaling	6.81172	-3.162	Upstream	HD Allograft vs HD Ctr
Familial neurodevelopmental disorder	6.80866	0	Functional	WT Ctr vs HD Ctr
Grade 3 malignant glioma	6.80866	0	Functional	WT Ctr vs HD Ctr
Syndromic mental retardation	6.80817	0	Functional	WT Ctr vs HD Ctr
KDM5A Signaling	6.80714	5.285	Upstream	WT Ctr vs HD Ctr
Non-small cell lung carcinoma	6.80649	0	Functional	WT Allograft vs WT Ctr
Parkinson's disease	6.80093	0	Functional	HD Allograft vs HD Ctr
Autosomal recessive neurological disorder	6.79939	0	Functional	WT Ctr vs HD Ctr
LONP1 Signaling	6.7968	3.592	Upstream	HD Allograft vs HD Ctr
HER-2 Signaling in Breast Cancer	6.79615	-0.7	Canonical	WT Ctr vs HD Ctr
Oral cavity carcinoma	6.79339	0	Functional	WT Allograft vs WT Ctr
Abnormal morphology of embryo	6.78807	0	Functional	WT Ctr vs HD Ctr
Mature B-cell neoplasm	6.78376	-0.152	Functional	WT Allograft vs WT Ctr
camptothecin Signaling	6.78281	-0.664	Upstream	WT Ctr vs HD Ctr
Lung cancer	6.76963	-1.129	Functional	WT Ctr vs HD Ctr
Differentiation of oligodendrocytes	6.76723	-2.838	Functional	WT Ctr vs HD Ctr
Myelination	6.76233	0.852	Functional	WT Allograft vs WT Ctr
Developmental process of synapse	6.75387	-3.004	Functional	WT Ctr vs HD Ctr
B cell cancer	6.74698	0.695	Functional	WT Ctr vs HD Ctr
Cognition	6.72565	0.797	Functional	WT Allograft vs WT Ctr
Necrosis of muscle	6.71367	0.745	Functional	WT Ctr vs HD Ctr
Quantity of cellular protrusions	6.71208	-1.332	Functional	WT Ctr vs HD Ctr
Central nervous system solid tumor	6.7059	-0.497	Functional	WT Allograft vs WT Ctr
Pancreaticobiliary carcinoma	6.70581	-0.445	Functional	WT Ctr vs HD Ctr
Non-traumatic arthropathy	6.6865	0	Functional	WT Allograft vs WT Ctr
Pervasive developmental disorder	6.6837	0	Functional	WT Ctr vs HD Ctr
Cell movement of tumor cell lines	6.67715	-3.889	Functional	WT Ctr vs HD Ctr
Inflammation of joint	6.67278	-0.281	Functional	WT Allograft vs WT Ctr
IL3 Signaling	6.65662	-0.662	Upstream	WT Allograft vs WT Ctr
Diamond-Blackfan anemia	6.64857	0	Functional	HD Allograft vs HD Ctr
Intrathoracic malignant tumor	6.6377	-1.035	Functional	WT Ctr vs HD Ctr
Transcription of DNA	6.6367	0.163	Functional	WT Allograft vs WT Ctr
Failure of bone marrow	6.62936	0	Functional	WT Allograft vs WT Ctr
Progressive motor neuron disease	6.62215	0.094	Functional	WT Ctr vs HD Ctr
Capillary hemangioma	6.61811	0	Functional	WT Ctr vs HD Ctr
Differentiation of tumor cell lines	6.6178	1.243	Functional	WT Allograft vs WT Ctr
Hemangioblastoma	6.6112	0	Functional	WT Ctr vs HD Ctr
Neoplasia of leukocytes	6.60735	0.507	Functional	WT Allograft vs WT Ctr
Nervous system neoplasm	6.60735	-0.915	Functional	WT Allograft vs WT Ctr
Gastric carcinoma	6.60735	0	Functional	WT Allograft vs WT Ctr
Growth of organism	6.60735	1.682	Functional	WT Allograft vs WT Ctr
Density of neurons	6.60271	-0.742	Functional	WT Ctr vs HD Ctr
Leukoencephalopathy	6.59467	0	Functional	HD Allograft vs HD Ctr
PAX3-FOXO1 Signaling	6.59227	-0.423	Upstream	HD Allograft vs HD Ctr
Chemoresistant acute myeloid leukemia	6.58844	0	Functional	WT Allograft vs HD Allograft
Cell death of tumor cells	6.58844	-2.945	Functional	WT Allograft vs HD Allograft
Metabolism of nucleoside triphosphate	6.58249	-1.373	Functional	WT Ctr vs HD Ctr
Lung tumor	6.57231	-1.354	Functional	WT Ctr vs HD Ctr
Chromophobe renal cell carcinoma	6.56944	0	Functional	WT Ctr vs HD Ctr
BRAF Signaling	6.56109	0	Upstream	WT Allograft vs WT Ctr
Abnormal morphology of forebrain	6.55837	0	Functional	WT Ctr vs HD Ctr
PD98059 Signaling	6.55567	-1.593	Upstream	WT Allograft vs WT Ctr
Benign connective or soft tissue neoplasm	6.55468	0	Functional	WT Ctr vs HD Ctr
Hepatitis C virus-related hepatocellular carcinoma	6.54774	0	Functional	WT Ctr vs HD Ctr
Stage I metastatic non-small cell lung carcinoma	6.54774	0	Functional	WT Ctr vs HD Ctr
Colony formation of cells	6.53832	0.689	Functional	WT Allograft vs WT Ctr
Formation of solid tumor	6.5373	0.038	Functional	HD Allograft vs HD Ctr
Leukemia	6.53729	1.504	Functional	WT Allograft vs WT Ctr
Endocytosis	6.52836	2	Functional	WT Allograft vs WT Ctr
Bile duct cancer	6.5283	-0.343	Functional	WT Ctr vs HD Ctr
Endocytosis by eukaryotic cells	6.51125	-3.514	Functional	WT Ctr vs HD Ctr
Intrathoracic organ tumor	6.51055	-1.534	Functional	WT Ctr vs HD Ctr
Internalization of protein	6.50066	-0.356	Functional	WT Ctr vs HD Ctr
Waldenström macroglobulinemia	6.50066	0	Functional	WT Ctr vs HD Ctr
Progressive motor neuropathy	6.50066	0.094	Functional	WT Ctr vs HD Ctr
Mature B-cell lymphoma	6.48436	-0.152	Functional	WT Allograft vs WT Ctr
CCND1 Signaling	6.47618	0.398	Upstream	WT Ctr vs HD Ctr
Thoracic neoplasm	6.46803	-1.534	Functional	WT Ctr vs HD Ctr
HSP90B1 Signaling	6.46227	2	Upstream	WT Allograft vs WT Ctr
interferon beta-1a Signaling	6.46227	0	Upstream	WT Allograft vs WT Ctr
tetraethylammonium Signaling	6.46199	1.544	Upstream	WT Ctr vs HD Ctr
Refractory leukemia	6.4608	0	Functional	HD Allograft vs HD Ctr
Extension of axons	6.45791	0.596	Functional	WT Ctr vs HD Ctr
SYVN1 Signaling	6.45784	3.677	Upstream	WT Allograft vs WT Ctr
Oligodendroglioma	6.45241	0	Functional	WT Ctr vs HD Ctr
Organization of cellular membrane	6.45241	1.633	Functional	WT Ctr vs HD Ctr
MAP3K12 Signaling	6.44008	-2.523	Upstream	WT Ctr vs HD Ctr
Oxidative Phosphorylation	6.41521	2.714	Canonical	WT Allograft vs HD Allograft
Coronavirus Pathogenesis Pathway	6.41521	-3.742	Canonical	WT Allograft vs HD Allograft
Transformation of fibroblast cell lines	6.40643	0.069	Functional	WT Allograft vs WT Ctr
Lymphatic system tumor	6.40402	-0.089	Functional	WT Allograft vs WT Ctr
B-cell lymphoma	6.38865	-1.175	Functional	WT Allograft vs WT Ctr
Colony formation	6.38833	-0.359	Functional	WT Ctr vs HD Ctr
Abnormal morphology of central nervous system	6.37951	0	Functional	WT Allograft vs WT Ctr
Axonogenesis	6.37947	2.754	Functional	WT Allograft vs WT Ctr
Quantity of cellular protrusions	6.37947	1.379	Functional	WT Allograft vs WT Ctr
MTOR Signaling	6.37783	-0.531	Upstream	WT Allograft vs WT Ctr
Abnormal morphology of brain	6.37105	0	Functional	WT Allograft vs WT Ctr
Bile duct carcinoma	6.36369	-0.343	Functional	WT Ctr vs HD Ctr
TCF7L2 Signaling	6.35707	3.412	Upstream	WT Allograft vs WT Ctr
TLE3 Signaling	6.35514	0	Upstream	WT Allograft vs WT Ctr
Cell death of cancer cells	6.34762	-3.362	Functional	WT Allograft vs HD Allograft
Movement Disorders	6.34762	0.424	Functional	WT Allograft vs HD Allograft
Familial psychiatric disease	6.34762	0	Functional	WT Allograft vs HD Allograft
RRP1B Signaling	6.34569	0	Upstream	WT Allograft vs HD Allograft
Morphology of cerebellum	6.33758	0	Functional	WT Ctr vs HD Ctr
JUN Signaling	6.32926	1.104	Upstream	WT Allograft vs WT Ctr
Congenital neurological disorder	6.31469	-1.208	Functional	WT Allograft vs WT Ctr
Replication of RNA virus	6.29934	-3.433	Functional	HD Allograft vs HD Ctr
Metabolism of nucleoside triphosphate	6.29725	1.069	Functional	WT Allograft vs WT Ctr
Learning	6.28968	0.659	Functional	WT Allograft vs WT Ctr
NFE2L2 Signaling	6.28718	4.963	Upstream	WT Allograft vs WT Ctr
Generation of tumor	6.28553	-0.535	Functional	HD Allograft vs HD Ctr
Gastric lesion	6.28362	0	Functional	WT Allograft vs WT Ctr
Mixed neoplasia	6.28343	0	Functional	WT Ctr vs HD Ctr
Organization of organelle	6.28261	-1.003	Functional	HD Allograft vs HD Ctr
Progressive neurological disorder	6.27548	-0.78	Functional	HD Allograft vs HD Ctr
Hematologic cancer of cells	6.26273	0.157	Functional	WT Allograft vs WT Ctr
Extension of neurites	6.25878	0.766	Functional	WT Allograft vs WT Ctr
TGFB1 Signaling	6.25391	-2.117	Upstream	WT Ctr vs HD Ctr
IGF1R Signaling	6.25391	-3.071	Upstream	WT Ctr vs HD Ctr
Regulation of eIF4 and p70S6K Signaling	6.24967	0	Canonical	WT Allograft vs HD Allograft
Morphology of rhombencephalon	6.24445	0	Functional	WT Ctr vs HD Ctr
MEL S3 Signaling	6.24368	1.155	Upstream	HD Allograft vs HD Ctr
Gastric cancer	6.24304	0	Functional	WT Allograft vs WT Ctr
Ubiquitination of protein	6.24244	-2.622	Functional	HD Allograft vs HD Ctr
Non-small cell lung carcinoma	6.23627	-0.834	Functional	WT Ctr vs HD Ctr
Neonatal death	6.2325	1.04	Functional	WT Ctr vs HD Ctr
Refractory acute myeloid leukemia	6.22149	0	Functional	HD Allograft vs HD Ctr
actinonin Signaling	6.20604	-3.464	Upstream	WT Ctr vs HD Ctr
Refractory acute leukemia	6.19906	0	Functional	HD Allograft vs HD Ctr
Stomach tumor	6.19428	0	Functional	WT Allograft vs WT Ctr
raloxifene Signaling	6.19291	-0.137	Upstream	WT Allograft vs WT Ctr
Migration of neuroglia	6.18681	1.518	Functional	WT Allograft vs WT Ctr
Colony formation	6.17886	1.167	Functional	WT Allograft vs WT Ctr
Endometrial carcinoma	6.17355	0	Functional	WT Allograft vs WT Ctr
SMYD1 Signaling	6.17163	-2	Upstream	WT Ctr vs HD Ctr
Development of cytoplasm	6.17029	1.429	Functional	WT Allograft vs WT Ctr
actinonin Signaling	6.16885	-2.449	Upstream	WT Allograft vs HD Allograft
GSKJ4 Signaling	6.16068	0.756	Upstream	WT Ctr vs HD Ctr
Syndromic mental retardation	6.11483	0	Functional	WT Allograft vs WT Ctr
Fus Signaling	6.11126	-0.741	Upstream	WT Ctr vs HD Ctr
ALKBH7 Signaling	6.10333	3.13	Upstream	WT Ctr vs HD Ctr
Length of neurites	6.10267	0	Functional	WT Allograft vs WT Ctr
Endometrioid endometrial adenocarcinoma	6.10223	0	Functional	WT Allograft vs WT Ctr
Migration of lung cancer cell lines	6.10026	2.218	Functional	WT Allograft vs WT Ctr
Sensory system development	6.10026	1.75	Functional	WT Allograft vs WT Ctr
Lymphocytic cancer	6.09543	0.407	Functional	WT Allograft vs WT Ctr
Malignant lymphocytic neoplasm	6.09543	0.407	Functional	WT Allograft vs WT Ctr
Length of neurons	6.09543	0	Functional	WT Allograft vs WT Ctr
HIF1A Signaling	6.09211	-1.944	Upstream	WT Ctr vs HD Ctr
Gastrointestinal carcinoma	6.09149	0.6	Functional	HD Allograft vs HD Ctr
PAPOLA Signaling	6.06511	1.98	Upstream	WT Allograft vs HD Allograft
Phagosome Maturation	6.05658	0	Canonical	WT Allograft vs WT Ctr
IGF1 Signaling	6.05385	-0.241	Upstream	WT Allograft vs WT Ctr
Hereditary neuropathy	6.04247	0	Functional	WT Allograft vs WT Ctr
Necrosis	6.03599	-1.243	Functional	WT Allograft vs HD Allograft
Neurotransmission	6.033	-1.407	Functional	WT Allograft vs WT Ctr
forskolin Signaling	6.025	0.196	Upstream	WT Allograft vs WT Ctr
Morphology of neuroglia	6.02431	0	Functional	WT Allograft vs WT Ctr
Cancer	6.01992	-2.765	Functional	WT Allograft vs HD Allograft
Cell movement of neuroglia	6.00793	1.901	Functional	WT Allograft vs WT Ctr
Development of cerebral cortex	6.00793	1.977	Functional	WT Allograft vs WT Ctr
Lymphoid cancer	6.00793	-0.037	Functional	WT Allograft vs WT Ctr
Expression of mRNA	6.00793	-0.965	Functional	WT Allograft vs WT Ctr
Engulfment of tumor cell lines	6.00589	-3.146	Functional	HD Allograft vs HD Ctr
RBM20 Signaling	6.00357	0	Upstream	WT Allograft vs WT Ctr
Gastroesophageal adenocarcinoma	6.00274	0	Functional	WT Allograft vs WT Ctr
Cell cycle progression	5.99694	-0.803	Functional	HD Allograft vs HD Ctr
Endometrial adenocarcinoma	5.96865	0	Functional	WT Allograft vs WT Ctr
FUS Signaling	5.95082	-0.762	Upstream	WT Allograft vs WT Ctr
desmopressin Signaling	5.9337	-1.483	Upstream	WT Ctr vs HD Ctr
topotecan Signaling	5.93012	0.644	Upstream	WT Allograft vs WT Ctr
Cell viability	5.92153	-4.909	Functional	HD Allograft vs HD Ctr
Upper urinary tract tumor	5.91403	-0.378	Functional	WT Allograft vs WT Ctr
Constitutional bone marrow failure syndrome	5.90267	0	Functional	WT Allograft vs WT Ctr
Non-malignant disorder	5.89886	-0.596	Functional	WT Allograft vs WT Ctr
NSUN3 Signaling	5.88873	2.828	Upstream	WT Ctr vs HD Ctr
Formation of filopodia	5.87839	2.009	Functional	WT Allograft vs WT Ctr
Replication of virus	5.8746	-3.338	Functional	HD Allograft vs HD Ctr
Cell viability of tumor cell lines	5.8746	-4.185	Functional	HD Allograft vs HD Ctr
Cancer of head	5.8712	0.115	Functional	WT Allograft vs WT Ctr
Abnormal morphology of head	5.86695	0	Functional	WT Allograft vs WT Ctr
Formation of filaments	5.86695	0.48	Functional	WT Allograft vs WT Ctr
Size of cells	5.86509	0	Functional	WT Allograft vs WT Ctr
Congenital mental retardation	5.84359	0	Functional	WT Allograft vs WT Ctr
Cell cycle progression	5.83972	-0.536	Functional	WT Allograft vs WT Ctr
Organization of organelle	5.83972	1.505	Functional	WT Allograft vs WT Ctr
Low-grade lymphoma	5.83768	0	Functional	WT Allograft vs WT Ctr
Central nervous system cancer	5.82731	-0.721	Functional	WT Allograft vs WT Ctr
Development of neuroepithelial tumor	5.82625	-1.222	Functional	WT Allograft vs WT Ctr
Cell movement of colorectal cancer cell lines	5.82404	-0.226	Functional	WT Allograft vs WT Ctr
Morphology of brain cells	5.82404	0	Functional	WT Allograft vs WT Ctr
desmopressin Signaling	5.81698	0.436	Upstream	WT Allograft vs WT Ctr
Morphology of central nervous system cells	5.812	0	Functional	WT Allograft vs WT Ctr
Peripheral T-cell lymphoma	5.81103	0	Functional	WT Allograft vs WT Ctr
Folding of protein	5.8106	1.195	Functional	WT Allograft vs WT Ctr
Endometrial cancer	5.80459	0	Functional	WT Allograft vs WT Ctr
Progressive encephalopathy	5.79662	0.094	Functional	HD Allograft vs HD Ctr
Advanced lung cancer	5.79461	0.626	Functional	WT Allograft vs WT Ctr
Apoptosis of neurons	5.79005	-1.658	Functional	WT Allograft vs WT Ctr
DDX3X Signaling	5.78945	2.885	Upstream	WT Allograft vs WT Ctr
uranyl nitrate Signaling	5.77841	-1.959	Upstream	HD Allograft vs HD Ctr
ALKBH7 Signaling	5.7725	2.804	Upstream	HD Allograft vs HD Ctr
MALSU1 Signaling	5.7725	1.633	Upstream	HD Allograft vs HD Ctr
Mood Disorders	5.74199	0	Functional	WT Allograft vs WT Ctr
Gastrointestinal tumor	5.73915	0.582	Functional	HD Allograft vs HD Ctr
SYVN1 Signaling	5.73245	-2.96	Upstream	WT Ctr vs HD Ctr
TCR Signaling	5.73182	-1.088	Upstream	WT Ctr vs HD Ctr
Chronic psoriasis	5.72298	0	Functional	WT Allograft vs WT Ctr
TCR Signaling	5.71181	-1.387	Upstream	HD Allograft vs HD Ctr
Glioma	5.70927	-1.222	Functional	WT Allograft vs WT Ctr
FUS Signaling	5.70508	2	Upstream	WT Ctr vs HD Ctr
lipopolysaccharide Signaling	5.7043	-4.016	Upstream	WT Ctr vs HD Ctr
ST1926 Signaling	5.70322	-2.887	Upstream	WT Allograft vs HD Allograft
Rheumatoid arthritis	5.70141	0	Functional	WT Allograft vs WT Ctr
Processing of mRNA	5.68444	0.707	Functional	HD Allograft vs HD Ctr
Advanced malignant solid tumor	5.68097	0.018	Functional	WT Allograft vs WT Ctr
Binding of tumor cell lines	5.67391	2.633	Functional	WT Allograft vs WT Ctr
Granzyme A Signaling	5.66649	0.943	Canonical	HD Allograft vs HD Ctr
Mitochondrial Dysfunction	5.64816	0	Canonical	WT Allograft vs HD Allograft
Oral squamous cell carcinoma	5.64691	0	Functional	WT Allograft vs WT Ctr
D-glucose Signaling	5.64455	0.431	Upstream	WT Ctr vs HD Ctr
Vasculogenesis	5.64226	1.155	Functional	WT Allograft vs WT Ctr
Transactivation of RNA	5.63762	0.293	Functional	WT Allograft vs WT Ctr
Cell movement of carcinoma cell lines	5.63308	2.228	Functional	WT Allograft vs WT Ctr
RAC2 Signaling	5.62734	-1.067	Upstream	WT Allograft vs WT Ctr
Gastrointestinal adenocarcinoma	5.61268	0	Functional	HD Allograft vs HD Ctr
Renal tumor	5.60956	-0.378	Functional	WT Allograft vs WT Ctr
Transactivation	5.60688	0.338	Functional	WT Allograft vs WT Ctr
Invasion of carcinoma cell lines	5.60273	1.024	Functional	WT Allograft vs WT Ctr
Proliferation of neuroglia	5.59807	0.718	Functional	WT Allograft vs WT Ctr
Cellular homeostasis	5.59093	0.683	Functional	WT Allograft vs WT Ctr
Gastrointestinal tract cancer	5.58438	-0.109	Functional	HD Allograft vs HD Ctr
Urinary tract tumor	5.58011	-0.707	Functional	WT Allograft vs WT Ctr
GnRH analog Signaling	5.57314	0	Upstream	HD Allograft vs HD Ctr
Development of tumor cell lines	5.57081	0.066	Functional	WT Allograft vs WT Ctr
FOS Signaling	5.56478	0.209	Upstream	WT Allograft vs WT Ctr
mTOR Signaling	5.55852	0	Canonical	WT Allograft vs HD Allograft
lactacystin Signaling	5.55115	-1.479	Upstream	WT Ctr vs HD Ctr
Biosynthesis of purine ribonucleotide	5.52701	1.069	Functional	WT Allograft vs WT Ctr
Size of brain	5.52701	0	Functional	WT Allograft vs WT Ctr
Interaction of tumor cell lines	5.52206	2.534	Functional	WT Allograft vs WT Ctr
Quantity of sensory neurons	5.52097	1.368	Functional	WT Allograft vs WT Ctr
Survival of neural cells	5.52064	0.708	Functional	WT Allograft vs WT Ctr
TWIST1 Signaling	5.51808	2.384	Upstream	WT Allograft vs WT Ctr
bromobenzene Signaling	5.51792	0.207	Upstream	WT Allograft vs WT Ctr
Sirtuin Signaling Pathway	5.51484	0	Canonical	HD Allograft vs HD Ctr
Large intestine carcinoma	5.5045	0	Functional	HD Allograft vs HD Ctr
Synthesis of ATP	5.50237	1.069	Functional	WT Allograft vs WT Ctr
Coronavirus Pathogenesis Pathway	5.498	4.131	Canonical	HD Allograft vs HD Ctr
Cell death of central nervous system cells	5.49544	-0.768	Functional	WT Allograft vs WT Ctr
Congenital encephalopathy	5.485	-0.806	Functional	WT Allograft vs WT Ctr
Development of neuroglia	5.485	1.731	Functional	WT Allograft vs WT Ctr
Endoplasmic reticulum stress response	5.48168	-1.565	Functional	WT Allograft vs WT Ctr
Transport of protein	5.47762	-0.61	Functional	HD Allograft vs HD Ctr
Refractory myeloid leukemia	5.4776	0	Functional	HD Allograft vs HD Ctr
Large intestine adenocarcinoma	5.47519	0	Functional	HD Allograft vs HD Ctr
IND S1 Signaling	5.4739	-0.632	Upstream	HD Allograft vs HD Ctr
NRG1 Signaling	5.45757	0.694	Upstream	WT Allograft vs WT Ctr
MEL T1 Signaling	5.44772	-0.905	Upstream	WT Ctr vs HD Ctr
Tumorigenesis of lymphocytes	5.43765	0.348	Functional	WT Allograft vs WT Ctr
Neonatal sepsis	5.4344	0	Functional	WT Allograft vs WT Ctr
Plasma cell neoplasm	5.4344	0	Functional	WT Allograft vs WT Ctr
Malabsorption	5.42474	0	Functional	WT Allograft vs WT Ctr
Hepatocellular carcinoma	5.42388	-0.947	Functional	WT Allograft vs WT Ctr
Migration of colorectal cancer cell lines	5.4159	0.002	Functional	WT Allograft vs WT Ctr
tunicamycin Signaling	5.41412	-4.668	Upstream	WT Ctr vs HD Ctr
Urothelial cancer	5.41381	0	Functional	WT Allograft vs WT Ctr
ibrutinib Signaling	5.41362	-1.877	Upstream	WT Allograft vs WT Ctr
Constitutional bone marrow failure syndrome	5.41112	0	Functional	HD Allograft vs HD Ctr
ERBB4 Signaling	5.40974	2.087	Upstream	WT Allograft vs WT Ctr
CREB1 Signaling	5.40907	-1.773	Upstream	WT Allograft vs WT Ctr
Neuroinflammation	5.40312	1.496	Functional	WT Allograft vs WT Ctr
Development of neurons	5.40255	0.718	Functional	WT Allograft vs HD Allograft
Neuromuscular disease	5.40255	0	Functional	WT Allograft vs HD Allograft
Apoptosis of retinal ganglion cells	5.3963	0.579	Functional	WT Allograft vs WT Ctr
Expression of protein	5.3935	-0.871	Functional	HD Allograft vs HD Ctr
Syndromic X-linked mental retardation	5.39304	0	Functional	WT Allograft vs WT Ctr
Proliferation of connective tissue cells	5.38962	0.798	Functional	WT Allograft vs WT Ctr
Renal lesion	5.38675	-2	Functional	WT Allograft vs WT Ctr
EIF4E Signaling	5.38286	-4.564	Upstream	WT Ctr vs HD Ctr
(+)-MK-801 Signaling	5.37544	0.658	Upstream	WT Allograft vs WT Ctr
IND S7 Signaling	5.375	0.905	Upstream	HD Allograft vs HD Ctr
Synaptic depression	5.3713	1.361	Functional	WT Allograft vs WT Ctr
Mature T-cell neoplasm	5.37098	0	Functional	WT Allograft vs WT Ctr
Developmental process of synapse	5.35141	3.948	Functional	WT Allograft vs WT Ctr
Major affective disorder	5.34867	0	Functional	WT Allograft vs WT Ctr
ethanol Signaling	5.34758	1.37	Upstream	WT Allograft vs WT Ctr
Response of tumor cell lines	5.34413	1.326	Functional	WT Allograft vs WT Ctr
Failure of bone marrow	5.34373	0	Functional	HD Allograft vs HD Ctr
Immune mediated inflammatory disease	5.33878	1.63	Functional	WT Allograft vs WT Ctr
levodopa Signaling	5.33504	-0.02	Upstream	WT Allograft vs WT Ctr
2-amino-5-phosphonovaleric acid Signaling	5.32572	2.685	Upstream	WT Allograft vs WT Ctr
tanespimycin Signaling	5.32572	0.052	Upstream	WT Allograft vs WT Ctr
ALKBH7 Signaling	5.32267	2.224	Upstream	WT Allograft vs HD Allograft
Metabolic syndrome X	5.31693	0	Functional	WT Allograft vs WT Ctr
Cell death of brain cells	5.28868	-0.754	Functional	WT Allograft vs WT Ctr
Disorder of basal ganglia	5.28487	0	Functional	WT Allograft vs HD Allograft
beta-estradiol Signaling	5.27473	-6.202	Upstream	HD Allograft vs HD Ctr
APOE Signaling	5.27262	-0.711	Upstream	WT Allograft vs WT Ctr
Plasma cell dyscrasia	5.25516	0	Functional	WT Allograft vs WT Ctr
Morphology of hippocampus	5.25303	0	Functional	WT Allograft vs WT Ctr
Morphology of telencephalon	5.25303	0	Functional	WT Allograft vs WT Ctr
Familial encephalopathy	5.25168	0	Functional	WT Allograft vs HD Allograft
Microtubule dynamics	5.23664	-2.569	Functional	HD Allograft vs HD Ctr
Anemia	5.23664	1.776	Functional	HD Allograft vs HD Ctr
Transitional-cell carcinoma	5.23657	0	Functional	WT Allograft vs WT Ctr
Transcription of RNA	5.23159	1.259	Functional	HD Allograft vs HD Ctr
Biosynthesis of nucleoside triphosphate	5.23095	1.069	Functional	WT Allograft vs WT Ctr
Neonatal late-onset sepsis	5.23095	0	Functional	WT Allograft vs WT Ctr
Congenital aplastic anemia	5.22613	0	Functional	HD Allograft vs HD Ctr
Progression of tumor	5.22493	0.678	Functional	WT Allograft vs WT Ctr
Mature T-cell or NK-cell neoplasm	5.2221	0	Functional	WT Allograft vs WT Ctr
Leber optic atrophy	5.22138	0	Functional	HD Allograft vs HD Ctr
Formation of actin filaments	5.21623	0.574	Functional	WT Allograft vs WT Ctr
Excitatory postsynaptic current	5.21623	0	Functional	WT Allograft vs WT Ctr
Morphology of forebrain	5.20874	0	Functional	WT Allograft vs WT Ctr
MAP3K12 Signaling	5.20425	-0.905	Upstream	HD Allograft vs HD Ctr
SOD1 Signaling	5.19757	0	Upstream	WT Allograft vs WT Ctr
Abnormality of endometrium	5.19738	0	Functional	WT Allograft vs WT Ctr
Urinary tract cancer	5.19738	-1.134	Functional	WT Allograft vs WT Ctr
IL5 Signaling	5.19499	-4.874	Upstream	WT Ctr vs HD Ctr
Organization of cytoskeleton	5.19422	-2.882	Functional	HD Allograft vs HD Ctr
Clathrin-mediated Endocytosis Signaling	5.19422	0	Canonical	WT Ctr vs HD Ctr
Growth of connective tissue	5.18999	1.14	Functional	WT Allograft vs WT Ctr
Endocytosis	5.18976	-3.234	Functional	HD Allograft vs HD Ctr
mifepristone Signaling	5.182	-1.298	Upstream	WT Allograft vs WT Ctr
Migration of carcinoma cell lines	5.18086	2.445	Functional	WT Allograft vs WT Ctr
Stage I non-small cell lung carcinoma	5.1794	0	Functional	HD Allograft vs HD Ctr
B cell cancer	5.1789	-0.413	Functional	WT Allograft vs WT Ctr
Familial central nervous system disease	5.1789	0	Functional	WT Allograft vs HD Allograft
Breast or ovarian carcinoma	5.17281	0	Functional	WT Allograft vs WT Ctr
Organization of synapse	5.1718	0	Functional	WT Allograft vs WT Ctr
Morphology of cerebral cortex	5.16851	0	Functional	WT Allograft vs WT Ctr
Proliferation of fibroblast cell lines	5.15599	1.035	Functional	WT Allograft vs WT Ctr
palbociclib Signaling	5.14964	-0.524	Upstream	WT Allograft vs WT Ctr
FEV Signaling	5.14322	-0.333	Upstream	WT Allograft vs HD Allograft
Glioma cancer	5.14201	0	Functional	WT Allograft vs WT Ctr
GSKJ4 Signaling	5.12958	-0.943	Upstream	HD Allograft vs HD Ctr
Familial neurodevelopmental disorder	5.12914	0	Functional	WT Allograft vs WT Ctr
Cell proliferation of breast cancer cell lines	5.12097	2.522	Functional	WT Allograft vs WT Ctr
IL15 Signaling	5.08926	2.796	Upstream	WT Allograft vs WT Ctr
Homeostasis of metal ion	5.07192	0	Functional	WT Allograft vs WT Ctr
geldanamycin Signaling	5.06684	1.374	Upstream	WT Allograft vs WT Ctr
Formation of cytoskeleton	5.06516	1.189	Functional	WT Allograft vs WT Ctr
EGF Signaling	5.06383	-0.214	Upstream	WT Allograft vs WT Ctr
X-linked hereditary disease	5.06356	0	Functional	WT Allograft vs WT Ctr
DDX5 Signaling	5.05624	1.673	Upstream	WT Allograft vs HD Allograft
PTEN Signaling	5.05517	3.178	Upstream	WT Ctr vs HD Ctr
Colony formation of tumor cell lines	5.04338	-0.306	Functional	WT Allograft vs WT Ctr
MRPL14 Signaling	5.02972	1.633	Upstream	HD Allograft vs HD Ctr
MT-TE Signaling	5.02972	0	Upstream	HD Allograft vs HD Ctr
RRP1B Signaling	5.02972	0	Upstream	HD Allograft vs HD Ctr
camptothecin Signaling	5.02878	0.197	Upstream	WT Allograft vs WT Ctr
IND S7 Signaling	5.02878	0	Upstream	WT Allograft vs WT Ctr
Hereditary cancer-predisposing syndrome	5.01196	0	Functional	HD Allograft vs HD Ctr
Development of astrocytes	5.00527	0.443	Functional	WT Allograft vs WT Ctr
IND S1 Signaling	5.00134	1	Upstream	WT Allograft vs WT Ctr
ERN1 Signaling	4.98819	2.139	Upstream	WT Allograft vs WT Ctr
Upper aero-digestive squamous cell carcinoma	4.98745	0	Functional	WT Allograft vs WT Ctr
Formation of focal adhesions	4.98353	0.39	Functional	WT Allograft vs WT Ctr
Benign solid tumor	4.98158	-0.755	Functional	WT Allograft vs WT Ctr
Lichen planus	4.97929	0	Functional	WT Allograft vs WT Ctr
Migration of lymphatic system cells	4.97842	1.905	Functional	WT Allograft vs WT Ctr
Fibrogenesis	4.97532	0.662	Functional	WT Allograft vs WT Ctr
Congenital aplastic anemia	4.97358	0	Functional	WT Allograft vs WT Ctr
Epileptic seizure	4.97036	0.152	Functional	WT Allograft vs WT Ctr
MT-TE Signaling	4.9663	0	Upstream	WT Ctr vs HD Ctr
miR-9-5p (and other miRNAs w/seed CUUUGGU) Signaling	4.95737	4.445	Upstream	WT Ctr vs HD Ctr
Synaptic transmission	4.95612	-0.406	Functional	WT Allograft vs WT Ctr
IGF1R Signaling	4.95076	-1.869	Upstream	HD Allograft vs HD Ctr
Metastatic solid tumor	4.92673	0.018	Functional	WT Allograft vs WT Ctr
Infection by RNA virus	4.92417	-5.971	Functional	HD Allograft vs HD Ctr
Urothelial transitional cell carcinoma	4.90797	0	Functional	WT Allograft vs WT Ctr
Cell movement of fibroblast cell lines	4.90662	2.226	Functional	WT Allograft vs WT Ctr
Actin Cytoskeleton Signaling	4.89536	-2.064	Canonical	WT Ctr vs HD Ctr
Refractory hematologic cancer	4.89418	0	Functional	HD Allograft vs HD Ctr
tazemetostat Signaling	4.89209	1.112	Upstream	WT Allograft vs WT Ctr
Motor function	4.88648	-0.529	Functional	WT Allograft vs WT Ctr
Plasma cell neoplasm	4.88593	0	Functional	HD Allograft vs HD Ctr
MAP3K12 Signaling	4.87823	0.389	Upstream	WT Allograft vs WT Ctr
CD38 Signaling	4.87292	-5.014	Upstream	WT Ctr vs HD Ctr
PLA2R1 Signaling	4.87109	-3.697	Upstream	WT Ctr vs HD Ctr
ESR1 Signaling	4.86442	-0.697	Upstream	HD Allograft vs HD Ctr
colistin Signaling	4.8637	-0.243	Upstream	WT Allograft vs WT Ctr
Neoplasia of lymphoid organ	4.85828	-0.652	Functional	WT Allograft vs WT Ctr
Refractory myeloid leukemia	4.85685	0	Functional	WT Allograft vs WT Ctr
Aplastic anemia	4.85554	0	Functional	HD Allograft vs HD Ctr
DDX3X Signaling	4.85291	-2.79	Upstream	WT Ctr vs HD Ctr
nitrofurantoin Signaling	4.84252	1.714	Upstream	WT Allograft vs WT Ctr
PRL Signaling	4.84252	2.132	Upstream	WT Allograft vs WT Ctr
DGCR8 Signaling	4.84252	-0.083	Upstream	WT Allograft vs WT Ctr
AGT Signaling	4.82694	2.186	Upstream	WT Allograft vs WT Ctr
PAX3-FOXO1 Signaling	4.82154	0.239	Upstream	WT Ctr vs HD Ctr
Potentiation of synapse	4.81298	1.02	Functional	WT Allograft vs WT Ctr
INSR Signaling	4.8125	2.873	Upstream	WT Allograft vs WT Ctr
Organization of cellular membrane	4.80705	0	Functional	WT Allograft vs WT Ctr
BCR (complex) Signaling	4.79635	2.419	Upstream	WT Allograft vs WT Ctr
PDGF BB Signaling	4.79635	-2.392	Upstream	WT Allograft vs WT Ctr
Formation of plasma membrane	4.79514	3.691	Functional	WT Allograft vs WT Ctr
X-linked mental retardation	4.79125	0	Functional	WT Allograft vs WT Ctr
vancomycin Signaling	4.7889	0.714	Upstream	WT Allograft vs WT Ctr
valproic acid Signaling	4.78504	2.236	Upstream	WT Allograft vs WT Ctr
BDNF Signaling	4.77967	0.133	Upstream	WT Ctr vs HD Ctr
SP2509 Signaling	4.77946	0.905	Upstream	WT Allograft vs WT Ctr
kanamycin A Signaling	4.77946	-0.243	Upstream	WT Allograft vs WT Ctr
RRP1B Signaling	4.77946	0	Upstream	WT Allograft vs WT Ctr
Incidence of tumor	4.77786	-0.073	Functional	HD Allograft vs HD Ctr
Malignant myeloid neoplasm	4.77084	0	Functional	WT Allograft vs HD Allograft
PAX3-FOXO1 Signaling	4.76791	0.522	Upstream	WT Allograft vs WT Ctr
Cell death of fibroblast cell lines	4.76667	0.393	Functional	HD Allograft vs HD Ctr
Receptor-mediated endocytosis	4.7589	2.653	Functional	WT Allograft vs WT Ctr
FSH Signaling	4.75859	-0.192	Upstream	WT Allograft vs WT Ctr
Maturation of nervous tissue	4.75534	0.742	Functional	WT Allograft vs WT Ctr
MAP3K12 Signaling	4.74546	-2.449	Upstream	WT Allograft vs HD Allograft
Reelin Signaling in Neurons	4.74446	-2.475	Canonical	WT Ctr vs HD Ctr
Z-LLL-CHO Signaling	4.74354	1.126	Upstream	WT Allograft vs WT Ctr
PLN Signaling	4.73283	0	Upstream	WT Ctr vs HD Ctr
bexarotene Signaling	4.73222	-3.369	Upstream	WT Ctr vs HD Ctr
dihydrotestosterone Signaling	4.73003	0.401	Upstream	WT Allograft vs HD Allograft
MTOR Signaling	4.72641	-1.104	Upstream	WT Ctr vs HD Ctr
SAMMSON Signaling	4.72639	3.162	Upstream	WT Ctr vs HD Ctr
Renal cancer	4.71784	-0.816	Functional	WT Allograft vs WT Ctr
Refractory acute myeloid leukemia	4.71784	0	Functional	WT Allograft vs WT Ctr
Malignant solid tumor	4.71772	-0.908	Functional	WT Allograft vs HD Allograft
Development of cytoplasm	4.71128	-1.537	Functional	HD Allograft vs HD Ctr
2500002B13Rik Signaling	4.70193	2.236	Upstream	WT Allograft vs HD Allograft
IACS-010759 Signaling	4.70193	2.236	Upstream	WT Allograft vs HD Allograft
Infection of kidney cell lines	4.70119	0.297	Functional	WT Allograft vs WT Ctr
Size of head	4.69968	0	Functional	WT Allograft vs WT Ctr
YARS2 Signaling	4.69817	-0.632	Upstream	WT Ctr vs HD Ctr
SIRT3 Signaling	4.68676	-2.823	Upstream	WT Allograft vs HD Allograft
Interaction of DNA	4.68619	1.262	Functional	WT Allograft vs WT Ctr
Cerebral amyloid angiopathy	4.68369	-1.718	Functional	WT Allograft vs WT Ctr
FN1 Signaling	4.68232	-2.459	Upstream	WT Ctr vs HD Ctr
doxorubicin Signaling	4.68061	-2.115	Upstream	WT Ctr vs HD Ctr
E2F1 Signaling	4.67789	-0.324	Upstream	WT Ctr vs HD Ctr
FOS Signaling	4.67789	-1.501	Upstream	WT Ctr vs HD Ctr
HRAS Signaling	4.67789	-0.946	Upstream	WT Ctr vs HD Ctr
Adhesion of neuroglia	4.67548	1.172	Functional	WT Allograft vs WT Ctr
SREBF1 Signaling	4.67138	-2.197	Upstream	WT Ctr vs HD Ctr
phenethyl isothiocyanate Signaling	4.67138	2.119	Upstream	WT Ctr vs HD Ctr
Dysmyelination	4.66364	-1.75	Functional	WT Allograft vs WT Ctr
Bone marrow cancer	4.66103	0	Functional	WT Allograft vs HD Allograft
Infection of embryonic cell lines	4.64522	0.078	Functional	WT Allograft vs WT Ctr
mir-802 Signaling	4.6299	3.068	Upstream	WT Ctr vs HD Ctr
Ovarian lesion	4.62769	1.387	Functional	WT Allograft vs WT Ctr
Cell movement of leukocytes	4.62403	2.089	Functional	WT Allograft vs WT Ctr
PSEN2 Signaling	4.62326	-0.661	Upstream	WT Allograft vs WT Ctr
Infection of epithelial cell lines	4.62146	0.167	Functional	WT Allograft vs WT Ctr
Neuromuscular disease with neuropathy	4.62125	0	Functional	HD Allograft vs HD Ctr
Metastasis of cells	4.61979	2.786	Functional	WT Allograft vs WT Ctr
Abnormal morphology of telencephalon	4.61088	0	Functional	WT Allograft vs WT Ctr
Neuritogenesis	4.60825	0.716	Functional	WT Allograft vs HD Allograft
Angiogenesis	4.60604	1.228	Functional	WT Allograft vs WT Ctr
Lymphatic node tumor	4.60561	-0.816	Functional	WT Allograft vs WT Ctr
Huntington's Disease Signaling	4.60347	-1.134	Canonical	HD Allograft vs HD Ctr
Cell death of retinal ganglion cells	4.60271	0.785	Functional	WT Allograft vs WT Ctr
Upper renal tract carcinoma	4.60271	0	Functional	WT Allograft vs WT Ctr
Growth of embryo	4.60142	1.258	Functional	WT Allograft vs WT Ctr
Progressive neuromuscular disease	4.5999	0	Functional	HD Allograft vs HD Ctr
Proliferation of tumor cells	4.59552	2.485	Functional	WT Allograft vs WT Ctr
PTBP3 Signaling	4.58645	0.01	Upstream	WT Allograft vs WT Ctr
Lymphocyte migration	4.58634	1.901	Functional	WT Allograft vs WT Ctr
B-cell neoplasm	4.58502	-0.091	Functional	WT Allograft vs WT Ctr
PAX3 Signaling	4.57999	-1	Upstream	WT Ctr vs HD Ctr
PC-SPES Signaling	4.5792	0	Upstream	WT Ctr vs HD Ctr
Cell proliferation of fibroblasts	4.57534	0.414	Functional	WT Allograft vs WT Ctr
Stage I-IV non-small cell lung cancer	4.55404	0	Functional	HD Allograft vs HD Ctr
2500002B13Rik Signaling	4.55394	2.138	Upstream	HD Allograft vs HD Ctr
N1,N11-diethylnorspermine Signaling	4.55394	-2.828	Upstream	HD Allograft vs HD Ctr
Cell death of fibroblast cell lines	4.54357	1.2	Functional	WT Allograft vs WT Ctr
PTP4A1 Signaling	4.54186	0.855	Upstream	HD Allograft vs HD Ctr
Cell death of connective tissue cells	4.5413	0.478	Functional	WT Allograft vs WT Ctr
Bone marrow neoplasm	4.54007	0	Functional	WT Allograft vs HD Allograft
Elongation of neurites	4.53696	0.496	Functional	WT Allograft vs WT Ctr
NRF1 Signaling	4.5329	-2.759	Upstream	WT Ctr vs HD Ctr
Breast carcinoma	4.52986	0	Functional	WT Allograft vs WT Ctr
Cell movement of cancer cells	4.52831	2.917	Functional	WT Allograft vs WT Ctr
Progressive neurological disorder	4.5228	0	Functional	WT Allograft vs HD Allograft
Familial neurological disorder	4.51897	0	Functional	WT Allograft vs HD Allograft
Chronic skin disorder	4.51789	0	Functional	WT Allograft vs WT Ctr
F2 Signaling	4.51656	0.882	Upstream	WT Allograft vs WT Ctr
GnRH analog Signaling	4.51516	-2.744	Upstream	WT Allograft vs WT Ctr
TNF Signaling	4.51516	-0.387	Upstream	WT Allograft vs WT Ctr
Infection of epithelial cell lines	4.51506	-3.737	Functional	HD Allograft vs HD Ctr
Urothelial bladder carcinoma	4.51437	0	Functional	WT Allograft vs WT Ctr
phytohemagglutinin Signaling	4.51428	3.37	Upstream	WT Allograft vs WT Ctr
Long-term potentiation	4.51377	0.848	Functional	WT Allograft vs WT Ctr
SEL1L Signaling	4.51364	-0.294	Upstream	WT Allograft vs WT Ctr
ATF6 Signaling	4.51364	1.8	Upstream	WT Allograft vs WT Ctr
Extracranial solid tumor	4.51065	-0.101	Functional	WT Allograft vs HD Allograft
Dementia	4.51065	0	Functional	WT Allograft vs HD Allograft
Abnormal morphology of hippocampus	4.50349	0	Functional	WT Allograft vs WT Ctr
MTOR Signaling	4.50101	-1.673	Upstream	HD Allograft vs HD Ctr
Abnormal morphology of cerebrum	4.49788	0	Functional	WT Allograft vs WT Ctr
NSUN3 Signaling	4.49648	2.449	Upstream	HD Allograft vs HD Ctr
ADORA2A Signaling	4.49507	1.743	Upstream	WT Allograft vs WT Ctr
GLI1 Signaling	4.49507	0.853	Upstream	WT Allograft vs WT Ctr
Differentiation of neurons	4.49331	1.883	Functional	WT Allograft vs WT Ctr
Ovarian tumor	4.49316	1.982	Functional	WT Allograft vs WT Ctr
Cell-cell adhesion of neurons	4.49127	0	Functional	WT Allograft vs WT Ctr
G protein alpha Signaling	4.49013	2	Upstream	WT Allograft vs WT Ctr
Leukocyte migration	4.48883	1.707	Functional	WT Allograft vs WT Ctr
Myeloid neoplasm	4.48804	0	Functional	WT Allograft vs HD Allograft
Celiac disease	4.47321	0	Functional	WT Allograft vs WT Ctr
T-cell non-Hodgkin lymphoma	4.47175	-0.218	Functional	WT Allograft vs WT Ctr
Action potential of cells	4.46761	-1.172	Functional	WT Allograft vs WT Ctr
Refractory malignant tumor	4.4669	0	Functional	WT Allograft vs WT Ctr
Transcription	4.46407	0.501	Functional	HD Allograft vs HD Ctr
mibolerone Signaling	4.4487	2.757	Upstream	WT Allograft vs WT Ctr
Advanced lung carcinoma	4.44835	0	Functional	HD Allograft vs HD Ctr
Dyskeratosis congenita or aplastic anemia	4.44645	0	Functional	HD Allograft vs HD Ctr
Bone marrow cancer	4.43778	-1.726	Functional	HD Allograft vs HD Ctr
SREBF1 Signaling	4.43212	-0.226	Upstream	HD Allograft vs HD Ctr
ibrutinib Signaling	4.42933	1.46	Upstream	HD Allograft vs HD Ctr
Malignant myeloid neoplasm	4.42475	-1.471	Functional	HD Allograft vs HD Ctr
NSUN3 Signaling	4.42042	2	Upstream	WT Allograft vs HD Allograft
tretinoin Signaling	4.42042	-0.085	Upstream	WT Allograft vs HD Allograft
Pln Signaling	4.4183	0	Upstream	WT Ctr vs HD Ctr
CDK4/6 Signaling	4.4182	1.877	Upstream	WT Ctr vs HD Ctr
Advanced stage carcinoma	4.41196	0	Functional	HD Allograft vs HD Ctr
MYCL Signaling	4.40671	2.053	Upstream	WT Allograft vs WT Ctr
FUS Signaling	4.40665	0	Upstream	HD Allograft vs HD Ctr
Proliferation of embryonic cell lines	4.38989	-1.31	Functional	HD Allograft vs HD Ctr
CD40 Signaling	4.3822	4.258	Upstream	WT Allograft vs WT Ctr
Large intestine neoplasm	4.37805	-0.022	Functional	HD Allograft vs HD Ctr
PC-SPES Signaling	4.36975	0	Upstream	WT Allograft vs WT Ctr
Alzheimer disease or frontotemporal dementia	4.35942	0	Functional	WT Allograft vs HD Allograft
EPO Signaling	4.34943	-1.817	Upstream	HD Allograft vs HD Ctr
Huntington Disease	4.34459	0	Functional	WT Allograft vs HD Allograft
PRKAA2 Signaling	4.34455	1.57	Upstream	WT Ctr vs HD Ctr
mibolerone Signaling	4.34455	-4.12	Upstream	WT Ctr vs HD Ctr
deferoxamine Signaling	4.34023	0.77	Upstream	WT Allograft vs WT Ctr
beta-estradiol Signaling	4.33436	0.871	Upstream	WT Allograft vs HD Allograft
BCYRN1 Signaling	4.31348	-0.671	Upstream	WT Ctr vs HD Ctr
CA9 Signaling	4.31348	2.048	Upstream	WT Ctr vs HD Ctr
Growth of neurites	4.30999	-3.113	Functional	HD Allograft vs HD Ctr
FUS Signaling	4.30446	0	Upstream	WT Allograft vs HD Allograft
MMP12 Signaling	4.30004	0	Upstream	WT Ctr vs HD Ctr
ESR2 Signaling	4.29624	-2.339	Upstream	WT Ctr vs HD Ctr
BACH1 Signaling	4.29399	-2.746	Upstream	WT Allograft vs WT Ctr
WNT3A Signaling	4.29399	-1.927	Upstream	WT Allograft vs WT Ctr
tunicamycin Signaling	4.29399	2.385	Upstream	WT Allograft vs WT Ctr
DDX3X Signaling	4.2918	1.633	Upstream	WT Allograft vs HD Allograft
Leber optic atrophy	4.28833	0	Functional	WT Allograft vs HD Allograft
CD38 Signaling	4.27618	1.625	Upstream	WT Allograft vs WT Ctr
FLT1 Signaling	4.27413	-0.816	Upstream	WT Ctr vs HD Ctr
SP1 Signaling	4.27005	3.79	Upstream	WT Allograft vs WT Ctr
NFU1 Signaling	4.2515	0	Upstream	HD Allograft vs HD Ctr
CCND1 Signaling	4.2515	0.164	Upstream	HD Allograft vs HD Ctr
Infection by HIV-1	4.24464	-5.197	Functional	HD Allograft vs HD Ctr
Frequency of tumor	4.24464	0.148	Functional	HD Allograft vs HD Ctr
Tumorigenesis of epithelial neoplasm	4.24464	0.535	Functional	HD Allograft vs HD Ctr
Invasive lung cancer	4.2425	0	Functional	HD Allograft vs HD Ctr
CPT1B Signaling	4.24012	3.376	Upstream	HD Allograft vs HD Ctr
PRKCG Signaling	4.24012	0	Upstream	HD Allograft vs HD Ctr
mono-(2-ethylhexyl)phthalate Signaling	4.23936	2.198	Upstream	WT Allograft vs WT Ctr
EDN1 Signaling	4.23936	-0.415	Upstream	WT Allograft vs WT Ctr
miR-2392 (miRNAs w/seed AGGAUGG) Signaling	4.23544	-1.995	Upstream	WT Ctr vs HD Ctr
mir-2392 Signaling	4.23544	-2.635	Upstream	WT Ctr vs HD Ctr
interferon beta-1a Signaling	4.2297	0	Upstream	WT Ctr vs HD Ctr
Malignant neoplasm of large intestine	4.22088	0	Functional	HD Allograft vs HD Ctr
HOXA9 Signaling	4.21937	0	Upstream	WT Allograft vs WT Ctr
metronidazole Signaling	4.21678	-0.243	Upstream	WT Allograft vs WT Ctr
MYCL Signaling	4.20878	-3.063	Upstream	HD Allograft vs HD Ctr
TIMP3 Signaling	4.20203	0.302	Upstream	WT Allograft vs WT Ctr
Hereditary optic atrophy	4.20155	0	Functional	WT Allograft vs HD Allograft
Lymphoreticular neoplasm	4.20155	-0.447	Functional	WT Allograft vs HD Allograft
Transient infantile mitochondrial myopathy	4.20155	0	Functional	WT Allograft vs HD Allograft
Neurological signs	4.20155	0	Functional	WT Allograft vs HD Allograft
ESR2 Signaling	4.19844	1.255	Upstream	WT Allograft vs WT Ctr
Cell death of embryonic cell lines	4.19736	0.919	Functional	HD Allograft vs HD Ctr
Refractory myeloid leukemia	4.18635	0	Functional	WT Allograft vs HD Allograft
Formation of cellular protrusions	4.17982	-1.494	Functional	HD Allograft vs HD Ctr
EIF4E Signaling	4.17299	-4.16	Upstream	HD Allograft vs HD Ctr
Mitochondrial complex I deficiency	4.17224	0	Functional	HD Allograft vs HD Ctr
WT1 Signaling	4.16514	0.671	Upstream	WT Allograft vs WT Ctr
methylnitrosourea Signaling	4.16514	0	Upstream	WT Allograft vs WT Ctr
IDH2 Signaling	4.16289	0	Upstream	HD Allograft vs HD Ctr
LONP1 Signaling	4.16001	0.806	Upstream	WT Allograft vs WT Ctr
Advanced non-small cell lung carcinoma	4.15956	0	Functional	HD Allograft vs HD Ctr
Rheumatoid arthritis	4.15899	0	Functional	HD Allograft vs HD Ctr
BAG2 Signaling Pathway	4.15805	0	Canonical	WT Ctr vs HD Ctr
Renal Cell Carcinoma Signaling	4.15475	-1.291	Canonical	WT Ctr vs HD Ctr
NPC1 Signaling	4.15029	-2.947	Upstream	WT Allograft vs WT Ctr
SREBF1 Signaling	4.14882	0.686	Upstream	WT Allograft vs HD Allograft
Infection of embryonic cell lines	4.14465	-3.756	Functional	HD Allograft vs HD Ctr
EGFR Signaling	4.14098	-2.943	Upstream	HD Allograft vs HD Ctr
miR-1-3p (and other miRNAs w/seed GGAAUGU) Signaling	4.13454	3.397	Upstream	WT Ctr vs HD Ctr
PHF6 Signaling	4.13065	-1.508	Upstream	HD Allograft vs HD Ctr
MALSU1 Signaling	4.12552	1.633	Upstream	WT Ctr vs HD Ctr
Proliferation of fibroblast cell lines	4.11617	-1.303	Functional	HD Allograft vs HD Ctr
Colony formation of cells	4.11617	-0.264	Functional	HD Allograft vs HD Ctr
PAX3 Signaling	4.10772	0	Upstream	WT Allograft vs WT Ctr
NGF Signaling	4.10772	0.151	Upstream	WT Allograft vs WT Ctr
SIRT1 Signaling	4.09981	0.668	Upstream	WT Allograft vs WT Ctr
thapsigargin Signaling	4.09981	-0.153	Upstream	WT Allograft vs WT Ctr
doxorubicin Signaling	4.09981	0.379	Upstream	WT Allograft vs WT Ctr
INSR Signaling	4.09532	-5.664	Upstream	WT Ctr vs HD Ctr
Myelodysplastic syndrome	4.08659	0	Functional	HD Allograft vs HD Ctr
FGFR1 Signaling	4.0865	-0.305	Upstream	WT Allograft vs WT Ctr
Development of carcinoma	4.0863	0.285	Functional	HD Allograft vs HD Ctr
Hepatitis B virus-related hepatocellular carcinoma	4.08463	0	Functional	HD Allograft vs HD Ctr
Plasma cell dyscrasia	4.08463	0	Functional	HD Allograft vs HD Ctr
Amyloidosis	4.08248	0	Functional	WT Allograft vs HD Allograft
IDH2 Signaling	4.07686	0	Upstream	WT Allograft vs WT Ctr
RB1 Signaling	4.07545	-4.474	Upstream	WT Ctr vs HD Ctr
ZFHX3 Signaling	4.07472	0	Upstream	WT Allograft vs HD Allograft
MIR124 Signaling	4.06922	-0.012	Upstream	WT Allograft vs WT Ctr
kainic acid Signaling	4.05115	0.619	Upstream	WT Allograft vs WT Ctr
Metastatic lung carcinoma	4.04253	0	Functional	HD Allograft vs HD Ctr
miR-9-5p (and other miRNAs w/seed CUUUGGU) Signaling	4.04135	-1.969	Upstream	WT Allograft vs WT Ctr
selenomethylselenocysteine Signaling	4.04058	-2.121	Upstream	WT Allograft vs WT Ctr
spermidine Signaling	4.04058	-1.937	Upstream	WT Allograft vs WT Ctr
H1-2 Signaling	4.04058	-1.123	Upstream	WT Allograft vs WT Ctr
MEL T1 Signaling	4.04058	0.378	Upstream	WT Allograft vs WT Ctr
Autophagy of endoplasmic reticulum	4.03358	-1.941	Functional	HD Allograft vs HD Ctr
NR3C1 Signaling	4.02486	0.073	Upstream	WT Allograft vs WT Ctr
CGA Signaling	4.02486	-1.678	Upstream	WT Allograft vs WT Ctr
PTEN Signaling	4.02486	-2.078	Upstream	WT Allograft vs WT Ctr
MEL S3 Signaling	4.02486	-0.333	Upstream	WT Allograft vs WT Ctr
Virus Entry via Endocytic Pathways	4.01861	0	Canonical	WT Allograft vs WT Ctr
SNHG20 Signaling	4.01781	1.66	Upstream	WT Allograft vs WT Ctr
ST3-Hel2A-2 Signaling	4.01781	-1.643	Upstream	WT Allograft vs WT Ctr
8-bromo-cAMP Signaling	4.00895	2.21	Upstream	WT Allograft vs WT Ctr
LRPPRC Signaling	4.00782	0.707	Upstream	WT Ctr vs HD Ctr
tanespimycin Signaling	4.00222	-0.337	Upstream	WT Ctr vs HD Ctr
Ngf Signaling	3.9963	-0.731	Upstream	WT Allograft vs WT Ctr
OGT Signaling	3.99449	0.325	Upstream	WT Allograft vs WT Ctr
Coronavirus Pathogenesis Pathway	3.98642	3.317	Canonical	WT Ctr vs HD Ctr
Refractory tumor	3.98403	0	Functional	HD Allograft vs HD Ctr
ERK1/2 Signaling	3.982	-0.059	Upstream	WT Allograft vs WT Ctr
TCF7L2 Signaling	3.98126	-3.716	Upstream	WT Ctr vs HD Ctr
Stage I epithelial cancer	3.97843	0	Functional	HD Allograft vs HD Ctr
decitabine Signaling	3.97795	-3.301	Upstream	WT Ctr vs HD Ctr
Bone marrow neoplasm	3.97719	-2.026	Functional	HD Allograft vs HD Ctr
trichostatin A Signaling	3.97553	-2.304	Upstream	WT Ctr vs HD Ctr
Development of malignant tumor	3.95213	-0.374	Functional	HD Allograft vs HD Ctr
Superpathway of Cholesterol Biosynthesis	3.95002	-3.606	Canonical	WT Ctr vs HD Ctr
Neutrophil Extracellular Trap Signaling Pathway	3.94976	-4.588	Canonical	WT Ctr vs HD Ctr
Hematopoietic neoplasm	3.93795	-0.447	Functional	WT Allograft vs HD Allograft
Regulation of Actin-based Motility by Rho	3.93547	-3.138	Canonical	WT Ctr vs HD Ctr
SFLLRN (PAR1-activator) Signaling	3.93432	0.277	Upstream	WT Ctr vs HD Ctr
Chromophobe renal cell carcinoma	3.92926	0	Functional	HD Allograft vs HD Ctr
POLRMT Signaling	3.92068	0	Upstream	HD Allograft vs HD Ctr
Molecular Mechanisms of Cancer	3.91532	0	Canonical	WT Ctr vs HD Ctr
IL3 Signaling	3.91208	0	Upstream	WT Allograft vs HD Allograft
RB1 Signaling	3.91014	-3.414	Upstream	HD Allograft vs HD Ctr
delta-aminolevulinic acid Signaling	3.91014	-1.309	Upstream	HD Allograft vs HD Ctr
4-O-carboxymethylascochlorin Signaling	3.90489	2.157	Upstream	WT Allograft vs WT Ctr
MPZ Signaling	3.90489	0	Upstream	WT Allograft vs WT Ctr
PRKAA1 Signaling	3.90166	1.607	Upstream	WT Ctr vs HD Ctr
ATP2A1 Signaling	3.89257	1	Upstream	WT Allograft vs WT Ctr
RBM20 Signaling	3.89176	0	Upstream	HD Allograft vs HD Ctr
FSH Signaling	3.87765	0.315	Upstream	WT Ctr vs HD Ctr
Nonhematologic malignant neoplasm	3.87235	-0.78	Functional	WT Allograft vs HD Allograft
geldanamycin Signaling	3.86963	-1.394	Upstream	HD Allograft vs HD Ctr
Germ Cell-Sertoli Cell Junction Signaling	3.86632	0	Canonical	WT Ctr vs HD Ctr
glutamyl-Se-methylselenocysteine Signaling	3.86062	-1.89	Upstream	WT Allograft vs WT Ctr
methylprednisolone Signaling	3.85273	-2.237	Upstream	WT Ctr vs HD Ctr
KLF6 Signaling	3.84549	1.933	Upstream	WT Allograft vs WT Ctr
Infection of kidney cell lines	3.84284	-3.641	Functional	HD Allograft vs HD Ctr
Size of cells	3.84115	0	Functional	HD Allograft vs HD Ctr
Myeloid neoplasm	3.83085	-1.828	Functional	HD Allograft vs HD Ctr
Genitourinary tumor	3.82889	-0.558	Functional	HD Allograft vs HD Ctr
Progressive encephalopathy	3.82594	0	Functional	WT Allograft vs HD Allograft
cisplatin Signaling	3.82486	-0.877	Upstream	WT Allograft vs WT Ctr
IL5 Signaling	3.82486	1.884	Upstream	WT Allograft vs WT Ctr
Congenital anemia	3.82155	0	Functional	HD Allograft vs HD Ctr
Refractory acute myeloid leukemia	3.82055	0	Functional	WT Allograft vs HD Allograft
IGF1R Signaling	3.81963	0	Upstream	WT Allograft vs HD Allograft
U0126 Signaling	3.79876	-0.09	Upstream	WT Allograft vs WT Ctr
EIF2B5 Signaling	3.7981	0	Upstream	WT Allograft vs WT Ctr
OSM Signaling	3.7981	0.726	Upstream	WT Allograft vs WT Ctr
dithiothreitol Signaling	3.7981	1.976	Upstream	WT Allograft vs WT Ctr
NSD2 Signaling	3.7902	0.218	Upstream	WT Allograft vs WT Ctr
testosterone Signaling	3.7902	1.832	Upstream	WT Allograft vs WT Ctr
tetraethylammonium Signaling	3.79005	1.943	Upstream	HD Allograft vs HD Ctr
NFYA Signaling	3.78777	0.548	Upstream	WT Allograft vs WT Ctr
FEV Signaling	3.78777	1.807	Upstream	WT Allograft vs WT Ctr
uranyl nitrate Signaling	3.78777	2.214	Upstream	WT Allograft vs WT Ctr
romidepsin Signaling	3.78777	-0.447	Upstream	WT Allograft vs WT Ctr
genistein Signaling	3.78417	2.309	Upstream	WT Allograft vs WT Ctr
azetidyl-2-carboxylic acid Signaling	3.78417	1.016	Upstream	WT Allograft vs WT Ctr
Remodeling of Epithelial Adherens Junctions	3.78358	-1.89	Canonical	WT Ctr vs HD Ctr
miR-16-5p (and other miRNAs w/seed AGCAGCA) Signaling	3.77703	1.4	Upstream	HD Allograft vs HD Ctr
paclitaxel Signaling	3.76195	1.026	Upstream	WT Allograft vs WT Ctr
Synaptogenesis Signaling Pathway	3.76159	2.744	Canonical	WT Allograft vs WT Ctr
Refractory malignant tumor	3.7552	0	Functional	HD Allograft vs HD Ctr
Akt Signaling	3.75501	-1.93	Upstream	WT Ctr vs HD Ctr
dexamethasone Signaling	3.75236	-2.093	Upstream	WT Ctr vs HD Ctr
tamoxifen Signaling	3.75115	0.476	Upstream	WT Allograft vs WT Ctr
Metastatic non-small cell lung carcinoma	3.73967	0	Functional	HD Allograft vs HD Ctr
Unfolded protein response	3.73347	-2.673	Canonical	WT Ctr vs HD Ctr
ATN1 Signaling	3.72368	0	Upstream	WT Allograft vs WT Ctr
CLPB Signaling	3.71588	3.051	Upstream	WT Ctr vs HD Ctr
ELL2 Signaling	3.71588	-4.243	Upstream	WT Ctr vs HD Ctr
tetraethylammonium Signaling	3.70628	-1.897	Upstream	WT Allograft vs WT Ctr
Stage I cancer	3.70281	0	Functional	HD Allograft vs HD Ctr
Transcription of DNA	3.70281	1.695	Functional	HD Allograft vs HD Ctr
APEX1 Signaling	3.7011	-0.449	Upstream	WT Allograft vs WT Ctr
thyroid hormone Signaling	3.7011	-1.022	Upstream	WT Allograft vs WT Ctr
SMARCA4 Signaling	3.68818	1.178	Upstream	WT Allograft vs WT Ctr
TWIST2 Signaling	3.68818	0.888	Upstream	WT Allograft vs WT Ctr
CLDN7 Signaling	3.68818	-1.4	Upstream	WT Allograft vs WT Ctr
lith-O-Asp Signaling	3.68427	0	Upstream	HD Allograft vs HD Ctr
lith-O-Asp Signaling	3.67771	0	Upstream	WT Ctr vs HD Ctr
HOXA9 Signaling	3.67318	-0.853	Upstream	WT Ctr vs HD Ctr
curcumin Signaling	3.6654	-1.307	Upstream	WT Allograft vs WT Ctr
Glucocorticoid Receptor Signaling	3.65986	0	Canonical	WT Ctr vs HD Ctr
valproic acid Signaling	3.64181	-0.593	Upstream	WT Ctr vs HD Ctr
Initiation of translation of protein	3.63483	0.152	Functional	HD Allograft vs HD Ctr
Tauopathy	3.62763	0	Functional	WT Allograft vs HD Allograft
OGT Signaling	3.62761	1.535	Upstream	HD Allograft vs HD Ctr
methyl methanesulfonate Signaling	3.62761	-1.497	Upstream	HD Allograft vs HD Ctr
IL2 Signaling	3.6272	1.245	Upstream	WT Allograft vs WT Ctr
Sirtuin Signaling Pathway	3.62572	-2.4	Canonical	WT Allograft vs WT Ctr
aplidine Signaling	3.61525	-0.714	Upstream	WT Allograft vs WT Ctr
Systemic autoimmune syndrome	3.61152	-0.218	Functional	HD Allograft vs HD Ctr
Z-LLL-CHO Signaling	3.60404	-2.721	Upstream	WT Ctr vs HD Ctr
Perm1 Signaling	3.60404	-2.673	Upstream	WT Ctr vs HD Ctr
Benign Tumors	3.59427	0.277	Functional	HD Allograft vs HD Ctr
colistin Signaling	3.59392	0.6	Upstream	WT Ctr vs HD Ctr
HIF1A Signaling	3.5849	-1.083	Upstream	HD Allograft vs HD Ctr
Tumorigenesis of tissue	3.5805	-0.416	Functional	WT Allograft vs HD Allograft
Myeloid or lymphoid neoplasm	3.57404	-1	Functional	WT Allograft vs HD Allograft
nitric oxide Signaling	3.56293	-0.661	Upstream	WT Allograft vs WT Ctr
NPM1 Signaling	3.56293	1.342	Upstream	WT Allograft vs WT Ctr
bicuculline Signaling	3.56293	-2.005	Upstream	WT Allograft vs WT Ctr
4-phenylbutyric acid Signaling	3.56138	0.661	Upstream	WT Allograft vs WT Ctr
Lymphoreticular neoplasm	3.5575	-1.311	Functional	HD Allograft vs HD Ctr
butyric acid Signaling	3.55111	-0.258	Upstream	WT Allograft vs WT Ctr
PREX1 Signaling	3.55111	0.378	Upstream	WT Allograft vs WT Ctr
Granzyme A Signaling	3.54562	-3.207	Canonical	WT Allograft vs WT Ctr
Benign solid tumor	3.54473	0.513	Functional	HD Allograft vs HD Ctr
CG Signaling	3.54395	0.282	Upstream	WT Allograft vs WT Ctr
mir-210 Signaling	3.54363	2.227	Upstream	WT Ctr vs HD Ctr
PRNP Signaling	3.54363	-1.313	Upstream	WT Ctr vs HD Ctr
SIGLEC8 Signaling	3.54224	-3.873	Upstream	WT Ctr vs HD Ctr
Mammary tumor	3.541	-0.681	Functional	HD Allograft vs HD Ctr
Morphology of neurons	3.53955	0	Functional	WT Allograft vs HD Allograft
PRMT1 Signaling	3.53938	2.032	Upstream	WT Allograft vs WT Ctr
BPIFB1 Signaling	3.53347	0.539	Upstream	WT Allograft vs WT Ctr
Insulin Signaling	3.52911	-2.837	Upstream	HD Allograft vs HD Ctr
methapyrilene Signaling	3.52718	0.258	Upstream	WT Allograft vs WT Ctr
GRN Signaling	3.52532	-1.086	Upstream	WT Allograft vs WT Ctr
LMO2 Signaling	3.52532	0.244	Upstream	WT Allograft vs WT Ctr
mibolerone Signaling	3.51781	-4.133	Upstream	HD Allograft vs HD Ctr
romidepsin Signaling	3.51207	-0.53	Upstream	WT Ctr vs HD Ctr
Refractory acute leukemia	3.51174	0	Functional	WT Allograft vs HD Allograft
dalfampridine Signaling	3.50481	-1.913	Upstream	WT Allograft vs WT Ctr
TWNK Signaling	3.50387	2.137	Upstream	WT Ctr vs HD Ctr
PML Signaling	3.50166	-2.878	Upstream	WT Allograft vs WT Ctr
NRG1 Signaling	3.50076	1.65	Upstream	WT Allograft vs HD Allograft
tretinoin Signaling	3.49749	-0.161	Upstream	WT Ctr vs HD Ctr
Invasive tumor	3.49432	-2.784	Functional	HD Allograft vs HD Ctr
Hbb-b1 Signaling	3.49099	-4.69	Upstream	WT Ctr vs HD Ctr
Development of neural cells	3.49041	-0.579	Functional	HD Allograft vs HD Ctr
IACS-010759 Signaling	3.48757	-2.646	Upstream	HD Allograft vs HD Ctr
LRPPRC Signaling	3.48757	1.633	Upstream	HD Allograft vs HD Ctr
arsenite Signaling	3.48188	-0.956	Upstream	WT Allograft vs WT Ctr
FOXO4 Signaling	3.48188	-1.795	Upstream	WT Allograft vs WT Ctr
LIF Signaling	3.47894	0.833	Upstream	WT Allograft vs HD Allograft
Metabolic syndrome X	3.47828	0	Functional	HD Allograft vs HD Ctr
RGS2 Signaling	3.47309	3.53	Upstream	WT Ctr vs HD Ctr
filgrastim Signaling	3.47086	0.829	Upstream	WT Allograft vs WT Ctr
Remodeling of Epithelial Adherens Junctions	3.47036	-2	Canonical	HD Allograft vs HD Ctr
Metabolism of nucleoside triphosphate	3.46172	-1.107	Functional	HD Allograft vs HD Ctr
TARDBP Signaling	3.45829	-2.849	Upstream	WT Ctr vs HD Ctr
kanamycin A Signaling	3.45829	0.6	Upstream	WT Ctr vs HD Ctr
Hematologic cancer	3.45517	-1	Functional	WT Allograft vs HD Allograft
NFU1 Signaling	3.45509	0	Upstream	WT Allograft vs WT Ctr
ANGPT2 Signaling	3.45276	0.894	Upstream	WT Allograft vs WT Ctr
cigarette smoke Signaling	3.45276	0.029	Upstream	WT Allograft vs WT Ctr
Cell death of cervical cancer cell lines	3.45112	0.936	Functional	HD Allograft vs HD Ctr
FAT10 Signaling Pathway	3.44779	0	Canonical	WT Ctr vs HD Ctr
PAPOLA Signaling	3.44584	1.98	Upstream	HD Allograft vs HD Ctr
CST5 Signaling	3.43904	-0.928	Upstream	WT Allograft vs WT Ctr
miR-122-5p (miRNAs w/seed GGAGUGU) Signaling	3.43561	1.664	Upstream	WT Ctr vs HD Ctr
RASSF1 Signaling	3.43537	-0.336	Upstream	WT Allograft vs WT Ctr
Non-traumatic arthropathy	3.43047	0	Functional	HD Allograft vs HD Ctr
hydrogen peroxide Signaling	3.42988	-2.586	Upstream	WT Ctr vs HD Ctr
ibrutinib Signaling	3.42988	2.959	Upstream	WT Ctr vs HD Ctr
Folding of protein	3.42857	0	Functional	HD Allograft vs HD Ctr
Phagocytosis of tumor cell lines	3.42585	-2.248	Functional	HD Allograft vs HD Ctr
MRPL14 Signaling	3.42464	1.633	Upstream	WT Ctr vs HD Ctr
AKT1 Signaling	3.42425	-2.246	Upstream	WT Ctr vs HD Ctr
MECP2 Signaling	3.41499	-0.196	Upstream	WT Allograft vs WT Ctr
BCYRN1 Signaling	3.41265	-0.333	Upstream	WT Allograft vs WT Ctr
CA9 Signaling	3.41265	-1.334	Upstream	WT Allograft vs WT Ctr
Organization of cytoplasm	3.40922	1.106	Functional	WT Allograft vs HD Allograft
Shape change of neurites	3.40922	1.066	Functional	WT Allograft vs HD Allograft
Hematopoietic neoplasm	3.4068	-1.071	Functional	HD Allograft vs HD Ctr
FAAH Signaling	3.39985	-0.447	Upstream	WT Allograft vs HD Allograft
IPMK Signaling	3.3958	0.544	Upstream	WT Allograft vs WT Ctr
forskolin Signaling	3.39239	0.747	Upstream	WT Allograft vs HD Allograft
fluoride Signaling	3.39025	1	Upstream	WT Ctr vs HD Ctr
MAX Signaling	3.38749	0.218	Upstream	WT Allograft vs WT Ctr
pentobarbital Signaling	3.38677	0.946	Upstream	WT Allograft vs WT Ctr
DANCR Signaling	3.38677	-0.919	Upstream	WT Allograft vs WT Ctr
Development of neurons	3.38368	-0.664	Functional	HD Allograft vs HD Ctr
FGF2 Signaling	3.38316	-1.126	Upstream	WT Allograft vs WT Ctr
HBA1/HBA2 Signaling	3.38316	3.162	Upstream	WT Allograft vs WT Ctr
EPO Signaling	3.38058	-0.777	Upstream	WT Allograft vs WT Ctr
Initiation of expression of RNA	3.37951	-1.554	Functional	HD Allograft vs HD Ctr
TSC2 Signaling	3.3753	-1.324	Upstream	WT Allograft vs WT Ctr
HRAS Signaling	3.37453	-1.353	Upstream	HD Allograft vs HD Ctr
Outgrowth of cells	3.37103	-2.645	Functional	HD Allograft vs HD Ctr
CLEAR Signaling Pathway	3.36714	2.292	Canonical	WT Ctr vs HD Ctr
Virus Entry via Endocytic Pathways	3.36714	0	Canonical	WT Ctr vs HD Ctr
Organization of cytoskeleton	3.36071	1.106	Functional	WT Allograft vs HD Allograft
miR-16-5p (and other miRNAs w/seed AGCAGCA) Signaling	3.34915	2.025	Upstream	WT Ctr vs HD Ctr
AR Signaling	3.34513	-1.112	Upstream	WT Ctr vs HD Ctr
MAX Signaling	3.34513	0.373	Upstream	WT Ctr vs HD Ctr
FLVCR1 Signaling	3.34488	0	Upstream	WT Allograft vs HD Allograft
GSKJ4 Signaling	3.34488	-2.646	Upstream	WT Allograft vs HD Allograft
PENK Signaling	3.34488	0	Upstream	WT Allograft vs HD Allograft
SW016789 Signaling	3.34305	-0.555	Upstream	WT Allograft vs WT Ctr
TP63 Signaling	3.34226	0.068	Upstream	WT Allograft vs WT Ctr
CAV1 Signaling	3.34129	0.083	Upstream	WT Allograft vs WT Ctr
ARHGEF25 Signaling	3.34085	1	Upstream	WT Allograft vs WT Ctr
DACT1 Signaling	3.34085	-1	Upstream	WT Allograft vs WT Ctr
KDM5A Signaling	3.33483	3.446	Upstream	HD Allograft vs HD Ctr
MRTFA Signaling	3.32461	0.475	Upstream	WT Allograft vs WT Ctr
amino acids Signaling	3.32461	2.372	Upstream	WT Allograft vs WT Ctr
CLEAR Signaling Pathway	3.32003	2.263	Canonical	HD Allograft vs HD Ctr
Progressive motor neuropathy	3.31213	0	Functional	HD Allograft vs HD Ctr
Microtubule dynamics	3.31199	1.204	Functional	WT Allograft vs HD Allograft
Density of synapse	3.31199	0.275	Functional	WT Allograft vs HD Allograft
Morphology of nervous tissue	3.31199	0	Functional	WT Allograft vs HD Allograft
Neoplasia of blood cells	3.31199	-1	Functional	WT Allograft vs HD Allograft
Insulin Signaling	3.30624	-3.449	Upstream	WT Ctr vs HD Ctr
Progressive neuropathy	3.30586	0.094	Functional	HD Allograft vs HD Ctr
D-glucose Signaling	3.29529	-0.335	Upstream	HD Allograft vs HD Ctr
SIRT3 Signaling	3.2931	-2.55	Upstream	WT Ctr vs HD Ctr
Hematological or lymphatic system tumor	3.29181	-0.907	Functional	HD Allograft vs HD Ctr
GAST Signaling	3.28496	1.371	Upstream	WT Allograft vs WT Ctr
potassium chloride Signaling	3.28316	-0.915	Upstream	WT Allograft vs WT Ctr
mir-634 Signaling	3.28237	1.747	Upstream	WT Ctr vs HD Ctr
CG Signaling	3.28237	-2.491	Upstream	WT Ctr vs HD Ctr
UBQLN2 Signaling	3.28237	0	Upstream	WT Ctr vs HD Ctr
PTCD1 Signaling	3.28237	-1.134	Upstream	WT Ctr vs HD Ctr
GFM2 Signaling	3.2781	2.236	Upstream	WT Ctr vs HD Ctr
CDK4/6 Signaling	3.27635	1.994	Upstream	HD Allograft vs HD Ctr
medroxyprogesterone acetate Signaling	3.27168	2.441	Upstream	WT Allograft vs WT Ctr
NR4A1 Signaling	3.26757	-1.613	Upstream	WT Allograft vs WT Ctr
Alzheimer disease	3.26644	0	Functional	WT Allograft vs HD Allograft
TFAM Signaling	3.266	-0.64	Upstream	WT Allograft vs HD Allograft
XBP1 Signaling	3.26373	-4.67	Upstream	HD Allograft vs HD Ctr
Breast cancer	3.25184	-1.782	Functional	HD Allograft vs HD Ctr
Colony formation	3.25095	0.108	Functional	HD Allograft vs HD Ctr
CD28 Signaling	3.24911	-4.044	Upstream	WT Ctr vs HD Ctr
butyric acid Signaling	3.24304	-0.577	Upstream	WT Ctr vs HD Ctr
PHF6 Signaling	3.23735	2.333	Upstream	WT Allograft vs WT Ctr
IFNG Signaling	3.23735	1.463	Upstream	WT Allograft vs WT Ctr
testosterone Signaling	3.2355	-2.641	Upstream	WT Ctr vs HD Ctr
Activation of peripheral blood neutrophils	3.23227	2.397	Functional	HD Allograft vs HD Ctr
N1,N11-diethylnorspermine Signaling	3.23215	-1	Upstream	WT Allograft vs HD Allograft
ALKBH1 Signaling	3.23215	2	Upstream	WT Allograft vs HD Allograft
Neuronal cell death	3.22276	-0.494	Functional	HD Allograft vs HD Ctr
Lebers optic atrophy with dystonia	3.22104	0	Functional	HD Allograft vs HD Ctr
Epithelial Adherens Junction Signaling	3.22062	-1.183	Canonical	WT Ctr vs HD Ctr
estrogen receptor Signaling	3.2184	-0.904	Upstream	WT Allograft vs WT Ctr
Benign cold thyroid nodule	3.21825	0	Functional	HD Allograft vs HD Ctr
PKM Signaling	3.21667	-0.735	Upstream	WT Ctr vs HD Ctr
Cell death of connective tissue cells	3.20322	0.614	Functional	HD Allograft vs HD Ctr
FN1 Signaling	3.20278	3.285	Upstream	WT Allograft vs WT Ctr
HER-2 Signaling in Breast Cancer	3.20064	-0.756	Canonical	HD Allograft vs HD Ctr
Neuronal migration disorder	3.20025	0	Functional	HD Allograft vs HD Ctr
Breast or gastric cancer	3.20025	-1.185	Functional	HD Allograft vs HD Ctr
RPS15 Signaling	3.19669	0	Upstream	WT Allograft vs WT Ctr
dinoprost Signaling	3.18047	-0.665	Upstream	WT Allograft vs WT Ctr
Thyroid nodule	3.17953	0	Functional	HD Allograft vs HD Ctr
14-3-3-mediated Signaling	3.17817	-2.558	Canonical	WT Ctr vs HD Ctr
SMAD3 Signaling	3.17263	0.593	Upstream	WT Allograft vs WT Ctr
Neurodevelopmental disorder	3.17224	0	Functional	HD Allograft vs HD Ctr
pCPT-cAMP Signaling	3.17199	2.286	Upstream	WT Ctr vs HD Ctr
Axonogenesis	3.17113	0.785	Functional	WT Allograft vs HD Allograft
Neoplasia of cells	3.17113	-1.107	Functional	WT Allograft vs HD Allograft
AKT1 Signaling	3.17104	3.308	Upstream	WT Allograft vs WT Ctr
cuprizone Signaling	3.16921	0.638	Upstream	WT Allograft vs WT Ctr
interferon beta-1a Signaling	3.1633	0	Upstream	WT Allograft vs HD Allograft
Infection by lentivirus	3.1483	-5.083	Functional	HD Allograft vs HD Ctr
Phagosome Maturation	3.14473	0	Canonical	HD Allograft vs HD Ctr
mitomycin C Signaling	3.14457	-1.274	Upstream	WT Allograft vs WT Ctr
sulforafan Signaling	3.14376	1.515	Upstream	WT Ctr vs HD Ctr
IREB2 Signaling	3.14376	0.609	Upstream	WT Ctr vs HD Ctr
OGT Signaling	3.13217	0.03	Upstream	WT Ctr vs HD Ctr
HIF1A Signaling	3.13188	0.337	Upstream	WT Allograft vs WT Ctr
6-hydroxydopamine Signaling	3.13147	-2.235	Upstream	WT Ctr vs HD Ctr
FAT10 Signaling Pathway	3.13141	0	Canonical	HD Allograft vs HD Ctr
SP2509 Signaling	3.13033	-0.906	Upstream	WT Ctr vs HD Ctr
Sensitivity of cells	3.12987	1.658	Functional	HD Allograft vs HD Ctr
STAT5B Signaling	3.12289	2.2	Upstream	WT Allograft vs WT Ctr
Amyotrophic Lateral Sclerosis Signaling	3.11651	-0.209	Canonical	WT Ctr vs HD Ctr
Cell proliferation of fibroblasts	3.11586	-0.588	Functional	HD Allograft vs HD Ctr
COPS5 Signaling	3.11582	2.427	Upstream	WT Ctr vs HD Ctr
triamcinolone acetonide Signaling	3.11537	1.929	Upstream	WT Allograft vs HD Allograft
gamma-secretase inhibitor compound E Signaling	3.11202	0.85	Upstream	WT Allograft vs WT Ctr
APC Signaling	3.11195	1.045	Upstream	WT Allograft vs WT Ctr
POLRMT Signaling	3.11062	0	Upstream	WT Allograft vs HD Allograft
RAB7A Signaling	3.11062	0	Upstream	WT Allograft vs HD Allograft
Cardiovascular neoplasm	3.10902	0.537	Functional	HD Allograft vs HD Ctr
OVA-8 Signaling	3.10898	0	Upstream	HD Allograft vs HD Ctr
Chromophobe renal cell carcinoma	3.10143	0	Functional	WT Allograft vs HD Allograft
Morphogenesis of nervous tissue	3.08988	-0.25	Functional	HD Allograft vs HD Ctr
Allergic pulmonary eosinophilia	3.08988	0	Functional	HD Allograft vs HD Ctr
VEGF Signaling	3.07324	-1.147	Canonical	WT Ctr vs HD Ctr
MAP2K1/2 Signaling	3.07274	-1.351	Upstream	WT Allograft vs WT Ctr
SNAI1 Signaling	3.07079	1.02	Upstream	WT Allograft vs WT Ctr
ELL2 Signaling	3.07079	2.714	Upstream	WT Allograft vs WT Ctr
mir-29 Signaling	3.07079	-1.323	Upstream	WT Allograft vs WT Ctr
brefeldin A Signaling	3.07079	-1.332	Upstream	WT Allograft vs WT Ctr
TSC1 Signaling	3.07079	-2.637	Upstream	WT Allograft vs WT Ctr
HSF2 Signaling	3.06867	-2.155	Upstream	WT Ctr vs HD Ctr
CCND1 Signaling	3.0681	-1.411	Upstream	WT Allograft vs WT Ctr
Sprouting	3.06759	1.395	Functional	WT Allograft vs HD Allograft
tazemetostat Signaling	3.06406	-0.725	Upstream	WT Ctr vs HD Ctr
RRP1B Signaling	3.06406	0	Upstream	WT Ctr vs HD Ctr
nilotinib Signaling	3.05917	-0.438	Upstream	WT Ctr vs HD Ctr
IDH2 Signaling	3.05917	0	Upstream	WT Ctr vs HD Ctr
PDGF (family) Signaling	3.05813	-0.218	Upstream	WT Allograft vs WT Ctr
IACS-010759 Signaling	3.05813	2.449	Upstream	WT Allograft vs WT Ctr
mannose Signaling	3.05813	-1.633	Upstream	WT Allograft vs WT Ctr
Cell Cycle: G2/M DNA Damage Checkpoint Regulation	3.04957	-0.277	Canonical	WT Ctr vs HD Ctr
Mir200 Signaling	3.04499	0.293	Upstream	WT Allograft vs WT Ctr
ATF4 Signaling	3.04499	0.917	Upstream	WT Allograft vs WT Ctr
Pkg Signaling	3.04499	-0.443	Upstream	WT Allograft vs WT Ctr
HTATIP2 Signaling	3.04499	-1.387	Upstream	WT Allograft vs WT Ctr
DOT1L Signaling	3.04499	0	Upstream	WT Allograft vs WT Ctr
Hypoxia Signaling in the Cardiovascular System	3.04147	0	Canonical	HD Allograft vs HD Ctr
Outgrowth of neurons	3.03596	-2.506	Functional	HD Allograft vs HD Ctr
mir-8 Signaling	3.02849	1.937	Upstream	WT Ctr vs HD Ctr
YM-58483 Signaling	3.02566	-1.414	Upstream	WT Allograft vs WT Ctr
Pln Signaling	3.02255	0	Upstream	HD Allograft vs HD Ctr
CD28 Signaling	3.02255	-3.685	Upstream	HD Allograft vs HD Ctr
NGF Signaling	3.02165	-0.305	Upstream	WT Allograft vs HD Allograft
Hereditary optic atrophy	3.02057	0	Functional	HD Allograft vs HD Ctr
Malignant genitourinary solid tumor	3.02057	-1.881	Functional	HD Allograft vs HD Ctr
Autism spectrum disorder or intellectual disability	3.02057	0	Functional	HD Allograft vs HD Ctr
SNCA Signaling	3.01925	0.64	Upstream	WT Allograft vs WT Ctr
propylthiouracil Signaling	3.01925	-1.546	Upstream	WT Allograft vs WT Ctr
Cytochrome c oxidase deficiency	3.01289	0	Functional	WT Allograft vs HD Allograft
Branching of neurites	3.00613	1.423	Functional	WT Allograft vs HD Allograft
phorbol esters Signaling	3.00424	-0.043	Upstream	WT Allograft vs WT Ctr
HSP90B1 Signaling	3.0018	-2.183	Upstream	WT Ctr vs HD Ctr
SIGLEC8 Signaling	2.99981	2.333	Upstream	WT Allograft vs WT Ctr
YY1 Signaling	2.99981	1.837	Upstream	WT Allograft vs WT Ctr
LDB1 Signaling	2.99981	0.244	Upstream	WT Allograft vs WT Ctr
Proliferation of neural cells	2.99184	-0.549	Functional	WT Allograft vs HD Allograft
Development of tumor cell lines	2.99134	0.037	Functional	HD Allograft vs HD Ctr
Assembly of protein-protein complex	2.99122	0	Functional	HD Allograft vs HD Ctr
Proliferation of neuronal cells	2.99016	-3.131	Functional	HD Allograft vs HD Ctr
Replication of Influenza A virus	2.99016	-3	Functional	HD Allograft vs HD Ctr
HSF1 Signaling	2.98991	-1.558	Upstream	WT Allograft vs WT Ctr
PRNP Signaling	2.98983	1.424	Upstream	WT Allograft vs WT Ctr
GABA Signaling	2.98693	-2.168	Upstream	WT Allograft vs HD Allograft
CD28 Signaling	2.98376	2.123	Upstream	WT Allograft vs WT Ctr
HIV infection	2.98283	-5.197	Functional	HD Allograft vs HD Ctr
STK11 Signaling	2.97956	-3.075	Upstream	HD Allograft vs HD Ctr
Hematologic cancer	2.97884	-0.905	Functional	HD Allograft vs HD Ctr
PC-SPES Signaling	2.97841	0	Upstream	HD Allograft vs HD Ctr
Neuritogenesis	2.97712	-0.353	Functional	HD Allograft vs HD Ctr
JUNB Signaling	2.97698	0.928	Upstream	WT Allograft vs WT Ctr
Morphogenesis of neurons	2.97651	-0.353	Functional	HD Allograft vs HD Ctr
[truncated: 22,545 more rows]
