# Supplementary material for: Young glial progenitor cells competitively replace aged and diseased human glia in the adult chimeric mouse brain
Source: Nat Biotechnol. 2023 Jul 17;42(5):719–30. doi: 10.1038/s41587-023-01798-5 (PMC11098747; doi:10.1038/s41587-023-01798-5)
Supplement: Supplementary file 5 — Differentially expressed gene lists in the isograft model. [file 41587_2023_1798_MOESM5_ESM.xlsx]

## Sheet: Young WT Ctr vs Aged WT Ctr
Gene	PVal	FDR	Log2FC	Comparison
MEG3	1.10046e-303	6.71995e-300	1.57464	Young WT Ctr vs Aged WT Ctr
FIBIN	5.35464e-155	1.6349e-151	0.589764	Young WT Ctr vs Aged WT Ctr
MT-CYB	5.559e-131	1.35784e-127	0.58089	Young WT Ctr vs Aged WT Ctr
CASK	6.4749e-119	1.31797e-115	0.656646	Young WT Ctr vs Aged WT Ctr
MT-ATP6	7.0891e-114	1.23685e-110	0.57459	Young WT Ctr vs Aged WT Ctr
MT-CO3	2.54647e-111	3.8875e-108	0.538961	Young WT Ctr vs Aged WT Ctr
EDIL3	6.81623e-111	9.24962e-108	-0.715654	Young WT Ctr vs Aged WT Ctr
PTGDS	3.24428e-99	3.96224e-96	-1.0016	Young WT Ctr vs Aged WT Ctr
RPS4X	2.12395e-97	2.35816e-94	0.783017	Young WT Ctr vs Aged WT Ctr
MT3	1.63382e-87	1.66282e-84	-0.759931	Young WT Ctr vs Aged WT Ctr
ARMCX6	1.18565e-78	1.11387e-75	0.301886	Young WT Ctr vs Aged WT Ctr
CHCHD2	1.22577e-72	1.06931e-69	0.683967	Young WT Ctr vs Aged WT Ctr
GRID2	3.77811e-70	3.07614e-67	-0.628855	Young WT Ctr vs Aged WT Ctr
ZNF528-AS1	1.66097e-65	1.26784e-62	-0.368165	Young WT Ctr vs Aged WT Ctr
LY6H	1.83456e-65	1.31797e-62	-0.688933	Young WT Ctr vs Aged WT Ctr
MAGEH1	9.61636e-63	6.5247e-60	0.620956	Young WT Ctr vs Aged WT Ctr
BCAS1	1.35605e-62	8.71658e-60	-0.654488	Young WT Ctr vs Aged WT Ctr
ARPP21	1.86938e-61	1.14154e-58	-0.583314	Young WT Ctr vs Aged WT Ctr
MEG8	1.06123e-58	6.17181e-56	0.279584	Young WT Ctr vs Aged WT Ctr
RARRES2	2.96249e-56	1.64459e-53	-0.486958	Young WT Ctr vs Aged WT Ctr
CMYA5	2.81503e-55	1.49478e-52	-0.438846	Young WT Ctr vs Aged WT Ctr
APOD	2.22887e-53	1.13421e-50	-0.619633	Young WT Ctr vs Aged WT Ctr
CTSF	1.88482e-52	9.2077e-50	-0.444751	Young WT Ctr vs Aged WT Ctr
AC069277.1	9.45539e-51	4.44149e-48	-0.269014	Young WT Ctr vs Aged WT Ctr
PLS3	1.64015e-49	7.41893e-47	0.280763	Young WT Ctr vs Aged WT Ctr
MAP3K13	5.72486e-49	2.49706e-46	0.385971	Young WT Ctr vs Aged WT Ctr
PMP2	2.64063e-47	1.11207e-44	0.599814	Young WT Ctr vs Aged WT Ctr
RPL37A	1.47686e-45	6.0123e-43	0.470247	Young WT Ctr vs Aged WT Ctr
MAP2	3.16215e-45	1.24579e-42	0.382757	Young WT Ctr vs Aged WT Ctr
FAM89A	6.53327e-45	2.49346e-42	-0.32519	Young WT Ctr vs Aged WT Ctr
IGFBP2	4.02798e-44	1.49072e-41	0.680162	Young WT Ctr vs Aged WT Ctr
GOLGA8A	1.33343e-42	4.78977e-40	-0.457826	Young WT Ctr vs Aged WT Ctr
PCDHGB6	7.62858e-42	2.66194e-39	0.64857	Young WT Ctr vs Aged WT Ctr
SELENOM	4.85157e-41	1.6459e-38	-0.436046	Young WT Ctr vs Aged WT Ctr
XIST	1.38857e-40	4.58341e-38	-0.374802	Young WT Ctr vs Aged WT Ctr
DOCK9	1.58957e-39	5.10881e-37	-0.331702	Young WT Ctr vs Aged WT Ctr
RPGR	6.61431e-39	2.0713e-36	0.273543	Young WT Ctr vs Aged WT Ctr
RAB9A	8.24276e-39	2.51672e-36	-0.433599	Young WT Ctr vs Aged WT Ctr
PCDHGC3	3.17785e-37	9.46613e-35	-0.384093	Young WT Ctr vs Aged WT Ctr
MT-ND1	3.29731e-37	9.58811e-35	0.327712	Young WT Ctr vs Aged WT Ctr
TMSB4X	1.67455e-35	4.75612e-33	0.590504	Young WT Ctr vs Aged WT Ctr
MT-ND3	2.45125e-35	6.8039e-33	0.286595	Young WT Ctr vs Aged WT Ctr
TNK2	1.2124e-34	3.29045e-32	-0.438344	Young WT Ctr vs Aged WT Ctr
GOLGA8B	3.89253e-34	1.03347e-31	-0.398717	Young WT Ctr vs Aged WT Ctr
DIAPH1	1.39143e-33	3.61565e-31	0.408942	Young WT Ctr vs Aged WT Ctr
MT-ND4	3.52907e-33	8.97927e-31	0.268851	Young WT Ctr vs Aged WT Ctr
S100A1	4.67237e-33	1.16456e-30	-0.338918	Young WT Ctr vs Aged WT Ctr
COL11A1	7.12426e-33	1.74017e-30	-0.383899	Young WT Ctr vs Aged WT Ctr
HIP1R	2.44323e-32	5.85083e-30	-0.394923	Young WT Ctr vs Aged WT Ctr
TCEAL6	3.02855e-32	7.11302e-30	-0.218392	Young WT Ctr vs Aged WT Ctr
DSCAM	1.68115e-31	3.87394e-29	-0.418154	Young WT Ctr vs Aged WT Ctr
GRIA4	2.64698e-31	5.98659e-29	-0.325912	Young WT Ctr vs Aged WT Ctr
LUZP2	3.40113e-31	7.55237e-29	-0.332924	Young WT Ctr vs Aged WT Ctr
CXCL14	6.00093e-31	1.30874e-28	0.157547	Young WT Ctr vs Aged WT Ctr
SCN9A	7.02995e-31	1.50626e-28	-0.336931	Young WT Ctr vs Aged WT Ctr
CD81	2.30766e-30	4.85922e-28	-0.277546	Young WT Ctr vs Aged WT Ctr
NES	2.7737e-30	5.74156e-28	0.364546	Young WT Ctr vs Aged WT Ctr
THY1	4.51877e-30	9.19795e-28	-0.400097	Young WT Ctr vs Aged WT Ctr
NUP42	4.5725e-29	9.15475e-27	-0.376977	Young WT Ctr vs Aged WT Ctr
IGSF21	7.74279e-28	1.52521e-25	-0.369948	Young WT Ctr vs Aged WT Ctr
RPL13	1.05113e-27	2.0377e-25	-0.361178	Young WT Ctr vs Aged WT Ctr
DCX	2.79588e-27	5.33533e-25	0.429769	Young WT Ctr vs Aged WT Ctr
COL19A1	5.23455e-27	9.83533e-25	-0.157803	Young WT Ctr vs Aged WT Ctr
THBS4	5.72021e-27	1.0585e-24	-0.215715	Young WT Ctr vs Aged WT Ctr
TNR	6.41234e-27	1.16886e-24	-0.290655	Young WT Ctr vs Aged WT Ctr
SPRY4	7.77538e-27	1.39648e-24	0.424922	Young WT Ctr vs Aged WT Ctr
CD9	2.03734e-26	3.60608e-24	-0.354285	Young WT Ctr vs Aged WT Ctr
RPS29	4.05735e-26	7.07892e-24	0.309919	Young WT Ctr vs Aged WT Ctr
FERMT1	1.38429e-25	2.38118e-23	-0.448142	Young WT Ctr vs Aged WT Ctr
PDE4DIP	1.86174e-25	3.15797e-23	-0.369776	Young WT Ctr vs Aged WT Ctr
RPRM	3.19364e-25	5.27081e-23	-0.314586	Young WT Ctr vs Aged WT Ctr
RPL27A	3.85647e-25	6.27987e-23	0.356631	Young WT Ctr vs Aged WT Ctr
THSD4	4.18326e-25	6.72238e-23	0.239038	Young WT Ctr vs Aged WT Ctr
LRP1	6.94937e-25	1.10224e-22	-0.271581	Young WT Ctr vs Aged WT Ctr
COL9A1	1.30614e-24	2.04512e-22	-0.335707	Young WT Ctr vs Aged WT Ctr
CCDC50	1.45386e-24	2.2476e-22	-0.287143	Young WT Ctr vs Aged WT Ctr
PPP1R14A	1.79395e-24	2.73869e-22	-0.204767	Young WT Ctr vs Aged WT Ctr
SYT1	1.94754e-24	2.93645e-22	0.233336	Young WT Ctr vs Aged WT Ctr
PCSK1N	1.97779e-24	2.9457e-22	-0.269565	Young WT Ctr vs Aged WT Ctr
MT-CO2	2.67768e-24	3.94006e-22	0.212048	Young WT Ctr vs Aged WT Ctr
EGR3	2.87389e-24	4.17843e-22	0.295257	Young WT Ctr vs Aged WT Ctr
CEROX1	3.15978e-24	4.54004e-22	-0.347703	Young WT Ctr vs Aged WT Ctr
GPR82	5.43891e-24	7.72388e-22	0.226328	Young WT Ctr vs Aged WT Ctr
NOVA1	9.5041e-24	1.33418e-21	0.229024	Young WT Ctr vs Aged WT Ctr
TMEM255A	1.57995e-23	2.19272e-21	0.276407	Young WT Ctr vs Aged WT Ctr
ZNF528	1.68734e-23	2.31544e-21	-0.196108	Young WT Ctr vs Aged WT Ctr
TMEM176B	2.50641e-23	3.4012e-21	-0.171978	Young WT Ctr vs Aged WT Ctr
AKR1C3	3.5633e-23	4.78226e-21	-0.238713	Young WT Ctr vs Aged WT Ctr
HSPH1	4.9061e-23	6.51285e-21	0.372843	Young WT Ctr vs Aged WT Ctr
NEU4	5.29566e-23	6.95439e-21	-0.438183	Young WT Ctr vs Aged WT Ctr
CCND2	7.60975e-23	9.887e-21	0.400821	Young WT Ctr vs Aged WT Ctr
CAT	9.74176e-23	1.23933e-20	-0.26598	Young WT Ctr vs Aged WT Ctr
SULF2	9.65621e-23	1.23933e-20	-0.351155	Young WT Ctr vs Aged WT Ctr
ZNF506	1.00872e-22	1.27005e-20	-0.291308	Young WT Ctr vs Aged WT Ctr
ZNF37A	1.1538e-22	1.4379e-20	0.282549	Young WT Ctr vs Aged WT Ctr
MTSS2	1.75685e-22	2.14564e-20	-0.308383	Young WT Ctr vs Aged WT Ctr
MORF4L2	1.96393e-22	2.35151e-20	-0.341963	Young WT Ctr vs Aged WT Ctr
CLU	4.7879e-22	5.62256e-20	-0.270281	Young WT Ctr vs Aged WT Ctr
ENHO	6.22451e-22	7.24e-20	-0.274178	Young WT Ctr vs Aged WT Ctr
LINC01322	6.39649e-22	7.36984e-20	-0.280889	Young WT Ctr vs Aged WT Ctr
GRB14	7.565e-22	8.6347e-20	0.428312	Young WT Ctr vs Aged WT Ctr
APOE	7.66074e-22	8.66302e-20	-0.608068	Young WT Ctr vs Aged WT Ctr
DNAJC15	1.10163e-21	1.23433e-19	0.202844	Young WT Ctr vs Aged WT Ctr
JUND	3.64984e-21	4.01581e-19	-0.385998	Young WT Ctr vs Aged WT Ctr
COL16A1	5.94954e-21	6.48765e-19	-0.271632	Young WT Ctr vs Aged WT Ctr
RPS27	8.31761e-21	8.98965e-19	0.371796	Young WT Ctr vs Aged WT Ctr
CPNE8	1.33163e-20	1.4266e-18	0.231722	Young WT Ctr vs Aged WT Ctr
GSN	1.3996e-20	1.48637e-18	-0.176791	Young WT Ctr vs Aged WT Ctr
WFDC1	1.49713e-20	1.57625e-18	-0.195332	Young WT Ctr vs Aged WT Ctr
VWC2	2.18745e-20	2.26401e-18	-0.235282	Young WT Ctr vs Aged WT Ctr
ABHD2	4.60408e-20	4.72518e-18	-0.328409	Young WT Ctr vs Aged WT Ctr
ANO3	6.58793e-20	6.70487e-18	-0.159588	Young WT Ctr vs Aged WT Ctr
FA2H	7.18147e-20	7.24853e-18	-0.186157	Young WT Ctr vs Aged WT Ctr
ZNF439	1.00828e-19	1.00935e-17	-0.159133	Young WT Ctr vs Aged WT Ctr
TLE2	1.13827e-19	1.13022e-17	-0.204752	Young WT Ctr vs Aged WT Ctr
TMEM59L	1.41866e-19	1.39726e-17	-0.284014	Young WT Ctr vs Aged WT Ctr
RPL23	1.98948e-19	1.9438e-17	0.306549	Young WT Ctr vs Aged WT Ctr
BHLHE41	2.86347e-19	2.77552e-17	-0.200185	Young WT Ctr vs Aged WT Ctr
COBL	4.14415e-19	3.98523e-17	-0.310175	Young WT Ctr vs Aged WT Ctr
PREX2	8.70631e-19	8.30704e-17	-0.31289	Young WT Ctr vs Aged WT Ctr
CLDN10	8.82911e-19	8.30961e-17	-0.171731	Young WT Ctr vs Aged WT Ctr
ITPR2	9.21899e-19	8.59477e-17	-0.266428	Young WT Ctr vs Aged WT Ctr
ITM2C	1.07176e-18	9.9162e-17	-0.30141	Young WT Ctr vs Aged WT Ctr
HSD17B12	1.20691e-18	1.10827e-16	-0.332326	Young WT Ctr vs Aged WT Ctr
RAP1GAP	1.35538e-18	1.23532e-16	-0.256175	Young WT Ctr vs Aged WT Ctr
VCAN	1.61672e-18	1.45183e-16	-0.270601	Young WT Ctr vs Aged WT Ctr
EEF1A2	1.85135e-18	1.65041e-16	-0.358527	Young WT Ctr vs Aged WT Ctr
CST3	5.16176e-18	4.47096e-16	0.421231	Young WT Ctr vs Aged WT Ctr
ZBTB33	6.04691e-18	5.20077e-16	0.187985	Young WT Ctr vs Aged WT Ctr
PLPP4	6.56914e-18	5.61041e-16	-0.216704	Young WT Ctr vs Aged WT Ctr
FBXO7	7.10096e-18	6.0225e-16	-0.28169	Young WT Ctr vs Aged WT Ctr
SCG5	8.10282e-18	6.82481e-16	-0.320646	Young WT Ctr vs Aged WT Ctr
GATM	1.19625e-17	9.93866e-16	-0.30019	Young WT Ctr vs Aged WT Ctr
NR4A1	1.58347e-17	1.30668e-15	0.31249	Young WT Ctr vs Aged WT Ctr
RPLP0	1.69953e-17	1.39304e-15	0.350018	Young WT Ctr vs Aged WT Ctr
GPR17	1.9724e-17	1.60593e-15	-0.320507	Young WT Ctr vs Aged WT Ctr
RPS2	2.09295e-17	1.68166e-15	0.278445	Young WT Ctr vs Aged WT Ctr
MMP17	2.35913e-17	1.88314e-15	-0.171049	Young WT Ctr vs Aged WT Ctr
HSPD1	4.00258e-17	3.17425e-15	0.278487	Young WT Ctr vs Aged WT Ctr
TSC22D1	6.69599e-17	5.27601e-15	-0.258441	Young WT Ctr vs Aged WT Ctr
SAT1	9.04739e-17	7.08306e-15	0.277715	Young WT Ctr vs Aged WT Ctr
RPL18A	9.45325e-17	7.35367e-15	0.368822	Young WT Ctr vs Aged WT Ctr
PPIB	1.0414e-16	8.04973e-15	-0.224623	Young WT Ctr vs Aged WT Ctr
RPS27A	1.06482e-16	8.1789e-15	0.320817	Young WT Ctr vs Aged WT Ctr
NKAIN3	1.0715e-16	8.1789e-15	0.359544	Young WT Ctr vs Aged WT Ctr
EPN2	1.16774e-16	8.80345e-15	-0.162487	Young WT Ctr vs Aged WT Ctr
MGST3	1.18647e-16	8.83556e-15	-0.228256	Young WT Ctr vs Aged WT Ctr
KCNIP4	1.1821e-16	8.83556e-15	-0.158048	Young WT Ctr vs Aged WT Ctr
SEMA3E	1.31923e-16	9.76468e-15	-0.199473	Young WT Ctr vs Aged WT Ctr
BCAN	1.51837e-16	1.1171e-14	-0.211771	Young WT Ctr vs Aged WT Ctr
ACADVL	1.58408e-16	1.15846e-14	-0.224891	Young WT Ctr vs Aged WT Ctr
JAG1	1.64196e-16	1.19365e-14	0.256862	Young WT Ctr vs Aged WT Ctr
AL157778.1	2.58789e-16	1.87017e-14	0.161274	Young WT Ctr vs Aged WT Ctr
MIR9-1HG	2.68406e-16	1.92826e-14	0.21436	Young WT Ctr vs Aged WT Ctr
PLLP	2.82747e-16	2.01941e-14	-0.286507	Young WT Ctr vs Aged WT Ctr
TUBA1A	2.93208e-16	2.08195e-14	0.285065	Young WT Ctr vs Aged WT Ctr
RPS12	3.19656e-16	2.25663e-14	0.310677	Young WT Ctr vs Aged WT Ctr
PEG10	3.43738e-16	2.41269e-14	0.354522	Young WT Ctr vs Aged WT Ctr
MT-CO1	3.96567e-16	2.75186e-14	0.167279	Young WT Ctr vs Aged WT Ctr
MIR9-3HG	4.97234e-16	3.39258e-14	-0.24071	Young WT Ctr vs Aged WT Ctr
RAMP1	5.28832e-16	3.58813e-14	-0.241661	Young WT Ctr vs Aged WT Ctr
RBMX2	6.03651e-16	4.07315e-14	0.250696	Young WT Ctr vs Aged WT Ctr
TCIM	6.88576e-16	4.55472e-14	0.175685	Young WT Ctr vs Aged WT Ctr
KLRC2	6.87383e-16	4.55472e-14	-0.295205	Young WT Ctr vs Aged WT Ctr
RPL23A	6.89939e-16	4.55472e-14	0.314119	Young WT Ctr vs Aged WT Ctr
CHAD	7.71304e-16	5.06448e-14	-0.225936	Young WT Ctr vs Aged WT Ctr
PSAP	8.23885e-16	5.3808e-14	-0.25013	Young WT Ctr vs Aged WT Ctr
RPS18	1.71768e-15	1.10411e-13	0.369425	Young WT Ctr vs Aged WT Ctr
RPS19	1.7588e-15	1.12462e-13	0.387997	Young WT Ctr vs Aged WT Ctr
FOSB	1.78145e-15	1.13317e-13	-0.361296	Young WT Ctr vs Aged WT Ctr
PEBP1	1.99517e-15	1.26254e-13	-0.179347	Young WT Ctr vs Aged WT Ctr
H3-3A	2.30613e-15	1.43698e-13	0.363521	Young WT Ctr vs Aged WT Ctr
CNTNAP5	2.49902e-15	1.5337e-13	-0.192514	Young WT Ctr vs Aged WT Ctr
VEGFA	3.02361e-15	1.83692e-13	-0.226602	Young WT Ctr vs Aged WT Ctr
TSPAN6	3.03823e-15	1.83692e-13	0.264033	Young WT Ctr vs Aged WT Ctr
TMEM163	3.4276e-15	2.06213e-13	-0.175117	Young WT Ctr vs Aged WT Ctr
STXBP6	3.47202e-15	2.07862e-13	-0.157336	Young WT Ctr vs Aged WT Ctr
ID2	4.03206e-15	2.39047e-13	0.199498	Young WT Ctr vs Aged WT Ctr
CUL4B	6.47897e-15	3.80422e-13	0.223457	Young WT Ctr vs Aged WT Ctr
GALR1	7.61997e-15	4.45276e-13	0.252934	Young WT Ctr vs Aged WT Ctr
PID1	8.95618e-15	5.20866e-13	-0.273656	Young WT Ctr vs Aged WT Ctr
RPL37	9.91209e-15	5.71021e-13	0.280546	Young WT Ctr vs Aged WT Ctr
HES1	1.24737e-14	7.08564e-13	0.375557	Young WT Ctr vs Aged WT Ctr
TSPOAP1	1.29865e-14	7.34276e-13	-0.217123	Young WT Ctr vs Aged WT Ctr
C14orf132	1.34996e-14	7.59772e-13	0.156725	Young WT Ctr vs Aged WT Ctr
VWA1	1.39027e-14	7.78871e-13	-0.1939	Young WT Ctr vs Aged WT Ctr
RPL21	1.43165e-14	7.9839e-13	0.250747	Young WT Ctr vs Aged WT Ctr
CACNG2	1.59366e-14	8.84697e-13	-0.170503	Young WT Ctr vs Aged WT Ctr
GNAI1	1.78273e-14	9.8518e-13	-0.229694	Young WT Ctr vs Aged WT Ctr
SPRY2	1.88126e-14	1.03495e-12	0.324251	Young WT Ctr vs Aged WT Ctr
CERS4	2.10799e-14	1.14422e-12	-0.213392	Young WT Ctr vs Aged WT Ctr
OTX2	2.60361e-14	1.40079e-12	0.160886	Young WT Ctr vs Aged WT Ctr
OFD1	3.91261e-14	2.08667e-12	-0.238928	Young WT Ctr vs Aged WT Ctr
KIAA0895L	4.89611e-14	2.59983e-12	-0.176146	Young WT Ctr vs Aged WT Ctr
ARHGAP20	5.12039e-14	2.69854e-12	-0.189646	Young WT Ctr vs Aged WT Ctr
EHD3	6.52011e-14	3.4176e-12	-0.151417	Young WT Ctr vs Aged WT Ctr
FOXG1	6.73892e-14	3.5172e-12	0.253136	Young WT Ctr vs Aged WT Ctr
RAB26	8.73687e-14	4.52133e-12	-0.152775	Young WT Ctr vs Aged WT Ctr
PRDX5	8.82651e-14	4.54845e-12	-0.262776	Young WT Ctr vs Aged WT Ctr
EVI5L	9.03793e-14	4.63783e-12	-0.175611	Young WT Ctr vs Aged WT Ctr
SMAD3	1.04649e-13	5.34763e-12	-0.165187	Young WT Ctr vs Aged WT Ctr
SMS	1.0674e-13	5.40917e-12	0.265156	Young WT Ctr vs Aged WT Ctr
RPS11	1.06331e-13	5.40917e-12	0.279929	Young WT Ctr vs Aged WT Ctr
SON	1.18023e-13	5.95627e-12	-0.165103	Young WT Ctr vs Aged WT Ctr
KLHL13	1.45366e-13	7.27604e-12	0.167473	Young WT Ctr vs Aged WT Ctr
PDGFRA	1.49586e-13	7.4567e-12	0.192706	Young WT Ctr vs Aged WT Ctr
PLEKHB1	2.00875e-13	9.97271e-12	-0.208028	Young WT Ctr vs Aged WT Ctr
PCBP4	2.1491e-13	1.06263e-11	-0.211094	Young WT Ctr vs Aged WT Ctr
PPP2R3B	2.22171e-13	1.08971e-11	-0.248465	Young WT Ctr vs Aged WT Ctr
KLF6	2.29091e-13	1.11915e-11	0.193498	Young WT Ctr vs Aged WT Ctr
PPT1	2.57519e-13	1.25302e-11	-0.219762	Young WT Ctr vs Aged WT Ctr
PLEKHH2	2.62824e-13	1.27376e-11	-0.262077	Young WT Ctr vs Aged WT Ctr
RPS8	2.77091e-13	1.33759e-11	0.298841	Young WT Ctr vs Aged WT Ctr
COL20A1	3.07178e-13	1.47699e-11	-0.267805	Young WT Ctr vs Aged WT Ctr
PHF6	3.68028e-13	1.74892e-11	0.287579	Young WT Ctr vs Aged WT Ctr
LIMA1	3.80984e-13	1.80347e-11	0.194901	Young WT Ctr vs Aged WT Ctr
SOX9	4.55398e-13	2.14741e-11	0.217089	Young WT Ctr vs Aged WT Ctr
MPC1	4.74095e-13	2.22697e-11	-0.194937	Young WT Ctr vs Aged WT Ctr
ARC	5.07493e-13	2.36566e-11	0.308796	Young WT Ctr vs Aged WT Ctr
GPM6B	5.77045e-13	2.67964e-11	0.204943	Young WT Ctr vs Aged WT Ctr
PCDH7	6.23299e-13	2.88347e-11	-0.258846	Young WT Ctr vs Aged WT Ctr
FBLN2	6.89438e-13	3.1774e-11	-0.23377	Young WT Ctr vs Aged WT Ctr
VEGFB	6.97331e-13	3.2017e-11	-0.208785	Young WT Ctr vs Aged WT Ctr
DHRS7	7.27192e-13	3.32629e-11	-0.197845	Young WT Ctr vs Aged WT Ctr
SOX11	8.00816e-13	3.64939e-11	0.257572	Young WT Ctr vs Aged WT Ctr
TSC22D4	9.68806e-13	4.39853e-11	-0.21581	Young WT Ctr vs Aged WT Ctr
NENF	1.14465e-12	5.15854e-11	-0.199977	Young WT Ctr vs Aged WT Ctr
UBQLN2	1.25045e-12	5.6146e-11	0.20311	Young WT Ctr vs Aged WT Ctr
MEF2C-AS2	1.26107e-12	5.64155e-11	0.182824	Young WT Ctr vs Aged WT Ctr
FREM2	1.37869e-12	6.10069e-11	0.166625	Young WT Ctr vs Aged WT Ctr
COTL1	1.41933e-12	6.25785e-11	0.254985	Young WT Ctr vs Aged WT Ctr
RPL39	1.49484e-12	6.54354e-11	0.264885	Young WT Ctr vs Aged WT Ctr
SCD5	1.50197e-12	6.55125e-11	-0.248064	Young WT Ctr vs Aged WT Ctr
AC007952.4	1.53039e-12	6.65148e-11	-0.157754	Young WT Ctr vs Aged WT Ctr
ARL6IP5	1.74656e-12	7.56407e-11	-0.213514	Young WT Ctr vs Aged WT Ctr
REPS2	1.99511e-12	8.60999e-11	-0.177817	Young WT Ctr vs Aged WT Ctr
RPS16	2.0543e-12	8.77242e-11	0.309335	Young WT Ctr vs Aged WT Ctr
CYB5A	2.08247e-12	8.86174e-11	-0.198875	Young WT Ctr vs Aged WT Ctr
GNG3	2.61037e-12	1.09933e-10	-0.221265	Young WT Ctr vs Aged WT Ctr
SCG3	2.72696e-12	1.14448e-10	-0.198237	Young WT Ctr vs Aged WT Ctr
ABCG1	2.90941e-12	1.21687e-10	-0.202669	Young WT Ctr vs Aged WT Ctr
ZEB1	3.42022e-12	1.41597e-10	0.262904	Young WT Ctr vs Aged WT Ctr
ASCL1	3.45117e-12	1.42396e-10	-0.336074	Young WT Ctr vs Aged WT Ctr
RPL6	3.86513e-12	1.58406e-10	0.277164	Young WT Ctr vs Aged WT Ctr
ZNF300	4.56648e-12	1.86523e-10	0.164088	Young WT Ctr vs Aged WT Ctr
SNHG6	6.03998e-12	2.44259e-10	0.280392	Young WT Ctr vs Aged WT Ctr
ALCAM	6.32528e-12	2.54953e-10	-0.233761	Young WT Ctr vs Aged WT Ctr
MCTS1	6.44451e-12	2.58904e-10	0.232155	Young WT Ctr vs Aged WT Ctr
DGKG	7.21661e-12	2.88972e-10	-0.197919	Young WT Ctr vs Aged WT Ctr
DOCK10	7.86951e-12	3.14084e-10	-0.233941	Young WT Ctr vs Aged WT Ctr
CREB5	9.37728e-12	3.7063e-10	0.260437	Young WT Ctr vs Aged WT Ctr
TPI1	1.06081e-11	4.16581e-10	-0.223074	Young WT Ctr vs Aged WT Ctr
CACNA1A	1.14535e-11	4.45484e-10	-0.159743	Young WT Ctr vs Aged WT Ctr
CHRM3-AS2	1.35142e-11	5.22308e-10	0.193932	Young WT Ctr vs Aged WT Ctr
PLCG2	1.52923e-11	5.87312e-10	-0.268962	Young WT Ctr vs Aged WT Ctr
ZFAS1	1.66537e-11	6.37591e-10	0.273469	Young WT Ctr vs Aged WT Ctr
SOX8	1.68005e-11	6.41203e-10	-0.318304	Young WT Ctr vs Aged WT Ctr
AL359091.1	1.81159e-11	6.89252e-10	-0.159479	Young WT Ctr vs Aged WT Ctr
CACNA2D1	2.02114e-11	7.61859e-10	-0.151696	Young WT Ctr vs Aged WT Ctr
RPLP1	2.19156e-11	8.21028e-10	0.322262	Young WT Ctr vs Aged WT Ctr
OLIG1	2.43152e-11	9.05369e-10	-0.193586	Young WT Ctr vs Aged WT Ctr
RPL22	2.61645e-11	9.71268e-10	0.312277	Young WT Ctr vs Aged WT Ctr
P2RX7	2.65129e-11	9.81217e-10	-0.214412	Young WT Ctr vs Aged WT Ctr
RPL35A	2.92453e-11	1.07259e-09	0.216698	Young WT Ctr vs Aged WT Ctr
RPS6	2.93393e-11	1.07282e-09	0.273562	Young WT Ctr vs Aged WT Ctr
TMEM59	2.9629e-11	1.08018e-09	-0.176869	Young WT Ctr vs Aged WT Ctr
BEX2	3.68303e-11	1.33474e-09	-0.220001	Young WT Ctr vs Aged WT Ctr
CD47	4.67214e-11	1.68321e-09	-0.161538	Young WT Ctr vs Aged WT Ctr
TRIM24	5.13037e-11	1.83745e-09	0.24744	Young WT Ctr vs Aged WT Ctr
RBM41	5.52519e-11	1.96732e-09	0.156451	Young WT Ctr vs Aged WT Ctr
RPL3	6.52514e-11	2.3099e-09	0.270957	Young WT Ctr vs Aged WT Ctr
RRBP1	7.15737e-11	2.52639e-09	-0.216699	Young WT Ctr vs Aged WT Ctr
GAL3ST1	7.53861e-11	2.65329e-09	-0.248734	Young WT Ctr vs Aged WT Ctr
RIMS2	7.72975e-11	2.70497e-09	-0.21619	Young WT Ctr vs Aged WT Ctr
DNAJB1	7.76594e-11	2.70987e-09	0.272627	Young WT Ctr vs Aged WT Ctr
SIRT2	8.40606e-11	2.91657e-09	-0.27883	Young WT Ctr vs Aged WT Ctr
RPL26	8.84254e-11	3.05932e-09	0.280194	Young WT Ctr vs Aged WT Ctr
TM7SF2	9.70557e-11	3.33899e-09	-0.206486	Young WT Ctr vs Aged WT Ctr
RPL9	1.22334e-10	4.18506e-09	0.242516	Young WT Ctr vs Aged WT Ctr
PMP22	1.2427e-10	4.2394e-09	-0.17665	Young WT Ctr vs Aged WT Ctr
RPSA	1.34705e-10	4.5826e-09	0.238225	Young WT Ctr vs Aged WT Ctr
FUNDC1	1.66997e-10	5.58778e-09	0.154634	Young WT Ctr vs Aged WT Ctr
LINC01301	1.89192e-10	6.27882e-09	-0.163232	Young WT Ctr vs Aged WT Ctr
HMX1	2.00686e-10	6.64221e-09	-0.162265	Young WT Ctr vs Aged WT Ctr
RPL11	2.18329e-10	7.20663e-09	0.229799	Young WT Ctr vs Aged WT Ctr
GPR37L1	2.36196e-10	7.77536e-09	-0.223069	Young WT Ctr vs Aged WT Ctr
KAT2A	2.37813e-10	7.80755e-09	-0.171999	Young WT Ctr vs Aged WT Ctr
ATP6V0E2	2.72346e-10	8.84617e-09	-0.228228	Young WT Ctr vs Aged WT Ctr
HSP90AA1	2.90894e-10	9.42357e-09	0.185199	Young WT Ctr vs Aged WT Ctr
PDE6D	3.25292e-10	1.04823e-08	-0.179913	Young WT Ctr vs Aged WT Ctr
ANKRD36B	3.35006e-10	1.07669e-08	-0.150832	Young WT Ctr vs Aged WT Ctr
GLRX5	3.61213e-10	1.15787e-08	-0.207947	Young WT Ctr vs Aged WT Ctr
TPT1	3.65601e-10	1.16887e-08	0.242051	Young WT Ctr vs Aged WT Ctr
PSAT1	4.19323e-10	1.33713e-08	-0.24327	Young WT Ctr vs Aged WT Ctr
ARL4C	4.93653e-10	1.56191e-08	0.190093	Young WT Ctr vs Aged WT Ctr
CNP	5.01413e-10	1.58236e-08	-0.236199	Young WT Ctr vs Aged WT Ctr
PANTR1	5.62391e-10	1.75664e-08	0.242299	Young WT Ctr vs Aged WT Ctr
PWWP3A	5.76475e-10	1.79604e-08	-0.213271	Young WT Ctr vs Aged WT Ctr
MAP4K4	5.85093e-10	1.81825e-08	0.223786	Young WT Ctr vs Aged WT Ctr
RPL4	6.15005e-10	1.90636e-08	0.220648	Young WT Ctr vs Aged WT Ctr
AL450345.2	6.4854e-10	2.00522e-08	-0.173761	Young WT Ctr vs Aged WT Ctr
TPM1	6.73048e-10	2.07051e-08	-0.195058	Young WT Ctr vs Aged WT Ctr
LRPAP1	6.84493e-10	2.09668e-08	-0.180892	Young WT Ctr vs Aged WT Ctr
BICD1	6.84987e-10	2.09668e-08	0.197719	Young WT Ctr vs Aged WT Ctr
LINGO1	7.76549e-10	2.34752e-08	-0.23118	Young WT Ctr vs Aged WT Ctr
RPS5	8.70714e-10	2.61922e-08	0.309766	Young WT Ctr vs Aged WT Ctr
BRINP1	9.12986e-10	2.73963e-08	-0.203636	Young WT Ctr vs Aged WT Ctr
APCDD1	9.42583e-10	2.81461e-08	-0.173103	Young WT Ctr vs Aged WT Ctr
PKM	9.54593e-10	2.84352e-08	-0.218329	Young WT Ctr vs Aged WT Ctr
QTRT1	9.80711e-10	2.91421e-08	-0.172555	Young WT Ctr vs Aged WT Ctr
MXRA7	1.00904e-09	2.97666e-08	-0.167356	Young WT Ctr vs Aged WT Ctr
LHFPL6	1.04259e-09	3.06823e-08	0.217842	Young WT Ctr vs Aged WT Ctr
NKAIN4	1.05214e-09	3.08889e-08	-0.185841	Young WT Ctr vs Aged WT Ctr
RPS23	1.08377e-09	3.17411e-08	0.254175	Young WT Ctr vs Aged WT Ctr
ZNF462	1.13556e-09	3.31784e-08	0.226496	Young WT Ctr vs Aged WT Ctr
RALGPS2	1.2043e-09	3.51029e-08	-0.179646	Young WT Ctr vs Aged WT Ctr
PRDX4	1.27999e-09	3.72202e-08	-0.177352	Young WT Ctr vs Aged WT Ctr
MMGT1	1.32067e-09	3.83118e-08	0.162313	Young WT Ctr vs Aged WT Ctr
SHC2	1.68309e-09	4.87099e-08	-0.175991	Young WT Ctr vs Aged WT Ctr
CHRM3	1.80066e-09	5.18666e-08	0.22162	Young WT Ctr vs Aged WT Ctr
CLSTN1	1.92216e-09	5.50406e-08	-0.161888	Young WT Ctr vs Aged WT Ctr
GNPTAB	2.12912e-09	6.0472e-08	-0.17236	Young WT Ctr vs Aged WT Ctr
EIF3J-DT	2.40831e-09	6.8085e-08	0.194775	Young WT Ctr vs Aged WT Ctr
TCF4	2.52328e-09	7.11706e-08	0.167574	Young WT Ctr vs Aged WT Ctr
APP	2.76498e-09	7.70975e-08	-0.19156	Young WT Ctr vs Aged WT Ctr
TSC22D3	2.81266e-09	7.82484e-08	-0.172957	Young WT Ctr vs Aged WT Ctr
OLIG2	3.28343e-09	9.07252e-08	-0.244285	Young WT Ctr vs Aged WT Ctr
PCDHB2	3.29449e-09	9.08252e-08	0.234098	Young WT Ctr vs Aged WT Ctr
AIG1	3.48823e-09	9.55195e-08	-0.203152	Young WT Ctr vs Aged WT Ctr
GRM7	3.6687e-09	1.00013e-07	-0.164708	Young WT Ctr vs Aged WT Ctr
CTSL	4.19408e-09	1.13074e-07	-0.165096	Young WT Ctr vs Aged WT Ctr
PHLDA1	4.26439e-09	1.14716e-07	-0.259197	Young WT Ctr vs Aged WT Ctr
NCALD	4.39978e-09	1.18098e-07	-0.185502	Young WT Ctr vs Aged WT Ctr
ARL16	4.55616e-09	1.2176e-07	-0.193748	Young WT Ctr vs Aged WT Ctr
AKAP9	4.78912e-09	1.27151e-07	-0.18793	Young WT Ctr vs Aged WT Ctr
MAMLD1	4.99179e-09	1.32245e-07	0.15167	Young WT Ctr vs Aged WT Ctr
FGF12	5.06766e-09	1.33675e-07	-0.252182	Young WT Ctr vs Aged WT Ctr
TUBB	5.22385e-09	1.37e-07	0.299038	Young WT Ctr vs Aged WT Ctr
STK17A	5.22739e-09	1.37e-07	0.194717	Young WT Ctr vs Aged WT Ctr
DDAH1	5.33896e-09	1.39326e-07	0.209766	Young WT Ctr vs Aged WT Ctr
MBP	5.78356e-09	1.4965e-07	-0.200769	Young WT Ctr vs Aged WT Ctr
TMSB10	5.85677e-09	1.51223e-07	0.283416	Young WT Ctr vs Aged WT Ctr
RPL28	7.21228e-09	1.83507e-07	0.19143	Young WT Ctr vs Aged WT Ctr
RPS9	7.39414e-09	1.87744e-07	0.263482	Young WT Ctr vs Aged WT Ctr
RPL41	8.08568e-09	2.04452e-07	0.224237	Young WT Ctr vs Aged WT Ctr
PPFIBP1	8.22159e-09	2.07032e-07	-0.192307	Young WT Ctr vs Aged WT Ctr
SAPCD2	8.27153e-09	2.0786e-07	-0.213921	Young WT Ctr vs Aged WT Ctr
PRDX1	9.11523e-09	2.28123e-07	-0.19048	Young WT Ctr vs Aged WT Ctr
DBI	9.37129e-09	2.33099e-07	0.307518	Young WT Ctr vs Aged WT Ctr
COL9A2	9.52751e-09	2.36023e-07	-0.182101	Young WT Ctr vs Aged WT Ctr
DPP7	9.82321e-09	2.42856e-07	-0.196956	Young WT Ctr vs Aged WT Ctr
CHCHD10	1.16334e-08	2.82462e-07	-0.165571	Young WT Ctr vs Aged WT Ctr
CDC37	1.17781e-08	2.85408e-07	-0.174157	Young WT Ctr vs Aged WT Ctr
PLPP3	1.18583e-08	2.86783e-07	0.190204	Young WT Ctr vs Aged WT Ctr
VPS13A	1.2213e-08	2.94196e-07	-0.168952	Young WT Ctr vs Aged WT Ctr
PTPRN2	1.27314e-08	3.05478e-07	-0.165423	Young WT Ctr vs Aged WT Ctr
OAZ1	1.38647e-08	3.3202e-07	-0.161597	Young WT Ctr vs Aged WT Ctr
COMT	1.44756e-08	3.45969e-07	0.202155	Young WT Ctr vs Aged WT Ctr
ZNF254	1.45905e-08	3.48035e-07	0.188321	Young WT Ctr vs Aged WT Ctr
RPL30	1.89331e-08	4.45861e-07	0.278713	Young WT Ctr vs Aged WT Ctr
CYRIB	1.90506e-08	4.46575e-07	-0.166474	Young WT Ctr vs Aged WT Ctr
ATP1A1	1.92522e-08	4.50435e-07	-0.182129	Young WT Ctr vs Aged WT Ctr
MAP3K1	1.96278e-08	4.55779e-07	0.198379	Young WT Ctr vs Aged WT Ctr
RPS20	2.01984e-08	4.67204e-07	0.188019	Young WT Ctr vs Aged WT Ctr
SNHG29	2.01803e-08	4.67204e-07	0.293578	Young WT Ctr vs Aged WT Ctr
UBE2E2	2.09705e-08	4.84144e-07	-0.159222	Young WT Ctr vs Aged WT Ctr
RTN1	2.22522e-08	5.11801e-07	-0.196611	Young WT Ctr vs Aged WT Ctr
RIT2	2.34111e-08	5.37444e-07	-0.168592	Young WT Ctr vs Aged WT Ctr
SLC1A3	2.56222e-08	5.83814e-07	0.206616	Young WT Ctr vs Aged WT Ctr
MDH1	2.97098e-08	6.70695e-07	-0.188497	Young WT Ctr vs Aged WT Ctr
FCHSD2	3.21273e-08	7.22597e-07	-0.178378	Young WT Ctr vs Aged WT Ctr
RPL12	3.46064e-08	7.76927e-07	0.178451	Young WT Ctr vs Aged WT Ctr
RPL13A	3.49022e-08	7.82129e-07	0.217935	Young WT Ctr vs Aged WT Ctr
TALDO1	3.55688e-08	7.94153e-07	-0.176708	Young WT Ctr vs Aged WT Ctr
ABHD12	3.79148e-08	8.44989e-07	-0.1747	Young WT Ctr vs Aged WT Ctr
ZNF711	4.00426e-08	8.89163e-07	0.207919	Young WT Ctr vs Aged WT Ctr
KCNK1	4.05772e-08	8.99401e-07	-0.156833	Young WT Ctr vs Aged WT Ctr
TCEAL2	4.18768e-08	9.23178e-07	-0.169359	Young WT Ctr vs Aged WT Ctr
TAF7	4.36979e-08	9.61591e-07	0.251566	Young WT Ctr vs Aged WT Ctr
MAPT	4.54402e-08	9.96339e-07	-0.198356	Young WT Ctr vs Aged WT Ctr
CUTA	4.77979e-08	1.04616e-06	-0.212492	Young WT Ctr vs Aged WT Ctr
CSMD3	5.32445e-08	1.15502e-06	-0.192498	Young WT Ctr vs Aged WT Ctr
GALNT10	5.40751e-08	1.17096e-06	-0.153851	Young WT Ctr vs Aged WT Ctr
RPL32	5.78994e-08	1.24934e-06	0.254614	Young WT Ctr vs Aged WT Ctr
RPL15	6.44937e-08	1.37944e-06	0.220286	Young WT Ctr vs Aged WT Ctr
KAZN	6.48431e-08	1.38449e-06	-0.212015	Young WT Ctr vs Aged WT Ctr
JPT1	6.49579e-08	1.38452e-06	0.213917	Young WT Ctr vs Aged WT Ctr
COL6A1	8.32385e-08	1.74372e-06	-0.156724	Young WT Ctr vs Aged WT Ctr
GOLIM4	8.70382e-08	1.81399e-06	-0.172309	Young WT Ctr vs Aged WT Ctr
RPL34	9.84796e-08	2.03508e-06	0.242035	Young WT Ctr vs Aged WT Ctr
NAXE	1.17349e-07	2.40466e-06	-0.17193	Young WT Ctr vs Aged WT Ctr
TNFAIP6	1.20076e-07	2.45141e-06	0.155778	Young WT Ctr vs Aged WT Ctr
AGAP1	1.20232e-07	2.45141e-06	-0.164438	Young WT Ctr vs Aged WT Ctr
RPL31	1.21791e-07	2.47525e-06	0.236056	Young WT Ctr vs Aged WT Ctr
DCXR	1.21807e-07	2.47525e-06	-0.175084	Young WT Ctr vs Aged WT Ctr
ABI2	1.25429e-07	2.52784e-06	0.200239	Young WT Ctr vs Aged WT Ctr
BEX5	1.37587e-07	2.74566e-06	-0.184738	Young WT Ctr vs Aged WT Ctr
H3-3B	1.37432e-07	2.74566e-06	0.233412	Young WT Ctr vs Aged WT Ctr
RNF13	1.46984e-07	2.92364e-06	-0.163037	Young WT Ctr vs Aged WT Ctr
SNRNP70	1.71836e-07	3.36319e-06	-0.160615	Young WT Ctr vs Aged WT Ctr
DOCK1	1.75413e-07	3.42224e-06	-0.1542	Young WT Ctr vs Aged WT Ctr
RPS15A	1.89099e-07	3.67165e-06	0.24166	Young WT Ctr vs Aged WT Ctr
HSPB1	2.15996e-07	4.16738e-06	0.192155	Young WT Ctr vs Aged WT Ctr
TTLL7	2.28425e-07	4.36582e-06	-0.150768	Young WT Ctr vs Aged WT Ctr
RSF1	2.38428e-07	4.53569e-06	0.19918	Young WT Ctr vs Aged WT Ctr
PACC1	2.5123e-07	4.76589e-06	-0.16659	Young WT Ctr vs Aged WT Ctr
TRIM9	2.67654e-07	5.06016e-06	0.19649	Young WT Ctr vs Aged WT Ctr
IRS2	2.72577e-07	5.14526e-06	0.154413	Young WT Ctr vs Aged WT Ctr
SPART	2.88305e-07	5.41443e-06	-0.159398	Young WT Ctr vs Aged WT Ctr
PCDH17	3.16578e-07	5.88488e-06	0.219055	Young WT Ctr vs Aged WT Ctr
IER2	4.07161e-07	7.44411e-06	0.311188	Young WT Ctr vs Aged WT Ctr
RPS3A	4.53234e-07	8.20644e-06	0.231323	Young WT Ctr vs Aged WT Ctr
VIM	4.7518e-07	8.5722e-06	0.206988	Young WT Ctr vs Aged WT Ctr
DLL3	4.83979e-07	8.69241e-06	-0.200896	Young WT Ctr vs Aged WT Ctr
LAMTOR4	5.28744e-07	9.41333e-06	-0.185117	Young WT Ctr vs Aged WT Ctr
SPECC1	5.47873e-07	9.72554e-06	0.162042	Young WT Ctr vs Aged WT Ctr
SPARCL1	5.51092e-07	9.76848e-06	-0.21306	Young WT Ctr vs Aged WT Ctr
PIK3R1	6.22531e-07	1.09238e-05	-0.194326	Young WT Ctr vs Aged WT Ctr
UCHL1	7.38869e-07	1.27816e-05	-0.192376	Young WT Ctr vs Aged WT Ctr
AP1S2	7.67003e-07	1.32121e-05	0.197109	Young WT Ctr vs Aged WT Ctr
GRM5	7.68188e-07	1.32139e-05	-0.158969	Young WT Ctr vs Aged WT Ctr
CEP126	8.38268e-07	1.42786e-05	-0.159607	Young WT Ctr vs Aged WT Ctr
RPS13	8.45615e-07	1.43637e-05	0.184965	Young WT Ctr vs Aged WT Ctr
PTMA	8.58287e-07	1.45385e-05	0.178305	Young WT Ctr vs Aged WT Ctr
GNAQ	9.66242e-07	1.61212e-05	0.1501	Young WT Ctr vs Aged WT Ctr
PEPD	1.16368e-06	1.90001e-05	-0.165433	Young WT Ctr vs Aged WT Ctr
RPL10	1.30933e-06	2.10962e-05	0.157557	Young WT Ctr vs Aged WT Ctr
NRCAM	1.46594e-06	2.34033e-05	-0.192232	Young WT Ctr vs Aged WT Ctr
NR3C1	1.52323e-06	2.40351e-05	-0.159979	Young WT Ctr vs Aged WT Ctr
MSRB2	1.54e-06	2.42684e-05	-0.180163	Young WT Ctr vs Aged WT Ctr
NFIB	1.54722e-06	2.43507e-05	0.183659	Young WT Ctr vs Aged WT Ctr
SOX10	1.60711e-06	2.51637e-05	-0.218626	Young WT Ctr vs Aged WT Ctr
RPS14	1.77554e-06	2.73948e-05	0.204877	Young WT Ctr vs Aged WT Ctr
NDUFB1	1.79473e-06	2.76059e-05	-0.165973	Young WT Ctr vs Aged WT Ctr
PNN	1.82997e-06	2.81125e-05	0.159085	Young WT Ctr vs Aged WT Ctr
KIF2A	1.87803e-06	2.88146e-05	-0.160418	Young WT Ctr vs Aged WT Ctr
ZFP36L2	1.90949e-06	2.91872e-05	-0.199105	Young WT Ctr vs Aged WT Ctr
AC131097.2	2.16621e-06	3.28645e-05	-0.174694	Young WT Ctr vs Aged WT Ctr
PTP4A2	2.22966e-06	3.37852e-05	0.159323	Young WT Ctr vs Aged WT Ctr
PHLDB1	2.28427e-06	3.44843e-05	-0.150461	Young WT Ctr vs Aged WT Ctr
LRRN1	2.46977e-06	3.69649e-05	-0.174105	Young WT Ctr vs Aged WT Ctr
GABPB1-AS1	2.53812e-06	3.7895e-05	0.182958	Young WT Ctr vs Aged WT Ctr
AFAP1	2.61781e-06	3.87061e-05	-0.150992	Young WT Ctr vs Aged WT Ctr
TMED9	2.62335e-06	3.87412e-05	-0.166725	Young WT Ctr vs Aged WT Ctr
RPS24	2.88408e-06	4.19825e-05	0.201173	Young WT Ctr vs Aged WT Ctr
PPP1R14B	3.00619e-06	4.35008e-05	0.236879	Young WT Ctr vs Aged WT Ctr
POLR2J3.1	3.1655e-06	4.55899e-05	0.173477	Young WT Ctr vs Aged WT Ctr
AFAP1L2	3.16992e-06	4.55998e-05	-0.16188	Young WT Ctr vs Aged WT Ctr
THUMPD3-AS1	3.17448e-06	4.56116e-05	0.176368	Young WT Ctr vs Aged WT Ctr
SMOC1	3.38887e-06	4.83508e-05	0.201882	Young WT Ctr vs Aged WT Ctr
MIF	3.71523e-06	5.25163e-05	-0.199894	Young WT Ctr vs Aged WT Ctr
EXOC1	4.06142e-06	5.64302e-05	-0.153393	Young WT Ctr vs Aged WT Ctr
JPX	4.25906e-06	5.89081e-05	0.154032	Young WT Ctr vs Aged WT Ctr
HEY1	4.35328e-06	5.99398e-05	0.193042	Young WT Ctr vs Aged WT Ctr
G3BP1	4.60642e-06	6.32114e-05	0.16542	Young WT Ctr vs Aged WT Ctr
TJP1	5.00768e-06	6.73285e-05	-0.177448	Young WT Ctr vs Aged WT Ctr
HNRNPA3	5.05445e-06	6.78352e-05	0.157345	Young WT Ctr vs Aged WT Ctr
HNRNPAB	5.19169e-06	6.91451e-05	0.177569	Young WT Ctr vs Aged WT Ctr
PPP2CB	5.2071e-06	6.92749e-05	0.159735	Young WT Ctr vs Aged WT Ctr
DNER	5.76363e-06	7.6181e-05	-0.199464	Young WT Ctr vs Aged WT Ctr
DUSP6	6.83966e-06	8.88647e-05	0.172688	Young WT Ctr vs Aged WT Ctr
RPLP2	7.65108e-06	9.79483e-05	0.161845	Young WT Ctr vs Aged WT Ctr
COL9A3	9.10857e-06	0.000114683	-0.15917	Young WT Ctr vs Aged WT Ctr
CACYBP	9.56297e-06	0.00011991	0.172167	Young WT Ctr vs Aged WT Ctr
TIMP2	9.8434e-06	0.000122877	-0.173233	Young WT Ctr vs Aged WT Ctr
RPL19	9.9729e-06	0.000124041	0.204691	Young WT Ctr vs Aged WT Ctr
ARID4B	1.23543e-05	0.000150282	0.165732	Young WT Ctr vs Aged WT Ctr
KLHL23	1.33876e-05	0.000160993	-0.17221	Young WT Ctr vs Aged WT Ctr
CKB	1.46657e-05	0.000174065	0.153153	Young WT Ctr vs Aged WT Ctr
CD82	1.52652e-05	0.000180258	0.155915	Young WT Ctr vs Aged WT Ctr
FABP7	1.58588e-05	0.000185698	0.22235	Young WT Ctr vs Aged WT Ctr
RPL5	1.62749e-05	0.00018912	0.179131	Young WT Ctr vs Aged WT Ctr
DCTN6	1.7789e-05	0.000203523	0.173105	Young WT Ctr vs Aged WT Ctr
HSPE1	1.84102e-05	0.000208574	0.162167	Young WT Ctr vs Aged WT Ctr
HNRNPR	1.92838e-05	0.000217463	0.154889	Young WT Ctr vs Aged WT Ctr
ZNF292	1.99138e-05	0.000223536	0.162155	Young WT Ctr vs Aged WT Ctr
RPL10A	2.21131e-05	0.000241996	0.183921	Young WT Ctr vs Aged WT Ctr
WSCD1	2.58829e-05	0.000277288	0.174084	Young WT Ctr vs Aged WT Ctr
SEMA6A	3.09564e-05	0.000322311	0.171862	Young WT Ctr vs Aged WT Ctr
RPS3	3.20765e-05	0.000331992	0.215881	Young WT Ctr vs Aged WT Ctr
EIF2S3	4.10044e-05	0.000405824	0.154254	Young WT Ctr vs Aged WT Ctr
PCMTD2	4.20566e-05	0.00041389	0.155752	Young WT Ctr vs Aged WT Ctr
PABPC1	4.49122e-05	0.000437062	0.158464	Young WT Ctr vs Aged WT Ctr
EDNRB	4.58487e-05	0.000444758	0.164576	Young WT Ctr vs Aged WT Ctr
TPM4	4.60227e-05	0.000446091	0.156979	Young WT Ctr vs Aged WT Ctr
CEP170	5.04985e-05	0.000482959	0.161606	Young WT Ctr vs Aged WT Ctr
PHYHIPL	5.36432e-05	0.00050747	-0.154997	Young WT Ctr vs Aged WT Ctr
NUFIP2	5.70036e-05	0.000535115	0.153586	Young WT Ctr vs Aged WT Ctr
S100A16	6.06828e-05	0.000564877	-0.193396	Young WT Ctr vs Aged WT Ctr
RAB6A	6.16052e-05	0.000571915	0.152878	Young WT Ctr vs Aged WT Ctr
B3GAT2	6.22068e-05	0.000576428	0.154739	Young WT Ctr vs Aged WT Ctr
RHOB	7.02587e-05	0.000642268	0.155282	Young WT Ctr vs Aged WT Ctr
EGR1	7.64904e-05	0.000689939	-0.159325	Young WT Ctr vs Aged WT Ctr
OLFM2	7.92798e-05	0.000710377	-0.202596	Young WT Ctr vs Aged WT Ctr
H2AZ1	8.23534e-05	0.000730946	0.194343	Young WT Ctr vs Aged WT Ctr
ATP6V1F	9.62511e-05	0.000831094	-0.164939	Young WT Ctr vs Aged WT Ctr
SUGT1	9.69413e-05	0.000835351	0.153488	Young WT Ctr vs Aged WT Ctr
H1-10	9.76929e-05	0.000839636	0.171516	Young WT Ctr vs Aged WT Ctr
LMO4	0.000108137	0.000915517	0.182504	Young WT Ctr vs Aged WT Ctr
CMTM5	0.000108993	0.000920563	-0.174157	Young WT Ctr vs Aged WT Ctr
SEZ6L	0.00012179	0.00100842	0.158614	Young WT Ctr vs Aged WT Ctr
MPZL1	0.000123934	0.0010227	-0.152756	Young WT Ctr vs Aged WT Ctr
SOX4	0.000125679	0.00103408	0.183107	Young WT Ctr vs Aged WT Ctr
EEF1A1	0.00015128	0.00121232	0.160938	Young WT Ctr vs Aged WT Ctr
MACROH2A1	0.000156469	0.00124818	0.16139	Young WT Ctr vs Aged WT Ctr
JUN	0.000207279	0.00156073	-0.192361	Young WT Ctr vs Aged WT Ctr
BTG1	0.000220339	0.00163767	0.172059	Young WT Ctr vs Aged WT Ctr
RPL24	0.00026015	0.00186847	0.153332	Young WT Ctr vs Aged WT Ctr
RPS28	0.000304481	0.00211767	0.182606	Young WT Ctr vs Aged WT Ctr
TUBA1B	0.000408556	0.00267544	0.150076	Young WT Ctr vs Aged WT Ctr
RPS15	0.000424483	0.00276049	0.199208	Young WT Ctr vs Aged WT Ctr
MICU1	0.00043459	0.00281573	-0.15778	Young WT Ctr vs Aged WT Ctr
HNRNPC	0.000441051	0.00285154	0.156979	Young WT Ctr vs Aged WT Ctr
DEK	0.000458852	0.00294171	0.155835	Young WT Ctr vs Aged WT Ctr
RPL27	0.000474589	0.00302463	0.173793	Young WT Ctr vs Aged WT Ctr
ATCAY	0.000508541	0.00319322	-0.155759	Young WT Ctr vs Aged WT Ctr
RPL7A	0.000553109	0.0034268	0.182063	Young WT Ctr vs Aged WT Ctr
RPS7	0.000653906	0.00394877	0.159351	Young WT Ctr vs Aged WT Ctr
NORAD	0.000712994	0.00422708	0.152345	Young WT Ctr vs Aged WT Ctr
RPL7	0.00076891	0.00447931	0.171871	Young WT Ctr vs Aged WT Ctr
RPL29	0.000816668	0.00471582	0.151763	Young WT Ctr vs Aged WT Ctr
HSPA1A	0.00084599	0.00484392	-0.171643	Young WT Ctr vs Aged WT Ctr
RPL14	0.00137842	0.00716064	0.161002	Young WT Ctr vs Aged WT Ctr
FHL1	0.00146526	0.007519	0.151115	Young WT Ctr vs Aged WT Ctr
FAU	0.00149728	0.00764159	0.193297	Young WT Ctr vs Aged WT Ctr
UBA52	0.00163389	0.00819495	0.19251	Young WT Ctr vs Aged WT Ctr
RPS10	0.00178844	0.00879316	0.187999	Young WT Ctr vs Aged WT Ctr
C1QL1	0.00270518	0.0121052	0.151766	Young WT Ctr vs Aged WT Ctr
HES5	0.00601279	0.0217906	-0.183211	Young WT Ctr vs Aged WT Ctr

## Sheet: Young WT Isograft vs Aged WT Is
Gene	PVal	FDR	Log2FC	Comparison
FIBIN	0	0	0.621569	Young WT Isograft vs Aged WT Isograft
MEG3	0	0	1.19616	Young WT Isograft vs Aged WT Isograft
MAGEH1	7.07487e-293	1.72811e-289	1.01229	Young WT Isograft vs Aged WT Isograft
CASK	5.51921e-275	1.12343e-271	0.892529	Young WT Isograft vs Aged WT Isograft
RPS4X	1.75181e-263	3.05642e-260	0.842805	Young WT Isograft vs Aged WT Isograft
PTGDS	1.53563e-226	2.34433e-223	-1.29886	Young WT Isograft vs Aged WT Isograft
CHCHD2	1.6175e-198	2.19495e-195	0.715548	Young WT Isograft vs Aged WT Isograft
ZNF528-AS1	1.55569e-183	1.89996e-180	-0.614939	Young WT Isograft vs Aged WT Isograft
MT3	2.12698e-183	2.36153e-180	-0.845891	Young WT Isograft vs Aged WT Isograft
RARRES2	4.83997e-172	4.92588e-169	-0.730233	Young WT Isograft vs Aged WT Isograft
ARMCX6	6.79588e-164	6.38447e-161	0.270031	Young WT Isograft vs Aged WT Isograft
SYT1	1.64814e-145	1.43776e-142	0.391646	Young WT Isograft vs Aged WT Isograft
IGFBP2	1.49783e-141	1.21953e-138	0.926648	Young WT Isograft vs Aged WT Isograft
APOE	1.01278e-126	7.73071e-124	-1.29822	Young WT Isograft vs Aged WT Isograft
RAB9A	7.70793e-126	5.53746e-123	-0.719913	Young WT Isograft vs Aged WT Isograft
LY6H	9.59081e-124	6.50736e-121	-0.829843	Young WT Isograft vs Aged WT Isograft
MAP3K13	3.28751e-120	2.11318e-117	0.453972	Young WT Isograft vs Aged WT Isograft
PDGFRA	1.69837e-112	1.03711e-109	0.495714	Young WT Isograft vs Aged WT Isograft
SELENOM	3.70384e-108	2.15405e-105	-0.617041	Young WT Isograft vs Aged WT Isograft
PLS3	3.69039e-102	2.04867e-99	0.274773	Young WT Isograft vs Aged WT Isograft
TCEAL6	1.49255e-101	7.92544e-99	-0.385018	Young WT Isograft vs Aged WT Isograft
PPP1R14A	2.31324e-98	1.17715e-95	-0.433625	Young WT Isograft vs Aged WT Isograft
AC069277.1	1.1899e-96	5.81288e-94	-0.285322	Young WT Isograft vs Aged WT Isograft
GATM	1.90568e-93	8.95154e-91	-0.530342	Young WT Isograft vs Aged WT Isograft
TMEM176B	6.98721e-89	3.16055e-86	-0.339002	Young WT Isograft vs Aged WT Isograft
CTSF	9.94014e-81	4.33567e-78	-0.414448	Young WT Isograft vs Aged WT Isograft
MAP2	4.58149e-79	1.92944e-76	0.454259	Young WT Isograft vs Aged WT Isograft
MORF4L2	1.26402e-69	4.97982e-67	-0.547481	Young WT Isograft vs Aged WT Isograft
CLDN10	1.24958e-69	4.97982e-67	-0.347426	Young WT Isograft vs Aged WT Isograft
GRB14	4.81757e-65	1.83865e-62	0.545505	Young WT Isograft vs Aged WT Isograft
JUND	4.03779e-63	1.49435e-60	-0.504783	Young WT Isograft vs Aged WT Isograft
EDIL3	2.1994e-62	7.67465e-60	-0.271171	Young WT Isograft vs Aged WT Isograft
ZNF528	2.18427e-62	7.67465e-60	-0.239877	Young WT Isograft vs Aged WT Isograft
MEG8	1.61373e-61	5.47458e-59	0.174113	Young WT Isograft vs Aged WT Isograft
SEMA3E	3.37232e-61	1.08385e-58	-0.310551	Young WT Isograft vs Aged WT Isograft
DNAJC15	9.07359e-60	2.84143e-57	0.252022	Young WT Isograft vs Aged WT Isograft
ZNF506	4.09076e-59	1.24901e-56	-0.357655	Young WT Isograft vs Aged WT Isograft
CD9	3.11737e-58	9.28597e-56	-0.514056	Young WT Isograft vs Aged WT Isograft
FAM133A	7.04186e-58	2.04767e-55	-0.229727	Young WT Isograft vs Aged WT Isograft
SMS	5.69098e-55	1.61637e-52	0.426514	Young WT Isograft vs Aged WT Isograft
TSPAN6	1.10484e-54	3.0667e-52	0.404168	Young WT Isograft vs Aged WT Isograft
HSD17B12	1.63359e-53	4.43356e-51	-0.461238	Young WT Isograft vs Aged WT Isograft
RPS19	1.91642e-53	5.0881e-51	0.377654	Young WT Isograft vs Aged WT Isograft
RPS29	3.82127e-53	9.9296e-51	0.346902	Young WT Isograft vs Aged WT Isograft
RPS27	5.83185e-53	1.48384e-50	0.376285	Young WT Isograft vs Aged WT Isograft
CNTN1	7.79957e-53	1.944e-50	0.377822	Young WT Isograft vs Aged WT Isograft
JUN	9.83707e-53	2.4028e-50	-0.583926	Young WT Isograft vs Aged WT Isograft
FTL	1.06555e-52	2.55168e-50	-0.312059	Young WT Isograft vs Aged WT Isograft
ANKRD35	1.50162e-52	3.52678e-50	-0.226321	Young WT Isograft vs Aged WT Isograft
BHLHE41	6.68042e-52	1.53939e-49	-0.294665	Young WT Isograft vs Aged WT Isograft
ALDOC	2.00253e-51	4.52906e-49	-0.302339	Young WT Isograft vs Aged WT Isograft
TMEM255A	2.63096e-51	5.84217e-49	0.317362	Young WT Isograft vs Aged WT Isograft
LIMA1	1.21241e-50	2.64414e-48	0.329086	Young WT Isograft vs Aged WT Isograft
PHF6	1.26273e-50	2.70557e-48	0.439129	Young WT Isograft vs Aged WT Isograft
RPL39	2.25975e-50	4.75834e-48	0.364207	Young WT Isograft vs Aged WT Isograft
ZNF680	7.61176e-50	1.54937e-47	-0.175372	Young WT Isograft vs Aged WT Isograft
HBD	8.25228e-49	1.65221e-46	-0.372393	Young WT Isograft vs Aged WT Isograft
MIR9-1HG	2.71657e-48	5.3512e-46	0.33225	Young WT Isograft vs Aged WT Isograft
TMSB10	8.07709e-48	1.5658e-45	0.525523	Young WT Isograft vs Aged WT Isograft
SPARCL1	2.68503e-47	5.12378e-45	-0.497368	Young WT Isograft vs Aged WT Isograft
TF	1.17781e-46	2.21301e-44	0.181354	Young WT Isograft vs Aged WT Isograft
APOD	2.55601e-46	4.65919e-44	-0.299582	Young WT Isograft vs Aged WT Isograft
NEU4	4.29607e-45	7.71587e-43	-0.493213	Young WT Isograft vs Aged WT Isograft
FBXO2	7.13949e-45	1.24564e-42	-0.220371	Young WT Isograft vs Aged WT Isograft
AC087855.1	2.76129e-43	4.68384e-41	-0.155283	Young WT Isograft vs Aged WT Isograft
PCSK1N	3.09779e-43	5.18264e-41	-0.206374	Young WT Isograft vs Aged WT Isograft
DIAPH1	3.2904e-43	5.4305e-41	0.339828	Young WT Isograft vs Aged WT Isograft
RPL37	6.50316e-43	1.05897e-40	0.306328	Young WT Isograft vs Aged WT Isograft
PCDHGB6	3.77331e-42	6.06361e-40	0.262927	Young WT Isograft vs Aged WT Isograft
CMYA5	4.98829e-42	7.91195e-40	-0.242709	Young WT Isograft vs Aged WT Isograft
SAT1	6.50423e-42	1.01841e-39	0.392591	Young WT Isograft vs Aged WT Isograft
FOS	1.01154e-41	1.56378e-39	-0.579044	Young WT Isograft vs Aged WT Isograft
PCDHB10	1.89852e-41	2.89832e-39	0.172159	Young WT Isograft vs Aged WT Isograft
B2M	3.28695e-41	4.95599e-39	-0.322864	Young WT Isograft vs Aged WT Isograft
COMT	4.24511e-41	6.32263e-39	0.340238	Young WT Isograft vs Aged WT Isograft
RPS15A	4.74273e-41	6.97867e-39	0.289515	Young WT Isograft vs Aged WT Isograft
RPGR	1.90238e-40	2.76593e-38	0.178814	Young WT Isograft vs Aged WT Isograft
TSHZ2	2.48334e-40	3.56812e-38	0.168043	Young WT Isograft vs Aged WT Isograft
HSPA1A	5.02496e-40	7.13602e-38	-0.356064	Young WT Isograft vs Aged WT Isograft
GPM6B	7.83346e-40	1.09966e-37	0.265421	Young WT Isograft vs Aged WT Isograft
RPS2	1.90498e-39	2.64381e-37	0.313192	Young WT Isograft vs Aged WT Isograft
TCEAL7	4.86569e-39	6.67692e-37	-0.455151	Young WT Isograft vs Aged WT Isograft
PTPRZ1	1.06427e-38	1.43837e-36	0.244572	Young WT Isograft vs Aged WT Isograft
FUNDC1	1.83821e-38	2.44022e-36	0.268817	Young WT Isograft vs Aged WT Isograft
RPL37A	1.8811e-38	2.47031e-36	0.296199	Young WT Isograft vs Aged WT Isograft
S100A6	3.62912e-38	4.71515e-36	-0.260957	Young WT Isograft vs Aged WT Isograft
BCAS1	4.6106e-38	5.9273e-36	-0.356573	Young WT Isograft vs Aged WT Isograft
PEG10	2.06471e-37	2.61841e-35	0.40954	Young WT Isograft vs Aged WT Isograft
RPRM	3.65618e-37	4.55642e-35	-0.318412	Young WT Isograft vs Aged WT Isograft
PEBP1	7.37272e-37	9.09526e-35	-0.236172	Young WT Isograft vs Aged WT Isograft
RPL27A	2.54675e-36	3.11034e-34	0.305734	Young WT Isograft vs Aged WT Isograft
RTN1	2.20076e-35	2.63508e-33	-0.342517	Young WT Isograft vs Aged WT Isograft
NES	2.97207e-35	3.49018e-33	0.249246	Young WT Isograft vs Aged WT Isograft
PCDHB14	4.47054e-35	5.19988e-33	0.185504	Young WT Isograft vs Aged WT Isograft
DCX	1.37184e-34	1.58059e-32	0.391233	Young WT Isograft vs Aged WT Isograft
JUNB	1.94661e-34	2.22187e-32	-0.436409	Young WT Isograft vs Aged WT Isograft
FOSB	2.36625e-34	2.67583e-32	-0.475989	Young WT Isograft vs Aged WT Isograft
RBMX2	1.00073e-33	1.12128e-31	0.286798	Young WT Isograft vs Aged WT Isograft
ANXA2R	2.04e-33	2.26496e-31	-0.162064	Young WT Isograft vs Aged WT Isograft
RPL18A	3.0416e-33	3.34658e-31	0.283809	Young WT Isograft vs Aged WT Isograft
RPL34	2.43488e-32	2.63161e-30	0.265694	Young WT Isograft vs Aged WT Isograft
LDOC1	2.76866e-32	2.96611e-30	0.219298	Young WT Isograft vs Aged WT Isograft
MCTS1	3.01462e-32	3.20153e-30	0.294023	Young WT Isograft vs Aged WT Isograft
LINC01322	3.34037e-32	3.51689e-30	-0.280693	Young WT Isograft vs Aged WT Isograft
CD99L2	1.10799e-31	1.14677e-29	0.224337	Young WT Isograft vs Aged WT Isograft
RPL32	1.64926e-31	1.69264e-29	0.295138	Young WT Isograft vs Aged WT Isograft
LINC02328	1.8665e-31	1.89963e-29	-0.181381	Young WT Isograft vs Aged WT Isograft
RPL6	2.64895e-31	2.67369e-29	0.251422	Young WT Isograft vs Aged WT Isograft
RPS8	3.12826e-31	3.13159e-29	0.270671	Young WT Isograft vs Aged WT Isograft
EEF1A2	3.25726e-31	3.23422e-29	-0.356312	Young WT Isograft vs Aged WT Isograft
GPR82	4.02861e-31	3.96786e-29	0.195647	Young WT Isograft vs Aged WT Isograft
NKAIN3	2.01893e-30	1.97258e-28	0.371475	Young WT Isograft vs Aged WT Isograft
DPPA4	4.34085e-30	4.17439e-28	-0.239344	Young WT Isograft vs Aged WT Isograft
SLC9A7	6.04417e-30	5.76699e-28	0.264224	Young WT Isograft vs Aged WT Isograft
DNAJC12	1.33899e-29	1.25793e-27	-0.19064	Young WT Isograft vs Aged WT Isograft
TM4SF1	7.00095e-29	6.42877e-27	0.257481	Young WT Isograft vs Aged WT Isograft
HTRA1	2.11309e-28	1.92591e-26	-0.33345	Young WT Isograft vs Aged WT Isograft
FERMT1	7.78256e-28	6.93784e-26	-0.382491	Young WT Isograft vs Aged WT Isograft
COL20A1	9.65236e-28	8.54234e-26	0.370986	Young WT Isograft vs Aged WT Isograft
CHCHD10	1.18548e-27	1.0416e-25	-0.30894	Young WT Isograft vs Aged WT Isograft
CCND2	1.19411e-27	1.04169e-25	0.329587	Young WT Isograft vs Aged WT Isograft
STXBP6	2.8151e-27	2.40425e-25	-0.192805	Young WT Isograft vs Aged WT Isograft
RPS18	7.88809e-27	6.64394e-25	0.276868	Young WT Isograft vs Aged WT Isograft
UBQLN2	1.20317e-26	1.00646e-24	0.230924	Young WT Isograft vs Aged WT Isograft
MMGT1	1.47808e-26	1.21971e-24	0.23308	Young WT Isograft vs Aged WT Isograft
WFDC1	1.82785e-26	1.48823e-24	-0.176398	Young WT Isograft vs Aged WT Isograft
CAMK2N1	1.90885e-26	1.54389e-24	-0.354027	Young WT Isograft vs Aged WT Isograft
CAT	2.09036e-26	1.67957e-24	-0.218693	Young WT Isograft vs Aged WT Isograft
LNX1	5.5733e-26	4.41992e-24	0.348206	Young WT Isograft vs Aged WT Isograft
CUL4B	8.2141e-26	6.43069e-24	0.228764	Young WT Isograft vs Aged WT Isograft
BEX2	3.03403e-25	2.36017e-23	-0.267911	Young WT Isograft vs Aged WT Isograft
FAM89A	4.89928e-25	3.78702e-23	-0.153206	Young WT Isograft vs Aged WT Isograft
RPL11	6.91698e-25	5.31302e-23	0.240899	Young WT Isograft vs Aged WT Isograft
RPS27A	1.99547e-24	1.52316e-22	0.242107	Young WT Isograft vs Aged WT Isograft
SCG2	4.23809e-24	3.18738e-22	-0.280713	Young WT Isograft vs Aged WT Isograft
DMD	4.25402e-24	3.18738e-22	0.234898	Young WT Isograft vs Aged WT Isograft
SNHG29	7.25342e-24	5.36885e-22	0.277697	Young WT Isograft vs Aged WT Isograft
ZNF493	1.45979e-23	1.06121e-21	-0.20066	Young WT Isograft vs Aged WT Isograft
COTL1	1.53931e-23	1.1124e-21	0.321963	Young WT Isograft vs Aged WT Isograft
AC008875.3	1.57492e-23	1.13144e-21	-0.177173	Young WT Isograft vs Aged WT Isograft
RPL22	1.6651e-23	1.18923e-21	0.253962	Young WT Isograft vs Aged WT Isograft
RAMP1	2.67069e-23	1.87443e-21	-0.206158	Young WT Isograft vs Aged WT Isograft
TSC22D1	2.68586e-23	1.87443e-21	-0.200112	Young WT Isograft vs Aged WT Isograft
S100A1	4.73588e-23	3.2494e-21	-0.220973	Young WT Isograft vs Aged WT Isograft
SOX9	7.18373e-23	4.87416e-21	0.233305	Young WT Isograft vs Aged WT Isograft
GRID2	9.80648e-23	6.58058e-21	-0.329801	Young WT Isograft vs Aged WT Isograft
KCND2	1.17495e-22	7.84136e-21	0.280762	Young WT Isograft vs Aged WT Isograft
RPL29	3.80807e-22	2.52761e-20	0.208753	Young WT Isograft vs Aged WT Isograft
LHFPL3	4.67252e-22	3.06803e-20	0.320541	Young WT Isograft vs Aged WT Isograft
CLU	5.31791e-22	3.47313e-20	-0.246265	Young WT Isograft vs Aged WT Isograft
RPL36	6.04849e-22	3.92927e-20	0.233509	Young WT Isograft vs Aged WT Isograft
RPL26	6.43843e-22	4.16045e-20	0.232201	Young WT Isograft vs Aged WT Isograft
SQLE	9.94891e-22	6.36157e-20	0.177515	Young WT Isograft vs Aged WT Isograft
RPS3A	1.16201e-21	7.39149e-20	0.233787	Young WT Isograft vs Aged WT Isograft
RPL13A	1.27735e-21	8.08307e-20	0.240589	Young WT Isograft vs Aged WT Isograft
ZNF667-AS1	1.38138e-21	8.69631e-20	-0.246981	Young WT Isograft vs Aged WT Isograft
EEF1A1	1.47696e-21	9.25029e-20	0.253445	Young WT Isograft vs Aged WT Isograft
EEF2	1.61592e-21	1.0069e-19	0.266699	Young WT Isograft vs Aged WT Isograft
IGSF21	1.73374e-21	1.0694e-19	-0.306883	Young WT Isograft vs Aged WT Isograft
SOX21	2.16222e-21	1.32036e-19	-0.184309	Young WT Isograft vs Aged WT Isograft
DOCK9	2.82209e-21	1.71474e-19	-0.158472	Young WT Isograft vs Aged WT Isograft
RPS24	4.93965e-21	2.97182e-19	0.241463	Young WT Isograft vs Aged WT Isograft
AC131097.2	5.84691e-21	3.48334e-19	-0.338686	Young WT Isograft vs Aged WT Isograft
DUSP1	9.68879e-21	5.71639e-19	-0.257828	Young WT Isograft vs Aged WT Isograft
EMID1	1.06096e-20	6.22958e-19	-0.21086	Young WT Isograft vs Aged WT Isograft
RPS11	1.15507e-20	6.7497e-19	0.280081	Young WT Isograft vs Aged WT Isograft
LINC01301	1.30691e-20	7.6006e-19	-0.202247	Young WT Isograft vs Aged WT Isograft
HNRNPA3	1.317e-20	7.623e-19	0.240224	Young WT Isograft vs Aged WT Isograft
MSMO1	1.49079e-20	8.54788e-19	0.156253	Young WT Isograft vs Aged WT Isograft
RPL35	1.99266e-20	1.13192e-18	0.21626	Young WT Isograft vs Aged WT Isograft
THBS2	2.54993e-20	1.43513e-18	-0.211073	Young WT Isograft vs Aged WT Isograft
RPS10	2.58698e-20	1.4493e-18	0.316604	Young WT Isograft vs Aged WT Isograft
H3-3A	2.96002e-20	1.64687e-18	0.214749	Young WT Isograft vs Aged WT Isograft
RPLP0	2.96661e-20	1.64687e-18	0.272325	Young WT Isograft vs Aged WT Isograft
RPS12	2.9886e-20	1.65157e-18	0.219616	Young WT Isograft vs Aged WT Isograft
RPSA	3.73648e-20	2.05557e-18	0.223613	Young WT Isograft vs Aged WT Isograft
ZEB1	4.02624e-20	2.20505e-18	0.238032	Young WT Isograft vs Aged WT Isograft
RPL35A	4.92243e-20	2.68382e-18	0.21259	Young WT Isograft vs Aged WT Isograft
RPLP1	5.19716e-20	2.82102e-18	0.233907	Young WT Isograft vs Aged WT Isograft
NLGN3	5.52373e-20	2.98501e-18	0.291243	Young WT Isograft vs Aged WT Isograft
TMSB4X	5.95802e-20	3.20552e-18	0.258496	Young WT Isograft vs Aged WT Isograft
SET	7.02346e-20	3.74574e-18	0.271361	Young WT Isograft vs Aged WT Isograft
MMP16	7.72686e-20	4.10296e-18	0.282852	Young WT Isograft vs Aged WT Isograft
RPL4	8.18814e-20	4.32908e-18	0.26481	Young WT Isograft vs Aged WT Isograft
TUBB	8.22674e-20	4.33074e-18	0.314883	Young WT Isograft vs Aged WT Isograft
IGF2BP3	9.90479e-20	5.19173e-18	0.173156	Young WT Isograft vs Aged WT Isograft
ENHO	1.00689e-19	5.25521e-18	-0.273284	Young WT Isograft vs Aged WT Isograft
PURA	1.25625e-19	6.52875e-18	-0.2335	Young WT Isograft vs Aged WT Isograft
PMP22	1.39172e-19	7.17176e-18	-0.185529	Young WT Isograft vs Aged WT Isograft
RPS28	1.38958e-19	7.17176e-18	0.219666	Young WT Isograft vs Aged WT Isograft
MAMLD1	1.83181e-19	9.36061e-18	0.158356	Young WT Isograft vs Aged WT Isograft
GPM6A	2.47903e-19	1.25628e-17	0.165407	Young WT Isograft vs Aged WT Isograft
SOX11	2.98505e-19	1.50646e-17	0.222581	Young WT Isograft vs Aged WT Isograft
PTMS	4.38828e-19	2.19648e-17	0.223476	Young WT Isograft vs Aged WT Isograft
TNR	5.3599e-19	2.67185e-17	-0.196539	Young WT Isograft vs Aged WT Isograft
RPS21	6.24003e-19	3.09795e-17	0.23249	Young WT Isograft vs Aged WT Isograft
RPL19	6.68985e-19	3.30782e-17	0.214512	Young WT Isograft vs Aged WT Isograft
HERC2	6.96234e-19	3.4149e-17	0.258936	Young WT Isograft vs Aged WT Isograft
CASC15	7.90847e-19	3.86345e-17	-0.151036	Young WT Isograft vs Aged WT Isograft
VCAN	1.30645e-18	6.35683e-17	-0.262692	Young WT Isograft vs Aged WT Isograft
MFGE8	1.60589e-18	7.78283e-17	0.169158	Young WT Isograft vs Aged WT Isograft
RPS6	2.54183e-18	1.22701e-16	0.23211	Young WT Isograft vs Aged WT Isograft
PRRC2B	2.6257e-18	1.26251e-16	0.275033	Young WT Isograft vs Aged WT Isograft
MTRNR2L12	2.86692e-18	1.37309e-16	0.192502	Young WT Isograft vs Aged WT Isograft
ARL4A	3.45201e-18	1.64044e-16	0.270355	Young WT Isograft vs Aged WT Isograft
HLA-C	3.90437e-18	1.84822e-16	-0.304449	Young WT Isograft vs Aged WT Isograft
CALM2	4.34799e-18	2.05027e-16	-0.174381	Young WT Isograft vs Aged WT Isograft
RACK1	5.00456e-18	2.35079e-16	0.194195	Young WT Isograft vs Aged WT Isograft
RPL10A	6.2811e-18	2.91677e-16	0.2011	Young WT Isograft vs Aged WT Isograft
ATP1A1	6.41457e-18	2.96747e-16	-0.234543	Young WT Isograft vs Aged WT Isograft
ANXA5	6.51432e-18	3.00224e-16	-0.187915	Young WT Isograft vs Aged WT Isograft
AL450345.2	8.08602e-18	3.69867e-16	-0.153943	Young WT Isograft vs Aged WT Isograft
CD82	8.18782e-18	3.73126e-16	0.232963	Young WT Isograft vs Aged WT Isograft
GSTM3	9.41289e-18	4.27359e-16	-0.232086	Young WT Isograft vs Aged WT Isograft
RPS13	9.95835e-18	4.50449e-16	0.18764	Young WT Isograft vs Aged WT Isograft
ZNF37A	1.07296e-17	4.83546e-16	0.163286	Young WT Isograft vs Aged WT Isograft
FTH1	1.1776e-17	5.28752e-16	-0.165387	Young WT Isograft vs Aged WT Isograft
HES5	1.87836e-17	8.35602e-16	-0.415691	Young WT Isograft vs Aged WT Isograft
GRM7	1.88152e-17	8.35602e-16	-0.171456	Young WT Isograft vs Aged WT Isograft
TSC22D3	1.90437e-17	8.42684e-16	-0.199823	Young WT Isograft vs Aged WT Isograft
RPL38	2.82961e-17	1.24758e-15	0.18813	Young WT Isograft vs Aged WT Isograft
PLLP	3.18258e-17	1.39816e-15	-0.166969	Young WT Isograft vs Aged WT Isograft
SNHG15	3.41684e-17	1.4957e-15	-0.176363	Young WT Isograft vs Aged WT Isograft
OFD1	3.94102e-17	1.71287e-15	-0.21244	Young WT Isograft vs Aged WT Isograft
RPS5	4.20166e-17	1.81968e-15	0.200423	Young WT Isograft vs Aged WT Isograft
HIP1R	5.66988e-17	2.4212e-15	-0.26263	Young WT Isograft vs Aged WT Isograft
ZFP36L2	6.01889e-17	2.56128e-15	-0.296305	Young WT Isograft vs Aged WT Isograft
ZNF737	6.38199e-17	2.70636e-15	-0.153579	Young WT Isograft vs Aged WT Isograft
ZNF714	7.35113e-17	3.10655e-15	-0.15819	Young WT Isograft vs Aged WT Isograft
OLFM2	7.45438e-17	3.13932e-15	-0.191348	Young WT Isograft vs Aged WT Isograft
HNRNPA1	1.60217e-16	6.70112e-15	0.201791	Young WT Isograft vs Aged WT Isograft
RPL3	1.86386e-16	7.71638e-15	0.203721	Young WT Isograft vs Aged WT Isograft
RPL36A	2.26091e-16	9.23496e-15	0.160434	Young WT Isograft vs Aged WT Isograft
PLAAT3	3.1283e-16	1.2651e-14	-0.164635	Young WT Isograft vs Aged WT Isograft
SMOC1	3.72569e-16	1.50171e-14	0.268087	Young WT Isograft vs Aged WT Isograft
SPRY4	4.10247e-16	1.64814e-14	0.246758	Young WT Isograft vs Aged WT Isograft
TPT1	4.90266e-16	1.95674e-14	0.181894	Young WT Isograft vs Aged WT Isograft
RPS23	5.22318e-16	2.07113e-14	0.190027	Young WT Isograft vs Aged WT Isograft
RPL23A	6.45382e-16	2.55083e-14	0.224173	Young WT Isograft vs Aged WT Isograft
SPTAN1	6.57395e-16	2.58992e-14	0.221951	Young WT Isograft vs Aged WT Isograft
DCLK2	7.58978e-16	2.98052e-14	0.237958	Young WT Isograft vs Aged WT Isograft
RBBP7	7.72689e-16	3.02463e-14	-0.201702	Young WT Isograft vs Aged WT Isograft
BRINP1	7.97689e-16	3.11252e-14	-0.224492	Young WT Isograft vs Aged WT Isograft
MAP4K4	8.20731e-16	3.19223e-14	0.247545	Young WT Isograft vs Aged WT Isograft
APCDD1	9.67466e-16	3.72734e-14	-0.194767	Young WT Isograft vs Aged WT Isograft
HMX1	1.43944e-15	5.4937e-14	-0.155574	Young WT Isograft vs Aged WT Isograft
NCL	1.63479e-15	6.21983e-14	0.200863	Young WT Isograft vs Aged WT Isograft
ETFB	1.80124e-15	6.83184e-14	-0.203156	Young WT Isograft vs Aged WT Isograft
RPS16	2.26486e-15	8.51098e-14	0.199484	Young WT Isograft vs Aged WT Isograft
PSAT1	2.75019e-15	1.02716e-13	-0.261474	Young WT Isograft vs Aged WT Isograft
PENK	3.082e-15	1.14409e-13	-0.159905	Young WT Isograft vs Aged WT Isograft
CCDC85B	3.77254e-15	1.38361e-13	-0.243795	Young WT Isograft vs Aged WT Isograft
RPL15	4.01684e-15	1.46163e-13	0.180249	Young WT Isograft vs Aged WT Isograft
MT-CYB	4.02119e-15	1.46163e-13	-0.163144	Young WT Isograft vs Aged WT Isograft
LRP4	4.23115e-15	1.53338e-13	-0.183888	Young WT Isograft vs Aged WT Isograft
TRIM24	5.75306e-15	2.07263e-13	0.239946	Young WT Isograft vs Aged WT Isograft
MT1E	5.84222e-15	2.09856e-13	-0.23284	Young WT Isograft vs Aged WT Isograft
VWC2	6.237e-15	2.2338e-13	-0.161753	Young WT Isograft vs Aged WT Isograft
RPLP2	7.54402e-15	2.67835e-13	0.229159	Young WT Isograft vs Aged WT Isograft
RPL30	7.75078e-15	2.74378e-13	0.194682	Young WT Isograft vs Aged WT Isograft
CKB	1.01894e-14	3.59664e-13	-0.218653	Young WT Isograft vs Aged WT Isograft
CBX5	1.10453e-14	3.88751e-13	0.224445	Young WT Isograft vs Aged WT Isograft
DSCAM	1.58344e-14	5.54112e-13	-0.216072	Young WT Isograft vs Aged WT Isograft
RPL27	1.7886e-14	6.24118e-13	0.19155	Young WT Isograft vs Aged WT Isograft
MTRNR2L8	1.90002e-14	6.59231e-13	0.209181	Young WT Isograft vs Aged WT Isograft
YWHAE	2.31499e-14	8.00934e-13	0.159881	Young WT Isograft vs Aged WT Isograft
FABP7	2.65894e-14	9.14751e-13	0.216073	Young WT Isograft vs Aged WT Isograft
AC140912.1	2.93465e-14	1.00677e-12	-0.215789	Young WT Isograft vs Aged WT Isograft
CHAD	2.95361e-14	1.01043e-12	-0.191314	Young WT Isograft vs Aged WT Isograft
TMOD2	3.55152e-14	1.20821e-12	0.197353	Young WT Isograft vs Aged WT Isograft
ARHGAP6	4.27158e-14	1.44113e-12	0.158451	Young WT Isograft vs Aged WT Isograft
MDFI	4.47777e-14	1.50653e-12	0.172603	Young WT Isograft vs Aged WT Isograft
RPL5	4.73093e-14	1.58733e-12	0.179113	Young WT Isograft vs Aged WT Isograft
HOXB2	5.33355e-14	1.77489e-12	-0.157932	Young WT Isograft vs Aged WT Isograft
BTG2	5.40486e-14	1.79374e-12	-0.272995	Young WT Isograft vs Aged WT Isograft
NPM1	7.6844e-14	2.52964e-12	0.173296	Young WT Isograft vs Aged WT Isograft
ASCL1	9.08161e-14	2.9577e-12	-0.279037	Young WT Isograft vs Aged WT Isograft
HLA-B	1.25944e-13	4.06918e-12	-0.184944	Young WT Isograft vs Aged WT Isograft
TTC3	1.36605e-13	4.39043e-12	0.204745	Young WT Isograft vs Aged WT Isograft
HNRNPM	1.48336e-13	4.75491e-12	0.192325	Young WT Isograft vs Aged WT Isograft
DEK	1.5045e-13	4.81006e-12	0.234622	Young WT Isograft vs Aged WT Isograft
DDAH1	1.53051e-13	4.88044e-12	0.207925	Young WT Isograft vs Aged WT Isograft
VWA1	1.71026e-13	5.42529e-12	-0.158784	Young WT Isograft vs Aged WT Isograft
SERTAD1	1.76039e-13	5.56986e-12	-0.174857	Young WT Isograft vs Aged WT Isograft
TOP2B	2.02713e-13	6.38076e-12	0.202629	Young WT Isograft vs Aged WT Isograft
BEX5	2.17826e-13	6.83883e-12	-0.218275	Young WT Isograft vs Aged WT Isograft
SMC3	2.29647e-13	7.19147e-12	0.234786	Young WT Isograft vs Aged WT Isograft
ZFP36	2.37808e-13	7.40905e-12	-0.155563	Young WT Isograft vs Aged WT Isograft
EEF1D	2.65279e-13	8.24389e-12	0.198412	Young WT Isograft vs Aged WT Isograft
KLHL23	3.04882e-13	9.37917e-12	-0.219746	Young WT Isograft vs Aged WT Isograft
LAMP2	3.25483e-13	9.96272e-12	-0.198347	Young WT Isograft vs Aged WT Isograft
ARHGAP35	3.72074e-13	1.1332e-11	0.173533	Young WT Isograft vs Aged WT Isograft
TMSB15A	3.81418e-13	1.15877e-11	0.152287	Young WT Isograft vs Aged WT Isograft
C1QL2	4.21477e-13	1.2773e-11	-0.185532	Young WT Isograft vs Aged WT Isograft
RPL14	5.15224e-13	1.55753e-11	0.190187	Young WT Isograft vs Aged WT Isograft
CTXN1	5.39929e-13	1.62819e-11	0.157664	Young WT Isograft vs Aged WT Isograft
RPS15	6.0405e-13	1.80815e-11	0.183204	Young WT Isograft vs Aged WT Isograft
SEPTIN2	6.62902e-13	1.97464e-11	0.195047	Young WT Isograft vs Aged WT Isograft
GOLGA8B	7.5267e-13	2.23658e-11	-0.214357	Young WT Isograft vs Aged WT Isograft
RPL9	8.01734e-13	2.3766e-11	0.156284	Young WT Isograft vs Aged WT Isograft
CCDC50	8.06264e-13	2.38424e-11	-0.189648	Young WT Isograft vs Aged WT Isograft
DYNC1H1	9.69258e-13	2.82519e-11	0.207236	Young WT Isograft vs Aged WT Isograft
CHRM3	1.00949e-12	2.92848e-11	0.183588	Young WT Isograft vs Aged WT Isograft
PDE4D	1.02941e-12	2.9792e-11	0.160717	Young WT Isograft vs Aged WT Isograft
ZNF428	1.11448e-12	3.20261e-11	0.166039	Young WT Isograft vs Aged WT Isograft
COL9A3	1.16325e-12	3.33494e-11	0.239385	Young WT Isograft vs Aged WT Isograft
GLUL	1.27969e-12	3.6516e-11	-0.165849	Young WT Isograft vs Aged WT Isograft
PRKDC	1.37893e-12	3.92563e-11	0.22025	Young WT Isograft vs Aged WT Isograft
RPS14	1.46151e-12	4.12227e-11	0.173197	Young WT Isograft vs Aged WT Isograft
PCDHB2	1.68717e-12	4.73688e-11	0.238341	Young WT Isograft vs Aged WT Isograft
ENAH	1.85697e-12	5.1661e-11	0.208895	Young WT Isograft vs Aged WT Isograft
SSPN	2.05086e-12	5.69253e-11	-0.174588	Young WT Isograft vs Aged WT Isograft
RPL10	2.21271e-12	6.12786e-11	0.167464	Young WT Isograft vs Aged WT Isograft
CALR	2.39293e-12	6.61197e-11	0.230118	Young WT Isograft vs Aged WT Isograft
ZNF462	2.54467e-12	7.01535e-11	0.219801	Young WT Isograft vs Aged WT Isograft
VIM	2.714e-12	7.46532e-11	0.196355	Young WT Isograft vs Aged WT Isograft
DDX21	2.94318e-12	8.07753e-11	0.183296	Young WT Isograft vs Aged WT Isograft
MIF	3.21336e-12	8.79928e-11	0.167835	Young WT Isograft vs Aged WT Isograft
EMP2	3.23971e-12	8.85157e-11	0.198146	Young WT Isograft vs Aged WT Isograft
ARPP21	3.3585e-12	9.15567e-11	-0.22856	Young WT Isograft vs Aged WT Isograft
RIMS2	5.10827e-12	1.38331e-10	-0.181924	Young WT Isograft vs Aged WT Isograft
AP2B1	6.73818e-12	1.81263e-10	0.220424	Young WT Isograft vs Aged WT Isograft
RBP1	7.10741e-12	1.90775e-10	0.186665	Young WT Isograft vs Aged WT Isograft
PPP1R14B	9.30217e-12	2.48594e-10	0.198571	Young WT Isograft vs Aged WT Isograft
RPL13	9.8079e-12	2.61537e-10	-0.189593	Young WT Isograft vs Aged WT Isograft
WSCD1	1.11117e-11	2.95016e-10	0.227748	Young WT Isograft vs Aged WT Isograft
CDCA7L	1.13104e-11	2.99639e-10	0.17831	Young WT Isograft vs Aged WT Isograft
EPB41L2	1.38283e-11	3.64764e-10	0.179971	Young WT Isograft vs Aged WT Isograft
RPL28	1.63915e-11	4.27756e-10	0.15548	Young WT Isograft vs Aged WT Isograft
RPS3	2.07519e-11	5.40389e-10	0.156459	Young WT Isograft vs Aged WT Isograft
ATP5F1E	2.6535e-11	6.85142e-10	0.152136	Young WT Isograft vs Aged WT Isograft
TM9SF3	2.77719e-11	7.11066e-10	0.217393	Young WT Isograft vs Aged WT Isograft
RO60	2.97972e-11	7.61324e-10	0.217493	Young WT Isograft vs Aged WT Isograft
PLCB1	3.18818e-11	8.07828e-10	0.17442	Young WT Isograft vs Aged WT Isograft
SYNE2	3.20839e-11	8.11265e-10	0.164434	Young WT Isograft vs Aged WT Isograft
ARL16	3.43129e-11	8.65834e-10	-0.176114	Young WT Isograft vs Aged WT Isograft
S100A16	3.72218e-11	9.37298e-10	-0.22943	Young WT Isograft vs Aged WT Isograft
BRD7	4.115e-11	1.02985e-09	0.159979	Young WT Isograft vs Aged WT Isograft
STAG2	4.99241e-11	1.24433e-09	0.160143	Young WT Isograft vs Aged WT Isograft
LINC01003	5.15246e-11	1.279e-09	-0.226177	Young WT Isograft vs Aged WT Isograft
JPT1	5.25791e-11	1.30253e-09	0.195204	Young WT Isograft vs Aged WT Isograft
TCEAL2	5.68072e-11	1.40159e-09	-0.232884	Young WT Isograft vs Aged WT Isograft
BZW2	6.59501e-11	1.6109e-09	0.159191	Young WT Isograft vs Aged WT Isograft
LINC01546	7.37328e-11	1.78317e-09	-0.166212	Young WT Isograft vs Aged WT Isograft
CACNA1A	7.41844e-11	1.79054e-09	-0.157026	Young WT Isograft vs Aged WT Isograft
PTPRN2	7.43946e-11	1.79207e-09	-0.154521	Young WT Isograft vs Aged WT Isograft
RPL41	1.10004e-10	2.59359e-09	0.162461	Young WT Isograft vs Aged WT Isograft
CEP170	1.22461e-10	2.88173e-09	0.204311	Young WT Isograft vs Aged WT Isograft
RPL7A	1.22724e-10	2.88236e-09	0.165061	Young WT Isograft vs Aged WT Isograft
APP	1.44419e-10	3.37245e-09	-0.159985	Young WT Isograft vs Aged WT Isograft
LINC00632	1.56191e-10	3.64039e-09	-0.215631	Young WT Isograft vs Aged WT Isograft
DPYSL2	1.64379e-10	3.81665e-09	0.214402	Young WT Isograft vs Aged WT Isograft
CYCS	1.89962e-10	4.38564e-09	-0.211474	Young WT Isograft vs Aged WT Isograft
ROBO1	2.5027e-10	5.70251e-09	0.187022	Young WT Isograft vs Aged WT Isograft
RPL12	2.52983e-10	5.75359e-09	0.174577	Young WT Isograft vs Aged WT Isograft
PSAP	2.53511e-10	5.75488e-09	-0.168172	Young WT Isograft vs Aged WT Isograft
PRNP	2.9639e-10	6.65407e-09	-0.187246	Young WT Isograft vs Aged WT Isograft
DLL3	2.96132e-10	6.65407e-09	-0.186032	Young WT Isograft vs Aged WT Isograft
AIG1	3.0332e-10	6.79715e-09	-0.165564	Young WT Isograft vs Aged WT Isograft
RPL7	3.26374e-10	7.28703e-09	0.192405	Young WT Isograft vs Aged WT Isograft
CYRIB	3.64418e-10	8.09208e-09	-0.196452	Young WT Isograft vs Aged WT Isograft
EIF4G2	3.77799e-10	8.3588e-09	0.188086	Young WT Isograft vs Aged WT Isograft
RAB3IP	4.51857e-10	9.92541e-09	-0.16487	Young WT Isograft vs Aged WT Isograft
EMC10	4.55025e-10	9.97705e-09	-0.193565	Young WT Isograft vs Aged WT Isograft
BRI3	5.89227e-10	1.27367e-08	-0.189819	Young WT Isograft vs Aged WT Isograft
SCRN1	6.11611e-10	1.31972e-08	0.160879	Young WT Isograft vs Aged WT Isograft
DHRS7	7.03159e-10	1.51192e-08	-0.182232	Young WT Isograft vs Aged WT Isograft
HNRNPR	8.91903e-10	1.90102e-08	0.160403	Young WT Isograft vs Aged WT Isograft
FAM177A1	9.11003e-10	1.93497e-08	0.199879	Young WT Isograft vs Aged WT Isograft
TOP1	9.53566e-10	2.02186e-08	0.212935	Young WT Isograft vs Aged WT Isograft
TPI1	1.03257e-09	2.17054e-08	-0.198041	Young WT Isograft vs Aged WT Isograft
SETD5	1.22862e-09	2.56937e-08	0.174562	Young WT Isograft vs Aged WT Isograft
ERBB3	1.41029e-09	2.92425e-08	0.170164	Young WT Isograft vs Aged WT Isograft
KTN1	1.70603e-09	3.51954e-08	0.16349	Young WT Isograft vs Aged WT Isograft
RB1CC1	2.00524e-09	4.11597e-08	0.161653	Young WT Isograft vs Aged WT Isograft
MAP3K1	2.17936e-09	4.45093e-08	0.158503	Young WT Isograft vs Aged WT Isograft
KIDINS220	2.22043e-09	4.51968e-08	0.181546	Young WT Isograft vs Aged WT Isograft
RPL23	2.76849e-09	5.60722e-08	0.195146	Young WT Isograft vs Aged WT Isograft
FGD5-AS1	2.79374e-09	5.64901e-08	0.17741	Young WT Isograft vs Aged WT Isograft
ITGB8	2.9878e-09	6.00163e-08	0.195293	Young WT Isograft vs Aged WT Isograft
OMG	3.40578e-09	6.78544e-08	-0.155833	Young WT Isograft vs Aged WT Isograft
CIRBP	3.6265e-09	7.17835e-08	-0.153931	Young WT Isograft vs Aged WT Isograft
UQCRFS1	3.65912e-09	7.21952e-08	-0.180305	Young WT Isograft vs Aged WT Isograft
VAMP2	3.7145e-09	7.30518e-08	-0.174579	Young WT Isograft vs Aged WT Isograft
PDE4DIP	3.73122e-09	7.32626e-08	-0.184499	Young WT Isograft vs Aged WT Isograft
PJA2	3.9079e-09	7.66087e-08	0.15278	Young WT Isograft vs Aged WT Isograft
MLLT11	4.19469e-09	8.18367e-08	0.152482	Young WT Isograft vs Aged WT Isograft
TRIO	4.67042e-09	9.06833e-08	0.157005	Young WT Isograft vs Aged WT Isograft
C2orf80	4.93259e-09	9.56217e-08	0.189308	Young WT Isograft vs Aged WT Isograft
BMP7	4.99361e-09	9.66512e-08	-0.156446	Young WT Isograft vs Aged WT Isograft
KIF1B	5.07071e-09	9.79882e-08	0.188077	Young WT Isograft vs Aged WT Isograft
DCXR	5.24941e-09	1.01122e-07	-0.176742	Young WT Isograft vs Aged WT Isograft
FAM162A	5.45051e-09	1.04665e-07	-0.161167	Young WT Isograft vs Aged WT Isograft
RPS9	5.64926e-09	1.08142e-07	0.156716	Young WT Isograft vs Aged WT Isograft
PMP2	5.76574e-09	1.10027e-07	0.183964	Young WT Isograft vs Aged WT Isograft
FARP1	5.88232e-09	1.12076e-07	0.156761	Young WT Isograft vs Aged WT Isograft
CBR1	6.23344e-09	1.18029e-07	-0.162636	Young WT Isograft vs Aged WT Isograft
MDH1	6.95654e-09	1.31111e-07	-0.197296	Young WT Isograft vs Aged WT Isograft
EMC2	7.05642e-09	1.32789e-07	-0.152009	Young WT Isograft vs Aged WT Isograft
USP24	7.80828e-09	1.45614e-07	0.173164	Young WT Isograft vs Aged WT Isograft
CTNND2	7.80947e-09	1.45614e-07	0.157518	Young WT Isograft vs Aged WT Isograft
DANCR	8.06792e-09	1.49975e-07	-0.197295	Young WT Isograft vs Aged WT Isograft
EGR1	8.41197e-09	1.5566e-07	-0.210378	Young WT Isograft vs Aged WT Isograft
SNHG6	8.64344e-09	1.59023e-07	0.173111	Young WT Isograft vs Aged WT Isograft
ECH1	1.00174e-08	1.83148e-07	-0.165942	Young WT Isograft vs Aged WT Isograft
PPT1	1.06672e-08	1.94736e-07	-0.153955	Young WT Isograft vs Aged WT Isograft
SERBP1	1.08848e-08	1.98117e-07	0.181754	Young WT Isograft vs Aged WT Isograft
NTRK3	1.12853e-08	2.05099e-07	0.158862	Young WT Isograft vs Aged WT Isograft
TM7SF2	1.13802e-08	2.06517e-07	-0.155838	Young WT Isograft vs Aged WT Isograft
KMT2A	1.25434e-08	2.26281e-07	0.163342	Young WT Isograft vs Aged WT Isograft
MALAT1	1.35775e-08	2.43855e-07	-0.192704	Young WT Isograft vs Aged WT Isograft
ROCK1	1.80467e-08	3.16673e-07	0.15167	Young WT Isograft vs Aged WT Isograft
EIF4G3	2.56109e-08	4.40544e-07	0.168902	Young WT Isograft vs Aged WT Isograft
TUBA1B	3.16032e-08	5.37563e-07	0.217367	Young WT Isograft vs Aged WT Isograft
ZFAS1	3.79005e-08	6.38453e-07	0.180195	Young WT Isograft vs Aged WT Isograft
H4C3	3.84968e-08	6.46714e-07	0.203747	Young WT Isograft vs Aged WT Isograft
CDH2	3.87093e-08	6.49392e-07	0.158942	Young WT Isograft vs Aged WT Isograft
PEPD	5.17419e-08	8.51649e-07	-0.15346	Young WT Isograft vs Aged WT Isograft
SPTBN1	5.49296e-08	8.98067e-07	0.160586	Young WT Isograft vs Aged WT Isograft
CHST11	6.12508e-08	9.90802e-07	0.18061	Young WT Isograft vs Aged WT Isograft
SAT2	6.19879e-08	9.98758e-07	-0.167631	Young WT Isograft vs Aged WT Isograft
HADHB	6.53815e-08	1.0438e-06	-0.167425	Young WT Isograft vs Aged WT Isograft
PRKACB	6.57488e-08	1.04829e-06	-0.156481	Young WT Isograft vs Aged WT Isograft
XRCC5	7.10566e-08	1.12997e-06	0.172161	Young WT Isograft vs Aged WT Isograft
HEY1	7.39044e-08	1.1722e-06	-0.180665	Young WT Isograft vs Aged WT Isograft
PAK2	8.1502e-08	1.28603e-06	0.18893	Young WT Isograft vs Aged WT Isograft
TMEM106B	8.76542e-08	1.37599e-06	-0.172153	Young WT Isograft vs Aged WT Isograft
SOX2	8.94076e-08	1.40171e-06	0.181517	Young WT Isograft vs Aged WT Isograft
ZBTB20	9.84595e-08	1.5377e-06	-0.15972	Young WT Isograft vs Aged WT Isograft
HSP90B1	1.05027e-07	1.62986e-06	0.15648	Young WT Isograft vs Aged WT Isograft
STK17A	1.06627e-07	1.65259e-06	0.164321	Young WT Isograft vs Aged WT Isograft
CRMP1	1.14149e-07	1.75801e-06	0.159549	Young WT Isograft vs Aged WT Isograft
NCAN	1.1616e-07	1.78673e-06	0.160183	Young WT Isograft vs Aged WT Isograft
MPC2	1.33132e-07	2.03415e-06	-0.19021	Young WT Isograft vs Aged WT Isograft
TRAF4	1.33245e-07	2.03415e-06	0.161854	Young WT Isograft vs Aged WT Isograft
IMP3	1.35447e-07	2.06518e-06	-0.163516	Young WT Isograft vs Aged WT Isograft
POU3F3	1.36703e-07	2.08173e-06	0.178547	Young WT Isograft vs Aged WT Isograft
TMEM59L	1.46263e-07	2.22455e-06	-0.163925	Young WT Isograft vs Aged WT Isograft
MT2A	1.70278e-07	2.56109e-06	-0.206282	Young WT Isograft vs Aged WT Isograft
DNAJC8	1.71663e-07	2.57874e-06	0.152172	Young WT Isograft vs Aged WT Isograft
FIP1L1	1.79844e-07	2.68512e-06	0.166804	Young WT Isograft vs Aged WT Isograft
CCNI	1.94586e-07	2.88059e-06	0.181662	Young WT Isograft vs Aged WT Isograft
KLRC2	2.02293e-07	2.98743e-06	-0.16765	Young WT Isograft vs Aged WT Isograft
GLRX5	2.50484e-07	3.65929e-06	-0.151417	Young WT Isograft vs Aged WT Isograft
B3GAT2	2.78105e-07	4.02906e-06	0.174917	Young WT Isograft vs Aged WT Isograft
CFDP1	3.37778e-07	4.83054e-06	0.160716	Young WT Isograft vs Aged WT Isograft
NUP42	4.27286e-07	5.97077e-06	-0.15267	Young WT Isograft vs Aged WT Isograft
RRBP1	4.84747e-07	6.71226e-06	-0.158757	Young WT Isograft vs Aged WT Isograft
SQSTM1	4.96845e-07	6.86421e-06	-0.151229	Young WT Isograft vs Aged WT Isograft
SOX4	5.00321e-07	6.90443e-06	0.164571	Young WT Isograft vs Aged WT Isograft
CDC42	5.51304e-07	7.55676e-06	0.167866	Young WT Isograft vs Aged WT Isograft
SOX5	6.76588e-07	9.1508e-06	0.157797	Young WT Isograft vs Aged WT Isograft
NORAD	6.83564e-07	9.23492e-06	0.184535	Young WT Isograft vs Aged WT Isograft
TLE5	7.18979e-07	9.67058e-06	0.174422	Young WT Isograft vs Aged WT Isograft
SEMA6A	7.28478e-07	9.77681e-06	0.162063	Young WT Isograft vs Aged WT Isograft
TNK2	7.64959e-07	1.02211e-05	-0.170756	Young WT Isograft vs Aged WT Isograft
KMT2C	7.65764e-07	1.02211e-05	0.156804	Young WT Isograft vs Aged WT Isograft
OLFM1	1.01712e-06	1.32432e-05	-0.167389	Young WT Isograft vs Aged WT Isograft
PRDX5	1.21953e-06	1.57277e-05	-0.15279	Young WT Isograft vs Aged WT Isograft
ATP1B2	1.31305e-06	1.66524e-05	-0.168563	Young WT Isograft vs Aged WT Isograft
KCNQ1OT1	1.41432e-06	1.78441e-05	-0.216544	Young WT Isograft vs Aged WT Isograft
IER2	1.64455e-06	2.05577e-05	-0.16429	Young WT Isograft vs Aged WT Isograft
ANKRD11	2.2185e-06	2.71217e-05	0.159195	Young WT Isograft vs Aged WT Isograft
CPEB4	3.42575e-06	4.04343e-05	-0.158879	Young WT Isograft vs Aged WT Isograft
GPR17	6.08787e-06	6.92324e-05	-0.153183	Young WT Isograft vs Aged WT Isograft
EEF1B2	6.72832e-06	7.62273e-05	0.151156	Young WT Isograft vs Aged WT Isograft
ATXN7L3B	8.80951e-06	9.78096e-05	-0.153834	Young WT Isograft vs Aged WT Isograft

## Sheet: Young WT Isograft vs Young WT C
Gene	PVal	FDR	Log2FC	Comparison
PLCG2	2.80062e-127	3.4204e-123	0.991725	Young WT Isograft vs Young WT Ctr
MT-ATP6	7.4751e-110	4.56467e-106	-0.624911	Young WT Isograft vs Young WT Ctr
GPM6A	2.95173e-94	1.20165e-90	0.495272	Young WT Isograft vs Young WT Ctr
PTPRZ1	1.84487e-86	5.63286e-83	0.470402	Young WT Isograft vs Young WT Ctr
DNAJB1	2.76487e-82	6.75347e-79	-0.870804	Young WT Isograft vs Young WT Ctr
MT-CO3	6.75949e-81	1.37589e-77	-0.503375	Young WT Isograft vs Young WT Ctr
HSP90AA1	4.61022e-79	7.05172e-76	-0.604244	Young WT Isograft vs Young WT Ctr
MT-CYB	4.61916e-79	7.05172e-76	-0.483377	Young WT Isograft vs Young WT Ctr
SCRG1	4.27928e-74	5.80699e-71	0.523307	Young WT Isograft vs Young WT Ctr
MT-CO2	3.75116e-73	4.58129e-70	-0.446854	Young WT Isograft vs Young WT Ctr
HSPA1B	6.70878e-73	7.44857e-70	-0.893704	Young WT Isograft vs Young WT Ctr
MT-CO1	4.18038e-71	4.25459e-68	-0.455465	Young WT Isograft vs Young WT Ctr
MT-ND4	4.07977e-67	3.83278e-64	-0.455797	Young WT Isograft vs Young WT Ctr
ITM2B	2.93118e-62	2.55704e-59	0.396623	Young WT Isograft vs Young WT Ctr
PTN	1.06743e-61	8.69101e-59	0.434489	Young WT Isograft vs Young WT Ctr
AL627171.2	1.58471e-59	1.20963e-56	0.637969	Young WT Isograft vs Young WT Ctr
GPM6B	5.73662e-56	3.8923e-53	0.390514	Young WT Isograft vs Young WT Ctr
CD63	1.63102e-54	1.0484e-51	0.386314	Young WT Isograft vs Young WT Ctr
FABP7	1.39611e-51	8.52537e-49	0.573756	Young WT Isograft vs Young WT Ctr
APOD	2.68061e-51	1.55897e-48	0.414069	Young WT Isograft vs Young WT Ctr
SCG3	5.0537e-51	2.80549e-48	0.397267	Young WT Isograft vs Young WT Ctr
PDGFRA	6.35687e-51	3.3755e-48	0.404175	Young WT Isograft vs Young WT Ctr
PCDHGB6	4.26705e-50	2.17139e-47	0.651786	Young WT Isograft vs Young WT Ctr
PCSK1N	1.46302e-49	7.14716e-47	0.284991	Young WT Isograft vs Young WT Ctr
CD81	7.73472e-46	3.63324e-43	0.33916	Young WT Isograft vs Young WT Ctr
PGRMC1	1.0167e-44	4.59888e-42	0.304592	Young WT Isograft vs Young WT Ctr
CPE	2.91595e-44	1.27187e-41	0.199643	Young WT Isograft vs Young WT Ctr
DBI	1.26755e-43	5.33814e-41	0.546736	Young WT Isograft vs Young WT Ctr
H4C3	2.34257e-41	9.53662e-39	0.779	Young WT Isograft vs Young WT Ctr
RAMP1	3.33241e-41	1.31286e-38	0.607692	Young WT Isograft vs Young WT Ctr
PPIB	6.11411e-40	2.33349e-37	0.366977	Young WT Isograft vs Young WT Ctr
NDUFC2	1.89228e-39	7.00315e-37	0.471786	Young WT Isograft vs Young WT Ctr
OLIG1	3.16998e-39	1.13868e-36	0.366233	Young WT Isograft vs Young WT Ctr
ITM2C	4.55094e-39	1.58802e-36	0.252526	Young WT Isograft vs Young WT Ctr
MALAT1	5.89004e-39	1.9982e-36	-0.468766	Young WT Isograft vs Young WT Ctr
HSPH1	4.8692e-38	1.60723e-35	-0.454805	Young WT Isograft vs Young WT Ctr
NDUFA4	1.56434e-37	5.02772e-35	0.396602	Young WT Isograft vs Young WT Ctr
H2AC20	2.56048e-36	8.01823e-34	0.358944	Young WT Isograft vs Young WT Ctr
SRSF11	8.5236e-36	2.60247e-33	-0.469237	Young WT Isograft vs Young WT Ctr
H4C5	1.46134e-35	4.353e-33	0.32132	Young WT Isograft vs Young WT Ctr
CNTN1	3.82572e-35	1.11247e-32	0.374441	Young WT Isograft vs Young WT Ctr
COX6A1	3.96654e-35	1.12659e-32	0.393429	Young WT Isograft vs Young WT Ctr
C4orf48	5.34829e-35	1.48452e-32	0.51399	Young WT Isograft vs Young WT Ctr
SCD5	1.82907e-34	4.96409e-32	0.359502	Young WT Isograft vs Young WT Ctr
RPS21	9.09594e-34	2.41497e-31	0.458277	Young WT Isograft vs Young WT Ctr
HSPA1A	1.43691e-33	3.73382e-31	-0.577812	Young WT Isograft vs Young WT Ctr
SPCS2	6.2027e-33	1.5782e-30	0.354796	Young WT Isograft vs Young WT Ctr
BEX1	3.18486e-32	7.9381e-30	0.418272	Young WT Isograft vs Young WT Ctr
COX6C	5.9016e-32	1.44152e-29	0.475496	Young WT Isograft vs Young WT Ctr
RPL41	8.25126e-32	1.97593e-29	0.394905	Young WT Isograft vs Young WT Ctr
MT3	1.12053e-30	2.63173e-28	0.613662	Young WT Isograft vs Young WT Ctr
POLR2J3.1	2.13084e-30	4.91018e-28	-0.408516	Young WT Isograft vs Young WT Ctr
RPS29	9.5433e-30	2.15838e-27	0.412729	Young WT Isograft vs Young WT Ctr
TMCO1	2.14334e-29	4.75938e-27	0.450169	Young WT Isograft vs Young WT Ctr
DAD1	1.59951e-28	3.48836e-26	0.420912	Young WT Isograft vs Young WT Ctr
SNHG14	2.38422e-28	5.1085e-26	-0.452484	Young WT Isograft vs Young WT Ctr
RPS18	3.84537e-28	8.09716e-26	0.27012	Young WT Isograft vs Young WT Ctr
ACAP3	6.26163e-28	1.29616e-25	-0.391133	Young WT Isograft vs Young WT Ctr
ATP5F1E	1.11782e-27	2.27533e-25	0.470966	Young WT Isograft vs Young WT Ctr
SEC11C	1.35689e-27	2.71666e-25	0.457558	Young WT Isograft vs Young WT Ctr
COX7C	2.1284e-27	4.1926e-25	0.44318	Young WT Isograft vs Young WT Ctr
TMBIM6	2.9681e-27	5.75388e-25	0.273879	Young WT Isograft vs Young WT Ctr
HSPD1	3.85887e-27	7.3638e-25	-0.341022	Young WT Isograft vs Young WT Ctr
PEG10	6.43416e-27	1.20893e-24	0.499333	Young WT Isograft vs Young WT Ctr
ATP5ME	9.38415e-27	1.73649e-24	0.504665	Young WT Isograft vs Young WT Ctr
THY1	9.69095e-27	1.7665e-24	0.396557	Young WT Isograft vs Young WT Ctr
RPS27	1.23126e-26	2.21137e-24	0.394611	Young WT Isograft vs Young WT Ctr
SARAF	2.73024e-26	4.83252e-24	0.178512	Young WT Isograft vs Young WT Ctr
CHCHD2	3.28538e-26	5.73206e-24	0.438133	Young WT Isograft vs Young WT Ctr
LUZP2	4.19157e-26	7.21009e-24	0.325332	Young WT Isograft vs Young WT Ctr
TMA7	9.77568e-26	1.6582e-23	0.412285	Young WT Isograft vs Young WT Ctr
EEF1A1	1.22756e-25	2.05373e-23	0.357408	Young WT Isograft vs Young WT Ctr
SEC62	2.7419e-25	4.52525e-23	0.31217	Young WT Isograft vs Young WT Ctr
PET100	3.82718e-25	6.23219e-23	0.423784	Young WT Isograft vs Young WT Ctr
PCMTD2	6.59864e-25	1.06038e-22	-0.378418	Young WT Isograft vs Young WT Ctr
RPS7	1.13517e-24	1.8005e-22	0.26205	Young WT Isograft vs Young WT Ctr
SRP14	1.29404e-24	2.02618e-22	0.342892	Young WT Isograft vs Young WT Ctr
LINC00632	1.49657e-24	2.31362e-22	-0.387029	Young WT Isograft vs Young WT Ctr
RPL30	1.88133e-24	2.87209e-22	0.352359	Young WT Isograft vs Young WT Ctr
RPL38	2.41136e-24	3.63579e-22	0.442428	Young WT Isograft vs Young WT Ctr
BEX3	2.75056e-24	4.09666e-22	0.31418	Young WT Isograft vs Young WT Ctr
RPL39	3.53112e-24	5.19585e-22	0.392091	Young WT Isograft vs Young WT Ctr
RPS28	3.80847e-24	5.53724e-22	0.363196	Young WT Isograft vs Young WT Ctr
PRDX1	4.28091e-24	6.15091e-22	0.363668	Young WT Isograft vs Young WT Ctr
FTX	6.00904e-24	8.53353e-22	-0.36417	Young WT Isograft vs Young WT Ctr
RPL13	6.33896e-24	8.89858e-22	0.350251	Young WT Isograft vs Young WT Ctr
MT-ND1	7.37083e-24	1.02295e-21	-0.295979	Young WT Isograft vs Young WT Ctr
RPLP1	8.01362e-24	1.09967e-21	0.370755	Young WT Isograft vs Young WT Ctr
UBL5	1.47675e-23	2.00395e-21	0.440886	Young WT Isograft vs Young WT Ctr
RPL27	1.63921e-23	2.19997e-21	0.391131	Young WT Isograft vs Young WT Ctr
MARCKSL1	1.79448e-23	2.38217e-21	0.354133	Young WT Isograft vs Young WT Ctr
IGFBP2	2.35773e-23	3.09623e-21	0.391201	Young WT Isograft vs Young WT Ctr
GALR1	2.67291e-23	3.47279e-21	-0.301162	Young WT Isograft vs Young WT Ctr
RPL18	4.19807e-23	5.39695e-21	0.283737	Young WT Isograft vs Young WT Ctr
ABHD2	5.76286e-23	7.33143e-21	0.397161	Young WT Isograft vs Young WT Ctr
RPL36	9.06084e-23	1.14083e-20	0.397619	Young WT Isograft vs Young WT Ctr
H1-4	1.20498e-22	1.50168e-20	0.348723	Young WT Isograft vs Young WT Ctr
HNRNPH1	1.39749e-22	1.724e-20	-0.349307	Young WT Isograft vs Young WT Ctr
RPS27A	2.04668e-22	2.4996e-20	0.292281	Young WT Isograft vs Young WT Ctr
INTS6	4.32297e-22	5.22737e-20	-0.314663	Young WT Isograft vs Young WT Ctr
RPS4X	6.46287e-22	7.73834e-20	0.358692	Young WT Isograft vs Young WT Ctr
NDUFC1	1.08064e-21	1.28134e-19	0.44765	Young WT Isograft vs Young WT Ctr
FAU	1.37269e-21	1.61199e-19	0.304765	Young WT Isograft vs Young WT Ctr
GOLM1	1.70979e-21	1.98872e-19	0.363208	Young WT Isograft vs Young WT Ctr
RTN3	1.80893e-21	2.08419e-19	0.284857	Young WT Isograft vs Young WT Ctr
PNISR	2.2246e-21	2.53917e-19	-0.271756	Young WT Isograft vs Young WT Ctr
H3-3A	2.44282e-21	2.76242e-19	0.332718	Young WT Isograft vs Young WT Ctr
NEAT1	3.10325e-21	3.47706e-19	-0.217768	Young WT Isograft vs Young WT Ctr
NDUFB2	3.62045e-21	4.01969e-19	0.403341	Young WT Isograft vs Young WT Ctr
RPL34	4.66049e-21	5.12779e-19	0.397686	Young WT Isograft vs Young WT Ctr
CALR	4.98436e-21	5.43518e-19	0.356829	Young WT Isograft vs Young WT Ctr
AP2B1	5.41817e-21	5.85594e-19	0.378554	Young WT Isograft vs Young WT Ctr
NDUFB1	7.56024e-21	8.0994e-19	0.459355	Young WT Isograft vs Young WT Ctr
KCNQ1OT1	8.9435e-21	9.498e-19	-0.484788	Young WT Isograft vs Young WT Ctr
RPL35	1.09263e-20	1.15036e-18	0.378039	Young WT Isograft vs Young WT Ctr
MARCKS	1.33487e-20	1.39339e-18	0.216081	Young WT Isograft vs Young WT Ctr
WSB1	1.9664e-20	2.03522e-18	-0.282794	Young WT Isograft vs Young WT Ctr
RPS19	2.16465e-20	2.22159e-18	0.270695	Young WT Isograft vs Young WT Ctr
ATP6V0E1	3.50224e-20	3.5644e-18	0.396463	Young WT Isograft vs Young WT Ctr
TMEM59	4.76162e-20	4.80609e-18	0.285933	Young WT Isograft vs Young WT Ctr
TIMP2	6.16811e-20	6.17469e-18	0.396755	Young WT Isograft vs Young WT Ctr
NKAIN4	6.29619e-20	6.25166e-18	0.362928	Young WT Isograft vs Young WT Ctr
DDX17	6.635e-20	6.53494e-18	-0.29286	Young WT Isograft vs Young WT Ctr
RPS15	1.23438e-19	1.19646e-17	0.297193	Young WT Isograft vs Young WT Ctr
CIRBP	1.28766e-19	1.23828e-17	-0.225601	Young WT Isograft vs Young WT Ctr
RPL37A	1.45086e-19	1.38433e-17	0.265298	Young WT Isograft vs Young WT Ctr
RPL32	1.54962e-19	1.4671e-17	0.345093	Young WT Isograft vs Young WT Ctr
SNRNP70	2.09228e-19	1.96562e-17	-0.337276	Young WT Isograft vs Young WT Ctr
MT-ND2	2.16162e-19	2.01525e-17	-0.268909	Young WT Isograft vs Young WT Ctr
RAB2A	3.11958e-19	2.88632e-17	0.30342	Young WT Isograft vs Young WT Ctr
GABPB1-AS1	3.38148e-19	3.09585e-17	-0.336907	Young WT Isograft vs Young WT Ctr
PRDX2	3.39674e-19	3.09585e-17	0.329102	Young WT Isograft vs Young WT Ctr
RPS14	4.32203e-19	3.91e-17	0.314545	Young WT Isograft vs Young WT Ctr
RPL15	4.79708e-19	4.27878e-17	0.308592	Young WT Isograft vs Young WT Ctr
TSC22D1	4.79975e-19	4.27878e-17	0.257916	Young WT Isograft vs Young WT Ctr
PON2	6.18246e-19	5.47148e-17	0.346661	Young WT Isograft vs Young WT Ctr
UQCR11	6.39124e-19	5.61555e-17	0.430035	Young WT Isograft vs Young WT Ctr
RABAC1	7.65399e-19	6.67701e-17	0.358748	Young WT Isograft vs Young WT Ctr
SPARCL1	8.5072e-19	7.36868e-17	0.487037	Young WT Isograft vs Young WT Ctr
RPL35A	1.10017e-18	9.46223e-17	0.310148	Young WT Isograft vs Young WT Ctr
LINC00342	1.15344e-18	9.85105e-17	-0.27375	Young WT Isograft vs Young WT Ctr
TUBB2B	1.99112e-18	1.68872e-16	0.177806	Young WT Isograft vs Young WT Ctr
RBM25	2.8258e-18	2.37514e-16	-0.299008	Young WT Isograft vs Young WT Ctr
ATP5PF	2.83936e-18	2.37514e-16	0.375324	Young WT Isograft vs Young WT Ctr
BCAN	3.21011e-18	2.66701e-16	0.187616	Young WT Isograft vs Young WT Ctr
NDUFA1	4.12336e-18	3.40261e-16	0.433754	Young WT Isograft vs Young WT Ctr
RPS24	4.22428e-18	3.46249e-16	0.284966	Young WT Isograft vs Young WT Ctr
ELOB	4.84845e-18	3.9476e-16	0.35685	Young WT Isograft vs Young WT Ctr
NDUFB11	5.28655e-18	4.2758e-16	0.384423	Young WT Isograft vs Young WT Ctr
OST4	5.65766e-18	4.54586e-16	0.408699	Young WT Isograft vs Young WT Ctr
SSR4	7.44073e-18	5.90089e-16	0.37545	Young WT Isograft vs Young WT Ctr
FXYD6	7.83894e-18	6.13699e-16	0.271311	Young WT Isograft vs Young WT Ctr
NKTR	8.57993e-18	6.67431e-16	-0.332284	Young WT Isograft vs Young WT Ctr
H1-2	9.14266e-18	7.06705e-16	0.363078	Young WT Isograft vs Young WT Ctr
UQCR10	1.05985e-17	8.14082e-16	0.441248	Young WT Isograft vs Young WT Ctr
PTPRA	1.10951e-17	8.46901e-16	0.318205	Young WT Isograft vs Young WT Ctr
YWHAE	1.17252e-17	8.89442e-16	0.267449	Young WT Isograft vs Young WT Ctr
SELENOK	1.3162e-17	9.9227e-16	0.406213	Young WT Isograft vs Young WT Ctr
HSP90B1	1.4044e-17	1.05226e-15	0.262829	Young WT Isograft vs Young WT Ctr
H3-3B	1.59509e-17	1.18785e-15	0.251364	Young WT Isograft vs Young WT Ctr
DYNC1I2	1.8531e-17	1.37163e-15	0.320925	Young WT Isograft vs Young WT Ctr
HSBP1	2.27047e-17	1.67044e-15	0.351914	Young WT Isograft vs Young WT Ctr
FUS	2.4127e-17	1.76445e-15	-0.269718	Young WT Isograft vs Young WT Ctr
DSTN	2.49535e-17	1.81403e-15	0.329157	Young WT Isograft vs Young WT Ctr
NDUFS5	2.81942e-17	2.03154e-15	0.401267	Young WT Isograft vs Young WT Ctr
DYNLL1	2.82782e-17	2.03154e-15	0.320826	Young WT Isograft vs Young WT Ctr
SRSF6	3.64081e-17	2.6003e-15	-0.286354	Young WT Isograft vs Young WT Ctr
RPS12	4.82966e-17	3.42934e-15	0.263984	Young WT Isograft vs Young WT Ctr
S100B	5.04753e-17	3.56333e-15	0.308618	Young WT Isograft vs Young WT Ctr
RPS3	5.11255e-17	3.58848e-15	0.17806	Young WT Isograft vs Young WT Ctr
RPL37	5.39504e-17	3.76512e-15	0.288702	Young WT Isograft vs Young WT Ctr
TOMM7	6.16245e-17	4.27625e-15	0.370906	Young WT Isograft vs Young WT Ctr
GAPDH	6.51442e-17	4.49495e-15	0.209848	Young WT Isograft vs Young WT Ctr
RPL19	9.93746e-17	6.81832e-15	0.259582	Young WT Isograft vs Young WT Ctr
PCDHGA10	1.03665e-16	7.073e-15	-0.23577	Young WT Isograft vs Young WT Ctr
GABARAPL2	1.20399e-16	8.1691e-15	0.307147	Young WT Isograft vs Young WT Ctr
FSIP2	1.35866e-16	9.16755e-15	-0.291424	Young WT Isograft vs Young WT Ctr
NDUFA3	1.76589e-16	1.18499e-14	0.415551	Young WT Isograft vs Young WT Ctr
TSPAN7	1.89262e-16	1.26309e-14	0.177121	Young WT Isograft vs Young WT Ctr
RPS8	2.00116e-16	1.32827e-14	0.285372	Young WT Isograft vs Young WT Ctr
TMEM259	2.15642e-16	1.42359e-14	-0.25609	Young WT Isograft vs Young WT Ctr
TNR	2.8458e-16	1.86859e-14	0.230962	Young WT Isograft vs Young WT Ctr
BSG	2.97849e-16	1.94526e-14	0.208802	Young WT Isograft vs Young WT Ctr
MYT1	3.57848e-16	2.32468e-14	-0.276568	Young WT Isograft vs Young WT Ctr
RBP1	4.28451e-16	2.76514e-14	0.403793	Young WT Isograft vs Young WT Ctr
MUC20-OT1	4.30178e-16	2.76514e-14	-0.25854	Young WT Isograft vs Young WT Ctr
BPTF	4.40767e-16	2.81837e-14	-0.317983	Young WT Isograft vs Young WT Ctr
COX5B	4.71409e-16	2.99861e-14	0.331597	Young WT Isograft vs Young WT Ctr
HBD	4.89951e-16	3.1004e-14	0.344167	Young WT Isograft vs Young WT Ctr
ATP5MD	6.7257e-16	4.21236e-14	0.394974	Young WT Isograft vs Young WT Ctr
RPS13	8.00375e-16	4.98724e-14	0.286357	Young WT Isograft vs Young WT Ctr
NFIA	8.27532e-16	5.13028e-14	-0.275189	Young WT Isograft vs Young WT Ctr
RPL27A	9.27244e-16	5.71941e-14	0.341336	Young WT Isograft vs Young WT Ctr
C11orf96	1.06775e-15	6.553e-14	0.397585	Young WT Isograft vs Young WT Ctr
RPLP2	1.16989e-15	7.14394e-14	0.334904	Young WT Isograft vs Young WT Ctr
RPL8	1.2719e-15	7.72823e-14	0.219157	Young WT Isograft vs Young WT Ctr
FTL	1.33576e-15	8.07604e-14	0.258079	Young WT Isograft vs Young WT Ctr
RPL11	1.47315e-15	8.86284e-14	0.262194	Young WT Isograft vs Young WT Ctr
LHFPL3	1.5003e-15	8.97873e-14	0.330143	Young WT Isograft vs Young WT Ctr
RPS25	1.50711e-15	8.97873e-14	0.306274	Young WT Isograft vs Young WT Ctr
TRIM9	1.61197e-15	9.55678e-14	-0.283371	Young WT Isograft vs Young WT Ctr
ARL6IP5	1.812e-15	1.06394e-13	0.33229	Young WT Isograft vs Young WT Ctr
BCHE	1.90791e-15	1.11489e-13	0.253472	Young WT Isograft vs Young WT Ctr
RPL10	2.0397e-15	1.18623e-13	0.241349	Young WT Isograft vs Young WT Ctr
RPL7A	2.61263e-15	1.51223e-13	0.257895	Young WT Isograft vs Young WT Ctr
RPL3	2.83306e-15	1.62442e-13	0.232908	Young WT Isograft vs Young WT Ctr
TSPAN3	2.98954e-15	1.70613e-13	0.195671	Young WT Isograft vs Young WT Ctr
ATP5MC2	3.29404e-15	1.87117e-13	0.293958	Young WT Isograft vs Young WT Ctr
LRP1	3.75477e-15	2.12301e-13	0.211533	Young WT Isograft vs Young WT Ctr
RPS10	3.97072e-15	2.23476e-13	0.290628	Young WT Isograft vs Young WT Ctr
SLC22A17	5.08721e-15	2.85e-13	0.185747	Young WT Isograft vs Young WT Ctr
TMEM258	5.46577e-15	3.0481e-13	0.365611	Young WT Isograft vs Young WT Ctr
PEBP1	6.43024e-15	3.56966e-13	0.189778	Young WT Isograft vs Young WT Ctr
MACF1	6.54984e-15	3.6196e-13	-0.300643	Young WT Isograft vs Young WT Ctr
RPS15A	6.87332e-15	3.78126e-13	0.291272	Young WT Isograft vs Young WT Ctr
TM9SF3	7.76174e-15	4.25086e-13	0.327704	Young WT Isograft vs Young WT Ctr
LDHB	8.33875e-15	4.54648e-13	0.230828	Young WT Isograft vs Young WT Ctr
IL1RAP	9.59541e-15	5.20839e-13	-0.245082	Young WT Isograft vs Young WT Ctr
TCF4	1.07202e-14	5.79319e-13	-0.254588	Young WT Isograft vs Young WT Ctr
LAMTOR4	1.11653e-14	6.00712e-13	0.357008	Young WT Isograft vs Young WT Ctr
HNRNPU	1.12849e-14	6.04486e-13	-0.287268	Young WT Isograft vs Young WT Ctr
RPS2	1.271e-14	6.77849e-13	0.250372	Young WT Isograft vs Young WT Ctr
CHORDC1	1.34032e-14	7.08629e-13	-0.217526	Young WT Isograft vs Young WT Ctr
ZNF428	1.33668e-14	7.08629e-13	0.274422	Young WT Isograft vs Young WT Ctr
ATP6AP2	1.35036e-14	7.10862e-13	0.296838	Young WT Isograft vs Young WT Ctr
SCN1A	1.47319e-14	7.72192e-13	-0.307162	Young WT Isograft vs Young WT Ctr
C1QL1	1.60917e-14	8.39863e-13	0.381337	Young WT Isograft vs Young WT Ctr
TCEAL7	1.61751e-14	8.40624e-13	0.315295	Young WT Isograft vs Young WT Ctr
RPL24	1.69405e-14	8.76669e-13	0.256977	Young WT Isograft vs Young WT Ctr
COPS9	1.9039e-14	9.76988e-13	0.386998	Young WT Isograft vs Young WT Ctr
RPS26	2.18695e-14	1.11754e-12	0.316723	Young WT Isograft vs Young WT Ctr
TRIO	2.49805e-14	1.27119e-12	-0.307822	Young WT Isograft vs Young WT Ctr
GSTP1	2.68959e-14	1.36298e-12	0.254796	Young WT Isograft vs Young WT Ctr
SPCS1	3.90533e-14	1.9709e-12	0.3354	Young WT Isograft vs Young WT Ctr
ATP5MG	4.07266e-14	2.04689e-12	0.359812	Young WT Isograft vs Young WT Ctr
ATP5MF	4.28972e-14	2.14715e-12	0.370326	Young WT Isograft vs Young WT Ctr
CUTA	4.52268e-14	2.25451e-12	0.354884	Young WT Isograft vs Young WT Ctr
RPS9	5.43053e-14	2.69606e-12	0.183485	Young WT Isograft vs Young WT Ctr
RPS23	6.68784e-14	3.30683e-12	0.246682	Young WT Isograft vs Young WT Ctr
RPL28	7.9029e-14	3.89186e-12	0.195937	Young WT Isograft vs Young WT Ctr
BTG2	8.62538e-14	4.23059e-12	0.30368	Young WT Isograft vs Young WT Ctr
SOX4	1.0146e-13	4.95652e-12	0.280928	Young WT Isograft vs Young WT Ctr
EEF1B2	1.16069e-13	5.6476e-12	0.24763	Young WT Isograft vs Young WT Ctr
MGST3	1.3108e-13	6.35268e-12	0.303263	Young WT Isograft vs Young WT Ctr
CYP51A1	1.58343e-13	7.64367e-12	0.166619	Young WT Isograft vs Young WT Ctr
HLA-B	1.67863e-13	8.07132e-12	-0.241121	Young WT Isograft vs Young WT Ctr
LUC7L3	1.7092e-13	8.18604e-12	-0.179057	Young WT Isograft vs Young WT Ctr
CLU	2.27324e-13	1.08449e-11	0.323063	Young WT Isograft vs Young WT Ctr
COL9A2	2.54394e-13	1.20891e-11	-0.270304	Young WT Isograft vs Young WT Ctr
NDUFA13	2.56193e-13	1.21275e-11	0.290931	Young WT Isograft vs Young WT Ctr
JUNB	2.65394e-13	1.25145e-11	0.342098	Young WT Isograft vs Young WT Ctr
COL9A1	2.80189e-13	1.31613e-11	-0.303845	Young WT Isograft vs Young WT Ctr
COX4I1	2.95895e-13	1.38458e-11	0.301135	Young WT Isograft vs Young WT Ctr
COX6B1	2.97286e-13	1.38578e-11	0.284366	Young WT Isograft vs Young WT Ctr
RPL21	3.06615e-13	1.42383e-11	0.26602	Young WT Isograft vs Young WT Ctr
RPL36AL	3.23336e-13	1.4958e-11	0.358687	Young WT Isograft vs Young WT Ctr
TALDO1	3.43734e-13	1.58416e-11	0.356898	Young WT Isograft vs Young WT Ctr
SYT11	4.1195e-13	1.88433e-11	0.227113	Young WT Isograft vs Young WT Ctr
MIF	4.20569e-13	1.91657e-11	0.358102	Young WT Isograft vs Young WT Ctr
YWHAB	4.37252e-13	1.98519e-11	0.248363	Young WT Isograft vs Young WT Ctr
HNRNPA2B1	4.71449e-13	2.13252e-11	-0.157666	Young WT Isograft vs Young WT Ctr
EIF1	6.07508e-13	2.73782e-11	0.199609	Young WT Isograft vs Young WT Ctr
COX8A	6.12661e-13	2.75089e-11	0.323955	Young WT Isograft vs Young WT Ctr
DPYSL2	6.25573e-13	2.79858e-11	0.312757	Young WT Isograft vs Young WT Ctr
SGCB	6.45715e-13	2.87814e-11	0.311032	Young WT Isograft vs Young WT Ctr
COL9A3	7.06598e-13	3.12669e-11	-0.167208	Young WT Isograft vs Young WT Ctr
TCERG1	7.11724e-13	3.13801e-11	-0.230356	Young WT Isograft vs Young WT Ctr
RPL18A	7.23442e-13	3.1782e-11	0.170592	Young WT Isograft vs Young WT Ctr
RPL12	7.29103e-13	3.19159e-11	0.248425	Young WT Isograft vs Young WT Ctr
MT-ND5	8.44571e-13	3.68384e-11	-0.241605	Young WT Isograft vs Young WT Ctr
JAG1	8.61403e-13	3.74388e-11	-0.200915	Young WT Isograft vs Young WT Ctr
RPL23A	8.77894e-13	3.80203e-11	0.227894	Young WT Isograft vs Young WT Ctr
COL20A1	9.02957e-13	3.89675e-11	-0.226042	Young WT Isograft vs Young WT Ctr
MTRNR2L12	9.46565e-13	4.07056e-11	0.236234	Young WT Isograft vs Young WT Ctr
NDUFB4	1.04353e-12	4.47179e-11	0.352749	Young WT Isograft vs Young WT Ctr
EMC7	1.04902e-12	4.47962e-11	0.306846	Young WT Isograft vs Young WT Ctr
LAMA4	1.11022e-12	4.70803e-11	-0.190695	Young WT Isograft vs Young WT Ctr
SMG1	1.27185e-12	5.35623e-11	-0.192041	Young WT Isograft vs Young WT Ctr
MPZL1	1.29811e-12	5.44805e-11	0.283874	Young WT Isograft vs Young WT Ctr
SEC61G	1.34373e-12	5.6202e-11	0.351792	Young WT Isograft vs Young WT Ctr
RPL9	1.43878e-12	5.99721e-11	0.243013	Young WT Isograft vs Young WT Ctr
MAGEH1	1.45507e-12	6.04448e-11	0.289624	Young WT Isograft vs Young WT Ctr
OLIG2	1.81193e-12	7.5014e-11	0.23714	Young WT Isograft vs Young WT Ctr
DNAJA1	2.14932e-12	8.83826e-11	-0.242926	Young WT Isograft vs Young WT Ctr
CMTM5	2.21127e-12	9.0625e-11	0.278238	Young WT Isograft vs Young WT Ctr
TTYH1	2.24798e-12	9.18215e-11	0.170557	Young WT Isograft vs Young WT Ctr
S100A16	2.67194e-12	1.08775e-10	0.312622	Young WT Isograft vs Young WT Ctr
RPS3A	2.77712e-12	1.12681e-10	0.231465	Young WT Isograft vs Young WT Ctr
MYL6	3.53727e-12	1.43048e-10	0.245363	Young WT Isograft vs Young WT Ctr
METRN	4.0085e-12	1.6157e-10	0.200582	Young WT Isograft vs Young WT Ctr
JPX	4.28216e-12	1.72033e-10	-0.244044	Young WT Isograft vs Young WT Ctr
UQCRQ	4.86002e-12	1.9334e-10	0.326622	Young WT Isograft vs Young WT Ctr
REV3L	5.35315e-12	2.11579e-10	-0.275923	Young WT Isograft vs Young WT Ctr
RGCC	5.5887e-12	2.20177e-10	0.335643	Young WT Isograft vs Young WT Ctr
PCDH10	6.64717e-12	2.61035e-10	0.293305	Young WT Isograft vs Young WT Ctr
MEG3	6.90342e-12	2.70229e-10	-0.378478	Young WT Isograft vs Young WT Ctr
NDUFAB1	7.01132e-12	2.73576e-10	0.311012	Young WT Isograft vs Young WT Ctr
SNHG9	7.23278e-12	2.80425e-10	0.270098	Young WT Isograft vs Young WT Ctr
DNAJC8	7.65834e-12	2.95985e-10	0.301457	Young WT Isograft vs Young WT Ctr
RPS6	9.24751e-12	3.56277e-10	0.191434	Young WT Isograft vs Young WT Ctr
RPS11	1.09447e-11	4.20339e-10	0.207071	Young WT Isograft vs Young WT Ctr
LY6H	1.12128e-11	4.29284e-10	0.251248	Young WT Isograft vs Young WT Ctr
CCDC14	1.15265e-11	4.39914e-10	-0.210845	Young WT Isograft vs Young WT Ctr
CADM4	1.24515e-11	4.73739e-10	0.277723	Young WT Isograft vs Young WT Ctr
AFF4	1.24978e-11	4.74022e-10	-0.23677	Young WT Isograft vs Young WT Ctr
KLF3-AS1	1.37623e-11	5.20369e-10	-0.200969	Young WT Isograft vs Young WT Ctr
PNN	1.39379e-11	5.25381e-10	-0.245762	Young WT Isograft vs Young WT Ctr
SCAND1	1.57807e-11	5.93016e-10	0.321301	Young WT Isograft vs Young WT Ctr
SLC25A5	1.60124e-11	5.99876e-10	0.151839	Young WT Isograft vs Young WT Ctr
SPG7	1.70615e-11	6.37224e-10	-0.24667	Young WT Isograft vs Young WT Ctr
ATP1A2	1.82676e-11	6.80191e-10	0.28816	Young WT Isograft vs Young WT Ctr
MYO9B	2.1524e-11	7.99006e-10	-0.206468	Young WT Isograft vs Young WT Ctr
PCSK7	2.20875e-11	8.17439e-10	-0.191502	Young WT Isograft vs Young WT Ctr
ATP6V1F	2.22576e-11	8.21246e-10	0.318907	Young WT Isograft vs Young WT Ctr
MIR99AHG	2.59921e-11	9.5615e-10	-0.224827	Young WT Isograft vs Young WT Ctr
SFPQ	2.74834e-11	1.00797e-09	-0.209124	Young WT Isograft vs Young WT Ctr
RPL5	3.03707e-11	1.11053e-09	0.217873	Young WT Isograft vs Young WT Ctr
FNBP4	3.29484e-11	1.20119e-09	-0.235848	Young WT Isograft vs Young WT Ctr
RPL26	3.442e-11	1.25111e-09	0.205363	Young WT Isograft vs Young WT Ctr
EWSR1	3.50112e-11	1.26882e-09	-0.185899	Young WT Isograft vs Young WT Ctr
EID1	3.71823e-11	1.33955e-09	0.214631	Young WT Isograft vs Young WT Ctr
OGA	3.75633e-11	1.3493e-09	-0.212934	Young WT Isograft vs Young WT Ctr
LENG8	3.84071e-11	1.37556e-09	-0.212261	Young WT Isograft vs Young WT Ctr
ASCL1	4.29611e-11	1.53416e-09	0.34541	Young WT Isograft vs Young WT Ctr
SNX3	4.49055e-11	1.59892e-09	0.298345	Young WT Isograft vs Young WT Ctr
HSPA5	4.73527e-11	1.68116e-09	0.30942	Young WT Isograft vs Young WT Ctr
BASP1	4.81617e-11	1.7e-09	0.161048	Young WT Isograft vs Young WT Ctr
SERF2	4.80541e-11	1.7e-09	0.282156	Young WT Isograft vs Young WT Ctr
HINT1	5.4796e-11	1.92459e-09	0.257536	Young WT Isograft vs Young WT Ctr
NDFIP1	5.48398e-11	1.92459e-09	0.185139	Young WT Isograft vs Young WT Ctr
PARK7	5.81264e-11	2.03409e-09	0.283208	Young WT Isograft vs Young WT Ctr
TUBB2A	5.9076e-11	2.06142e-09	0.154214	Young WT Isograft vs Young WT Ctr
SELENOS	6.58229e-11	2.2903e-09	0.26311	Young WT Isograft vs Young WT Ctr
PSMA3-AS1	7.66777e-11	2.66041e-09	-0.206159	Young WT Isograft vs Young WT Ctr
PAXBP1	7.90266e-11	2.73414e-09	-0.255601	Young WT Isograft vs Young WT Ctr
ENHO	9.33768e-11	3.2215e-09	0.333864	Young WT Isograft vs Young WT Ctr
COX7A2	9.51731e-11	3.27422e-09	0.293824	Young WT Isograft vs Young WT Ctr
OLFM2	9.60565e-11	3.29533e-09	0.196656	Young WT Isograft vs Young WT Ctr
BEX5	9.78035e-11	3.34587e-09	0.233805	Young WT Isograft vs Young WT Ctr
FTH1	9.87648e-11	3.36931e-09	0.210605	Young WT Isograft vs Young WT Ctr
MRPL33	1.01795e-10	3.4534e-09	0.309192	Young WT Isograft vs Young WT Ctr
N4BP2L2	1.01704e-10	3.4534e-09	-0.223357	Young WT Isograft vs Young WT Ctr
CANX	1.03101e-10	3.47837e-09	0.24967	Young WT Isograft vs Young WT Ctr
AASS	1.02846e-10	3.47837e-09	-0.21549	Young WT Isograft vs Young WT Ctr
DNER	1.21139e-10	4.07568e-09	0.222858	Young WT Isograft vs Young WT Ctr
TRA2A	1.46592e-10	4.90502e-09	-0.249361	Young WT Isograft vs Young WT Ctr
BRWD1	1.54509e-10	5.15578e-09	-0.2053	Young WT Isograft vs Young WT Ctr
KRTCAP2	1.74842e-10	5.80256e-09	0.272281	Young WT Isograft vs Young WT Ctr
RPS5	1.75919e-10	5.8225e-09	0.222564	Young WT Isograft vs Young WT Ctr
ATP6V0B	1.92231e-10	6.32806e-09	0.258392	Young WT Isograft vs Young WT Ctr
MBOAT2	2.04413e-10	6.711e-09	-0.216023	Young WT Isograft vs Young WT Ctr
LRP6	2.0651e-10	6.76168e-09	-0.204104	Young WT Isograft vs Young WT Ctr
PSMA7	2.12257e-10	6.91278e-09	0.284351	Young WT Isograft vs Young WT Ctr
NDUFA11	2.2898e-10	7.4376e-09	0.304268	Young WT Isograft vs Young WT Ctr
SKP1	2.42054e-10	7.84141e-09	0.190534	Young WT Isograft vs Young WT Ctr
TAOK3	2.47442e-10	7.99475e-09	-0.156048	Young WT Isograft vs Young WT Ctr
CISD2	2.53927e-10	8.18262e-09	0.182941	Young WT Isograft vs Young WT Ctr
MT2A	2.85913e-10	9.18911e-09	0.330182	Young WT Isograft vs Young WT Ctr
DDX39B	2.92294e-10	9.36952e-09	-0.188585	Young WT Isograft vs Young WT Ctr
RPL23	2.93509e-10	9.38384e-09	0.175317	Young WT Isograft vs Young WT Ctr
PTMS	3.00253e-10	9.5744e-09	0.243364	Young WT Isograft vs Young WT Ctr
MRFAP1	3.24122e-10	1.02818e-08	0.216804	Young WT Isograft vs Young WT Ctr
AHI1	3.23977e-10	1.02818e-08	-0.214838	Young WT Isograft vs Young WT Ctr
POMP	3.31157e-10	1.04778e-08	0.296913	Young WT Isograft vs Young WT Ctr
PCDHB2	3.65429e-10	1.15025e-08	0.258765	Young WT Isograft vs Young WT Ctr
MDM4	3.71308e-10	1.16575e-08	-0.181623	Young WT Isograft vs Young WT Ctr
SEC61B	4.03259e-10	1.25959e-08	0.269887	Young WT Isograft vs Young WT Ctr
TIMM8B	4.08025e-10	1.27123e-08	0.287443	Young WT Isograft vs Young WT Ctr
C1QL2	4.32336e-10	1.34354e-08	0.173537	Young WT Isograft vs Young WT Ctr
UBA52	4.5337e-10	1.40177e-08	0.237297	Young WT Isograft vs Young WT Ctr
SBDS	5.36548e-10	1.65476e-08	0.305864	Young WT Isograft vs Young WT Ctr
DST	5.59281e-10	1.7162e-08	-0.225278	Young WT Isograft vs Young WT Ctr
KDELR1	5.64524e-10	1.72795e-08	0.206242	Young WT Isograft vs Young WT Ctr
SLIRP	5.82747e-10	1.77927e-08	0.28819	Young WT Isograft vs Young WT Ctr
CALM1	7.70156e-10	2.33397e-08	0.202195	Young WT Isograft vs Young WT Ctr
TARBP1	7.73783e-10	2.33724e-08	-0.173215	Young WT Isograft vs Young WT Ctr
LAPTM4A	7.75636e-10	2.33724e-08	0.19447	Young WT Isograft vs Young WT Ctr
COX7B	7.76974e-10	2.33724e-08	0.307288	Young WT Isograft vs Young WT Ctr
TIA1	8.00623e-10	2.40246e-08	-0.220168	Young WT Isograft vs Young WT Ctr
PPIA	8.65649e-10	2.59122e-08	0.198843	Young WT Isograft vs Young WT Ctr
MICU1	8.94129e-10	2.66993e-08	0.269758	Young WT Isograft vs Young WT Ctr
GOLGA8A	9.16083e-10	2.72881e-08	-0.251472	Young WT Isograft vs Young WT Ctr
UQCRB	9.40082e-10	2.7867e-08	0.274454	Young WT Isograft vs Young WT Ctr
GPX4	9.93053e-10	2.9366e-08	0.240969	Young WT Isograft vs Young WT Ctr
HSPB1	1.01545e-09	2.99559e-08	-0.21802	Young WT Isograft vs Young WT Ctr
FIS1	1.08747e-09	3.20031e-08	0.283895	Young WT Isograft vs Young WT Ctr
CCDC88A	1.16962e-09	3.43379e-08	-0.229943	Young WT Isograft vs Young WT Ctr
MIR9-1HG	1.20322e-09	3.52397e-08	0.179556	Young WT Isograft vs Young WT Ctr
CLCN3	1.245e-09	3.63761e-08	0.260791	Young WT Isograft vs Young WT Ctr
ANKRD44	1.27501e-09	3.71639e-08	-0.171069	Young WT Isograft vs Young WT Ctr
ADGRB1	1.30842e-09	3.8047e-08	-0.21069	Young WT Isograft vs Young WT Ctr
ERLEC1	1.39693e-09	4.05241e-08	0.239501	Young WT Isograft vs Young WT Ctr
HCG18	1.41856e-09	4.10542e-08	-0.180179	Young WT Isograft vs Young WT Ctr
PTTG1IP	1.51536e-09	4.37521e-08	0.245985	Young WT Isograft vs Young WT Ctr
AGO3	1.58485e-09	4.56504e-08	-0.201487	Young WT Isograft vs Young WT Ctr
BLOC1S1	1.65603e-09	4.75885e-08	0.301971	Young WT Isograft vs Young WT Ctr
CFL1	1.69738e-09	4.86621e-08	0.20523	Young WT Isograft vs Young WT Ctr
CSNK1E	1.75662e-09	5.02425e-08	-0.217099	Young WT Isograft vs Young WT Ctr
TCEAL9	1.99244e-09	5.68545e-08	0.252243	Young WT Isograft vs Young WT Ctr
PABPN1	2.0349e-09	5.79305e-08	-0.171073	Young WT Isograft vs Young WT Ctr
ANKRD10	2.2316e-09	6.32355e-08	-0.199429	Young WT Isograft vs Young WT Ctr
MAP4K4	2.30009e-09	6.50253e-08	-0.222399	Young WT Isograft vs Young WT Ctr
SF1	2.38922e-09	6.73893e-08	-0.173061	Young WT Isograft vs Young WT Ctr
AUXG01000058.1	2.50033e-09	7.03605e-08	-0.179708	Young WT Isograft vs Young WT Ctr
COMMD6	2.97914e-09	8.36418e-08	0.31583	Young WT Isograft vs Young WT Ctr
SCG5	3.03082e-09	8.48978e-08	0.271677	Young WT Isograft vs Young WT Ctr
FNIP1	3.15481e-09	8.81687e-08	-0.165568	Young WT Isograft vs Young WT Ctr
PRPF38B	3.40903e-09	9.5056e-08	-0.202516	Young WT Isograft vs Young WT Ctr
ATP5MPL	3.51828e-09	9.78786e-08	0.285455	Young WT Isograft vs Young WT Ctr
PSMB1	3.5768e-09	9.92805e-08	0.260154	Young WT Isograft vs Young WT Ctr
SOD1	3.74461e-09	1.03703e-07	0.236512	Young WT Isograft vs Young WT Ctr
NES	3.85943e-09	1.06641e-07	-0.202371	Young WT Isograft vs Young WT Ctr
ZEB1	3.89077e-09	1.07264e-07	-0.25027	Young WT Isograft vs Young WT Ctr
RBM5	4.11655e-09	1.13233e-07	-0.194193	Young WT Isograft vs Young WT Ctr
ERH	4.19778e-09	1.15208e-07	0.221613	Young WT Isograft vs Young WT Ctr
SUB1	4.35274e-09	1.19193e-07	0.202017	Young WT Isograft vs Young WT Ctr
BEX2	4.36563e-09	1.19279e-07	0.259749	Young WT Isograft vs Young WT Ctr
STMN1	4.61562e-09	1.25827e-07	0.156132	Young WT Isograft vs Young WT Ctr
RAC1	4.74222e-09	1.2899e-07	0.181926	Young WT Isograft vs Young WT Ctr
ARID1B	5.17131e-09	1.40349e-07	-0.20488	Young WT Isograft vs Young WT Ctr
ARHGAP21	5.28661e-09	1.4316e-07	-0.200569	Young WT Isograft vs Young WT Ctr
ZNF638	5.55529e-09	1.50103e-07	-0.218686	Young WT Isograft vs Young WT Ctr
FOS	5.5734e-09	1.5026e-07	0.342563	Young WT Isograft vs Young WT Ctr
MPC2	6.30364e-09	1.69573e-07	0.283415	Young WT Isograft vs Young WT Ctr
KMT2E	6.73433e-09	1.80365e-07	-0.214537	Young WT Isograft vs Young WT Ctr
ATP5IF1	6.80014e-09	1.81729e-07	0.299746	Young WT Isograft vs Young WT Ctr
DYNLRB1	6.82087e-09	1.81885e-07	0.277142	Young WT Isograft vs Young WT Ctr
SMIM26	7.31614e-09	1.94201e-07	0.239726	Young WT Isograft vs Young WT Ctr
PDIA3	7.46582e-09	1.97359e-07	0.172674	Young WT Isograft vs Young WT Ctr
RPL7	7.90712e-09	2.08574e-07	0.229973	Young WT Isograft vs Young WT Ctr
GTF3C6	7.92595e-09	2.0862e-07	0.278997	Young WT Isograft vs Young WT Ctr
SHPRH	8.12467e-09	2.1339e-07	-0.186278	Young WT Isograft vs Young WT Ctr
RPL10A	8.66489e-09	2.27091e-07	0.2159	Young WT Isograft vs Young WT Ctr
PSMB6	8.86827e-09	2.31923e-07	0.273124	Young WT Isograft vs Young WT Ctr
OSBPL8	9.23744e-09	2.41062e-07	0.261196	Young WT Isograft vs Young WT Ctr
TPT1	9.64753e-09	2.51227e-07	0.173331	Young WT Isograft vs Young WT Ctr
ARHGEF11	9.71018e-09	2.5232e-07	-0.171874	Young WT Isograft vs Young WT Ctr
CBX1	9.93207e-09	2.57538e-07	0.251389	Young WT Isograft vs Young WT Ctr
CST3	1.01174e-08	2.61788e-07	0.281632	Young WT Isograft vs Young WT Ctr
FBXW11	1.0366e-08	2.67653e-07	0.244637	Young WT Isograft vs Young WT Ctr
ZNF292	1.04466e-08	2.69165e-07	-0.219415	Young WT Isograft vs Young WT Ctr
ZNF37A	1.04757e-08	2.69346e-07	-0.18357	Young WT Isograft vs Young WT Ctr
ARGLU1	1.1272e-08	2.88002e-07	-0.189328	Young WT Isograft vs Young WT Ctr
MTLN	1.30945e-08	3.33172e-07	0.185186	Young WT Isograft vs Young WT Ctr
ARPC3	1.37486e-08	3.49088e-07	0.268601	Young WT Isograft vs Young WT Ctr
SRI	1.3973e-08	3.5405e-07	0.241976	Young WT Isograft vs Young WT Ctr
PDIA6	1.45216e-08	3.67189e-07	0.241575	Young WT Isograft vs Young WT Ctr
FMC1	1.48018e-08	3.735e-07	0.236754	Young WT Isograft vs Young WT Ctr
C18orf32	1.52897e-08	3.85017e-07	0.197131	Young WT Isograft vs Young WT Ctr
TIMP4	1.53376e-08	3.85427e-07	0.205032	Young WT Isograft vs Young WT Ctr
SIK3	1.60855e-08	4.03392e-07	-0.182593	Young WT Isograft vs Young WT Ctr
ZMAT1	1.67476e-08	4.19137e-07	-0.151587	Young WT Isograft vs Young WT Ctr
FAM171B	1.78627e-08	4.45218e-07	0.244506	Young WT Isograft vs Young WT Ctr
MARK3	1.80878e-08	4.49829e-07	-0.191152	Young WT Isograft vs Young WT Ctr
IER2	1.81213e-08	4.49829e-07	0.261608	Young WT Isograft vs Young WT Ctr
KRT10	1.888e-08	4.65821e-07	0.262105	Young WT Isograft vs Young WT Ctr
POGZ	2.06677e-08	5.08901e-07	-0.160271	Young WT Isograft vs Young WT Ctr
SRSF5	2.43499e-08	5.98362e-07	-0.180329	Young WT Isograft vs Young WT Ctr
GPR37L1	2.45933e-08	6.03127e-07	0.157613	Young WT Isograft vs Young WT Ctr
RPSA	2.47061e-08	6.0468e-07	0.196149	Young WT Isograft vs Young WT Ctr
RPL29	2.52236e-08	6.15834e-07	0.217568	Young WT Isograft vs Young WT Ctr
TXN	2.52627e-08	6.15834e-07	0.262481	Young WT Isograft vs Young WT Ctr
AF117829.1	2.59632e-08	6.31651e-07	-0.152795	Young WT Isograft vs Young WT Ctr
RPL6	2.76529e-08	6.71422e-07	0.206995	Young WT Isograft vs Young WT Ctr
TRIM33	2.82921e-08	6.85579e-07	-0.153258	Young WT Isograft vs Young WT Ctr
SMDT1	2.86403e-08	6.92641e-07	0.232869	Young WT Isograft vs Young WT Ctr
NSG2	3.02067e-08	7.2621e-07	0.251174	Young WT Isograft vs Young WT Ctr
EPC1	3.02027e-08	7.2621e-07	-0.203903	Young WT Isograft vs Young WT Ctr
DDX1	3.04026e-08	7.29483e-07	0.223584	Young WT Isograft vs Young WT Ctr
FARP2	3.1909e-08	7.62631e-07	-0.186977	Young WT Isograft vs Young WT Ctr
C1QBP	3.18882e-08	7.62631e-07	0.253695	Young WT Isograft vs Young WT Ctr
CIAO2B	3.42133e-08	8.14516e-07	0.227619	Young WT Isograft vs Young WT Ctr
CPLANE1	3.43027e-08	8.15056e-07	-0.180769	Young WT Isograft vs Young WT Ctr
CREBZF	3.43974e-08	8.1572e-07	-0.164409	Young WT Isograft vs Young WT Ctr
GCSH	3.94008e-08	9.32561e-07	0.26807	Young WT Isograft vs Young WT Ctr
PCDH9	3.96297e-08	9.36165e-07	-0.172741	Young WT Isograft vs Young WT Ctr
TMEM50A	4.13038e-08	9.7383e-07	0.242064	Young WT Isograft vs Young WT Ctr
ASIC4	4.19173e-08	9.86388e-07	-0.153687	Young WT Isograft vs Young WT Ctr
SNHG25	4.6932e-08	1.10016e-06	0.159113	Young WT Isograft vs Young WT Ctr
DDHD1	5.13306e-08	1.20096e-06	-0.174399	Young WT Isograft vs Young WT Ctr
SOX6	5.19962e-08	1.21421e-06	-0.192617	Young WT Isograft vs Young WT Ctr
APLP2	5.28708e-08	1.23227e-06	0.234735	Young WT Isograft vs Young WT Ctr
ATP5F1C	5.55348e-08	1.2919e-06	0.270178	Young WT Isograft vs Young WT Ctr
NDUFS6	5.73574e-08	1.32923e-06	0.245775	Young WT Isograft vs Young WT Ctr
CD9	5.72628e-08	1.32923e-06	0.244009	Young WT Isograft vs Young WT Ctr
HES5	5.93117e-08	1.36933e-06	0.283577	Young WT Isograft vs Young WT Ctr
ROMO1	5.94434e-08	1.36978e-06	0.264247	Young WT Isograft vs Young WT Ctr
GATAD1	6.10417e-08	1.40396e-06	-0.179526	Young WT Isograft vs Young WT Ctr
CHGB	6.25967e-08	1.43702e-06	0.1729	Young WT Isograft vs Young WT Ctr
STAG2	6.42003e-08	1.47107e-06	0.173438	Young WT Isograft vs Young WT Ctr
PRDX4	6.73837e-08	1.54112e-06	0.192158	Young WT Isograft vs Young WT Ctr
GADD45B	7.01369e-08	1.60109e-06	0.177931	Young WT Isograft vs Young WT Ctr
AL391807.1	7.15348e-08	1.62995e-06	-0.20357	Young WT Isograft vs Young WT Ctr
PTMA	7.24537e-08	1.64781e-06	0.187487	Young WT Isograft vs Young WT Ctr
PIAS2	7.88322e-08	1.78623e-06	-0.173062	Young WT Isograft vs Young WT Ctr
SF3B6	8.22634e-08	1.85708e-06	0.257257	Young WT Isograft vs Young WT Ctr
PRDX5	8.46616e-08	1.9077e-06	0.256323	Young WT Isograft vs Young WT Ctr
CASC9	8.64473e-08	1.94077e-06	-0.158561	Young WT Isograft vs Young WT Ctr
OAZ1	8.95038e-08	2.00203e-06	0.21121	Young WT Isograft vs Young WT Ctr
RWDD1	9.08313e-08	2.02801e-06	0.236159	Young WT Isograft vs Young WT Ctr
UPF3A	9.29168e-08	2.07079e-06	-0.197036	Young WT Isograft vs Young WT Ctr
UBR3	9.38182e-08	2.08707e-06	-0.157437	Young WT Isograft vs Young WT Ctr
STMN4	9.53512e-08	2.11732e-06	0.199575	Young WT Isograft vs Young WT Ctr
SNX22	1.07229e-07	2.37675e-06	-0.190715	Young WT Isograft vs Young WT Ctr
PRXL2A	1.20971e-07	2.67649e-06	0.191007	Young WT Isograft vs Young WT Ctr
ETV1	1.29791e-07	2.86125e-06	0.218609	Young WT Isograft vs Young WT Ctr
BICD1	1.31117e-07	2.88529e-06	-0.164365	Young WT Isograft vs Young WT Ctr
SELENOT	1.33943e-07	2.94216e-06	0.236707	Young WT Isograft vs Young WT Ctr
HSPE1	1.36138e-07	2.98502e-06	-0.164347	Young WT Isograft vs Young WT Ctr
AP2S1	1.36935e-07	2.9971e-06	0.198474	Young WT Isograft vs Young WT Ctr
SUGP2	1.38397e-07	3.02368e-06	-0.195325	Young WT Isograft vs Young WT Ctr
RPL22	1.42824e-07	3.11483e-06	0.238809	Young WT Isograft vs Young WT Ctr
UBR5	1.54344e-07	3.34813e-06	-0.163544	Young WT Isograft vs Young WT Ctr
DHRS7	1.54274e-07	3.34813e-06	0.232782	Young WT Isograft vs Young WT Ctr
NENF	1.58992e-07	3.44286e-06	0.256353	Young WT Isograft vs Young WT Ctr
ANKRD36C	1.60072e-07	3.4601e-06	-0.201427	Young WT Isograft vs Young WT Ctr
CLSTN1	1.64228e-07	3.53742e-06	0.227585	Young WT Isograft vs Young WT Ctr
RBM6	1.65394e-07	3.55625e-06	-0.190919	Young WT Isograft vs Young WT Ctr
SEPTIN2	1.7261e-07	3.69131e-06	0.166566	Young WT Isograft vs Young WT Ctr
OGT	1.74143e-07	3.71171e-06	-0.162177	Young WT Isograft vs Young WT Ctr
NLGN3	1.86576e-07	3.95598e-06	0.197813	Young WT Isograft vs Young WT Ctr
ATP5MC3	1.8731e-07	3.96466e-06	0.236525	Young WT Isograft vs Young WT Ctr
RBM39	1.90003e-07	4.01473e-06	-0.170218	Young WT Isograft vs Young WT Ctr
SETD5	2.11595e-07	4.44786e-06	-0.19157	Young WT Isograft vs Young WT Ctr
ZFYVE16	2.14352e-07	4.49807e-06	-0.197871	Young WT Isograft vs Young WT Ctr
MPC1	2.18632e-07	4.57218e-06	0.224253	Young WT Isograft vs Young WT Ctr
FAM177A1	2.19801e-07	4.58877e-06	0.222499	Young WT Isograft vs Young WT Ctr
MYL12B	2.22672e-07	4.64078e-06	0.260056	Young WT Isograft vs Young WT Ctr
PPP1R9A	2.4915e-07	5.1574e-06	-0.191759	Young WT Isograft vs Young WT Ctr
SLC25A6	2.53701e-07	5.24272e-06	0.18005	Young WT Isograft vs Young WT Ctr
CLTC	2.59585e-07	5.35525e-06	0.217482	Young WT Isograft vs Young WT Ctr
MICOS10	2.67387e-07	5.49763e-06	0.227754	Young WT Isograft vs Young WT Ctr
RBM3	2.6867e-07	5.51474e-06	-0.180876	Young WT Isograft vs Young WT Ctr
EDF1	2.74191e-07	5.61862e-06	0.213827	Young WT Isograft vs Young WT Ctr
TOMM20	2.78701e-07	5.69193e-06	0.220818	Young WT Isograft vs Young WT Ctr
USP24	2.79679e-07	5.70238e-06	-0.196909	Young WT Isograft vs Young WT Ctr
TMEM160	2.85277e-07	5.80682e-06	0.190578	Young WT Isograft vs Young WT Ctr
TMSB10	3.09035e-07	6.27994e-06	0.283874	Young WT Isograft vs Young WT Ctr
SLC6A1	3.43985e-07	6.96699e-06	-0.175959	Young WT Isograft vs Young WT Ctr
RAB14	3.45999e-07	6.98461e-06	0.217128	Young WT Isograft vs Young WT Ctr
USP11	3.57657e-07	7.20802e-06	-0.189596	Young WT Isograft vs Young WT Ctr
PRRX1	3.68626e-07	7.41685e-06	-0.199196	Young WT Isograft vs Young WT Ctr
SCARB2	3.98961e-07	8.00084e-06	0.182912	Young WT Isograft vs Young WT Ctr
LUC7L	4.02677e-07	8.06211e-06	-0.177556	Young WT Isograft vs Young WT Ctr
DPM3	4.07552e-07	8.14636e-06	0.179022	Young WT Isograft vs Young WT Ctr
SEM1	4.12593e-07	8.23366e-06	0.23216	Young WT Isograft vs Young WT Ctr
HSPA13	4.1995e-07	8.36679e-06	0.200115	Young WT Isograft vs Young WT Ctr
NEDD8	4.24791e-07	8.44947e-06	0.198189	Young WT Isograft vs Young WT Ctr
POLR2L	4.32362e-07	8.58607e-06	0.258662	Young WT Isograft vs Young WT Ctr
ARF5	4.337e-07	8.59866e-06	0.214729	Young WT Isograft vs Young WT Ctr
RPL14	4.46972e-07	8.83313e-06	0.162698	Young WT Isograft vs Young WT Ctr
OSTC	4.50759e-07	8.89356e-06	0.178013	Young WT Isograft vs Young WT Ctr
HNRNPM	4.66827e-07	9.19574e-06	0.226236	Young WT Isograft vs Young WT Ctr
NASP	5.73597e-07	1.12086e-05	-0.199915	Young WT Isograft vs Young WT Ctr
TMEM14B	5.98262e-07	1.16532e-05	0.208203	Young WT Isograft vs Young WT Ctr
NDUFB8	6.14727e-07	1.19549e-05	0.193641	Young WT Isograft vs Young WT Ctr
TSPAN6	6.28862e-07	1.21909e-05	0.210632	Young WT Isograft vs Young WT Ctr
GON4L	6.34571e-07	1.22627e-05	-0.154218	Young WT Isograft vs Young WT Ctr
TCEAL3	6.37252e-07	1.2295e-05	0.248475	Young WT Isograft vs Young WT Ctr
SMC3	6.76658e-07	1.30142e-05	0.192718	Young WT Isograft vs Young WT Ctr
SNRPF	6.88704e-07	1.32251e-05	0.232751	Young WT Isograft vs Young WT Ctr
CHRM3	7.0047e-07	1.34299e-05	-0.175793	Young WT Isograft vs Young WT Ctr
EIF3K	7.3269e-07	1.40037e-05	0.223436	Young WT Isograft vs Young WT Ctr
NACA	7.34314e-07	1.40128e-05	0.180496	Young WT Isograft vs Young WT Ctr
NDUFB7	7.39639e-07	1.40704e-05	0.240616	Young WT Isograft vs Young WT Ctr
SULF2	7.89271e-07	1.49216e-05	0.209678	Young WT Isograft vs Young WT Ctr
AGAP1	8.10576e-07	1.52771e-05	-0.196911	Young WT Isograft vs Young WT Ctr
MICOS13	8.7976e-07	1.653e-05	0.198371	Young WT Isograft vs Young WT Ctr
MZT2B	8.85624e-07	1.65932e-05	0.209852	Young WT Isograft vs Young WT Ctr
CLASP2	9.65705e-07	1.79515e-05	-0.180989	Young WT Isograft vs Young WT Ctr
KANK1	9.8368e-07	1.82579e-05	-0.169171	Young WT Isograft vs Young WT Ctr
RHOB	9.87972e-07	1.83097e-05	-0.198221	Young WT Isograft vs Young WT Ctr
NDUFB10	1.02589e-06	1.89549e-05	0.229653	Young WT Isograft vs Young WT Ctr
SSR2	1.05988e-06	1.94741e-05	0.168748	Young WT Isograft vs Young WT Ctr
VDAC1	1.05998e-06	1.94741e-05	0.251737	Young WT Isograft vs Young WT Ctr
DYNC1LI2	1.06037e-06	1.94741e-05	-0.18463	Young WT Isograft vs Young WT Ctr
ATP6V0E2	1.09327e-06	2.00182e-05	0.193838	Young WT Isograft vs Young WT Ctr
PSMA1	1.13402e-06	2.06406e-05	0.16151	Young WT Isograft vs Young WT Ctr
SERINC1	1.16037e-06	2.10886e-05	0.180651	Young WT Isograft vs Young WT Ctr
CFL2	1.17879e-06	2.136e-05	0.163687	Young WT Isograft vs Young WT Ctr
EVL	1.22975e-06	2.21845e-05	-0.16434	Young WT Isograft vs Young WT Ctr
TMEM147	1.2465e-06	2.24204e-05	0.191596	Young WT Isograft vs Young WT Ctr
KANSL1	1.26408e-06	2.27032e-05	-0.167566	Young WT Isograft vs Young WT Ctr
ADGRB3	1.2882e-06	2.31024e-05	-0.156155	Young WT Isograft vs Young WT Ctr
H2AZ1	1.31821e-06	2.35715e-05	0.168708	Young WT Isograft vs Young WT Ctr
PHLDA1	1.40796e-06	2.49934e-05	0.170358	Young WT Isograft vs Young WT Ctr
SFSWAP	1.41577e-06	2.50955e-05	-0.15564	Young WT Isograft vs Young WT Ctr
UBE2G2	1.43733e-06	2.5412e-05	-0.154268	Young WT Isograft vs Young WT Ctr
CALM3	1.45201e-06	2.56263e-05	0.228803	Young WT Isograft vs Young WT Ctr
RAB10	1.48442e-06	2.61606e-05	0.218945	Young WT Isograft vs Young WT Ctr
TTC14	1.50674e-06	2.64774e-05	-0.173987	Young WT Isograft vs Young WT Ctr
GOLGA4	1.55058e-06	2.72086e-05	-0.181354	Young WT Isograft vs Young WT Ctr
NDUFB3	1.56043e-06	2.73422e-05	0.224361	Young WT Isograft vs Young WT Ctr
GOLGA8B	1.6283e-06	2.84907e-05	-0.173072	Young WT Isograft vs Young WT Ctr
COPZ1	1.64316e-06	2.87095e-05	0.159432	Young WT Isograft vs Young WT Ctr
DYNLT1	1.66451e-06	2.90409e-05	0.213777	Young WT Isograft vs Young WT Ctr
LINGO1	1.68032e-06	2.92749e-05	0.185085	Young WT Isograft vs Young WT Ctr
PPT1	1.68885e-06	2.93543e-05	0.15227	Young WT Isograft vs Young WT Ctr
EIF3J	1.70166e-06	2.95205e-05	0.191233	Young WT Isograft vs Young WT Ctr
POLR2K	1.84465e-06	3.18272e-05	0.154162	Young WT Isograft vs Young WT Ctr
TOP1	1.85492e-06	3.19522e-05	0.200067	Young WT Isograft vs Young WT Ctr
VCAN	2.0069e-06	3.4473e-05	-0.180058	Young WT Isograft vs Young WT Ctr
KCNJ16	2.01682e-06	3.45462e-05	0.176284	Young WT Isograft vs Young WT Ctr
PFDN2	2.12582e-06	3.61597e-05	0.228366	Young WT Isograft vs Young WT Ctr
MMGT1	2.22112e-06	3.75713e-05	0.15953	Young WT Isograft vs Young WT Ctr
S100A13	2.42854e-06	4.09665e-05	0.166855	Young WT Isograft vs Young WT Ctr
CXADR	2.45642e-06	4.1363e-05	0.194578	Young WT Isograft vs Young WT Ctr
SPCS3	2.47502e-06	4.15709e-05	0.198555	Young WT Isograft vs Young WT Ctr
RAB31	2.47798e-06	4.15709e-05	0.231139	Young WT Isograft vs Young WT Ctr
ERGIC2	2.52426e-06	4.22312e-05	0.160619	Young WT Isograft vs Young WT Ctr
DDOST	2.63319e-06	4.38329e-05	0.183599	Young WT Isograft vs Young WT Ctr
TMEM14C	2.63435e-06	4.38329e-05	0.190633	Young WT Isograft vs Young WT Ctr
TANC2	2.6311e-06	4.38329e-05	-0.178063	Young WT Isograft vs Young WT Ctr
MT-ND3	2.6591e-06	4.41845e-05	-0.153505	Young WT Isograft vs Young WT Ctr
CCNL1	2.67961e-06	4.44647e-05	-0.163291	Young WT Isograft vs Young WT Ctr
CBX5	2.81698e-06	4.65546e-05	0.183444	Young WT Isograft vs Young WT Ctr
CLTA	2.8772e-06	4.74854e-05	0.215234	Young WT Isograft vs Young WT Ctr
UBE2D3	2.9737e-06	4.89458e-05	-0.160432	Young WT Isograft vs Young WT Ctr
SLC1A1	3.11609e-06	5.07423e-05	0.166385	Young WT Isograft vs Young WT Ctr
MTRNR2L8	3.16312e-06	5.14397e-05	0.166563	Young WT Isograft vs Young WT Ctr
ATP5MC1	3.29258e-06	5.33319e-05	0.210643	Young WT Isograft vs Young WT Ctr
FUNDC1	3.35655e-06	5.42961e-05	0.15149	Young WT Isograft vs Young WT Ctr
SERPINB6	3.44962e-06	5.57278e-05	-0.153032	Young WT Isograft vs Young WT Ctr
EIF4G3	3.6225e-06	5.82894e-05	-0.176195	Young WT Isograft vs Young WT Ctr
SRP9	3.8825e-06	6.21454e-05	0.215731	Young WT Isograft vs Young WT Ctr
RSRP1	3.94298e-06	6.27451e-05	-0.185077	Young WT Isograft vs Young WT Ctr
SF3B5	3.94451e-06	6.27451e-05	0.211865	Young WT Isograft vs Young WT Ctr
ZNF462	3.9912e-06	6.33046e-05	-0.179602	Young WT Isograft vs Young WT Ctr
ERP29	4.24167e-06	6.70162e-05	0.160842	Young WT Isograft vs Young WT Ctr
RALGAPA1	5.04976e-06	7.87647e-05	-0.162256	Young WT Isograft vs Young WT Ctr
CALCRL	5.09146e-06	7.93138e-05	0.190327	Young WT Isograft vs Young WT Ctr
PPA1	5.1231e-06	7.97049e-05	0.210793	Young WT Isograft vs Young WT Ctr
BTF3	5.14721e-06	7.99782e-05	0.209654	Young WT Isograft vs Young WT Ctr
ATOX1	5.50699e-06	8.49202e-05	0.230733	Young WT Isograft vs Young WT Ctr
CCT5	5.67272e-06	8.72556e-05	0.165219	Young WT Isograft vs Young WT Ctr
TMEM167A	5.75075e-06	8.81229e-05	0.199241	Young WT Isograft vs Young WT Ctr
PCDH15	5.80925e-06	8.87965e-05	-0.182228	Young WT Isograft vs Young WT Ctr
RPL31	6.07571e-06	9.26375e-05	0.186425	Young WT Isograft vs Young WT Ctr
CHD9	6.12587e-06	9.31697e-05	-0.15775	Young WT Isograft vs Young WT Ctr
PJA2	6.18928e-06	9.4017e-05	0.168667	Young WT Isograft vs Young WT Ctr
NME1	6.37135e-06	9.6423e-05	0.163091	Young WT Isograft vs Young WT Ctr
SAP18	6.38668e-06	9.65353e-05	0.157445	Young WT Isograft vs Young WT Ctr
ATP1B3	6.61207e-06	9.95724e-05	0.15312	Young WT Isograft vs Young WT Ctr
NAV1	6.93154e-06	0.00010349	-0.173744	Young WT Isograft vs Young WT Ctr
CACYBP	7.48965e-06	0.00011083	-0.162415	Young WT Isograft vs Young WT Ctr
CREB5	7.58433e-06	0.000112004	-0.172335	Young WT Isograft vs Young WT Ctr
SREK1	7.83768e-06	0.000115327	-0.172114	Young WT Isograft vs Young WT Ctr
NDUFB9	8.00319e-06	0.000117339	0.200648	Young WT Isograft vs Young WT Ctr
GNG3	8.04652e-06	0.000117832	0.232707	Young WT Isograft vs Young WT Ctr
TXNL4A	8.22766e-06	0.000120341	0.155732	Young WT Isograft vs Young WT Ctr
ADGRG1	8.67546e-06	0.000126135	0.195193	Young WT Isograft vs Young WT Ctr
LAMTOR5	8.84219e-06	0.000128251	0.182337	Young WT Isograft vs Young WT Ctr
POLR2J	8.85247e-06	0.000128251	0.212489	Young WT Isograft vs Young WT Ctr
BRD2	9.63291e-06	0.000138622	-0.177703	Young WT Isograft vs Young WT Ctr
ATP5F1D	9.98744e-06	0.000142997	0.193402	Young WT Isograft vs Young WT Ctr
ELAVL3	1.00205e-05	0.000143302	-0.184184	Young WT Isograft vs Young WT Ctr
IFI27L2	1.07047e-05	0.000151315	0.225364	Young WT Isograft vs Young WT Ctr
C19orf53	1.08403e-05	0.000153055	0.160564	Young WT Isograft vs Young WT Ctr
ATRX	1.12702e-05	0.000158575	-0.187603	Young WT Isograft vs Young WT Ctr
JUND	1.1371e-05	0.000159809	0.174351	Young WT Isograft vs Young WT Ctr
AZIN1	1.13988e-05	0.000160015	0.150469	Young WT Isograft vs Young WT Ctr
NUP42	1.25961e-05	0.000174814	0.170145	Young WT Isograft vs Young WT Ctr
CCDC28B	1.28224e-05	0.000177752	0.175475	Young WT Isograft vs Young WT Ctr
SOX8	1.2915e-05	0.000178631	0.153843	Young WT Isograft vs Young WT Ctr
ATRAID	1.30907e-05	0.000180651	0.174984	Young WT Isograft vs Young WT Ctr
ARPP19	1.33369e-05	0.000183842	0.211346	Young WT Isograft vs Young WT Ctr
BAZ2B	1.34703e-05	0.000185262	-0.164005	Young WT Isograft vs Young WT Ctr
PSMB3	1.36986e-05	0.000187979	0.155206	Young WT Isograft vs Young WT Ctr
NDUFS8	1.41044e-05	0.000192682	0.152857	Young WT Isograft vs Young WT Ctr
TCEAL8	1.47074e-05	0.000200023	0.176646	Young WT Isograft vs Young WT Ctr
RAN	1.52015e-05	0.000206133	0.171534	Young WT Isograft vs Young WT Ctr
TBCB	1.52072e-05	0.000206133	0.165087	Young WT Isograft vs Young WT Ctr
TBCA	1.54257e-05	0.000208862	0.206546	Young WT Isograft vs Young WT Ctr
WDR45B	1.54905e-05	0.000209508	0.169561	Young WT Isograft vs Young WT Ctr
DNAJA2	1.62331e-05	0.000218824	0.158136	Young WT Isograft vs Young WT Ctr
BCLAF1	1.82716e-05	0.000243881	-0.170298	Young WT Isograft vs Young WT Ctr
CEROX1	1.83712e-05	0.000244943	-0.186787	Young WT Isograft vs Young WT Ctr
DHX36	1.85117e-05	0.000246546	-0.166745	Young WT Isograft vs Young WT Ctr
MIR503HG	1.9448e-05	0.000258173	-0.15039	Young WT Isograft vs Young WT Ctr
CHD7	1.95886e-05	0.000259003	-0.175465	Young WT Isograft vs Young WT Ctr
SELENOW	1.95954e-05	0.000259003	0.170197	Young WT Isograft vs Young WT Ctr
ASH1L	1.99459e-05	0.000263066	-0.169678	Young WT Isograft vs Young WT Ctr
TMOD1	2.03799e-05	0.000267634	0.160184	Young WT Isograft vs Young WT Ctr
G3BP1	2.057e-05	0.000269262	-0.158632	Young WT Isograft vs Young WT Ctr
DRAP1	2.10268e-05	0.000274653	0.196052	Young WT Isograft vs Young WT Ctr
CCDC47	2.18868e-05	0.000284668	0.166252	Young WT Isograft vs Young WT Ctr
SH3BGRL	2.23167e-05	0.000289028	0.198167	Young WT Isograft vs Young WT Ctr
SNRPE	2.48915e-05	0.000318324	0.189937	Young WT Isograft vs Young WT Ctr
CALD1	2.58794e-05	0.000330612	-0.150998	Young WT Isograft vs Young WT Ctr
PLEKHH2	3.26012e-05	0.0004067	-0.174639	Young WT Isograft vs Young WT Ctr
MRPL57	3.37022e-05	0.000418297	0.163116	Young WT Isograft vs Young WT Ctr
NARS1	3.42529e-05	0.000424271	0.173135	Young WT Isograft vs Young WT Ctr
MRPL52	3.43326e-05	0.000424827	0.178661	Young WT Isograft vs Young WT Ctr
PDCD5	3.50327e-05	0.000432613	0.192559	Young WT Isograft vs Young WT Ctr
AURKAIP1	3.81108e-05	0.000464982	0.175199	Young WT Isograft vs Young WT Ctr
PPDPF	3.8199e-05	0.000465593	0.172678	Young WT Isograft vs Young WT Ctr
BRK1	3.84585e-05	0.000467822	0.180133	Young WT Isograft vs Young WT Ctr
ATP6V1G1	3.8889e-05	0.000472588	0.191778	Young WT Isograft vs Young WT Ctr
TMEM30A	4.4118e-05	0.000528766	0.17331	Young WT Isograft vs Young WT Ctr
MTPN	4.61064e-05	0.000548294	0.207895	Young WT Isograft vs Young WT Ctr
CTNND2	4.63528e-05	0.000550152	-0.151408	Young WT Isograft vs Young WT Ctr
PSMB2	4.85552e-05	0.000572952	0.176193	Young WT Isograft vs Young WT Ctr
MAP4K5	5.33538e-05	0.000624147	-0.155774	Young WT Isograft vs Young WT Ctr
GLRX5	5.37425e-05	0.000628093	0.191372	Young WT Isograft vs Young WT Ctr
HIF1A	5.49644e-05	0.000639315	0.166757	Young WT Isograft vs Young WT Ctr
NDUFA8	5.68108e-05	0.000658908	0.154587	Young WT Isograft vs Young WT Ctr
PRELID1	5.70913e-05	0.000661534	0.176265	Young WT Isograft vs Young WT Ctr
COPE	5.82414e-05	0.00067422	0.159215	Young WT Isograft vs Young WT Ctr
CNN3	6.00005e-05	0.000692615	0.152195	Young WT Isograft vs Young WT Ctr
SNRPG	6.17412e-05	0.000708482	0.202782	Young WT Isograft vs Young WT Ctr
PKIA	7.38314e-05	0.000828771	0.181228	Young WT Isograft vs Young WT Ctr
PSAP	8.04075e-05	0.000890314	0.157473	Young WT Isograft vs Young WT Ctr
ASAH1	8.64849e-05	0.000955009	0.178845	Young WT Isograft vs Young WT Ctr
CACNG7	8.85874e-05	0.000975947	0.150494	Young WT Isograft vs Young WT Ctr
TM9SF2	9.185e-05	0.00100697	0.154401	Young WT Isograft vs Young WT Ctr
UBE3A	9.60801e-05	0.0010449	-0.15264	Young WT Isograft vs Young WT Ctr
LINC00511	0.000101388	0.00109289	-0.150492	Young WT Isograft vs Young WT Ctr
SET	0.000101878	0.00109624	0.166389	Young WT Isograft vs Young WT Ctr
MAP1B	0.000105842	0.00113291	-0.158253	Young WT Isograft vs Young WT Ctr
BNIP3	0.000112551	0.00119425	0.177649	Young WT Isograft vs Young WT Ctr
AC010642.2	0.000112809	0.00119491	0.159703	Young WT Isograft vs Young WT Ctr
NPAS3	0.000117626	0.0012331	-0.153712	Young WT Isograft vs Young WT Ctr
THRA	0.00012825	0.00132739	0.159126	Young WT Isograft vs Young WT Ctr
NTRK2	0.000129398	0.00133814	0.170585	Young WT Isograft vs Young WT Ctr
DCTN3	0.000130844	0.0013508	0.168063	Young WT Isograft vs Young WT Ctr
RPL13A	0.000131709	0.00135739	0.180076	Young WT Isograft vs Young WT Ctr
NFE2L2	0.000141716	0.00144957	0.175171	Young WT Isograft vs Young WT Ctr
C2orf80	0.000145176	0.00147993	0.168051	Young WT Isograft vs Young WT Ctr
EIF1B	0.000145291	0.00147993	0.157469	Young WT Isograft vs Young WT Ctr
ARID4B	0.000146008	0.001486	-0.158617	Young WT Isograft vs Young WT Ctr
RPS27L	0.000153624	0.00155059	0.160464	Young WT Isograft vs Young WT Ctr
SNRPD2	0.000162059	0.00162697	0.166913	Young WT Isograft vs Young WT Ctr
EIF1AX	0.000169679	0.00169443	0.18599	Young WT Isograft vs Young WT Ctr
PHPT1	0.000173582	0.00172776	0.165434	Young WT Isograft vs Young WT Ctr
SNRPD1	0.000177903	0.00176215	0.157027	Young WT Isograft vs Young WT Ctr
ATP1A1	0.000201887	0.0019678	0.151725	Young WT Isograft vs Young WT Ctr
DDIT3	0.000213517	0.00205815	0.150761	Young WT Isograft vs Young WT Ctr
TLE5	0.000238108	0.00226128	0.156573	Young WT Isograft vs Young WT Ctr
VPS28	0.000238933	0.00226736	0.165949	Young WT Isograft vs Young WT Ctr
PFDN1	0.000239141	0.00226757	0.153288	Young WT Isograft vs Young WT Ctr
C4orf3	0.000253975	0.00239521	0.174724	Young WT Isograft vs Young WT Ctr
RBX1	0.000256793	0.00241992	0.182938	Young WT Isograft vs Young WT Ctr
XRCC5	0.000271684	0.00253869	0.161966	Young WT Isograft vs Young WT Ctr
SSBP1	0.000274417	0.00256032	0.158026	Young WT Isograft vs Young WT Ctr
RNF7	0.000275434	0.00256393	0.162532	Young WT Isograft vs Young WT Ctr
HACD3	0.000280337	0.00260362	0.16618	Young WT Isograft vs Young WT Ctr
MAP1LC3B	0.000321952	0.00293214	0.17664	Young WT Isograft vs Young WT Ctr
MRPL51	0.000361136	0.00324544	0.151615	Young WT Isograft vs Young WT Ctr
PHF6	0.000367423	0.00328742	0.160093	Young WT Isograft vs Young WT Ctr
TMEM9B	0.000372458	0.00332363	0.161185	Young WT Isograft vs Young WT Ctr
NDUFS4	0.000403011	0.00354099	0.157586	Young WT Isograft vs Young WT Ctr
CHMP2A	0.000405103	0.00355681	0.17569	Young WT Isograft vs Young WT Ctr
RHOA	0.000411276	0.00359293	0.167005	Young WT Isograft vs Young WT Ctr
ARL4A	0.000473358	0.00402866	0.163376	Young WT Isograft vs Young WT Ctr
SSB	0.00047619	0.00404712	0.158371	Young WT Isograft vs Young WT Ctr
NDUFA5	0.000501727	0.00420117	0.154741	Young WT Isograft vs Young WT Ctr
PSMB7	0.000504121	0.0042111	0.154437	Young WT Isograft vs Young WT Ctr
GPX1	0.00052153	0.00431827	0.150937	Young WT Isograft vs Young WT Ctr
ATXN7L3B	0.000523759	0.00433085	0.166072	Young WT Isograft vs Young WT Ctr
NDUFA12	0.000606721	0.00492024	0.154456	Young WT Isograft vs Young WT Ctr
HDDC2	0.000638429	0.00513645	0.15377	Young WT Isograft vs Young WT Ctr
TSC22D4	0.000692694	0.00546857	0.159684	Young WT Isograft vs Young WT Ctr
CCDC85B	0.000826241	0.00629892	0.155957	Young WT Isograft vs Young WT Ctr
ARPC5	0.000925854	0.00690742	0.153163	Young WT Isograft vs Young WT Ctr
NAA38	0.000983395	0.0072307	0.158049	Young WT Isograft vs Young WT Ctr
PTGES3	0.0010767	0.00775795	0.159032	Young WT Isograft vs Young WT Ctr
TCEA1	0.00123381	0.00870004	0.153046	Young WT Isograft vs Young WT Ctr
ZFP36L2	0.00127432	0.00894443	0.173021	Young WT Isograft vs Young WT Ctr
BMERB1	0.001325	0.00924169	0.150421	Young WT Isograft vs Young WT Ctr
RSL24D1	0.002133	0.0135679	0.16336	Young WT Isograft vs Young WT Ctr
VBP1	0.00642804	0.0318999	0.15041	Young WT Isograft vs Young WT Ctr

## Sheet: Aged WT Isograft vs Aged WT Ctr
Gene	PVal	FDR	Log2FC	Comparison
COL20A1	4.60403e-174	5.6229e-170	-0.864834	Aged WT Isograft vs Aged WT Ctr
PCDHGB6	2.11668e-140	8.617e-137	1.03743	Aged WT Isograft vs Aged WT Ctr
HBD	1.42029e-136	4.3365e-133	0.865321	Aged WT Isograft vs Aged WT Ctr
COL9A1	6.53088e-129	1.59523e-125	-0.709045	Aged WT Isograft vs Aged WT Ctr
HSPA1B	1.25685e-115	2.55833e-112	-0.857874	Aged WT Isograft vs Aged WT Ctr
TCEAL7	6.92577e-103	1.20835e-99	0.764414	Aged WT Isograft vs Aged WT Ctr
GOLGA8A	3.84715e-100	5.87316e-97	-0.607049	Aged WT Isograft vs Aged WT Ctr
AL627171.2	1.24288e-96	1.68659e-93	0.764181	Aged WT Isograft vs Aged WT Ctr
SNRNP70	1.5177e-91	1.85356e-88	-0.578105	Aged WT Isograft vs Aged WT Ctr
COL9A3	2.7186e-88	3.01839e-85	-0.565763	Aged WT Isograft vs Aged WT Ctr
PLCG2	8.5162e-88	8.66736e-85	0.661601	Aged WT Isograft vs Aged WT Ctr
BTG2	2.38661e-85	2.24213e-82	0.662751	Aged WT Isograft vs Aged WT Ctr
SPARCL1	3.09034e-75	2.69588e-72	0.771345	Aged WT Isograft vs Aged WT Ctr
DBI	1.79992e-72	1.46549e-69	0.707549	Aged WT Isograft vs Aged WT Ctr
PCDHGA10	3.70661e-66	2.8293e-63	-0.329312	Aged WT Isograft vs Aged WT Ctr
JUNB	1.6482e-65	1.18409e-62	0.816343	Aged WT Isograft vs Aged WT Ctr
FOS	9.43184e-64	6.3995e-61	0.820624	Aged WT Isograft vs Aged WT Ctr
MT3	2.92948e-63	1.88304e-60	0.699622	Aged WT Isograft vs Aged WT Ctr
APOE	4.18187e-63	2.55366e-60	0.814377	Aged WT Isograft vs Aged WT Ctr
DNAJB1	7.08529e-63	4.1206e-60	-0.554957	Aged WT Isograft vs Aged WT Ctr
SCN1A	1.84241e-62	1.02279e-59	-0.506155	Aged WT Isograft vs Aged WT Ctr
CD63	3.42965e-59	1.82115e-56	0.412565	Aged WT Isograft vs Aged WT Ctr
GADD45B	6.47437e-59	3.29464e-56	0.411572	Aged WT Isograft vs Aged WT Ctr
HSP90AA1	2.82264e-58	1.37892e-55	-0.416568	Aged WT Isograft vs Aged WT Ctr
COL16A1	4.65134e-58	2.18488e-55	-0.352638	Aged WT Isograft vs Aged WT Ctr
GPM6A	2.21348e-57	1.00123e-54	0.321289	Aged WT Isograft vs Aged WT Ctr
BEX3	1.11234e-56	4.85178e-54	0.39488	Aged WT Isograft vs Aged WT Ctr
IER2	1.26551e-56	5.32953e-54	0.737086	Aged WT Isograft vs Aged WT Ctr
ACAP3	1.76593e-56	7.18911e-54	-0.432033	Aged WT Isograft vs Aged WT Ctr
ANKRD36C	5.33419e-55	2.1015e-52	-0.434236	Aged WT Isograft vs Aged WT Ctr
PTN	8.01163e-55	3.05769e-52	0.391761	Aged WT Isograft vs Aged WT Ctr
DDX17	2.83572e-54	1.04948e-51	-0.391739	Aged WT Isograft vs Aged WT Ctr
GRIA2	1.77617e-53	6.38012e-51	-0.284302	Aged WT Isograft vs Aged WT Ctr
MACF1	2.82074e-53	9.84277e-51	-0.466201	Aged WT Isograft vs Aged WT Ctr
RAMP1	3.32469e-53	1.1279e-50	0.572189	Aged WT Isograft vs Aged WT Ctr
FABP7	2.30428e-52	7.60598e-50	0.580033	Aged WT Isograft vs Aged WT Ctr
SRSF11	2.56566e-52	8.24591e-50	-0.429335	Aged WT Isograft vs Aged WT Ctr
H4C5	3.93865e-52	1.2334e-49	0.271342	Aged WT Isograft vs Aged WT Ctr
BEX1	1.62183e-51	4.83108e-49	0.45587	Aged WT Isograft vs Aged WT Ctr
COL9A2	2.93831e-51	8.5442e-49	-0.387922	Aged WT Isograft vs Aged WT Ctr
RPL41	1.43673e-50	4.08065e-48	0.456682	Aged WT Isograft vs Aged WT Ctr
CST3	4.21052e-50	1.16871e-47	0.668893	Aged WT Isograft vs Aged WT Ctr
COL11A1	1.33931e-49	3.63489e-47	-0.382878	Aged WT Isograft vs Aged WT Ctr
GPM6B	3.24398e-49	8.61276e-47	0.330036	Aged WT Isograft vs Aged WT Ctr
PCDH15	2.09733e-48	5.44995e-46	-0.415369	Aged WT Isograft vs Aged WT Ctr
EDIL3	2.34989e-48	5.97899e-46	-0.449155	Aged WT Isograft vs Aged WT Ctr
NR4A1	2.79576e-48	6.96829e-46	0.451747	Aged WT Isograft vs Aged WT Ctr
ACADVL	3.25647e-48	7.95424e-46	-0.32543	Aged WT Isograft vs Aged WT Ctr
CEROX1	4.48167e-48	1.07323e-45	-0.429794	Aged WT Isograft vs Aged WT Ctr
TRIO	1.57865e-47	3.7077e-45	-0.435883	Aged WT Isograft vs Aged WT Ctr
ZFP36	1.67662e-47	3.86349e-45	0.262319	Aged WT Isograft vs Aged WT Ctr
LUC7L3	2.35657e-47	5.32978e-45	-0.30981	Aged WT Isograft vs Aged WT Ctr
SELENOP	4.14174e-47	9.19692e-45	0.306643	Aged WT Isograft vs Aged WT Ctr
SOX6	4.84384e-47	1.05639e-44	-0.374463	Aged WT Isograft vs Aged WT Ctr
PTPRZ1	6.19507e-47	1.32738e-44	0.259761	Aged WT Isograft vs Aged WT Ctr
H3-3B	1.88688e-46	3.97318e-44	0.466889	Aged WT Isograft vs Aged WT Ctr
PCBP4	2.24499e-46	4.64712e-44	-0.326458	Aged WT Isograft vs Aged WT Ctr
HNRNPH1	5.71491e-46	1.16327e-43	-0.379412	Aged WT Isograft vs Aged WT Ctr
GRIA4	1.24885e-45	2.50036e-43	-0.308783	Aged WT Isograft vs Aged WT Ctr
MT-CYB	3.19735e-45	6.29825e-43	0.260657	Aged WT Isograft vs Aged WT Ctr
SFPQ	5.59797e-45	1.08085e-42	-0.344576	Aged WT Isograft vs Aged WT Ctr
GOLGA8B	5.66401e-45	1.08085e-42	-0.357432	Aged WT Isograft vs Aged WT Ctr
PCSK1N	2.11336e-43	3.97084e-41	0.2218	Aged WT Isograft vs Aged WT Ctr
S100B	3.28916e-43	6.08645e-41	0.434229	Aged WT Isograft vs Aged WT Ctr
H3-3A	5.88185e-43	1.07216e-40	0.48149	Aged WT Isograft vs Aged WT Ctr
B2M	8.59477e-43	1.54365e-40	0.399309	Aged WT Isograft vs Aged WT Ctr
C1QL1	3.85544e-42	6.82412e-40	0.586981	Aged WT Isograft vs Aged WT Ctr
SETD5	5.12548e-42	8.94249e-40	-0.358921	Aged WT Isograft vs Aged WT Ctr
MARCKS	1.36359e-41	2.34557e-39	0.375332	Aged WT Isograft vs Aged WT Ctr
SRRM2	1.74334e-41	2.95714e-39	-0.291432	Aged WT Isograft vs Aged WT Ctr
ARGLU1	1.94032e-41	3.24619e-39	-0.334487	Aged WT Isograft vs Aged WT Ctr
HSPA1A	4.85148e-40	8.00692e-38	-0.393391	Aged WT Isograft vs Aged WT Ctr
HERC2	1.2795e-39	2.08354e-37	-0.346936	Aged WT Isograft vs Aged WT Ctr
MYT1	1.45851e-39	2.34379e-37	-0.357008	Aged WT Isograft vs Aged WT Ctr
RPL37A	3.06661e-39	4.86396e-37	0.439347	Aged WT Isograft vs Aged WT Ctr
PLEKHH2	3.66509e-39	5.73869e-37	-0.375733	Aged WT Isograft vs Aged WT Ctr
MYO9B	3.86055e-39	5.96821e-37	-0.285068	Aged WT Isograft vs Aged WT Ctr
ADGRB1	4.42545e-39	6.67259e-37	-0.323974	Aged WT Isograft vs Aged WT Ctr
DST	3.29489e-38	4.90737e-36	-0.387145	Aged WT Isograft vs Aged WT Ctr
LNX1	3.59762e-38	5.2937e-36	-0.375825	Aged WT Isograft vs Aged WT Ctr
SCN9A	7.02216e-38	1.02097e-35	-0.304878	Aged WT Isograft vs Aged WT Ctr
EGR3	7.7338e-38	1.11121e-35	0.271784	Aged WT Isograft vs Aged WT Ctr
TCEAL9	1.07125e-37	1.5213e-35	0.420059	Aged WT Isograft vs Aged WT Ctr
PCDH9	1.73423e-37	2.40683e-35	-0.299276	Aged WT Isograft vs Aged WT Ctr
H2AC20	2.03988e-37	2.79922e-35	0.261149	Aged WT Isograft vs Aged WT Ctr
SRSF6	5.6048e-37	7.60571e-35	-0.302872	Aged WT Isograft vs Aged WT Ctr
TNK2	6.05917e-37	8.13193e-35	-0.344887	Aged WT Isograft vs Aged WT Ctr
CD81	1.13523e-36	1.50702e-34	0.204787	Aged WT Isograft vs Aged WT Ctr
SPG7	7.01288e-36	9.20949e-34	-0.325532	Aged WT Isograft vs Aged WT Ctr
FTL	7.62273e-36	9.90387e-34	0.456583	Aged WT Isograft vs Aged WT Ctr
FAU	1.20508e-35	1.54923e-33	0.411711	Aged WT Isograft vs Aged WT Ctr
SCRG1	2.27383e-35	2.89274e-33	0.331945	Aged WT Isograft vs Aged WT Ctr
MAP4K5	2.40738e-35	3.03107e-33	-0.320435	Aged WT Isograft vs Aged WT Ctr
NDUFA4	2.43865e-35	3.03911e-33	0.368672	Aged WT Isograft vs Aged WT Ctr
H4C3	2.88576e-35	3.55998e-33	0.618725	Aged WT Isograft vs Aged WT Ctr
COX6A1	3.37016e-35	4.11598e-33	0.420882	Aged WT Isograft vs Aged WT Ctr
PAXBP1	3.78213e-35	4.57338e-33	-0.362588	Aged WT Isograft vs Aged WT Ctr
MT-ND4L	1.63327e-34	1.9556e-32	-0.284192	Aged WT Isograft vs Aged WT Ctr
ITPR2	1.88999e-34	2.24102e-32	-0.297668	Aged WT Isograft vs Aged WT Ctr
IGSF9B	3.07713e-34	3.61356e-32	-0.287232	Aged WT Isograft vs Aged WT Ctr
LRP1B	4.46479e-34	5.14419e-32	-0.346448	Aged WT Isograft vs Aged WT Ctr
KAT2A	4.42268e-34	5.14419e-32	-0.22925	Aged WT Isograft vs Aged WT Ctr
HES5	4.53586e-34	5.17724e-32	0.516057	Aged WT Isograft vs Aged WT Ctr
RPLP1	5.08656e-34	5.75206e-32	0.459111	Aged WT Isograft vs Aged WT Ctr
RPL30	5.36224e-34	6.00817e-32	0.43639	Aged WT Isograft vs Aged WT Ctr
BPTF	6.50764e-34	7.22525e-32	-0.369849	Aged WT Isograft vs Aged WT Ctr
PPP2R3B	8.84134e-34	9.72786e-32	-0.276412	Aged WT Isograft vs Aged WT Ctr
FBXO7	9.33827e-34	1.01829e-31	-0.278523	Aged WT Isograft vs Aged WT Ctr
ARC	1.03081e-33	1.1141e-31	0.405988	Aged WT Isograft vs Aged WT Ctr
JUN	1.35195e-33	1.43577e-31	0.448926	Aged WT Isograft vs Aged WT Ctr
COX6C	1.34817e-33	1.43577e-31	0.404579	Aged WT Isograft vs Aged WT Ctr
ARL4C	1.44396e-33	1.52027e-31	0.305101	Aged WT Isograft vs Aged WT Ctr
C11orf96	2.15297e-33	2.24737e-31	0.532577	Aged WT Isograft vs Aged WT Ctr
WSB1	2.2355e-33	2.31374e-31	-0.272274	Aged WT Isograft vs Aged WT Ctr
COX7C	2.64183e-33	2.71132e-31	0.400998	Aged WT Isograft vs Aged WT Ctr
ITM2B	3.68456e-33	3.68849e-31	0.298778	Aged WT Isograft vs Aged WT Ctr
MTSS2	4.55106e-33	4.51887e-31	-0.288841	Aged WT Isograft vs Aged WT Ctr
MARCKSL1	5.05299e-33	4.97679e-31	0.412939	Aged WT Isograft vs Aged WT Ctr
TSPOAP1	5.99623e-33	5.85855e-31	-0.260879	Aged WT Isograft vs Aged WT Ctr
MARK3	8.25342e-33	7.99992e-31	-0.301697	Aged WT Isograft vs Aged WT Ctr
RPS3	8.65644e-33	8.3245e-31	0.237482	Aged WT Isograft vs Aged WT Ctr
TMEM259	1.25377e-32	1.19628e-30	-0.25284	Aged WT Isograft vs Aged WT Ctr
C4orf48	2.18992e-32	2.07329e-30	0.352216	Aged WT Isograft vs Aged WT Ctr
RPS19	2.27841e-32	2.14048e-30	0.281037	Aged WT Isograft vs Aged WT Ctr
ATF3	2.36699e-32	2.20672e-30	0.158297	Aged WT Isograft vs Aged WT Ctr
CD9	2.49551e-32	2.30891e-30	0.40378	Aged WT Isograft vs Aged WT Ctr
ZNF638	4.57416e-32	4.20032e-30	-0.327108	Aged WT Isograft vs Aged WT Ctr
FNBP4	5.52081e-32	5.03177e-30	-0.301883	Aged WT Isograft vs Aged WT Ctr
FOSB	8.65118e-32	7.82644e-30	0.221539	Aged WT Isograft vs Aged WT Ctr
RPL21	1.22617e-31	1.10112e-29	0.402879	Aged WT Isograft vs Aged WT Ctr
TMSB4X	1.28913e-31	1.14921e-29	0.467772	Aged WT Isograft vs Aged WT Ctr
SPATA6	2.11412e-31	1.87099e-29	-0.31804	Aged WT Isograft vs Aged WT Ctr
WASH6P	2.28426e-31	2.00703e-29	-0.234126	Aged WT Isograft vs Aged WT Ctr
SRP14	2.46125e-31	2.14709e-29	0.365349	Aged WT Isograft vs Aged WT Ctr
DDIT3	3.08038e-31	2.66813e-29	0.355269	Aged WT Isograft vs Aged WT Ctr
SNHG14	3.37774e-31	2.90509e-29	-0.370931	Aged WT Isograft vs Aged WT Ctr
PRDX2	4.26119e-31	3.63929e-29	0.32401	Aged WT Isograft vs Aged WT Ctr
LY6H	6.41733e-31	5.4427e-29	0.392159	Aged WT Isograft vs Aged WT Ctr
CHD7	6.54747e-31	5.51478e-29	-0.34099	Aged WT Isograft vs Aged WT Ctr
USP24	1.35282e-30	1.13164e-28	-0.332323	Aged WT Isograft vs Aged WT Ctr
AASS	2.29076e-30	1.9032e-28	-0.282153	Aged WT Isograft vs Aged WT Ctr
TCERG1	3.22694e-30	2.66288e-28	-0.245445	Aged WT Isograft vs Aged WT Ctr
SCG3	3.31025e-30	2.71329e-28	0.244718	Aged WT Isograft vs Aged WT Ctr
RPS18	7.51046e-30	6.11502e-28	0.362678	Aged WT Isograft vs Aged WT Ctr
MT-CO1	9.18942e-30	7.43248e-28	-0.184276	Aged WT Isograft vs Aged WT Ctr
MIR9-3HG	1.30601e-29	1.04936e-27	-0.253877	Aged WT Isograft vs Aged WT Ctr
TTC3	2.47919e-29	1.96613e-27	-0.288912	Aged WT Isograft vs Aged WT Ctr
RPS29	3.54817e-29	2.78205e-27	0.375747	Aged WT Isograft vs Aged WT Ctr
PPP1R14A	3.55359e-29	2.78205e-27	0.269161	Aged WT Isograft vs Aged WT Ctr
RGS11	4.02296e-29	3.12945e-27	-0.205973	Aged WT Isograft vs Aged WT Ctr
SNX22	6.30707e-29	4.8752e-27	-0.285948	Aged WT Isograft vs Aged WT Ctr
RBM5	1.2723e-28	9.77271e-27	-0.265569	Aged WT Isograft vs Aged WT Ctr
RPL15	2.2791e-28	1.73967e-26	0.348629	Aged WT Isograft vs Aged WT Ctr
CLU	2.43989e-28	1.85083e-26	0.299046	Aged WT Isograft vs Aged WT Ctr
RGCC	4.07488e-28	3.07201e-26	0.422984	Aged WT Isograft vs Aged WT Ctr
RPL34	4.26735e-28	3.19737e-26	0.374027	Aged WT Isograft vs Aged WT Ctr
ANKRD36B	4.47985e-28	3.33612e-26	-0.186283	Aged WT Isograft vs Aged WT Ctr
CHCHD2	4.71235e-28	3.48799e-26	0.406552	Aged WT Isograft vs Aged WT Ctr
XIST	5.57155e-28	4.09911e-26	-0.292792	Aged WT Isograft vs Aged WT Ctr
LTBP3	7.51858e-28	5.49847e-26	-0.255977	Aged WT Isograft vs Aged WT Ctr
MYCBP2	8.3743e-28	6.08782e-26	-0.319396	Aged WT Isograft vs Aged WT Ctr
LENG8	9.37699e-28	6.73654e-26	-0.231475	Aged WT Isograft vs Aged WT Ctr
EWSR1	1.01416e-27	7.24324e-26	-0.246214	Aged WT Isograft vs Aged WT Ctr
SFSWAP	1.42806e-27	1.00235e-25	-0.229364	Aged WT Isograft vs Aged WT Ctr
RPS8	1.76163e-27	1.22942e-25	0.313542	Aged WT Isograft vs Aged WT Ctr
UBC	2.0923e-27	1.45189e-25	0.286506	Aged WT Isograft vs Aged WT Ctr
RPS27	2.18615e-27	1.50844e-25	0.390122	Aged WT Isograft vs Aged WT Ctr
QTRT1	2.36748e-27	1.62439e-25	-0.211333	Aged WT Isograft vs Aged WT Ctr
SUGP2	2.43499e-27	1.66137e-25	-0.268643	Aged WT Isograft vs Aged WT Ctr
TLE2	3.17562e-27	2.15466e-25	-0.179563	Aged WT Isograft vs Aged WT Ctr
RPS27A	3.27393e-27	2.20909e-25	0.37099	Aged WT Isograft vs Aged WT Ctr
RPS15A	4.01685e-27	2.69549e-25	0.243417	Aged WT Isograft vs Aged WT Ctr
EVL	4.81211e-27	3.21149e-25	-0.275997	Aged WT Isograft vs Aged WT Ctr
PARK7	5.0394e-27	3.3449e-25	0.379948	Aged WT Isograft vs Aged WT Ctr
RPS15	5.28272e-27	3.48745e-25	0.313197	Aged WT Isograft vs Aged WT Ctr
GABARAPL2	6.24803e-27	4.0806e-25	0.313818	Aged WT Isograft vs Aged WT Ctr
PON2	6.54644e-27	4.25275e-25	0.364093	Aged WT Isograft vs Aged WT Ctr
POMT1	7.01282e-27	4.53162e-25	-0.196491	Aged WT Isograft vs Aged WT Ctr
RPS14	1.20066e-26	7.71437e-25	0.346225	Aged WT Isograft vs Aged WT Ctr
RPS4X	1.20646e-26	7.71437e-25	0.298904	Aged WT Isograft vs Aged WT Ctr
EGR2	1.84674e-26	1.1747e-24	0.184191	Aged WT Isograft vs Aged WT Ctr
CIRBP	2.60286e-26	1.64708e-24	-0.20502	Aged WT Isograft vs Aged WT Ctr
RPS28	2.86292e-26	1.80231e-24	0.326135	Aged WT Isograft vs Aged WT Ctr
PREX2	3.22118e-26	2.01745e-24	-0.299788	Aged WT Isograft vs Aged WT Ctr
RPS7	3.65346e-26	2.26496e-24	0.279563	Aged WT Isograft vs Aged WT Ctr
DDX39B	4.07609e-26	2.5142e-24	-0.189461	Aged WT Isograft vs Aged WT Ctr
RPS12	4.1279e-26	2.53337e-24	0.355045	Aged WT Isograft vs Aged WT Ctr
LINC01546	5.31834e-26	3.24764e-24	0.253763	Aged WT Isograft vs Aged WT Ctr
FTH1	5.3478e-26	3.24938e-24	0.333185	Aged WT Isograft vs Aged WT Ctr
NDUFB2	6.84293e-26	4.13726e-24	0.374111	Aged WT Isograft vs Aged WT Ctr
ARHGAP21	8.74577e-26	5.26168e-24	-0.294102	Aged WT Isograft vs Aged WT Ctr
SUMO2	8.92026e-26	5.34035e-24	0.243241	Aged WT Isograft vs Aged WT Ctr
RPL8	9.93129e-26	5.91663e-24	0.191631	Aged WT Isograft vs Aged WT Ctr
LINC00342	1.02703e-25	6.08888e-24	-0.255922	Aged WT Isograft vs Aged WT Ctr
UQCR11	1.04497e-25	6.16535e-24	0.403624	Aged WT Isograft vs Aged WT Ctr
MT-CO3	1.28235e-25	7.52948e-24	0.16911	Aged WT Isograft vs Aged WT Ctr
CIT	1.34836e-25	7.87922e-24	-0.223796	Aged WT Isograft vs Aged WT Ctr
UQCRB	1.40471e-25	8.16938e-24	0.386406	Aged WT Isograft vs Aged WT Ctr
DYNC2I1	1.63891e-25	9.48626e-24	-0.216094	Aged WT Isograft vs Aged WT Ctr
CMYA5	1.70851e-25	9.84245e-24	-0.25314	Aged WT Isograft vs Aged WT Ctr
HINT1	1.81595e-25	1.04123e-23	0.281182	Aged WT Isograft vs Aged WT Ctr
UNC80	1.87944e-25	1.0726e-23	-0.225404	Aged WT Isograft vs Aged WT Ctr
RPL7A	2.00393e-25	1.13833e-23	0.274897	Aged WT Isograft vs Aged WT Ctr
NKTR	2.26172e-25	1.27882e-23	-0.295581	Aged WT Isograft vs Aged WT Ctr
RPL27	2.40608e-25	1.35417e-23	0.373374	Aged WT Isograft vs Aged WT Ctr
RPL18	3.02538e-25	1.69491e-23	0.31039	Aged WT Isograft vs Aged WT Ctr
DNM1	3.07781e-25	1.7164e-23	-0.226708	Aged WT Isograft vs Aged WT Ctr
PABPN1	3.45187e-25	1.91626e-23	-0.228695	Aged WT Isograft vs Aged WT Ctr
PTGDS	4.60983e-25	2.5475e-23	0.400478	Aged WT Isograft vs Aged WT Ctr
TRA2A	5.17449e-25	2.84667e-23	-0.277685	Aged WT Isograft vs Aged WT Ctr
BCAS1	5.28326e-25	2.89347e-23	-0.306819	Aged WT Isograft vs Aged WT Ctr
NDUFC2	5.46035e-25	2.97711e-23	0.306247	Aged WT Isograft vs Aged WT Ctr
ATP5F1D	5.60489e-25	3.04233e-23	0.248275	Aged WT Isograft vs Aged WT Ctr
RPL9	5.88623e-25	3.18091e-23	0.329245	Aged WT Isograft vs Aged WT Ctr
SEC11C	6.38503e-25	3.43526e-23	0.318637	Aged WT Isograft vs Aged WT Ctr
DMXL2	6.47055e-25	3.466e-23	-0.202572	Aged WT Isograft vs Aged WT Ctr
TOMM7	6.86532e-25	3.6614e-23	0.368912	Aged WT Isograft vs Aged WT Ctr
RPL18A	7.85945e-25	4.17337e-23	0.255604	Aged WT Isograft vs Aged WT Ctr
UBL5	9.02062e-25	4.76921e-23	0.356502	Aged WT Isograft vs Aged WT Ctr
PCMTD2	9.25808e-25	4.87366e-23	-0.291928	Aged WT Isograft vs Aged WT Ctr
CHORDC1	9.51966e-25	4.96853e-23	-0.189993	Aged WT Isograft vs Aged WT Ctr
ELOB	1.15162e-24	5.98497e-23	0.261662	Aged WT Isograft vs Aged WT Ctr
MCAM	1.19814e-24	6.20037e-23	-0.258845	Aged WT Isograft vs Aged WT Ctr
MUC20-OT1	1.20412e-24	6.20505e-23	-0.242871	Aged WT Isograft vs Aged WT Ctr
NDUFS5	1.30782e-24	6.68301e-23	0.36027	Aged WT Isograft vs Aged WT Ctr
RPS21	1.35687e-24	6.90475e-23	0.319983	Aged WT Isograft vs Aged WT Ctr
FARP2	1.5502e-24	7.85584e-23	-0.241121	Aged WT Isograft vs Aged WT Ctr
RAP1GAP	1.81841e-24	9.17694e-23	-0.212722	Aged WT Isograft vs Aged WT Ctr
ATP5MC3	2.38578e-24	1.19908e-22	0.301096	Aged WT Isograft vs Aged WT Ctr
ATP5F1E	2.55474e-24	1.27873e-22	0.289661	Aged WT Isograft vs Aged WT Ctr
SAMD4A	3.00883e-24	1.49987e-22	-0.185194	Aged WT Isograft vs Aged WT Ctr
ANKRD36	3.18678e-24	1.58212e-22	-0.206197	Aged WT Isograft vs Aged WT Ctr
CLASP2	4.16691e-24	2.06034e-22	-0.252075	Aged WT Isograft vs Aged WT Ctr
RPL38	4.38195e-24	2.15793e-22	0.354813	Aged WT Isograft vs Aged WT Ctr
CDC37	4.50664e-24	2.21043e-22	-0.236102	Aged WT Isograft vs Aged WT Ctr
ARPP21	6.46639e-24	3.15896e-22	-0.267355	Aged WT Isograft vs Aged WT Ctr
PPIA	7.03278e-24	3.42197e-22	0.255853	Aged WT Isograft vs Aged WT Ctr
RPL3	8.91995e-24	4.32299e-22	0.300144	Aged WT Isograft vs Aged WT Ctr
UQCR10	9.13928e-24	4.41178e-22	0.399115	Aged WT Isograft vs Aged WT Ctr
PRDX1	1.01275e-23	4.85046e-22	0.233496	Aged WT Isograft vs Aged WT Ctr
SCG2	1.01246e-23	4.85046e-22	0.288469	Aged WT Isograft vs Aged WT Ctr
RBM25	1.03404e-23	4.93309e-22	-0.290105	Aged WT Isograft vs Aged WT Ctr
LDHB	1.07806e-23	5.12307e-22	0.216306	Aged WT Isograft vs Aged WT Ctr
DOCK9	1.08392e-23	5.13098e-22	-0.172619	Aged WT Isograft vs Aged WT Ctr
CLDN10	1.57066e-23	7.37787e-22	0.222967	Aged WT Isograft vs Aged WT Ctr
ATP5MF	1.68847e-23	7.90089e-22	0.314134	Aged WT Isograft vs Aged WT Ctr
MT2A	1.73679e-23	8.09598e-22	0.44289	Aged WT Isograft vs Aged WT Ctr
NDUFA1	1.75021e-23	8.09672e-22	0.416641	Aged WT Isograft vs Aged WT Ctr
ENHO	1.74787e-23	8.09672e-22	0.33297	Aged WT Isograft vs Aged WT Ctr
DSCAM	1.9014e-23	8.76293e-22	-0.267492	Aged WT Isograft vs Aged WT Ctr
BIRC6	1.95462e-23	8.97434e-22	-0.225095	Aged WT Isograft vs Aged WT Ctr
RPL27A	2.03044e-23	9.28755e-22	0.392233	Aged WT Isograft vs Aged WT Ctr
RPL10	2.18624e-23	9.96288e-22	0.231443	Aged WT Isograft vs Aged WT Ctr
RPS23	2.26888e-23	1.03011e-21	0.31083	Aged WT Isograft vs Aged WT Ctr
PTMA	2.35169e-23	1.06375e-21	0.28326	Aged WT Isograft vs Aged WT Ctr
SPTAN1	2.43353e-23	1.0967e-21	-0.28269	Aged WT Isograft vs Aged WT Ctr
SON	2.45829e-23	1.10379e-21	-0.18343	Aged WT Isograft vs Aged WT Ctr
RPS13	3.37254e-23	1.50875e-21	0.283683	Aged WT Isograft vs Aged WT Ctr
H1-4	3.58413e-23	1.59755e-21	0.294048	Aged WT Isograft vs Aged WT Ctr
PNISR	4.01918e-23	1.78495e-21	-0.210831	Aged WT Isograft vs Aged WT Ctr
ZNF528-AS1	4.17917e-23	1.84928e-21	0.244904	Aged WT Isograft vs Aged WT Ctr
SMG1	4.57939e-23	2.01907e-21	-0.197355	Aged WT Isograft vs Aged WT Ctr
RPS5	4.73902e-23	2.08193e-21	0.331907	Aged WT Isograft vs Aged WT Ctr
TUBB2B	4.76578e-23	2.08618e-21	0.229396	Aged WT Isograft vs Aged WT Ctr
CCDC88A	4.79403e-23	2.09105e-21	-0.285775	Aged WT Isograft vs Aged WT Ctr
COX8A	4.8958e-23	2.12784e-21	0.271687	Aged WT Isograft vs Aged WT Ctr
HIP1R	4.92712e-23	2.13386e-21	-0.266634	Aged WT Isograft vs Aged WT Ctr
RBM6	5.89621e-23	2.54454e-21	-0.217616	Aged WT Isograft vs Aged WT Ctr
AFDN	6.03753e-23	2.59635e-21	-0.210494	Aged WT Isograft vs Aged WT Ctr
SNHG29	6.08852e-23	2.60909e-21	0.151258	Aged WT Isograft vs Aged WT Ctr
IGF2BP2	6.31921e-23	2.69848e-21	-0.185097	Aged WT Isograft vs Aged WT Ctr
RPL19	6.42466e-23	2.73395e-21	0.249761	Aged WT Isograft vs Aged WT Ctr
RPS25	7.42439e-23	3.14841e-21	0.302911	Aged WT Isograft vs Aged WT Ctr
PDE4DIP	8.12832e-23	3.43499e-21	-0.224309	Aged WT Isograft vs Aged WT Ctr
PTK2	8.42804e-23	3.54937e-21	-0.254873	Aged WT Isograft vs Aged WT Ctr
HEY1	8.5503e-23	3.58848e-21	0.31823	Aged WT Isograft vs Aged WT Ctr
GON4L	9.38116e-23	3.91031e-21	-0.168583	Aged WT Isograft vs Aged WT Ctr
HNRNPA2B1	9.35e-23	3.91031e-21	-0.184104	Aged WT Isograft vs Aged WT Ctr
PEG10	1.01676e-22	4.22371e-21	0.444316	Aged WT Isograft vs Aged WT Ctr
RPL24	1.06399e-22	4.40493e-21	0.284235	Aged WT Isograft vs Aged WT Ctr
GIPC1	1.40395e-22	5.7732e-21	-0.20327	Aged WT Isograft vs Aged WT Ctr
EIF1	1.56366e-22	6.40837e-21	0.250699	Aged WT Isograft vs Aged WT Ctr
FTX	1.66231e-22	6.7899e-21	-0.222522	Aged WT Isograft vs Aged WT Ctr
SPAG9	1.68268e-22	6.8502e-21	-0.256446	Aged WT Isograft vs Aged WT Ctr
USP34	1.92577e-22	7.81377e-21	-0.265885	Aged WT Isograft vs Aged WT Ctr
LRRC4C	1.99183e-22	8.05505e-21	-0.214326	Aged WT Isograft vs Aged WT Ctr
PEBP1	2.28867e-22	9.22493e-21	0.246602	Aged WT Isograft vs Aged WT Ctr
ATP5PF	2.43254e-22	9.77258e-21	0.288686	Aged WT Isograft vs Aged WT Ctr
EEF1A1	3.09486e-22	1.23926e-20	0.264901	Aged WT Isograft vs Aged WT Ctr
KIF13A	3.39524e-22	1.3551e-20	-0.253684	Aged WT Isograft vs Aged WT Ctr
RPL35	3.42141e-22	1.3611e-20	0.274086	Aged WT Isograft vs Aged WT Ctr
TMBIM6	3.68747e-22	1.46218e-20	0.202423	Aged WT Isograft vs Aged WT Ctr
TENM1	4.20087e-22	1.65501e-20	-0.227005	Aged WT Isograft vs Aged WT Ctr
BEX2	4.59887e-22	1.80598e-20	0.307659	Aged WT Isograft vs Aged WT Ctr
NPDC1	4.75042e-22	1.85952e-20	-0.171775	Aged WT Isograft vs Aged WT Ctr
MMP16	5.98304e-22	2.33453e-20	-0.28652	Aged WT Isograft vs Aged WT Ctr
RBP1	9.11653e-22	3.54586e-20	0.332649	Aged WT Isograft vs Aged WT Ctr
RPL35A	9.52083e-22	3.69136e-20	0.314256	Aged WT Isograft vs Aged WT Ctr
GPX4	9.86619e-22	3.81316e-20	0.2931	Aged WT Isograft vs Aged WT Ctr
RPL32	9.97162e-22	3.84175e-20	0.304569	Aged WT Isograft vs Aged WT Ctr
JUND	1.11451e-21	4.28034e-20	0.293137	Aged WT Isograft vs Aged WT Ctr
DOCK10	1.1792e-21	4.51459e-20	-0.218567	Aged WT Isograft vs Aged WT Ctr
COX6B1	1.19391e-21	4.55662e-20	0.314935	Aged WT Isograft vs Aged WT Ctr
PGRMC1	1.22524e-21	4.64714e-20	0.181265	Aged WT Isograft vs Aged WT Ctr
ZNF428	1.22281e-21	4.64714e-20	0.232498	Aged WT Isograft vs Aged WT Ctr
COX5B	1.45646e-21	5.50703e-20	0.309331	Aged WT Isograft vs Aged WT Ctr
SNHG9	1.47048e-21	5.52582e-20	0.298202	Aged WT Isograft vs Aged WT Ctr
HERC1	1.54697e-21	5.79543e-20	-0.199403	Aged WT Isograft vs Aged WT Ctr
NOVA1	1.64291e-21	6.13603e-20	0.182284	Aged WT Isograft vs Aged WT Ctr
ERBB3	1.68727e-21	6.2825e-20	-0.199173	Aged WT Isograft vs Aged WT Ctr
TMA7	1.97438e-21	7.30702e-20	0.278107	Aged WT Isograft vs Aged WT Ctr
RAB2A	1.97203e-21	7.30702e-20	0.291397	Aged WT Isograft vs Aged WT Ctr
ATG2B	2.02525e-21	7.47264e-20	-0.170939	Aged WT Isograft vs Aged WT Ctr
EXOC7	2.3464e-21	8.63149e-20	-0.210477	Aged WT Isograft vs Aged WT Ctr
MGST3	2.7493e-21	1.00833e-19	0.218994	Aged WT Isograft vs Aged WT Ctr
RPL39	2.82988e-21	1.03477e-19	0.292769	Aged WT Isograft vs Aged WT Ctr
SPPL2B	3.14718e-21	1.14736e-19	-0.184251	Aged WT Isograft vs Aged WT Ctr
RPL36	3.21264e-21	1.16774e-19	0.304109	Aged WT Isograft vs Aged WT Ctr
PCDHGC3	3.52715e-21	1.27825e-19	-0.215499	Aged WT Isograft vs Aged WT Ctr
LINC01003	3.62891e-21	1.31124e-19	0.332697	Aged WT Isograft vs Aged WT Ctr
PKN2	3.78287e-21	1.36284e-19	-0.240878	Aged WT Isograft vs Aged WT Ctr
LUC7L	3.95074e-21	1.41913e-19	-0.222789	Aged WT Isograft vs Aged WT Ctr
P2RX7	3.97196e-21	1.42257e-19	-0.21362	Aged WT Isograft vs Aged WT Ctr
CCDC85B	5.04257e-21	1.80073e-19	0.350328	Aged WT Isograft vs Aged WT Ctr
TAOK3	5.40726e-21	1.92533e-19	-0.176931	Aged WT Isograft vs Aged WT Ctr
SH3GLB2	6.49557e-21	2.29279e-19	-0.183152	Aged WT Isograft vs Aged WT Ctr
ATP5MD	6.58655e-21	2.3182e-19	0.322199	Aged WT Isograft vs Aged WT Ctr
KCNQ1OT1	7.60182e-21	2.66785e-19	-0.376278	Aged WT Isograft vs Aged WT Ctr
SRSF10	8.17206e-21	2.85401e-19	-0.17648	Aged WT Isograft vs Aged WT Ctr
RPS26	8.17903e-21	2.85401e-19	0.276504	Aged WT Isograft vs Aged WT Ctr
DAD1	9.07637e-21	3.15811e-19	0.307688	Aged WT Isograft vs Aged WT Ctr
RABAC1	1.02914e-20	3.5707e-19	0.176742	Aged WT Isograft vs Aged WT Ctr
BTF3	1.08999e-20	3.77113e-19	0.257567	Aged WT Isograft vs Aged WT Ctr
S100A16	1.22924e-20	4.2409e-19	0.348656	Aged WT Isograft vs Aged WT Ctr
SAPCD2	1.48628e-20	5.11323e-19	-0.21325	Aged WT Isograft vs Aged WT Ctr
MYL6	1.49212e-20	5.1189e-19	0.161104	Aged WT Isograft vs Aged WT Ctr
ATP6V0E1	1.50063e-20	5.13368e-19	0.32388	Aged WT Isograft vs Aged WT Ctr
AGAP1	1.53659e-20	5.22741e-19	-0.241572	Aged WT Isograft vs Aged WT Ctr
PHLDB1	1.65801e-20	5.6248e-19	-0.228477	Aged WT Isograft vs Aged WT Ctr
KAT6B	1.73891e-20	5.88292e-19	-0.209238	Aged WT Isograft vs Aged WT Ctr
TARBP1	1.87158e-20	6.31424e-19	-0.174678	Aged WT Isograft vs Aged WT Ctr
BTG3	1.89293e-20	6.3687e-19	0.319899	Aged WT Isograft vs Aged WT Ctr
NDUFB11	2.26022e-20	7.54208e-19	0.296345	Aged WT Isograft vs Aged WT Ctr
PSMA3-AS1	2.25528e-20	7.54208e-19	-0.187226	Aged WT Isograft vs Aged WT Ctr
DNAJC1	2.29227e-20	7.6282e-19	-0.191257	Aged WT Isograft vs Aged WT Ctr
GAPDH	2.65919e-20	8.82519e-19	0.179693	Aged WT Isograft vs Aged WT Ctr
EGR1	2.78544e-20	9.21912e-19	0.198296	Aged WT Isograft vs Aged WT Ctr
RPL37	2.86521e-20	9.4575e-19	0.262919	Aged WT Isograft vs Aged WT Ctr
MAP4K4	3.27439e-20	1.0779e-18	-0.246159	Aged WT Isograft vs Aged WT Ctr
RPL36AL	3.29404e-20	1.08146e-18	0.317609	Aged WT Isograft vs Aged WT Ctr
EID1	3.6973e-20	1.21059e-18	0.272335	Aged WT Isograft vs Aged WT Ctr
RHOT2	3.90102e-20	1.27388e-18	-0.156233	Aged WT Isograft vs Aged WT Ctr
NKX2-2	4.08745e-20	1.3312e-18	-0.176421	Aged WT Isograft vs Aged WT Ctr
GSTP1	4.27476e-20	1.3885e-18	0.237068	Aged WT Isograft vs Aged WT Ctr
RPS3A	4.85506e-20	1.57281e-18	0.229	Aged WT Isograft vs Aged WT Ctr
SPCS2	5.0004e-20	1.61561e-18	0.261151	Aged WT Isograft vs Aged WT Ctr
CAMSAP2	5.08999e-20	1.64021e-18	-0.228924	Aged WT Isograft vs Aged WT Ctr
NPEPPS	5.20782e-20	1.67377e-18	-0.198244	Aged WT Isograft vs Aged WT Ctr
SELENOK	5.59755e-20	1.7943e-18	0.359455	Aged WT Isograft vs Aged WT Ctr
LRP6	5.88074e-20	1.88014e-18	-0.228218	Aged WT Isograft vs Aged WT Ctr
PHLDA1	6.31016e-20	2.00693e-18	-0.164915	Aged WT Isograft vs Aged WT Ctr
CTTNBP2	6.59058e-20	2.09067e-18	-0.241905	Aged WT Isograft vs Aged WT Ctr
H1-2	6.60846e-20	2.09091e-18	0.305073	Aged WT Isograft vs Aged WT Ctr
DDX46	7.77535e-20	2.45376e-18	-0.227534	Aged WT Isograft vs Aged WT Ctr
SLC25A5	9.24668e-20	2.91056e-18	0.175985	Aged WT Isograft vs Aged WT Ctr
RPL31	9.48032e-20	2.97643e-18	0.349571	Aged WT Isograft vs Aged WT Ctr
UPF3A	1.04543e-19	3.2738e-18	-0.259438	Aged WT Isograft vs Aged WT Ctr
ATP5MC2	1.13313e-19	3.53035e-18	0.299561	Aged WT Isograft vs Aged WT Ctr
PSMB1	1.20951e-19	3.7587e-18	0.248901	Aged WT Isograft vs Aged WT Ctr
GCSH	1.24859e-19	3.8703e-18	0.312372	Aged WT Isograft vs Aged WT Ctr
PLCB1	1.26102e-19	3.89894e-18	-0.215647	Aged WT Isograft vs Aged WT Ctr
COX7A2	1.27423e-19	3.92984e-18	0.264969	Aged WT Isograft vs Aged WT Ctr
PMP2	1.30219e-19	4.00597e-18	0.33858	Aged WT Isograft vs Aged WT Ctr
LRRK2	1.55069e-19	4.75844e-18	-0.232891	Aged WT Isograft vs Aged WT Ctr
CAPN2	1.68149e-19	5.14687e-18	-0.166006	Aged WT Isograft vs Aged WT Ctr
AC140912.1	1.91271e-19	5.83999e-18	0.25438	Aged WT Isograft vs Aged WT Ctr
NBEA	2.5508e-19	7.74668e-18	-0.177823	Aged WT Isograft vs Aged WT Ctr
NDUFC1	2.8382e-19	8.53766e-18	0.33561	Aged WT Isograft vs Aged WT Ctr
RGL2	2.85994e-19	8.58192e-18	-0.154187	Aged WT Isograft vs Aged WT Ctr
ATP5MG	2.98596e-19	8.91626e-18	0.343047	Aged WT Isograft vs Aged WT Ctr
TNIK	3.1733e-19	9.45256e-18	-0.151294	Aged WT Isograft vs Aged WT Ctr
B4GALNT4	3.21874e-19	9.5646e-18	-0.181486	Aged WT Isograft vs Aged WT Ctr
UBA52	3.35969e-19	9.95919e-18	0.312522	Aged WT Isograft vs Aged WT Ctr
SGIP1	3.37064e-19	9.96747e-18	-0.161546	Aged WT Isograft vs Aged WT Ctr
STMN4	3.68414e-19	1.0842e-17	0.278626	Aged WT Isograft vs Aged WT Ctr
EPB41L2	3.69917e-19	1.08601e-17	-0.199109	Aged WT Isograft vs Aged WT Ctr
ATP6V0B	4.2738e-19	1.24983e-17	0.25791	Aged WT Isograft vs Aged WT Ctr
AC092691.1	4.27763e-19	1.24983e-17	-0.211034	Aged WT Isograft vs Aged WT Ctr
RPL28	4.46332e-19	1.30097e-17	0.231887	Aged WT Isograft vs Aged WT Ctr
CSMD1	5.92762e-19	1.71957e-17	-0.197853	Aged WT Isograft vs Aged WT Ctr
RPL26	6.64367e-19	1.91632e-17	0.253356	Aged WT Isograft vs Aged WT Ctr
HECTD4	6.84971e-19	1.96375e-17	-0.158205	Aged WT Isograft vs Aged WT Ctr
RGS12	6.95543e-19	1.98474e-17	-0.164612	Aged WT Isograft vs Aged WT Ctr
SOX5	6.98136e-19	1.98749e-17	-0.240897	Aged WT Isograft vs Aged WT Ctr
ERH	7.2873e-19	2.06976e-17	0.233094	Aged WT Isograft vs Aged WT Ctr
PKD1	1.02908e-18	2.89588e-17	-0.16651	Aged WT Isograft vs Aged WT Ctr
SHC2	1.04994e-18	2.94779e-17	-0.188369	Aged WT Isograft vs Aged WT Ctr
SRI	1.08759e-18	3.0465e-17	0.257436	Aged WT Isograft vs Aged WT Ctr
ASH1L	1.11217e-18	3.10111e-17	-0.242587	Aged WT Isograft vs Aged WT Ctr
ATAD2B	1.22212e-18	3.38453e-17	-0.163209	Aged WT Isograft vs Aged WT Ctr
UBR5	1.22196e-18	3.38453e-17	-0.178571	Aged WT Isograft vs Aged WT Ctr
NDUFB4	1.23463e-18	3.41145e-17	0.324325	Aged WT Isograft vs Aged WT Ctr
MALAT1	1.31812e-18	3.62572e-17	-0.247078	Aged WT Isograft vs Aged WT Ctr
RPL11	1.72462e-18	4.73322e-17	0.251094	Aged WT Isograft vs Aged WT Ctr
MAN2C1	1.73604e-18	4.75387e-17	-0.153166	Aged WT Isograft vs Aged WT Ctr
NSD2	2.15854e-18	5.88443e-17	-0.155121	Aged WT Isograft vs Aged WT Ctr
TRAF4	2.30049e-18	6.22968e-17	-0.189788	Aged WT Isograft vs Aged WT Ctr
MPDZ	2.3639e-18	6.38724e-17	-0.225054	Aged WT Isograft vs Aged WT Ctr
CHD3	2.42248e-18	6.53108e-17	-0.170716	Aged WT Isograft vs Aged WT Ctr
BDP1	2.44337e-18	6.57289e-17	-0.212283	Aged WT Isograft vs Aged WT Ctr
SIPA1L2	2.898e-18	7.76168e-17	-0.167429	Aged WT Isograft vs Aged WT Ctr
SCAND1	3.10376e-18	8.29458e-17	0.338678	Aged WT Isograft vs Aged WT Ctr
DSTN	3.15263e-18	8.40679e-17	0.274464	Aged WT Isograft vs Aged WT Ctr
RERE	3.24801e-18	8.64225e-17	-0.199507	Aged WT Isograft vs Aged WT Ctr
TNFAIP6	3.48613e-18	9.2156e-17	0.169653	Aged WT Isograft vs Aged WT Ctr
CTNND2	4.02507e-18	1.05944e-16	-0.198433	Aged WT Isograft vs Aged WT Ctr
EIF4G3	4.05988e-18	1.06402e-16	-0.205928	Aged WT Isograft vs Aged WT Ctr
TPT1	4.35981e-18	1.13774e-16	0.233488	Aged WT Isograft vs Aged WT Ctr
ATOX1	4.39787e-18	1.14523e-16	0.290626	Aged WT Isograft vs Aged WT Ctr
ANKRD10	4.47067e-18	1.16171e-16	-0.184347	Aged WT Isograft vs Aged WT Ctr
AHI1	5.46837e-18	1.41494e-16	-0.214803	Aged WT Isograft vs Aged WT Ctr
KRT10	5.66798e-18	1.46349e-16	0.322788	Aged WT Isograft vs Aged WT Ctr
RPS9	5.88085e-18	1.51525e-16	0.290251	Aged WT Isograft vs Aged WT Ctr
NRDC	5.94143e-18	1.52764e-16	-0.222209	Aged WT Isograft vs Aged WT Ctr
BRWD1	6.0836e-18	1.5609e-16	-0.181303	Aged WT Isograft vs Aged WT Ctr
ACIN1	6.18751e-18	1.58424e-16	-0.187752	Aged WT Isograft vs Aged WT Ctr
TMCO1	6.47611e-18	1.65466e-16	0.331985	Aged WT Isograft vs Aged WT Ctr
SPRY2	7.18968e-18	1.83044e-16	0.300907	Aged WT Isograft vs Aged WT Ctr
TMEM258	7.58016e-18	1.92467e-16	0.322556	Aged WT Isograft vs Aged WT Ctr
ZC3H7A	9.3764e-18	2.36111e-16	-0.192851	Aged WT Isograft vs Aged WT Ctr
SCD5	9.79642e-18	2.46181e-16	0.226737	Aged WT Isograft vs Aged WT Ctr
YWHAB	1.00905e-17	2.53049e-16	0.201171	Aged WT Isograft vs Aged WT Ctr
ATP5ME	1.16512e-17	2.91591e-16	0.33096	Aged WT Isograft vs Aged WT Ctr
HOXB2	1.53121e-17	3.82426e-16	0.178525	Aged WT Isograft vs Aged WT Ctr
AKAP8L	1.63783e-17	4.0822e-16	-0.167236	Aged WT Isograft vs Aged WT Ctr
RAB9A	1.6663e-17	4.13628e-16	0.328326	Aged WT Isograft vs Aged WT Ctr
MRFAP1	1.86321e-17	4.61571e-16	0.294394	Aged WT Isograft vs Aged WT Ctr
SBDS	1.91028e-17	4.72272e-16	0.344729	Aged WT Isograft vs Aged WT Ctr
RPL29	2.23094e-17	5.49324e-16	0.160578	Aged WT Isograft vs Aged WT Ctr
S100A6	2.2977e-17	5.64623e-16	0.19336	Aged WT Isograft vs Aged WT Ctr
SUB1	2.56105e-17	6.28074e-16	0.247059	Aged WT Isograft vs Aged WT Ctr
PCM1	2.77688e-17	6.7964e-16	-0.233525	Aged WT Isograft vs Aged WT Ctr
PXDN	3.2956e-17	8.04984e-16	-0.176565	Aged WT Isograft vs Aged WT Ctr
MPRIP	3.35855e-17	8.18723e-16	-0.151424	Aged WT Isograft vs Aged WT Ctr
TMEM59	3.56598e-17	8.67556e-16	0.171044	Aged WT Isograft vs Aged WT Ctr
CFL1	3.59183e-17	8.72108e-16	0.210132	Aged WT Isograft vs Aged WT Ctr
NACA	3.67719e-17	8.91061e-16	0.227913	Aged WT Isograft vs Aged WT Ctr
ATRX	3.71159e-17	8.97616e-16	-0.24851	Aged WT Isograft vs Aged WT Ctr
RPL6	3.76868e-17	9.09623e-16	0.232737	Aged WT Isograft vs Aged WT Ctr
RPS24	3.81332e-17	9.18581e-16	0.244676	Aged WT Isograft vs Aged WT Ctr
SELENOM	4.26269e-17	1.02079e-15	0.24869	Aged WT Isograft vs Aged WT Ctr
TSC22D1	4.55612e-17	1.08679e-15	0.199586	Aged WT Isograft vs Aged WT Ctr
DPP10	5.10845e-17	1.21617e-15	-0.188308	Aged WT Isograft vs Aged WT Ctr
SPTBN1	5.85549e-17	1.38591e-15	-0.206144	Aged WT Isograft vs Aged WT Ctr
MPC2	6.16866e-17	1.4516e-15	0.331093	Aged WT Isograft vs Aged WT Ctr
CALM1	6.24319e-17	1.46631e-15	0.229936	Aged WT Isograft vs Aged WT Ctr
SYNE1	7.12505e-17	1.66437e-15	-0.252164	Aged WT Isograft vs Aged WT Ctr
DHRS7	7.12736e-17	1.66437e-15	0.217169	Aged WT Isograft vs Aged WT Ctr
RPL5	7.24134e-17	1.68776e-15	0.217891	Aged WT Isograft vs Aged WT Ctr
SKP1	8.56644e-17	1.98524e-15	0.220023	Aged WT Isograft vs Aged WT Ctr
HSP90AB1	8.6584e-17	2.00275e-15	-0.193839	Aged WT Isograft vs Aged WT Ctr
RALGAPA1	8.95635e-17	2.06775e-15	-0.182155	Aged WT Isograft vs Aged WT Ctr
FIS1	9.09506e-17	2.09208e-15	0.29306	Aged WT Isograft vs Aged WT Ctr
PPP1R9A	9.12428e-17	2.09464e-15	-0.212628	Aged WT Isograft vs Aged WT Ctr
CSPP1	1.02009e-16	2.33302e-15	-0.157734	Aged WT Isograft vs Aged WT Ctr
PHIP	1.06094e-16	2.4174e-15	-0.200284	Aged WT Isograft vs Aged WT Ctr
C1QL2	1.16543e-16	2.64562e-15	0.215559	Aged WT Isograft vs Aged WT Ctr
SIK3	1.21556e-16	2.75428e-15	-0.19207	Aged WT Isograft vs Aged WT Ctr
ST3GAL6	1.24483e-16	2.81018e-15	-0.180316	Aged WT Isograft vs Aged WT Ctr
ATP6AP2	1.35206e-16	3.03543e-15	0.223334	Aged WT Isograft vs Aged WT Ctr
CKB	1.71375e-16	3.80546e-15	0.272066	Aged WT Isograft vs Aged WT Ctr
ALDOC	1.86326e-16	4.11501e-15	0.189714	Aged WT Isograft vs Aged WT Ctr
SCAPER	1.87699e-16	4.13784e-15	-0.151527	Aged WT Isograft vs Aged WT Ctr
GRID2	1.98733e-16	4.36535e-15	-0.210394	Aged WT Isograft vs Aged WT Ctr
NDUFB7	2.02082e-16	4.43092e-15	0.252388	Aged WT Isograft vs Aged WT Ctr
FGF12	2.07304e-16	4.53728e-15	-0.249213	Aged WT Isograft vs Aged WT Ctr
CD47	2.35302e-16	5.12254e-15	-0.155721	Aged WT Isograft vs Aged WT Ctr
ARHGEF4	2.55504e-16	5.55245e-15	-0.160105	Aged WT Isograft vs Aged WT Ctr
MT-ATP8	2.61993e-16	5.68333e-15	-0.256553	Aged WT Isograft vs Aged WT Ctr
LAMTOR5	3.20169e-16	6.92075e-15	0.306659	Aged WT Isograft vs Aged WT Ctr
N4BP2L2	3.56596e-16	7.69453e-15	-0.210061	Aged WT Isograft vs Aged WT Ctr
ZFP36L1	3.67925e-16	7.92498e-15	0.305203	Aged WT Isograft vs Aged WT Ctr
RPL23A	3.71614e-16	7.99035e-15	0.31784	Aged WT Isograft vs Aged WT Ctr
HSBP1	4.06945e-16	8.73465e-15	0.254644	Aged WT Isograft vs Aged WT Ctr
POMP	4.21869e-16	9.0391e-15	0.311902	Aged WT Isograft vs Aged WT Ctr
SOX4	4.55623e-16	9.71121e-15	0.299463	Aged WT Isograft vs Aged WT Ctr
DUSP1	4.87655e-16	1.03398e-14	0.239685	Aged WT Isograft vs Aged WT Ctr
VBP1	5.07706e-16	1.07092e-14	0.329739	Aged WT Isograft vs Aged WT Ctr
SNX3	5.47718e-16	1.15134e-14	0.260822	Aged WT Isograft vs Aged WT Ctr
RARRES2	5.62019e-16	1.17735e-14	0.24426	Aged WT Isograft vs Aged WT Ctr
HES1	6.04418e-16	1.25969e-14	0.311365	Aged WT Isograft vs Aged WT Ctr
APOO	6.27315e-16	1.30518e-14	0.212174	Aged WT Isograft vs Aged WT Ctr
CCDC14	6.42755e-16	1.33276e-14	-0.171136	Aged WT Isograft vs Aged WT Ctr
ARL6IP5	6.54748e-16	1.35428e-14	0.199496	Aged WT Isograft vs Aged WT Ctr
H2AZ1	7.50868e-16	1.54643e-14	0.279371	Aged WT Isograft vs Aged WT Ctr
FSIP2	7.61324e-16	1.56533e-14	-0.214314	Aged WT Isograft vs Aged WT Ctr
GTF2I	8.21642e-16	1.68368e-14	-0.189469	Aged WT Isograft vs Aged WT Ctr
TUBA1A	8.21262e-16	1.68368e-14	0.233579	Aged WT Isograft vs Aged WT Ctr
TMEM176B	8.56896e-16	1.75298e-14	0.177052	Aged WT Isograft vs Aged WT Ctr
PLEKHH1	8.67243e-16	1.77118e-14	-0.151658	Aged WT Isograft vs Aged WT Ctr
CREBZF	8.83966e-16	1.80232e-14	-0.180341	Aged WT Isograft vs Aged WT Ctr
SLC44A1	9.13224e-16	1.85887e-14	-0.203633	Aged WT Isograft vs Aged WT Ctr
CEP290	9.18239e-16	1.86596e-14	-0.161553	Aged WT Isograft vs Aged WT Ctr
DYNC1I2	9.53437e-16	1.93107e-14	0.263005	Aged WT Isograft vs Aged WT Ctr
CAMK2N1	9.72968e-16	1.96736e-14	0.293966	Aged WT Isograft vs Aged WT Ctr
CALM2	1.01885e-15	2.05333e-14	0.185749	Aged WT Isograft vs Aged WT Ctr
DYNLL1	1.20139e-15	2.4014e-14	0.219485	Aged WT Isograft vs Aged WT Ctr
NDUFB6	1.21616e-15	2.42695e-14	0.266724	Aged WT Isograft vs Aged WT Ctr
PHF14	1.26209e-15	2.51041e-14	-0.216617	Aged WT Isograft vs Aged WT Ctr
PENK	1.27263e-15	2.52726e-14	0.162864	Aged WT Isograft vs Aged WT Ctr
BCHE	1.34441e-15	2.65559e-14	0.186788	Aged WT Isograft vs Aged WT Ctr
SERP2	1.34409e-15	2.65559e-14	0.186777	Aged WT Isograft vs Aged WT Ctr
OST4	1.38174e-15	2.7218e-14	0.277622	Aged WT Isograft vs Aged WT Ctr
MED13L	1.54228e-15	3.01858e-14	-0.190803	Aged WT Isograft vs Aged WT Ctr
NDUFB1	1.58002e-15	3.08749e-14	0.308891	Aged WT Isograft vs Aged WT Ctr
NFIA	1.61096e-15	3.14292e-14	-0.219898	Aged WT Isograft vs Aged WT Ctr
PPFIBP1	1.70901e-15	3.31303e-14	-0.174954	Aged WT Isograft vs Aged WT Ctr
SPCS1	1.71512e-15	3.31961e-14	0.238684	Aged WT Isograft vs Aged WT Ctr
DYNC1H1	1.8068e-15	3.49153e-14	-0.206573	Aged WT Isograft vs Aged WT Ctr
NIN	1.91911e-15	3.69686e-14	-0.159017	Aged WT Isograft vs Aged WT Ctr
UQCRQ	1.94109e-15	3.73332e-14	0.295406	Aged WT Isograft vs Aged WT Ctr
RAN	1.94987e-15	3.7443e-14	0.167999	Aged WT Isograft vs Aged WT Ctr
KMT2C	2.22556e-15	4.25365e-14	-0.222976	Aged WT Isograft vs Aged WT Ctr
SIRT2	2.23472e-15	4.26448e-14	-0.180228	Aged WT Isograft vs Aged WT Ctr
CLTA	2.36863e-15	4.50592e-14	0.209076	Aged WT Isograft vs Aged WT Ctr
SOD1	2.51271e-15	4.75779e-14	0.263124	Aged WT Isograft vs Aged WT Ctr
GPBP1	2.56634e-15	4.85181e-14	-0.190495	Aged WT Isograft vs Aged WT Ctr
ZNF518A	2.74867e-15	5.17249e-14	-0.16896	Aged WT Isograft vs Aged WT Ctr
KMT2A	2.93938e-15	5.50411e-14	-0.186097	Aged WT Isograft vs Aged WT Ctr
PCDHB2	2.94962e-15	5.50821e-14	0.254523	Aged WT Isograft vs Aged WT Ctr
RPS2	3.02215e-15	5.62646e-14	0.215626	Aged WT Isograft vs Aged WT Ctr
SF3B6	3.07447e-15	5.71514e-14	0.293317	Aged WT Isograft vs Aged WT Ctr
GATM	3.09296e-15	5.74077e-14	0.164196	Aged WT Isograft vs Aged WT Ctr
SERF2	3.15358e-15	5.84442e-14	0.219641	Aged WT Isograft vs Aged WT Ctr
ILF3	3.19055e-15	5.90396e-14	-0.185677	Aged WT Isograft vs Aged WT Ctr
AKAP9	3.45222e-15	6.36888e-14	-0.237367	Aged WT Isograft vs Aged WT Ctr
PCSK7	3.49231e-15	6.43311e-14	-0.157408	Aged WT Isograft vs Aged WT Ctr
CPLANE1	3.57068e-15	6.56757e-14	-0.189433	Aged WT Isograft vs Aged WT Ctr
PCDH7	3.64058e-15	6.68607e-14	-0.190036	Aged WT Isograft vs Aged WT Ctr
BAZ2B	3.76966e-15	6.91275e-14	-0.208175	Aged WT Isograft vs Aged WT Ctr
COPS9	3.93919e-15	7.19123e-14	0.301533	Aged WT Isograft vs Aged WT Ctr
SLC1A3	3.98182e-15	7.2582e-14	0.247306	Aged WT Isograft vs Aged WT Ctr
LARS1	4.03154e-15	7.33789e-14	-0.220624	Aged WT Isograft vs Aged WT Ctr
SHPRH	4.13259e-15	7.49946e-14	-0.208	Aged WT Isograft vs Aged WT Ctr
CHKA	4.23558e-15	7.67495e-14	-0.161733	Aged WT Isograft vs Aged WT Ctr
CCNL2	4.56007e-15	8.23848e-14	-0.168159	Aged WT Isograft vs Aged WT Ctr
DOCK1	4.63183e-15	8.35577e-14	-0.195482	Aged WT Isograft vs Aged WT Ctr
ZEB1	4.80821e-15	8.66117e-14	-0.225397	Aged WT Isograft vs Aged WT Ctr
BEX5	4.97927e-15	8.94292e-14	0.267342	Aged WT Isograft vs Aged WT Ctr
ANKRD11	5.85361e-15	1.04213e-13	-0.232136	Aged WT Isograft vs Aged WT Ctr
SCN2A	6.02492e-15	1.07107e-13	-0.154644	Aged WT Isograft vs Aged WT Ctr
TCEAL6	6.32564e-15	1.12126e-13	0.188482	Aged WT Isograft vs Aged WT Ctr
MAP3K4	6.62414e-15	1.17078e-13	-0.153633	Aged WT Isograft vs Aged WT Ctr
GOLGA4	6.72709e-15	1.18725e-13	-0.210016	Aged WT Isograft vs Aged WT Ctr
OGA	7.28869e-15	1.28082e-13	-0.159837	Aged WT Isograft vs Aged WT Ctr
ASIC1	7.53304e-15	1.31996e-13	-0.166328	Aged WT Isograft vs Aged WT Ctr
VPS13C	7.88306e-15	1.37931e-13	-0.198747	Aged WT Isograft vs Aged WT Ctr
RBM28	9.168e-15	1.59727e-13	-0.163676	Aged WT Isograft vs Aged WT Ctr
COX7B	9.40071e-15	1.63548e-13	0.296044	Aged WT Isograft vs Aged WT Ctr
RPL10A	9.69278e-15	1.6839e-13	0.19872	Aged WT Isograft vs Aged WT Ctr
TBCA	1.04856e-14	1.8139e-13	0.282739	Aged WT Isograft vs Aged WT Ctr
MDM4	1.08857e-14	1.88045e-13	-0.170563	Aged WT Isograft vs Aged WT Ctr
ANKRD26	1.27217e-14	2.19141e-13	-0.191722	Aged WT Isograft vs Aged WT Ctr
TPM1	1.37361e-14	2.35947e-13	-0.190331	Aged WT Isograft vs Aged WT Ctr
BOD1L1	1.4031e-14	2.40001e-13	-0.204568	Aged WT Isograft vs Aged WT Ctr
REV3L	1.40243e-14	2.40001e-13	-0.235771	Aged WT Isograft vs Aged WT Ctr
NDUFA13	1.60914e-14	2.74475e-13	0.151646	Aged WT Isograft vs Aged WT Ctr
MYL12B	1.71426e-14	2.91997e-13	0.214963	Aged WT Isograft vs Aged WT Ctr
SELENOW	1.73388e-14	2.94928e-13	0.19521	Aged WT Isograft vs Aged WT Ctr
RPS6	1.8165e-14	3.07697e-13	0.232886	Aged WT Isograft vs Aged WT Ctr
NDUFA3	1.83448e-14	3.09883e-13	0.242048	Aged WT Isograft vs Aged WT Ctr
RPL22	1.90879e-14	3.21989e-13	0.297123	Aged WT Isograft vs Aged WT Ctr
CXADR	2.03264e-14	3.41937e-13	0.276386	Aged WT Isograft vs Aged WT Ctr
KMT2E	2.28939e-14	3.82275e-13	-0.224164	Aged WT Isograft vs Aged WT Ctr
COMMD6	2.29121e-14	3.82275e-13	0.265088	Aged WT Isograft vs Aged WT Ctr
BLOC1S1	2.46877e-14	4.10778e-13	0.224459	Aged WT Isograft vs Aged WT Ctr
ASAH1	2.84601e-14	4.7098e-13	0.174578	Aged WT Isograft vs Aged WT Ctr
PTPRD	3.2274e-14	5.30502e-13	-0.212526	Aged WT Isograft vs Aged WT Ctr
SEC61G	3.61226e-14	5.89793e-13	0.245203	Aged WT Isograft vs Aged WT Ctr
BCAS2	3.61807e-14	5.89953e-13	0.192078	Aged WT Isograft vs Aged WT Ctr
NCOR1	3.85731e-14	6.25622e-13	-0.192399	Aged WT Isograft vs Aged WT Ctr
AC131097.2	3.91293e-14	6.32962e-13	0.276421	Aged WT Isograft vs Aged WT Ctr
FUS	4.11725e-14	6.64254e-13	-0.198092	Aged WT Isograft vs Aged WT Ctr
ATP5MPL	4.15438e-14	6.69359e-13	0.268662	Aged WT Isograft vs Aged WT Ctr
EEF1B2	4.17199e-14	6.7131e-13	0.151203	Aged WT Isograft vs Aged WT Ctr
CBX1	4.19551e-14	6.74207e-13	0.257122	Aged WT Isograft vs Aged WT Ctr
BRD2	4.65766e-14	7.41642e-13	-0.205122	Aged WT Isograft vs Aged WT Ctr
COL6A1	4.70259e-14	7.47823e-13	-0.161066	Aged WT Isograft vs Aged WT Ctr
IRF2BP2	4.84373e-14	7.68266e-13	0.183501	Aged WT Isograft vs Aged WT Ctr
TM4SF1	4.88919e-14	7.73467e-13	-0.169965	Aged WT Isograft vs Aged WT Ctr
TTC17	4.88866e-14	7.73467e-13	-0.153948	Aged WT Isograft vs Aged WT Ctr
PCNX1	4.89802e-14	7.73862e-13	-0.151446	Aged WT Isograft vs Aged WT Ctr
GIHCG	5.46582e-14	8.58021e-13	0.157498	Aged WT Isograft vs Aged WT Ctr
IL1RAP	5.93026e-14	9.28541e-13	-0.181353	Aged WT Isograft vs Aged WT Ctr
FAM89A	6.0495e-14	9.45999e-13	-0.154485	Aged WT Isograft vs Aged WT Ctr
CSMD3	6.13548e-14	9.58218e-13	-0.192966	Aged WT Isograft vs Aged WT Ctr
ZMAT1	6.38932e-14	9.96587e-13	-0.156758	Aged WT Isograft vs Aged WT Ctr
FGFR1	7.38018e-14	1.14094e-12	-0.184101	Aged WT Isograft vs Aged WT Ctr
RNF144A	7.7307e-14	1.19211e-12	-0.150972	Aged WT Isograft vs Aged WT Ctr
TIA1	8.65892e-14	1.32854e-12	-0.182848	Aged WT Isograft vs Aged WT Ctr
TAF1D	8.73097e-14	1.33791e-12	-0.179743	Aged WT Isograft vs Aged WT Ctr
NAV1	9.16484e-14	1.40228e-12	-0.22322	Aged WT Isograft vs Aged WT Ctr
MDK	1.02872e-13	1.56072e-12	0.189303	Aged WT Isograft vs Aged WT Ctr
GADD45A	1.03342e-13	1.56591e-12	0.209139	Aged WT Isograft vs Aged WT Ctr
KMT2B	1.0755e-13	1.62562e-12	-0.154602	Aged WT Isograft vs Aged WT Ctr
NENF	1.09092e-13	1.6469e-12	0.200266	Aged WT Isograft vs Aged WT Ctr
SOX21	1.14103e-13	1.71829e-12	0.15243	Aged WT Isograft vs Aged WT Ctr
AKT2	1.17462e-13	1.7667e-12	-0.176088	Aged WT Isograft vs Aged WT Ctr
OGT	1.19897e-13	1.80111e-12	-0.154373	Aged WT Isograft vs Aged WT Ctr
ZFYVE16	1.2596e-13	1.88293e-12	-0.163632	Aged WT Isograft vs Aged WT Ctr
AGO3	1.26862e-13	1.89409e-12	-0.162881	Aged WT Isograft vs Aged WT Ctr
MAP1B	1.29198e-13	1.92426e-12	-0.184034	Aged WT Isograft vs Aged WT Ctr
ZEB2	1.33531e-13	1.98396e-12	-0.176718	Aged WT Isograft vs Aged WT Ctr
NEDD8	1.3424e-13	1.99207e-12	0.221456	Aged WT Isograft vs Aged WT Ctr
RPS10	1.47501e-13	2.18091e-12	0.162023	Aged WT Isograft vs Aged WT Ctr
RAC1	1.56356e-13	2.30904e-12	0.195733	Aged WT Isograft vs Aged WT Ctr
NSD3	1.60791e-13	2.36881e-12	-0.182605	Aged WT Isograft vs Aged WT Ctr
NDUFAB1	1.61792e-13	2.38069e-12	0.279119	Aged WT Isograft vs Aged WT Ctr
COX4I1	1.71573e-13	2.50948e-12	0.222229	Aged WT Isograft vs Aged WT Ctr
NDUFB8	2.11552e-13	3.05761e-12	0.204185	Aged WT Isograft vs Aged WT Ctr
PSMB6	2.35333e-13	3.3853e-12	0.191786	Aged WT Isograft vs Aged WT Ctr
POLR2J3.1	2.52781e-13	3.60235e-12	-0.205931	Aged WT Isograft vs Aged WT Ctr
ATP5F1C	3.47315e-13	4.87e-12	0.195971	Aged WT Isograft vs Aged WT Ctr
RBM26	3.52634e-13	4.93889e-12	-0.176419	Aged WT Isograft vs Aged WT Ctr
DIAPH2	3.61468e-13	5.05104e-12	-0.152444	Aged WT Isograft vs Aged WT Ctr
RPL12	3.89119e-13	5.42502e-12	0.252298	Aged WT Isograft vs Aged WT Ctr
U2SURP	4.44049e-13	6.1557e-12	-0.197587	Aged WT Isograft vs Aged WT Ctr
HLA-C	4.53394e-13	6.27102e-12	0.273718	Aged WT Isograft vs Aged WT Ctr
UQCRH	4.68116e-13	6.45999e-12	0.286829	Aged WT Isograft vs Aged WT Ctr
COPE	4.96527e-13	6.82892e-12	0.155506	Aged WT Isograft vs Aged WT Ctr
RBM39	5.14426e-13	7.05919e-12	-0.175271	Aged WT Isograft vs Aged WT Ctr
PTGES3	5.39545e-13	7.39558e-12	0.241006	Aged WT Isograft vs Aged WT Ctr
GHITM	6.62306e-13	8.96756e-12	0.183075	Aged WT Isograft vs Aged WT Ctr
NDUFA11	6.89761e-13	9.31864e-12	0.267433	Aged WT Isograft vs Aged WT Ctr
SENP7	6.91998e-13	9.33853e-12	-0.176348	Aged WT Isograft vs Aged WT Ctr
BRK1	7.10543e-13	9.55711e-12	0.16973	Aged WT Isograft vs Aged WT Ctr
TACC2	7.54341e-13	1.01128e-11	-0.164543	Aged WT Isograft vs Aged WT Ctr
VCAN	7.78177e-13	1.03867e-11	-0.187967	Aged WT Isograft vs Aged WT Ctr
BEX4	8.56517e-13	1.13579e-11	0.177737	Aged WT Isograft vs Aged WT Ctr
GDI1	9.27026e-13	1.2253e-11	-0.151242	Aged WT Isograft vs Aged WT Ctr
GOLGB1	9.67841e-13	1.27648e-11	-0.176702	Aged WT Isograft vs Aged WT Ctr
PCDH10	9.86582e-13	1.2998e-11	0.251087	Aged WT Isograft vs Aged WT Ctr
KCNJ16	9.93494e-13	1.30749e-11	0.198892	Aged WT Isograft vs Aged WT Ctr
TALDO1	1.10341e-12	1.44437e-11	0.269427	Aged WT Isograft vs Aged WT Ctr
EIF1B	1.14217e-12	1.48872e-11	0.249851	Aged WT Isograft vs Aged WT Ctr
NKAIN4	1.14508e-12	1.49092e-11	0.177781	Aged WT Isograft vs Aged WT Ctr
TTC14	1.16101e-12	1.50685e-11	-0.168188	Aged WT Isograft vs Aged WT Ctr
EMC10	1.1832e-12	1.53076e-11	0.185378	Aged WT Isograft vs Aged WT Ctr
NDUFB5	1.21557e-12	1.56436e-11	0.196217	Aged WT Isograft vs Aged WT Ctr
SCN3A	1.23857e-12	1.58893e-11	-0.174655	Aged WT Isograft vs Aged WT Ctr
ASCL1	1.27888e-12	1.63613e-11	0.288373	Aged WT Isograft vs Aged WT Ctr
MRPS33	1.34406e-12	1.71705e-11	0.170297	Aged WT Isograft vs Aged WT Ctr
YWHAE	1.3879e-12	1.7712e-11	0.161115	Aged WT Isograft vs Aged WT Ctr
VDAC1	1.41773e-12	1.80738e-11	0.189671	Aged WT Isograft vs Aged WT Ctr
C1orf122	1.46775e-12	1.8692e-11	0.154915	Aged WT Isograft vs Aged WT Ctr
MTPN	1.49618e-12	1.90342e-11	0.263552	Aged WT Isograft vs Aged WT Ctr
CHD9	1.56747e-12	1.98791e-11	-0.196909	Aged WT Isograft vs Aged WT Ctr
ZNF207	1.59132e-12	2.01606e-11	-0.177185	Aged WT Isograft vs Aged WT Ctr
CCND1	1.63674e-12	2.07021e-11	-0.188141	Aged WT Isograft vs Aged WT Ctr
FXYD6	1.81061e-12	2.27033e-11	0.152397	Aged WT Isograft vs Aged WT Ctr
RIMS2	2.18598e-12	2.7108e-11	-0.163236	Aged WT Isograft vs Aged WT Ctr
EDF1	2.25818e-12	2.79141e-11	0.156347	Aged WT Isograft vs Aged WT Ctr
SRSF2	2.79686e-12	3.42952e-11	-0.1633	Aged WT Isograft vs Aged WT Ctr
PET100	3.39664e-12	4.13179e-11	0.242333	Aged WT Isograft vs Aged WT Ctr
SNRPF	3.68212e-12	4.46699e-11	0.245182	Aged WT Isograft vs Aged WT Ctr
DYNLRB1	3.83149e-12	4.63307e-11	0.245015	Aged WT Isograft vs Aged WT Ctr
ZFP36L2	4.01439e-12	4.83508e-11	0.270221	Aged WT Isograft vs Aged WT Ctr
MT1E	4.06339e-12	4.88928e-11	0.200915	Aged WT Isograft vs Aged WT Ctr
TCF25	4.12321e-12	4.95637e-11	-0.18746	Aged WT Isograft vs Aged WT Ctr
RPL13	4.67306e-12	5.58435e-11	0.178667	Aged WT Isograft vs Aged WT Ctr
RPL23	4.67808e-12	5.58488e-11	0.286719	Aged WT Isograft vs Aged WT Ctr
LINC01351	4.76307e-12	5.6808e-11	0.184447	Aged WT Isograft vs Aged WT Ctr
GABPB1-AS1	5.03238e-12	5.96704e-11	-0.175733	Aged WT Isograft vs Aged WT Ctr
SPEN	5.24534e-12	6.20149e-11	-0.158593	Aged WT Isograft vs Aged WT Ctr
ARL2BP	5.7253e-12	6.74933e-11	-0.152601	Aged WT Isograft vs Aged WT Ctr
NDUFA5	5.84416e-12	6.87618e-11	0.228905	Aged WT Isograft vs Aged WT Ctr
ATF7IP	6.49837e-12	7.5947e-11	-0.161161	Aged WT Isograft vs Aged WT Ctr
NME3	6.6066e-12	7.7138e-11	0.195786	Aged WT Isograft vs Aged WT Ctr
ZNF22	7.29857e-12	8.4651e-11	0.218374	Aged WT Isograft vs Aged WT Ctr
CREM	7.32444e-12	8.48704e-11	0.171998	Aged WT Isograft vs Aged WT Ctr
SLIRP	7.33143e-12	8.48709e-11	0.255017	Aged WT Isograft vs Aged WT Ctr
TCEAL8	8.79184e-12	1.00916e-10	0.236673	Aged WT Isograft vs Aged WT Ctr
SENP6	9.86268e-12	1.12258e-10	-0.152375	Aged WT Isograft vs Aged WT Ctr
SAP18	9.95212e-12	1.13171e-10	0.244312	Aged WT Isograft vs Aged WT Ctr
PEAK1	1.05558e-11	1.19812e-10	-0.167797	Aged WT Isograft vs Aged WT Ctr
RPSA	1.06967e-11	1.21186e-10	0.210761	Aged WT Isograft vs Aged WT Ctr
RPLP2	1.09709e-11	1.23948e-10	0.26759	Aged WT Isograft vs Aged WT Ctr
ATP5MC1	1.11124e-11	1.2543e-10	0.203038	Aged WT Isograft vs Aged WT Ctr
TUT4	1.14682e-11	1.28733e-10	-0.194717	Aged WT Isograft vs Aged WT Ctr
LSM7	1.35445e-11	1.49836e-10	0.192671	Aged WT Isograft vs Aged WT Ctr
ATP1A2	1.42161e-11	1.56415e-10	0.235794	Aged WT Isograft vs Aged WT Ctr
RPS16	1.49338e-11	1.64016e-10	0.221288	Aged WT Isograft vs Aged WT Ctr
ARL6IP1	1.50295e-11	1.64771e-10	0.167483	Aged WT Isograft vs Aged WT Ctr
RSL24D1	1.56625e-11	1.70944e-10	0.249985	Aged WT Isograft vs Aged WT Ctr
MTA1	1.60096e-11	1.7442e-10	-0.152853	Aged WT Isograft vs Aged WT Ctr
CCDC50	1.70233e-11	1.83825e-10	-0.16113	Aged WT Isograft vs Aged WT Ctr
HTRA1	1.7665e-11	1.89914e-10	0.187961	Aged WT Isograft vs Aged WT Ctr
GTF3C6	1.76857e-11	1.8997e-10	0.262076	Aged WT Isograft vs Aged WT Ctr
IER5L	1.90764e-11	2.04368e-10	0.161718	Aged WT Isograft vs Aged WT Ctr
CAPZB	2.06388e-11	2.20334e-10	-0.164063	Aged WT Isograft vs Aged WT Ctr
CSNK1E	2.07436e-11	2.2117e-10	-0.156712	Aged WT Isograft vs Aged WT Ctr
NTRK3	2.10382e-11	2.23743e-10	-0.156011	Aged WT Isograft vs Aged WT Ctr
CASK	2.15162e-11	2.28303e-10	-0.177907	Aged WT Isograft vs Aged WT Ctr
RTN3	2.42143e-11	2.53845e-10	0.153903	Aged WT Isograft vs Aged WT Ctr
RPL7	2.458e-11	2.57237e-10	0.209439	Aged WT Isograft vs Aged WT Ctr
ADGRB3	2.49873e-11	2.61276e-10	-0.155974	Aged WT Isograft vs Aged WT Ctr
ATXN7L3B	3.15961e-11	3.25915e-10	0.247185	Aged WT Isograft vs Aged WT Ctr
MRPL33	3.16295e-11	3.25984e-10	0.258903	Aged WT Isograft vs Aged WT Ctr
SREK1	3.34717e-11	3.42945e-10	-0.155897	Aged WT Isograft vs Aged WT Ctr
ARPP19	3.41765e-11	3.49872e-10	0.240937	Aged WT Isograft vs Aged WT Ctr
ATP5IF1	3.50779e-11	3.582e-10	0.193999	Aged WT Isograft vs Aged WT Ctr
HES6	3.89886e-11	3.95488e-10	0.202419	Aged WT Isograft vs Aged WT Ctr
PNN	3.91441e-11	3.96736e-10	-0.157272	Aged WT Isograft vs Aged WT Ctr
NDUFB10	4.02538e-11	4.0697e-10	0.202388	Aged WT Isograft vs Aged WT Ctr
C2orf27A	4.18113e-11	4.22017e-10	-0.158662	Aged WT Isograft vs Aged WT Ctr
RALGPS2	4.22682e-11	4.26277e-10	-0.155447	Aged WT Isograft vs Aged WT Ctr
NAA38	4.26543e-11	4.29816e-10	0.170144	Aged WT Isograft vs Aged WT Ctr
TIAL1	4.44944e-11	4.46516e-10	-0.15204	Aged WT Isograft vs Aged WT Ctr
ANK3	4.9246e-11	4.90572e-10	-0.164728	Aged WT Isograft vs Aged WT Ctr
COX5A	5.33576e-11	5.28942e-10	0.252019	Aged WT Isograft vs Aged WT Ctr
SLTM	6.46365e-11	6.35081e-10	-0.169399	Aged WT Isograft vs Aged WT Ctr
SF3B5	7.12943e-11	6.95461e-10	0.198982	Aged WT Isograft vs Aged WT Ctr
NDUFB9	7.77463e-11	7.51794e-10	0.228215	Aged WT Isograft vs Aged WT Ctr
GRB14	9.75255e-11	9.31986e-10	-0.153066	Aged WT Isograft vs Aged WT Ctr
DANCR	9.88532e-11	9.43936e-10	0.219829	Aged WT Isograft vs Aged WT Ctr
KHDRBS3	1.04929e-10	9.97276e-10	-0.19574	Aged WT Isograft vs Aged WT Ctr
FMC1	1.13269e-10	1.06905e-09	0.223503	Aged WT Isograft vs Aged WT Ctr
EIF1AX	1.14721e-10	1.07942e-09	0.250052	Aged WT Isograft vs Aged WT Ctr
FYN	1.16232e-10	1.09196e-09	-0.176991	Aged WT Isograft vs Aged WT Ctr
HACD3	1.19632e-10	1.12045e-09	0.217403	Aged WT Isograft vs Aged WT Ctr
PPA1	1.20204e-10	1.12494e-09	0.212869	Aged WT Isograft vs Aged WT Ctr
CALM3	1.36251e-10	1.26447e-09	0.156604	Aged WT Isograft vs Aged WT Ctr
SMIM26	1.46278e-10	1.35136e-09	0.207871	Aged WT Isograft vs Aged WT Ctr
SNHG6	1.47152e-10	1.3584e-09	0.2414	Aged WT Isograft vs Aged WT Ctr
STMN1	1.47356e-10	1.35926e-09	0.150511	Aged WT Isograft vs Aged WT Ctr
PRPF4B	1.48484e-10	1.36863e-09	-0.184163	Aged WT Isograft vs Aged WT Ctr
XYLT1	1.52009e-10	1.39796e-09	-0.162394	Aged WT Isograft vs Aged WT Ctr
ANXA5	1.66336e-10	1.51844e-09	0.167569	Aged WT Isograft vs Aged WT Ctr
YIF1A	1.66543e-10	1.51904e-09	0.156477	Aged WT Isograft vs Aged WT Ctr
SRGAP3	1.80187e-10	1.63615e-09	-0.176089	Aged WT Isograft vs Aged WT Ctr
PRRC2B	1.85229e-10	1.67819e-09	-0.172823	Aged WT Isograft vs Aged WT Ctr
ABHD2	1.95283e-10	1.76552e-09	0.192035	Aged WT Isograft vs Aged WT Ctr
GPR155	2.02426e-10	1.82317e-09	-0.163819	Aged WT Isograft vs Aged WT Ctr
ADGRG1	2.14806e-10	1.9249e-09	0.190751	Aged WT Isograft vs Aged WT Ctr
OFD1	2.23831e-10	1.99682e-09	-0.156243	Aged WT Isograft vs Aged WT Ctr
APLP2	2.26962e-10	2.02327e-09	0.172679	Aged WT Isograft vs Aged WT Ctr
SRSF5	2.29025e-10	2.03869e-09	-0.154717	Aged WT Isograft vs Aged WT Ctr
COA3	2.36243e-10	2.09678e-09	0.166972	Aged WT Isograft vs Aged WT Ctr
EMC2	2.53722e-10	2.23733e-09	0.165957	Aged WT Isograft vs Aged WT Ctr
TNRC6A	2.56684e-10	2.26019e-09	-0.151487	Aged WT Isograft vs Aged WT Ctr
GADD45GIP1	2.58036e-10	2.26915e-09	0.213186	Aged WT Isograft vs Aged WT Ctr
RAB31	2.64033e-10	2.31322e-09	0.240309	Aged WT Isograft vs Aged WT Ctr
SSBP1	2.76347e-10	2.41591e-09	0.150129	Aged WT Isograft vs Aged WT Ctr
SEC61B	3.10174e-10	2.68093e-09	0.197976	Aged WT Isograft vs Aged WT Ctr
RBX1	3.61147e-10	3.08296e-09	0.194095	Aged WT Isograft vs Aged WT Ctr
GRIA3	3.65111e-10	3.10955e-09	-0.151246	Aged WT Isograft vs Aged WT Ctr
DRAP1	3.95532e-10	3.34763e-09	0.209614	Aged WT Isograft vs Aged WT Ctr
FCHSD2	4.14234e-10	3.49606e-09	-0.152272	Aged WT Isograft vs Aged WT Ctr
PCDH17	4.14804e-10	3.4962e-09	0.215805	Aged WT Isograft vs Aged WT Ctr
ANKRD28	4.27849e-10	3.59623e-09	-0.167919	Aged WT Isograft vs Aged WT Ctr
TTC9B	4.29123e-10	3.60446e-09	0.159236	Aged WT Isograft vs Aged WT Ctr
NDUFB3	4.63871e-10	3.87236e-09	0.223202	Aged WT Isograft vs Aged WT Ctr
ATP5PO	4.64708e-10	3.8767e-09	0.20254	Aged WT Isograft vs Aged WT Ctr
ST13	5.39634e-10	4.45007e-09	0.239285	Aged WT Isograft vs Aged WT Ctr
UQCRFS1	5.55222e-10	4.57552e-09	0.232659	Aged WT Isograft vs Aged WT Ctr
ZKSCAN1	5.78314e-10	4.7466e-09	-0.160818	Aged WT Isograft vs Aged WT Ctr
SUMO1	6.57725e-10	5.34451e-09	0.155675	Aged WT Isograft vs Aged WT Ctr
AP2B1	6.85996e-10	5.55575e-09	0.245438	Aged WT Isograft vs Aged WT Ctr
NDUFA2	7.68005e-10	6.14656e-09	0.187333	Aged WT Isograft vs Aged WT Ctr
SNRPE	8.06364e-10	6.42408e-09	0.184168	Aged WT Isograft vs Aged WT Ctr
MAGOH	8.31948e-10	6.60636e-09	0.156602	Aged WT Isograft vs Aged WT Ctr
HLA-A	8.90564e-10	7.0289e-09	0.178188	Aged WT Isograft vs Aged WT Ctr
VDAC2	9.42505e-10	7.40245e-09	0.215004	Aged WT Isograft vs Aged WT Ctr
ATP1A1	1.0299e-09	8.00141e-09	0.204139	Aged WT Isograft vs Aged WT Ctr
RAB8B	1.07659e-09	8.35347e-09	0.158983	Aged WT Isograft vs Aged WT Ctr
ARL3	1.0938e-09	8.47627e-09	0.225877	Aged WT Isograft vs Aged WT Ctr
DNM3	1.09785e-09	8.49687e-09	-0.182739	Aged WT Isograft vs Aged WT Ctr
HIGD2A	1.2127e-09	9.3032e-09	0.172527	Aged WT Isograft vs Aged WT Ctr
FAM162A	1.30732e-09	9.99143e-09	0.17451	Aged WT Isograft vs Aged WT Ctr
MRPL57	1.31033e-09	1.00082e-08	0.184687	Aged WT Isograft vs Aged WT Ctr
C1QBP	1.38004e-09	1.05012e-08	0.161118	Aged WT Isograft vs Aged WT Ctr
ATP6V1G1	1.38854e-09	1.05593e-08	0.239016	Aged WT Isograft vs Aged WT Ctr
CIAO2B	1.64817e-09	1.24177e-08	0.153036	Aged WT Isograft vs Aged WT Ctr
PRRC2C	1.73428e-09	1.30223e-08	-0.174628	Aged WT Isograft vs Aged WT Ctr
NASP	1.85149e-09	1.3847e-08	-0.176069	Aged WT Isograft vs Aged WT Ctr
SRP9	2.14793e-09	1.5889e-08	0.184376	Aged WT Isograft vs Aged WT Ctr
SELENOT	2.20973e-09	1.62673e-08	0.163735	Aged WT Isograft vs Aged WT Ctr
MALSU1	2.45067e-09	1.79115e-08	0.155506	Aged WT Isograft vs Aged WT Ctr
TOMM20	2.47019e-09	1.8011e-08	0.192207	Aged WT Isograft vs Aged WT Ctr
SLC3A2	2.62652e-09	1.90634e-08	0.185565	Aged WT Isograft vs Aged WT Ctr
CSTB	2.68517e-09	1.94623e-08	0.164373	Aged WT Isograft vs Aged WT Ctr
CUTA	2.9451e-09	2.11954e-08	0.171901	Aged WT Isograft vs Aged WT Ctr
RHEB	3.05661e-09	2.18947e-08	0.170605	Aged WT Isograft vs Aged WT Ctr
SNRPD1	3.12194e-09	2.22972e-08	0.162902	Aged WT Isograft vs Aged WT Ctr
PPDPF	3.342e-09	2.37578e-08	0.168306	Aged WT Isograft vs Aged WT Ctr
SSR4	3.46011e-09	2.45403e-08	0.174157	Aged WT Isograft vs Aged WT Ctr
ATP5PD	3.48439e-09	2.46981e-08	0.197475	Aged WT Isograft vs Aged WT Ctr
NFE2L2	3.74924e-09	2.64069e-08	0.210455	Aged WT Isograft vs Aged WT Ctr
BORCS7	3.76581e-09	2.65082e-08	0.151412	Aged WT Isograft vs Aged WT Ctr
LAPTM4A	3.80578e-09	2.67742e-08	0.211814	Aged WT Isograft vs Aged WT Ctr
LMO4	3.95861e-09	2.76898e-08	0.226196	Aged WT Isograft vs Aged WT Ctr
ATP6V1F	4.26398e-09	2.96899e-08	0.209066	Aged WT Isograft vs Aged WT Ctr
POLR2L	4.83539e-09	3.3289e-08	0.180227	Aged WT Isograft vs Aged WT Ctr
PANTR1	4.87969e-09	3.35372e-08	0.163717	Aged WT Isograft vs Aged WT Ctr
PTPRA	5.07889e-09	3.48083e-08	0.190797	Aged WT Isograft vs Aged WT Ctr
PFDN2	5.33259e-09	3.63635e-08	0.204759	Aged WT Isograft vs Aged WT Ctr
VAMP2	5.54919e-09	3.77983e-08	0.169689	Aged WT Isograft vs Aged WT Ctr
BTG1	5.72917e-09	3.89807e-08	0.206882	Aged WT Isograft vs Aged WT Ctr
HNRNPU	6.31912e-09	4.26384e-08	-0.176025	Aged WT Isograft vs Aged WT Ctr
MORF4L2	7.17461e-09	4.81183e-08	0.168982	Aged WT Isograft vs Aged WT Ctr
CCDC59	8.08564e-09	5.36684e-08	0.158185	Aged WT Isograft vs Aged WT Ctr
PNKD	9.71216e-09	6.34303e-08	0.169459	Aged WT Isograft vs Aged WT Ctr
ROMO1	9.98649e-09	6.50133e-08	0.178502	Aged WT Isograft vs Aged WT Ctr
LAMTOR4	1.03201e-08	6.69707e-08	0.155036	Aged WT Isograft vs Aged WT Ctr
RPS11	1.0571e-08	6.84901e-08	0.206919	Aged WT Isograft vs Aged WT Ctr
RAB14	1.14759e-08	7.38047e-08	0.202057	Aged WT Isograft vs Aged WT Ctr
LSM3	1.1571e-08	7.43383e-08	0.151344	Aged WT Isograft vs Aged WT Ctr
PHF20L1	1.27702e-08	8.15275e-08	-0.151379	Aged WT Isograft vs Aged WT Ctr
ZNF462	1.42407e-08	9.00214e-08	-0.172908	Aged WT Isograft vs Aged WT Ctr
TMEM14B	1.46241e-08	9.22541e-08	0.181429	Aged WT Isograft vs Aged WT Ctr
FKBP3	1.53598e-08	9.65462e-08	0.151285	Aged WT Isograft vs Aged WT Ctr
MT-ND5	1.7216e-08	1.07111e-07	-0.158877	Aged WT Isograft vs Aged WT Ctr
NUCKS1	1.73739e-08	1.07874e-07	0.215441	Aged WT Isograft vs Aged WT Ctr
SNRPG	1.79331e-08	1.10838e-07	0.216736	Aged WT Isograft vs Aged WT Ctr
NT5E	1.97662e-08	1.21248e-07	0.158599	Aged WT Isograft vs Aged WT Ctr
RTRAF	2.03856e-08	1.24797e-07	0.176781	Aged WT Isograft vs Aged WT Ctr
HNRNPA3	2.173e-08	1.31778e-07	-0.152039	Aged WT Isograft vs Aged WT Ctr
SELENOF	2.57631e-08	1.5341e-07	0.167225	Aged WT Isograft vs Aged WT Ctr
OLFM2	2.59971e-08	1.54427e-07	0.185409	Aged WT Isograft vs Aged WT Ctr
ANAPC11	2.643e-08	1.5677e-07	0.196125	Aged WT Isograft vs Aged WT Ctr
EMC7	2.66042e-08	1.57727e-07	0.157256	Aged WT Isograft vs Aged WT Ctr
NDUFS4	2.79575e-08	1.65029e-07	0.196393	Aged WT Isograft vs Aged WT Ctr
GPSM2	3.39195e-08	1.96238e-07	0.169386	Aged WT Isograft vs Aged WT Ctr
GSTM3	3.59421e-08	2.05988e-07	0.180852	Aged WT Isograft vs Aged WT Ctr
ASB3	3.75865e-08	2.14507e-07	0.180128	Aged WT Isograft vs Aged WT Ctr
JMJD1C	3.93165e-08	2.23648e-07	-0.168617	Aged WT Isograft vs Aged WT Ctr
KIF1B	4.26659e-08	2.40906e-07	-0.154841	Aged WT Isograft vs Aged WT Ctr
MTLN	4.54565e-08	2.54544e-07	0.168564	Aged WT Isograft vs Aged WT Ctr
ATP1B2	4.58466e-08	2.56493e-07	0.184708	Aged WT Isograft vs Aged WT Ctr
CHMP2A	4.64422e-08	2.5957e-07	0.178066	Aged WT Isograft vs Aged WT Ctr
MPC1	5.05988e-08	2.79874e-07	0.172084	Aged WT Isograft vs Aged WT Ctr
SF3B1	5.08366e-08	2.80936e-07	-0.152433	Aged WT Isograft vs Aged WT Ctr
NAP1L3	5.50666e-08	3.01582e-07	0.169674	Aged WT Isograft vs Aged WT Ctr
CDV3	6.97544e-08	3.74466e-07	0.164068	Aged WT Isograft vs Aged WT Ctr
FAM181B	7.15117e-08	3.82722e-07	0.169143	Aged WT Isograft vs Aged WT Ctr
POLR2K	7.49122e-08	3.98824e-07	0.173213	Aged WT Isograft vs Aged WT Ctr
C12orf57	1.02115e-07	5.25992e-07	0.156443	Aged WT Isograft vs Aged WT Ctr
ZNF706	1.12562e-07	5.73041e-07	0.163759	Aged WT Isograft vs Aged WT Ctr
DCTN6	1.13091e-07	5.75492e-07	0.169662	Aged WT Isograft vs Aged WT Ctr
OTUD6B-AS1	1.22885e-07	6.20164e-07	0.153978	Aged WT Isograft vs Aged WT Ctr
AP1S2	1.24126e-07	6.25648e-07	0.157469	Aged WT Isograft vs Aged WT Ctr
SH3BGRL	1.37323e-07	6.84818e-07	0.168944	Aged WT Isograft vs Aged WT Ctr
NDUFS6	1.48938e-07	7.34052e-07	0.19008	Aged WT Isograft vs Aged WT Ctr
CYCS	1.75028e-07	8.45574e-07	0.156176	Aged WT Isograft vs Aged WT Ctr
TMED10	1.8613e-07	8.95315e-07	0.156655	Aged WT Isograft vs Aged WT Ctr
CWC15	2.04237e-07	9.72835e-07	0.172057	Aged WT Isograft vs Aged WT Ctr
PSMB7	2.09476e-07	9.95072e-07	0.161088	Aged WT Isograft vs Aged WT Ctr
PAIP2	2.36896e-07	1.11021e-06	0.163834	Aged WT Isograft vs Aged WT Ctr
ZFAS1	2.49001e-07	1.15849e-06	0.161511	Aged WT Isograft vs Aged WT Ctr
PDCD5	2.50006e-07	1.1614e-06	0.164653	Aged WT Isograft vs Aged WT Ctr
HSPA5	2.83957e-07	1.30375e-06	0.173202	Aged WT Isograft vs Aged WT Ctr
SCOC	3.05754e-07	1.39543e-06	0.165745	Aged WT Isograft vs Aged WT Ctr
CHCHD10	3.19919e-07	1.45032e-06	0.165862	Aged WT Isograft vs Aged WT Ctr
TIMP2	3.77208e-07	1.68133e-06	0.180187	Aged WT Isograft vs Aged WT Ctr
SEM1	3.87814e-07	1.72357e-06	0.176411	Aged WT Isograft vs Aged WT Ctr
EIF3K	3.98687e-07	1.76803e-06	0.153095	Aged WT Isograft vs Aged WT Ctr
COX20	4.09279e-07	1.80648e-06	0.191063	Aged WT Isograft vs Aged WT Ctr
LINC01896	4.48157e-07	1.95896e-06	0.160659	Aged WT Isograft vs Aged WT Ctr
SYAP1	4.80347e-07	2.08327e-06	0.153509	Aged WT Isograft vs Aged WT Ctr
PLPP3	4.92207e-07	2.13092e-06	0.176594	Aged WT Isograft vs Aged WT Ctr
RPL13A	7.54684e-07	3.11699e-06	0.157421	Aged WT Isograft vs Aged WT Ctr
SNRPB2	1.14477e-06	4.55557e-06	0.180519	Aged WT Isograft vs Aged WT Ctr
HMGN2	1.26354e-06	4.96194e-06	0.158673	Aged WT Isograft vs Aged WT Ctr
RPS27L	2.06682e-06	7.64679e-06	0.17673	Aged WT Isograft vs Aged WT Ctr
CAMLG	2.56824e-06	9.24977e-06	0.174285	Aged WT Isograft vs Aged WT Ctr
BRI3	2.91711e-06	1.03146e-05	0.163475	Aged WT Isograft vs Aged WT Ctr
MAP1LC3B	5.15082e-06	1.70295e-05	0.170609	Aged WT Isograft vs Aged WT Ctr
ARPC5	5.95941e-06	1.94293e-05	0.159539	Aged WT Isograft vs Aged WT Ctr
YWHAH	7.67269e-06	2.41761e-05	0.157333	Aged WT Isograft vs Aged WT Ctr
TIMM8B	9.16619e-06	2.82836e-05	0.150795	Aged WT Isograft vs Aged WT Ctr
TMEM167A	1.07061e-05	3.24289e-05	0.15071	Aged WT Isograft vs Aged WT Ctr
DPYSL2	2.1648e-05	6.02582e-05	0.169355	Aged WT Isograft vs Aged WT Ctr
NOL7	4.11571e-05	0.000106224	0.156691	Aged WT Isograft vs Aged WT Ctr
UBL3	0.000120637	0.000273907	0.151164	Aged WT Isograft vs Aged WT Ctr
