# Supplementary material for: Young glial progenitor cells competitively replace aged and diseased human glia in the adult chimeric mouse brain
Source: Nat Biotechnol. 2023 Jul 17;42(5):719–30. doi: 10.1038/s41587-023-01798-5 (PMC11098747; doi:10.1038/s41587-023-01798-5)
Supplement: Supplementary file 6 — IPA terms from the isograft model. [file 41587_2023_1798_MOESM6_ESM.xlsx]

## Sheet: All IPA Terms
Signaling	Pval	Zscore	category	Comparison
LARP1 Signaling	97.8356	-7.94	Upstream	Young WT Isograft vs Aged WT Isograft
torin1 Signaling	97.3301	-5.971	Upstream	Aged WT Isograft vs Aged WT Ctr
torin1 Signaling	97.2561	-6.063	Upstream	Young WT Isograft vs Young WT Ctr
LARP1 Signaling	85.0552	-7.618	Upstream	Young WT Ctr vs Aged WT Ctr
LARP1 Signaling	80.3263	-8.122	Upstream	Young WT Isograft vs Young WT Ctr
LARP1 Signaling	76.2827	-8.122	Upstream	Aged WT Isograft vs Aged WT Ctr
torin1 Signaling	71.3444	-0.863	Upstream	Young WT Isograft vs Aged WT Isograft
3,5-dihydroxyphenylglycine Signaling	70.2669	6.707	Upstream	Young WT Ctr vs Aged WT Ctr
RICTOR Signaling	68.5132	-8.975	Upstream	Young WT Isograft vs Young WT Ctr
3,5-dihydroxyphenylglycine Signaling	67.2451	6.736	Upstream	Young WT Isograft vs Aged WT Isograft
torin1 Signaling	63.0811	0.508	Upstream	Young WT Ctr vs Aged WT Ctr
3,5-dihydroxyphenylglycine Signaling	61.9845	8.184	Upstream	Aged WT Isograft vs Aged WT Ctr
EIF2 Signaling	60.6929	6.272	Canonical	Young WT Isograft vs Young WT Ctr
RICTOR Signaling	60.6464	-9.416	Upstream	Aged WT Isograft vs Aged WT Ctr
3,5-dihydroxyphenylglycine Signaling	60.6078	8.246	Upstream	Young WT Isograft vs Young WT Ctr
EIF2 Signaling	60.4377	5.864	Canonical	Young WT Ctr vs Aged WT Ctr
EIF2 Signaling	60.0593	6.091	Canonical	Young WT Isograft vs Aged WT Isograft
EIF2 Signaling	58.2903	5.571	Canonical	Aged WT Isograft vs Aged WT Ctr
MLXIPL Signaling	55.1402	7.353	Upstream	Young WT Ctr vs Aged WT Ctr
MLXIPL Signaling	55.0754	7.216	Upstream	Young WT Isograft vs Aged WT Isograft
MLXIPL Signaling	53.6041	8	Upstream	Young WT Isograft vs Young WT Ctr
ST1926 Signaling	51.9884	-7.809	Upstream	Young WT Isograft vs Young WT Ctr
acyline Signaling	51.2231	0	Upstream	Young WT Isograft vs Aged WT Isograft
acyline Signaling	50.3048	0	Upstream	Young WT Ctr vs Aged WT Ctr
FMR1 Signaling	49.5461	-4.241	Upstream	Young WT Isograft vs Aged WT Isograft
Oxidative Phosphorylation	49.3249	4.719	Canonical	Young WT Isograft vs Young WT Ctr
acyline Signaling	49.1734	0	Upstream	Aged WT Isograft vs Aged WT Ctr
FMR1 Signaling	48.9389	-4.289	Upstream	Young WT Ctr vs Aged WT Ctr
MLXIPL Signaling	48.5396	7.937	Upstream	Aged WT Isograft vs Aged WT Ctr
MYCN Signaling	48.4702	6.151	Upstream	Young WT Ctr vs Aged WT Ctr
Oxidative Phosphorylation	47.4853	6.682	Canonical	Aged WT Isograft vs Aged WT Ctr
MYCN Signaling	47.3491	5.476	Upstream	Young WT Isograft vs Aged WT Isograft
UQCC3 Signaling	46.8161	0	Upstream	Aged WT Isograft vs Aged WT Ctr
acyline Signaling	46.4923	0	Upstream	Young WT Isograft vs Young WT Ctr
sirolimus Signaling	46.0889	-6.971	Upstream	Young WT Isograft vs Young WT Ctr
FMR1 Signaling	44.7947	-5.94	Upstream	Aged WT Isograft vs Aged WT Ctr
UQCC3 Signaling	43.6528	0	Upstream	Young WT Isograft vs Young WT Ctr
Mitochondrial Dysfunction	43.3331	0	Canonical	Aged WT Isograft vs Aged WT Ctr
ST1926 Signaling	43.2111	-7.549	Upstream	Aged WT Isograft vs Aged WT Ctr
Disorder of basal ganglia	42.9678	-1.104	Functional	Aged WT Isograft vs Aged WT Ctr
MYC Signaling	41.4599	6.204	Upstream	Young WT Isograft vs Aged WT Isograft
sirolimus Signaling	41.4141	-6.858	Upstream	Aged WT Isograft vs Aged WT Ctr
CD 437 Signaling	40.9469	-7.112	Upstream	Young WT Isograft vs Young WT Ctr
MYC Signaling	40.4995	6.15	Upstream	Young WT Ctr vs Aged WT Ctr
5-fluorouracil Signaling	40.3626	-4.611	Upstream	Young WT Isograft vs Young WT Ctr
CTNNB1 Signaling	40.2803	0.026	Upstream	Young WT Isograft vs Aged WT Isograft
sirolimus Signaling	40.2621	-4.437	Upstream	Young WT Isograft vs Aged WT Isograft
CD 437 Signaling	39.6873	-6.75	Upstream	Aged WT Isograft vs Aged WT Ctr
Movement Disorders	39.1111	0.888	Functional	Aged WT Isograft vs Aged WT Ctr
CTNNB1 Signaling	38.6884	-0.225	Upstream	Young WT Ctr vs Aged WT Ctr
FMR1 Signaling	38.6787	-6.23	Upstream	Young WT Isograft vs Young WT Ctr
5-fluorouracil Signaling	37.9953	-3.577	Upstream	Aged WT Isograft vs Aged WT Ctr
CAB39L Signaling	37.772	5.568	Upstream	Young WT Isograft vs Young WT Ctr
MYCN Signaling	36.6574	6.827	Upstream	Aged WT Isograft vs Aged WT Ctr
Neuromuscular disease	36.6418	0	Functional	Aged WT Isograft vs Aged WT Ctr
YAP1 Signaling	36.5712	-0.153	Upstream	Young WT Isograft vs Aged WT Isograft
Mitochondrial Dysfunction	36.0844	-4.243	Canonical	Young WT Isograft vs Young WT Ctr
MYCN Signaling	35.9302	7.089	Upstream	Young WT Isograft vs Young WT Ctr
CAB39L Signaling	35.9071	5.568	Upstream	Aged WT Isograft vs Aged WT Ctr
YAP1 Signaling	35.8218	-0.074	Upstream	Young WT Ctr vs Aged WT Ctr
sirolimus Signaling	35.4346	-4.164	Upstream	Young WT Ctr vs Aged WT Ctr
Lh Signaling	35.1934	5.336	Upstream	Young WT Ctr vs Aged WT Ctr
Lh Signaling	34.9705	4.919	Upstream	Young WT Isograft vs Aged WT Isograft
Disorder of basal ganglia	33.9853	0	Functional	Young WT Isograft vs Young WT Ctr
Neurological signs	33.0219	2.003	Functional	Aged WT Isograft vs Aged WT Ctr
MYC Signaling	32.7754	6.999	Upstream	Young WT Isograft vs Young WT Ctr
DDX5 Signaling	32.6717	5.266	Upstream	Aged WT Isograft vs Aged WT Ctr
Familial encephalopathy	32.6145	0	Functional	Aged WT Isograft vs Aged WT Ctr
Neuromuscular disease	31.7822	0	Functional	Young WT Isograft vs Young WT Ctr
Lh Signaling	31.7817	7.35	Upstream	Aged WT Isograft vs Aged WT Ctr
MYC Signaling	31.7416	6.477	Upstream	Aged WT Isograft vs Aged WT Ctr
Familial central nervous system disease	31.5784	1.342	Functional	Aged WT Isograft vs Aged WT Ctr
CTNNB1 Signaling	31.5382	-2.902	Upstream	Aged WT Isograft vs Aged WT Ctr
Huntington Disease	30.2301	0	Functional	Aged WT Isograft vs Aged WT Ctr
CTNNB1 Signaling	30.0948	-1.603	Upstream	Young WT Isograft vs Young WT Ctr
YAP1 Signaling	30.0268	-0.385	Upstream	Young WT Isograft vs Young WT Ctr
Non-hematological solid tumor	29.9526	-0.831	Functional	Aged WT Isograft vs Aged WT Ctr
Dyskinesia	29.8885	0	Functional	Aged WT Isograft vs Aged WT Ctr
Tumorigenesis of tissue	29.7893	-0.571	Functional	Aged WT Isograft vs Aged WT Ctr
Cancer	29.41	-2.548	Functional	Aged WT Isograft vs Aged WT Ctr
Movement Disorders	29.2153	-1.508	Functional	Young WT Isograft vs Young WT Ctr
Familial psychiatric disease	28.9759	0	Functional	Aged WT Isograft vs Aged WT Ctr
Nonhematologic malignant neoplasm	28.8379	-0.593	Functional	Aged WT Isograft vs Aged WT Ctr
Epithelial neoplasm	28.3836	-0.822	Functional	Aged WT Isograft vs Aged WT Ctr
Lh Signaling	28.3462	7.141	Upstream	Young WT Isograft vs Young WT Ctr
Familial neurological disorder	28.311	1.89	Functional	Aged WT Isograft vs Aged WT Ctr
Carcinoma	28.311	-0.325	Functional	Aged WT Isograft vs Aged WT Ctr
YAP1 Signaling	28.2045	-0.924	Upstream	Aged WT Isograft vs Aged WT Ctr
Non-melanoma solid tumor	27.5228	-1	Functional	Aged WT Isograft vs Aged WT Ctr
Cell death of osteosarcoma cells	27.3367	-5.814	Functional	Aged WT Isograft vs Aged WT Ctr
Cell death of osteosarcoma cells	26.8927	-6.252	Functional	Young WT Isograft vs Young WT Ctr
Solid tumor	26.3707	-0.789	Functional	Aged WT Isograft vs Aged WT Ctr
TLE3 Signaling	25.9958	0	Upstream	Young WT Isograft vs Young WT Ctr
Tumorigenesis of tissue	25.9894	0.347	Functional	Young WT Ctr vs Aged WT Ctr
Cell death of osteosarcoma cells	25.7448	-5.425	Functional	Young WT Ctr vs Aged WT Ctr
Malignant solid tumor	25.4839	-0.131	Functional	Aged WT Isograft vs Aged WT Ctr
TLE3 Signaling	25.3084	0	Upstream	Aged WT Isograft vs Aged WT Ctr
Extracranial solid tumor	25.1821	-0.177	Functional	Aged WT Isograft vs Aged WT Ctr
Cancer	25.0816	-3.096	Functional	Young WT Ctr vs Aged WT Ctr
5-fluorouracil Signaling	24.8584	-2.793	Upstream	Young WT Ctr vs Aged WT Ctr
Cell death of osteosarcoma cells	24.8086	-5.578	Functional	Young WT Isograft vs Aged WT Isograft
Necrosis	24.7372	-3.087	Functional	Young WT Isograft vs Aged WT Isograft
Granzyme A Signaling	24.1794	-3.413	Canonical	Young WT Isograft vs Young WT Ctr
Epithelial neoplasm	23.9013	0.465	Functional	Young WT Ctr vs Aged WT Ctr
Non-hematological solid tumor	23.9013	0.211	Functional	Young WT Ctr vs Aged WT Ctr
Carcinoma	23.5802	0.328	Functional	Young WT Ctr vs Aged WT Ctr
Hematopoietic neoplasm	23.2562	-0.967	Functional	Young WT Ctr vs Aged WT Ctr
Nonhematologic malignant neoplasm	23.2562	0.086	Functional	Young WT Ctr vs Aged WT Ctr
Neurological signs	23.0773	1.129	Functional	Young WT Isograft vs Young WT Ctr
DDX5 Signaling	22.7674	4.811	Upstream	Young WT Isograft vs Young WT Ctr
Non-melanoma solid tumor	22.7619	-0.184	Functional	Young WT Ctr vs Aged WT Ctr
Huntington Disease	22.61	0	Functional	Young WT Isograft vs Young WT Ctr
beta-estradiol Signaling	22.5622	0.682	Upstream	Young WT Ctr vs Aged WT Ctr
5-fluorouracil Signaling	22.5434	-1.619	Upstream	Young WT Isograft vs Aged WT Isograft
Malignant solid tumor	22.1402	-0.739	Functional	Young WT Ctr vs Aged WT Ctr
RICTOR Signaling	22.1225	-5.364	Upstream	Young WT Isograft vs Aged WT Isograft
RICTOR Signaling	22.038	-5.249	Upstream	Young WT Ctr vs Aged WT Ctr
Solid tumor	21.9732	0.522	Functional	Young WT Ctr vs Aged WT Ctr
Extrapancreatic malignant tumor	21.8289	-0.422	Functional	Young WT Ctr vs Aged WT Ctr
Familial central nervous system disease	21.7529	0	Functional	Young WT Isograft vs Young WT Ctr
Familial encephalopathy	21.5947	0	Functional	Young WT Isograft vs Young WT Ctr
Necrosis	21.5669	-2.005	Functional	Young WT Ctr vs Aged WT Ctr
Cancer	21.5558	-2.388	Functional	Young WT Isograft vs Young WT Ctr
Necrosis of tumor	21.5037	-4.085	Functional	Young WT Ctr vs Aged WT Ctr
Familial psychiatric disease	21.4853	0	Functional	Young WT Isograft vs Young WT Ctr
Extracranial solid tumor	21.2786	1.543	Functional	Young WT Ctr vs Aged WT Ctr
Dyskinesia	21.1663	0	Functional	Young WT Isograft vs Young WT Ctr
TEAD1 Signaling	21.1565	5.308	Upstream	Aged WT Isograft vs Aged WT Ctr
Cell death of cancer cells	21.1377	-4.536	Functional	Young WT Ctr vs Aged WT Ctr
Myeloid or lymphoid neoplasm	20.8938	-0.695	Functional	Young WT Ctr vs Aged WT Ctr
Necrosis of tumor	20.7931	-4.97	Functional	Young WT Isograft vs Aged WT Isograft
Cell death of tumor cells	20.7055	-4.244	Functional	Young WT Ctr vs Aged WT Ctr
Cell death of tumor cells	20.702	-5.132	Functional	Young WT Isograft vs Aged WT Isograft
Sirtuin Signaling Pathway	20.6888	-1.622	Canonical	Young WT Isograft vs Young WT Ctr
APP Signaling	20.6405	3.129	Upstream	Young WT Isograft vs Young WT Ctr
metribolone Signaling	20.5886	6.402	Upstream	Aged WT Isograft vs Aged WT Ctr
Assembly of Respiratory chain complex I	20.4057	0	Functional	Young WT Isograft vs Young WT Ctr
Non-hematological solid tumor	20.3373	-2.163	Functional	Young WT Isograft vs Young WT Ctr
Hematologic cancer	20.2464	-0.412	Functional	Young WT Ctr vs Aged WT Ctr
Cell death of cancer cells	20.1374	-4.929	Functional	Young WT Isograft vs Aged WT Isograft
MAPT Signaling	20.1303	1.067	Upstream	Young WT Isograft vs Young WT Ctr
arsenic trioxide Signaling	19.9254	3.264	Upstream	Young WT Isograft vs Young WT Ctr
Neoplasia of blood cells	19.8382	-0.506	Functional	Young WT Ctr vs Aged WT Ctr
Processing of RNA	19.8219	-0.484	Functional	Aged WT Isograft vs Aged WT Ctr
Nonhematologic malignant neoplasm	19.7158	-1.659	Functional	Young WT Isograft vs Young WT Ctr
Mitochondrial respiratory chain deficiency	19.5499	0	Functional	Young WT Isograft vs Young WT Ctr
Cell death of cancer cells	19.4083	-4.552	Functional	Aged WT Isograft vs Aged WT Ctr
Cell death of tumor cells	19.392	-3.673	Functional	Aged WT Isograft vs Aged WT Ctr
Necrosis of tumor	19.3323	-3.673	Functional	Aged WT Isograft vs Aged WT Ctr
Development of neurons	19.3292	-0.422	Functional	Young WT Ctr vs Aged WT Ctr
Familial neurological disorder	19.2809	0.816	Functional	Young WT Isograft vs Young WT Ctr
MAPT Signaling	19.2345	1.782	Upstream	Aged WT Isograft vs Aged WT Ctr
Necrosis	19.1177	-1.72	Functional	Aged WT Isograft vs Aged WT Ctr
beta-estradiol Signaling	19.0907	1.429	Upstream	Young WT Isograft vs Aged WT Isograft
Development of neural cells	19.026	-0.735	Functional	Young WT Ctr vs Aged WT Ctr
Necrosis	18.8378	-2.971	Functional	Young WT Isograft vs Young WT Ctr
Neuromuscular disease	18.7593	0	Functional	Young WT Isograft vs Aged WT Isograft
Sirtuin Signaling Pathway	18.7159	-2.402	Canonical	Aged WT Isograft vs Aged WT Ctr
Cell transformation	18.6752	-0.536	Functional	Young WT Ctr vs Aged WT Ctr
Progressive neurological disorder	18.6717	0.232	Functional	Young WT Ctr vs Aged WT Ctr
GABA Signaling	18.6048	-5.35	Upstream	Young WT Isograft vs Young WT Ctr
Tumorigenesis of tissue	18.5589	-0.408	Functional	Young WT Isograft vs Young WT Ctr
Solid tumor	18.4842	-0.414	Functional	Young WT Isograft vs Young WT Ctr
Lymphoreticular neoplasm	18.4332	0.233	Functional	Young WT Ctr vs Aged WT Ctr
Cancer	18.4198	-1.696	Functional	Young WT Isograft vs Aged WT Isograft
Malignant solid tumor	18.1433	-0.366	Functional	Young WT Isograft vs Young WT Ctr
Regulation of eIF4 and p70S6K Signaling	18.1378	0	Canonical	Young WT Ctr vs Aged WT Ctr
Non-melanoma solid tumor	18.1177	-2.264	Functional	Young WT Isograft vs Young WT Ctr
Movement Disorders	18.0825	1.454	Functional	Young WT Isograft vs Aged WT Isograft
APP Signaling	18.0692	2.84	Upstream	Aged WT Isograft vs Aged WT Ctr
APP Signaling	18.044	-1.625	Upstream	Young WT Ctr vs Aged WT Ctr
PSEN1 Signaling	18.004	-0.052	Upstream	Young WT Isograft vs Young WT Ctr
imatinib Signaling	17.872	1.093	Upstream	Aged WT Isograft vs Aged WT Ctr
dihydrotestosterone Signaling	17.8113	-0.594	Upstream	Young WT Ctr vs Aged WT Ctr
Synthesis of protein	17.6252	-0.257	Functional	Young WT Isograft vs Aged WT Isograft
metribolone Signaling	17.5759	6.105	Upstream	Young WT Isograft vs Young WT Ctr
imatinib Signaling	17.5105	-0.329	Upstream	Young WT Isograft vs Young WT Ctr
Tumorigenesis of tissue	17.4769	0.389	Functional	Young WT Isograft vs Aged WT Isograft
Development of neurons	17.4088	2.402	Functional	Young WT Isograft vs Aged WT Isograft
Extrapancreatic malignant tumor	17.3788	0.132	Functional	Aged WT Isograft vs Aged WT Ctr
PRKCG Signaling	17.14	0	Upstream	Young WT Isograft vs Young WT Ctr
PRKCG Signaling	17.0282	0	Upstream	Aged WT Isograft vs Aged WT Ctr
Morphology of neurons	16.9855	0	Functional	Young WT Isograft vs Aged WT Isograft
Neoplasia of cells	16.981	-0.273	Functional	Young WT Ctr vs Aged WT Ctr
mTOR Signaling	16.9363	0.447	Canonical	Young WT Ctr vs Aged WT Ctr
Disorder of basal ganglia	16.8864	0	Functional	Young WT Isograft vs Aged WT Isograft
Translation	16.8864	-0.572	Functional	Young WT Isograft vs Aged WT Isograft
Carcinoma	16.8243	-1.142	Functional	Young WT Isograft vs Young WT Ctr
Development of neural cells	16.8182	2.458	Functional	Young WT Isograft vs Aged WT Isograft
Regulation of eIF4 and p70S6K Signaling	16.815	0	Canonical	Aged WT Isograft vs Aged WT Ctr
Coronavirus Pathogenesis Pathway	16.7618	-5.303	Canonical	Young WT Ctr vs Aged WT Ctr
Assembly of Respiratory chain complex I	16.5761	0	Functional	Aged WT Isograft vs Aged WT Ctr
arsenic trioxide Signaling	16.5438	3.421	Upstream	Aged WT Isograft vs Aged WT Ctr
GABA Signaling	16.4855	-4.225	Upstream	Aged WT Isograft vs Aged WT Ctr
TEAD1 Signaling	16.4807	5.488	Upstream	Young WT Isograft vs Young WT Ctr
Carcinoma	16.4089	-0.499	Functional	Young WT Isograft vs Aged WT Isograft
Granzyme A Signaling	16.4056	-4.315	Canonical	Aged WT Isograft vs Aged WT Ctr
Disorder of basal ganglia	16.3229	0	Functional	Young WT Ctr vs Aged WT Ctr
Neuromuscular disease	16.2924	0	Functional	Young WT Ctr vs Aged WT Ctr
Movement Disorders	16.2307	2.57	Functional	Young WT Ctr vs Aged WT Ctr
Regulation of eIF4 and p70S6K Signaling	16.2235	0	Canonical	Young WT Isograft vs Young WT Ctr
Non-hematological solid tumor	16.1555	0.495	Functional	Young WT Isograft vs Aged WT Isograft
Nonhematologic malignant neoplasm	16.1436	0.731	Functional	Young WT Isograft vs Aged WT Isograft
Necrosis of tumor	16.1367	-5.131	Functional	Young WT Isograft vs Young WT Ctr
Cell death of tumor cells	16.1367	-5.286	Functional	Young WT Isograft vs Young WT Ctr
Viral Infection	16.1189	2.205	Functional	Aged WT Isograft vs Aged WT Ctr
Cell death of cancer cells	16.0871	-5.499	Functional	Young WT Isograft vs Young WT Ctr
LONP1 Signaling	16.0683	-3.015	Upstream	Young WT Isograft vs Young WT Ctr
Coronavirus Pathogenesis Pathway	16.041	-5.209	Canonical	Young WT Isograft vs Aged WT Isograft
Morphology of nervous tissue	15.9466	0	Functional	Young WT Isograft vs Aged WT Isograft
Upper urinary tract tumor	15.8759	1.667	Functional	Aged WT Isograft vs Aged WT Ctr
Viral Infection	15.7797	5.505	Functional	Young WT Isograft vs Young WT Ctr
DDX3X Signaling	15.7665	3.5	Upstream	Young WT Isograft vs Aged WT Isograft
Non-melanoma solid tumor	15.7338	-0.167	Functional	Young WT Isograft vs Aged WT Isograft
Regulation of eIF4 and p70S6K Signaling	15.7097	0	Canonical	Young WT Isograft vs Aged WT Isograft
SOX2 Signaling	15.5417	-2.703	Upstream	Young WT Ctr vs Aged WT Ctr
Progressive neurological disorder	15.5273	0.4	Functional	Aged WT Isograft vs Aged WT Ctr
Progressive neurological disorder	15.5247	-1	Functional	Young WT Isograft vs Aged WT Isograft
Abdominal lesion	15.5105	2.019	Functional	Young WT Ctr vs Aged WT Ctr
Extrapancreatic malignant tumor	15.4619	-0.407	Functional	Young WT Isograft vs Aged WT Isograft
Abdominal neoplasm	15.4585	1.018	Functional	Young WT Ctr vs Aged WT Ctr
Metabolism of protein	15.3999	0.714	Functional	Young WT Isograft vs Young WT Ctr
Renal tumor	15.3177	1.667	Functional	Aged WT Isograft vs Aged WT Ctr
Malignant solid tumor	15.3066	0.199	Functional	Young WT Isograft vs Aged WT Isograft
Processing of RNA	15.2948	-0.552	Functional	Young WT Isograft vs Young WT Ctr
Morphology of nervous tissue	15.2939	0	Functional	Young WT Ctr vs Aged WT Ctr
Intraabdominal organ tumor	15.2174	0.587	Functional	Young WT Ctr vs Aged WT Ctr
Solid tumor	15.1603	0.808	Functional	Young WT Isograft vs Aged WT Isograft
Extracranial solid tumor	15.0985	0.21	Functional	Young WT Isograft vs Young WT Ctr
uranyl nitrate Signaling	15.0618	1.723	Upstream	Aged WT Isograft vs Aged WT Ctr
interferon beta-1a Signaling	15.0569	0	Upstream	Young WT Isograft vs Young WT Ctr
Renal cancer	15.0126	1.667	Functional	Aged WT Isograft vs Aged WT Ctr
TCR Signaling	15.0097	3.585	Upstream	Young WT Ctr vs Aged WT Ctr
POLG Signaling	14.97	0	Upstream	Young WT Ctr vs Aged WT Ctr
HBA1/HBA2 Signaling	14.9506	3.9	Upstream	Young WT Isograft vs Young WT Ctr
Morphology of neurons	14.9464	0	Functional	Young WT Ctr vs Aged WT Ctr
Morphology of nervous system	14.942	0	Functional	Young WT Isograft vs Aged WT Isograft
Hematopoietic neoplasm	14.9076	-0.76	Functional	Young WT Isograft vs Aged WT Isograft
Renal lesion	14.8929	1.546	Functional	Aged WT Isograft vs Aged WT Ctr
Upper renal tract carcinoma	14.8546	0	Functional	Aged WT Isograft vs Aged WT Ctr
Progressive encephalopathy	14.8468	-0.611	Functional	Young WT Ctr vs Aged WT Ctr
Chemoresistant acute myeloid leukemia	14.7431	0	Functional	Young WT Ctr vs Aged WT Ctr
APP Signaling	14.6929	-1.74	Upstream	Young WT Isograft vs Aged WT Isograft
Cell transformation	14.6655	1.419	Functional	Young WT Isograft vs Aged WT Isograft
mTOR Signaling	14.6584	1.342	Canonical	Young WT Isograft vs Young WT Ctr
Splicing of RNA	14.6156	-0.484	Functional	Aged WT Isograft vs Aged WT Ctr
Abdominal cancer	14.6146	-0.046	Functional	Young WT Ctr vs Aged WT Ctr
Progressive encephalopathy	14.6131	0	Functional	Aged WT Isograft vs Aged WT Ctr
Translation of protein	14.5838	-0.851	Functional	Young WT Isograft vs Aged WT Isograft
Extracranial solid tumor	14.5535	1.016	Functional	Young WT Isograft vs Aged WT Isograft
Diamond-Blackfan anemia	14.4901	0	Functional	Young WT Ctr vs Aged WT Ctr
Expression of mRNA	14.4461	-2.391	Functional	Young WT Isograft vs Aged WT Isograft
interferon beta-1a Signaling	14.3918	0	Upstream	Aged WT Isograft vs Aged WT Ctr
Lymphoreticular neoplasm	14.3883	0.117	Functional	Aged WT Isograft vs Aged WT Ctr
Chemoresistant acute myeloid leukemia	14.3774	0	Functional	Young WT Isograft vs Young WT Ctr
TCR Signaling	14.3562	2.469	Upstream	Young WT Isograft vs Aged WT Isograft
Kidney carcinoma	14.3501	0	Functional	Aged WT Isograft vs Aged WT Ctr
Synthesis of protein	14.3029	0.692	Functional	Young WT Ctr vs Aged WT Ctr
Morphogenesis of neurons	14.262	-0.38	Functional	Young WT Ctr vs Aged WT Ctr
dexamethasone Signaling	14.2463	-1.998	Upstream	Young WT Ctr vs Aged WT Ctr
ST1926 Signaling	14.226	-4.316	Upstream	Young WT Isograft vs Aged WT Isograft
Organization of cytoskeleton	14.1621	3.267	Functional	Young WT Isograft vs Aged WT Isograft
Progressive motor neuropathy	14.1147	0	Functional	Young WT Ctr vs Aged WT Ctr
POLG Signaling	14.0267	0	Upstream	Young WT Isograft vs Aged WT Isograft
TP53 Signaling	13.932	0.218	Upstream	Aged WT Isograft vs Aged WT Ctr
Adenocarcinoma	13.8692	2.91	Functional	Young WT Ctr vs Aged WT Ctr
Parkinsonism	13.8365	0	Functional	Young WT Isograft vs Young WT Ctr
Neuromuscular disease with neuropathy	13.8267	0	Functional	Young WT Ctr vs Aged WT Ctr
Translation of mRNA	13.817	-1.709	Functional	Young WT Isograft vs Aged WT Isograft
mTOR Signaling	13.81	0	Canonical	Young WT Isograft vs Aged WT Isograft
Neoplasia of blood cells	13.7924	-0.96	Functional	Young WT Isograft vs Aged WT Isograft
Synthesis of protein	13.6524	1.281	Functional	Young WT Isograft vs Young WT Ctr
Cancer of secretory structure	13.6364	-0.513	Functional	Aged WT Isograft vs Aged WT Ctr
CD 437 Signaling	13.6119	-3.402	Upstream	Young WT Isograft vs Aged WT Isograft
uranyl nitrate Signaling	13.593	1.624	Upstream	Young WT Isograft vs Young WT Ctr
Development of renal tumor	13.5923	0	Functional	Aged WT Isograft vs Aged WT Ctr
Familial encephalopathy	13.5805	0	Functional	Young WT Isograft vs Aged WT Isograft
mTOR Signaling	13.5176	0.816	Canonical	Aged WT Isograft vs Aged WT Ctr
DDX3X Signaling	13.5054	3.357	Upstream	Young WT Ctr vs Aged WT Ctr
Organization of cytoskeleton	13.4991	-0.156	Functional	Young WT Ctr vs Aged WT Ctr
PSEN1 Signaling	13.4985	0.769	Upstream	Aged WT Isograft vs Aged WT Ctr
Mammary tumor	13.4889	-1.647	Functional	Aged WT Isograft vs Aged WT Ctr
STK11 Signaling	13.4702	5.427	Upstream	Aged WT Isograft vs Aged WT Ctr
HTT Signaling	13.4702	-2.138	Upstream	Aged WT Isograft vs Aged WT Ctr
Progressive neuromuscular disease	13.4441	0	Functional	Young WT Ctr vs Aged WT Ctr
Abdominal carcinoma	13.4359	0.207	Functional	Young WT Ctr vs Aged WT Ctr
Microtubule dynamics	13.4334	-0.284	Functional	Young WT Ctr vs Aged WT Ctr
STK11 Signaling	13.4274	4.047	Upstream	Young WT Isograft vs Young WT Ctr
IL3 Signaling	13.403	2.442	Upstream	Aged WT Isograft vs Aged WT Ctr
Metabolism of protein	13.3952	0.466	Functional	Young WT Isograft vs Aged WT Isograft
TP53 Signaling	13.3945	1.26	Upstream	Young WT Isograft vs Aged WT Isograft
Renal cell carcinoma	13.3796	0	Functional	Aged WT Isograft vs Aged WT Ctr
HRAS Signaling	13.3288	1.226	Upstream	Young WT Isograft vs Aged WT Isograft
Breast cancer	13.2644	-1.095	Functional	Aged WT Isograft vs Aged WT Ctr
Microtubule dynamics	13.2509	3.231	Functional	Young WT Isograft vs Aged WT Isograft
Diamond-Blackfan anemia	13.2507	0	Functional	Young WT Isograft vs Young WT Ctr
Abnormal morphology of neurons	13.2352	0	Functional	Young WT Isograft vs Aged WT Isograft
Splicing of mRNA	13.2003	0.135	Functional	Aged WT Isograft vs Aged WT Ctr
TP53 Signaling	13.175	1.18	Upstream	Young WT Ctr vs Aged WT Ctr
Progressive neurological disorder	13.1089	0.442	Functional	Young WT Isograft vs Young WT Ctr
Neuritogenesis	13.0631	-0.38	Functional	Young WT Ctr vs Aged WT Ctr
MYCL Signaling	13.0564	3.375	Upstream	Young WT Isograft vs Young WT Ctr
DDX3X Signaling	13.0499	4.096	Upstream	Aged WT Isograft vs Aged WT Ctr
Expression of protein	13.0457	-0.66	Functional	Young WT Isograft vs Aged WT Isograft
Progressive encephalopathy	13.0455	0	Functional	Young WT Isograft vs Young WT Ctr
Myeloid or lymphoid neoplasm	13.0317	-0.985	Functional	Young WT Isograft vs Aged WT Isograft
Abnormal morphology of nervous system	12.9715	0	Functional	Young WT Isograft vs Aged WT Isograft
Coronavirus Pathogenesis Pathway	12.9335	-4.802	Canonical	Young WT Isograft vs Young WT Ctr
Progressive encephalopathy	12.7842	0	Functional	Young WT Isograft vs Aged WT Isograft
Proliferation of neural cells	12.7462	1.833	Functional	Young WT Isograft vs Aged WT Isograft
Organization of cytoplasm	12.7411	3.267	Functional	Young WT Isograft vs Aged WT Isograft
RRP1B Signaling	12.7371	0	Upstream	Young WT Isograft vs Aged WT Isograft
Epilepsy or neurodevelopmental disorder	12.7355	0	Functional	Aged WT Isograft vs Aged WT Ctr
POLG Signaling	12.7241	0	Upstream	Young WT Isograft vs Young WT Ctr
Proliferation of neuronal cells	12.7157	2.165	Functional	Young WT Isograft vs Aged WT Isograft
Coronavirus Pathogenesis Pathway	12.7129	-4.667	Canonical	Aged WT Isograft vs Aged WT Ctr
Familial neurological disorder	12.7028	0	Functional	Young WT Isograft vs Aged WT Isograft
Metabolism of protein	12.6867	1.067	Functional	Young WT Ctr vs Aged WT Ctr
Abnormal morphology of neurons	12.6867	0	Functional	Young WT Ctr vs Aged WT Ctr
Mitochondrial respiratory chain deficiency	12.6521	0	Functional	Aged WT Isograft vs Aged WT Ctr
Parkinsonism	12.6441	0	Functional	Young WT Ctr vs Aged WT Ctr
Hematopoietic neoplasm	12.6401	-0.214	Functional	Aged WT Isograft vs Aged WT Ctr
Translation of mRNA	12.5868	-1.216	Functional	Young WT Isograft vs Young WT Ctr
Hematological or lymphatic system tumor	12.5861	-0.412	Functional	Aged WT Isograft vs Aged WT Ctr
HBA1/HBA2 Signaling	12.5518	4.243	Upstream	Aged WT Isograft vs Aged WT Ctr
Progressive parkinsonism	12.5369	0	Functional	Young WT Isograft vs Young WT Ctr
Abdominal adenocarcinoma	12.5202	2.138	Functional	Young WT Ctr vs Aged WT Ctr
Parkinson's disease	12.4985	0	Functional	Young WT Ctr vs Aged WT Ctr
Progressive motor neuropathy	12.4924	0	Functional	Young WT Isograft vs Aged WT Isograft
Neoplasia of cells	12.4901	-0.123	Functional	Young WT Isograft vs Aged WT Isograft
Processing of mRNA	12.4843	0.135	Functional	Aged WT Isograft vs Aged WT Ctr
Translation of protein	12.4761	0.456	Functional	Young WT Isograft vs Young WT Ctr
Translation	12.4715	1.042	Functional	Young WT Isograft vs Young WT Ctr
GABA Signaling	12.434	-2.846	Upstream	Young WT Ctr vs Aged WT Ctr
Diamond-Blackfan anemia	12.4267	0	Functional	Aged WT Isograft vs Aged WT Ctr
Apoptosis	12.396	-1.594	Functional	Young WT Isograft vs Aged WT Isograft
Neutrophil Extracellular Trap Signaling Pathway	12.3427	4.907	Canonical	Young WT Isograft vs Young WT Ctr
Metabolism of protein	12.3333	-0.048	Functional	Aged WT Isograft vs Aged WT Ctr
Thyroid carcinoma	12.3333	0	Functional	Aged WT Isograft vs Aged WT Ctr
Urinary tract tumor	12.3333	0.905	Functional	Aged WT Isograft vs Aged WT Ctr
Urinary tract cancer	12.3324	1.265	Functional	Aged WT Isograft vs Aged WT Ctr
Diamond-Blackfan anemia	12.3246	0	Functional	Young WT Isograft vs Aged WT Isograft
Proliferation of neural cells	12.318	0.212	Functional	Young WT Ctr vs Aged WT Ctr
Organization of cytoplasm	12.2606	-0.156	Functional	Young WT Ctr vs Aged WT Ctr
Lymphoreticular neoplasm	12.2088	-0.467	Functional	Young WT Isograft vs Aged WT Isograft
Parkinson's disease	12.1786	0	Functional	Young WT Isograft vs Young WT Ctr
IGF1R Signaling	12.1681	3.884	Upstream	Young WT Isograft vs Young WT Ctr
Hematologic cancer	12.1517	-1.151	Functional	Young WT Isograft vs Aged WT Isograft
ST1926 Signaling	12.1144	-4.596	Upstream	Young WT Ctr vs Aged WT Ctr
Chromophobe renal cell carcinoma	12.0873	0	Functional	Young WT Isograft vs Young WT Ctr
Mitochondrial complex I deficiency	12.0763	0	Functional	Young WT Isograft vs Young WT Ctr
Abdominal neoplasm	12.0156	0.561	Functional	Aged WT Isograft vs Aged WT Ctr
Thyroid gland tumor	12.0138	0	Functional	Aged WT Isograft vs Aged WT Ctr
Nonpituitary endocrine tumor	12.0044	0	Functional	Aged WT Isograft vs Aged WT Ctr
Synthesis of protein	11.9678	1.386	Functional	Aged WT Isograft vs Aged WT Ctr
Morphology of nervous system	11.9167	0	Functional	Young WT Ctr vs Aged WT Ctr
Head and neck carcinoma	11.8968	0	Functional	Aged WT Isograft vs Aged WT Ctr
Neck neoplasm	11.8968	0	Functional	Aged WT Isograft vs Aged WT Ctr
Neutrophil Extracellular Trap Signaling Pathway	11.8758	5.181	Canonical	Aged WT Isograft vs Aged WT Ctr
dihydrotestosterone Signaling	11.8633	1.061	Upstream	Young WT Isograft vs Young WT Ctr
Abdominal lesion	11.8455	0.209	Functional	Aged WT Isograft vs Aged WT Ctr
Chromophobe renal cell carcinoma	11.8332	0	Functional	Aged WT Isograft vs Aged WT Ctr
Digestive organ tumor	11.8016	0.612	Functional	Young WT Ctr vs Aged WT Ctr
Expression of mRNA	11.7649	-0.984	Functional	Young WT Isograft vs Young WT Ctr
Expression of RNA	11.7534	0.518	Functional	Young WT Isograft vs Aged WT Isograft
Neuritogenesis	11.7384	2.498	Functional	Young WT Isograft vs Aged WT Isograft
Formation of cellular protrusions	11.6471	0.581	Functional	Young WT Ctr vs Aged WT Ctr
Intraabdominal organ tumor	11.6305	0.799	Functional	Aged WT Isograft vs Aged WT Ctr
Growth of neurites	11.5702	1.778	Functional	Young WT Isograft vs Aged WT Isograft
Head and neck cancer	11.5416	0	Functional	Aged WT Isograft vs Aged WT Ctr
tretinoin Signaling	11.532	-1.737	Upstream	Young WT Isograft vs Aged WT Isograft
Neoplasia of blood cells	11.5266	0.26	Functional	Aged WT Isograft vs Aged WT Ctr
Stage I metastatic non-small cell lung carcinoma	11.5171	0	Functional	Young WT Isograft vs Young WT Ctr
NFU1 Signaling	11.4824	0	Upstream	Aged WT Isograft vs Aged WT Ctr
Adenocarcinoma	11.4398	0.079	Functional	Aged WT Isograft vs Aged WT Ctr
Mitochondrial disorder	11.3988	0	Functional	Young WT Isograft vs Young WT Ctr
Head and neck tumor	11.3653	-1.067	Functional	Aged WT Isograft vs Aged WT Ctr
dihydrotestosterone Signaling	11.3639	-0.088	Upstream	Young WT Isograft vs Aged WT Isograft
Estrogen Receptor Signaling	11.3012	1	Canonical	Young WT Isograft vs Young WT Ctr
Extrapancreatic malignant tumor	11.2822	-0.453	Functional	Young WT Isograft vs Young WT Ctr
Myeloid neoplasm	11.2819	0.277	Functional	Aged WT Isograft vs Aged WT Ctr
Endocrine carcinoma	11.2702	0	Functional	Aged WT Isograft vs Aged WT Ctr
Apoptosis	11.2702	-0.333	Functional	Aged WT Isograft vs Aged WT Ctr
Malignant neoplasm of retroperitoneum	11.2652	1.026	Functional	Aged WT Isograft vs Aged WT Ctr
Myeloid neoplasm	11.2638	0.128	Functional	Young WT Isograft vs Aged WT Isograft
Neuromuscular disease with neuropathy	11.2527	0	Functional	Young WT Isograft vs Aged WT Isograft
Parkinsonism	11.2525	0	Functional	Aged WT Isograft vs Aged WT Ctr
GABA Signaling	11.2334	-4.012	Upstream	Young WT Isograft vs Aged WT Isograft
Incidence of tumor	11.2097	0.843	Functional	Young WT Ctr vs Aged WT Ctr
Morphogenesis of nervous tissue	11.1935	-0.332	Functional	Aged WT Isograft vs Aged WT Ctr
Myeloid or lymphoid neoplasm	11.1935	0.369	Functional	Aged WT Isograft vs Aged WT Ctr
Translation	11.1827	0.894	Functional	Aged WT Isograft vs Aged WT Ctr
Cell transformation	11.128	-1.634	Functional	Aged WT Isograft vs Aged WT Ctr
Proliferation of neuronal cells	11.1134	0.095	Functional	Young WT Ctr vs Aged WT Ctr
ESR1 Signaling	11.0823	-1.61	Upstream	Aged WT Isograft vs Aged WT Ctr
Bone marrow lesion	11.079	0.342	Functional	Aged WT Isograft vs Aged WT Ctr
Morphogenesis of neurons	10.9522	-0.449	Functional	Aged WT Isograft vs Aged WT Ctr
Morphology of nervous system	10.9522	0	Functional	Aged WT Isograft vs Aged WT Ctr
Processing of rRNA	10.9437	0	Functional	Young WT Isograft vs Aged WT Isograft
Familial mitochondrial disorder	10.8959	0	Functional	Young WT Isograft vs Young WT Ctr
Bone marrow neoplasm	10.8898	-0.555	Functional	Aged WT Isograft vs Aged WT Ctr
Formation of cellular protrusions	10.8829	3.635	Functional	Young WT Isograft vs Aged WT Isograft
Abdominal lesion	10.836	1.126	Functional	Young WT Isograft vs Aged WT Isograft
Bone marrow neoplasm	10.836	1.067	Functional	Young WT Isograft vs Aged WT Isograft
Breast or ovarian cancer	10.8204	-1.095	Functional	Aged WT Isograft vs Aged WT Ctr
CPT1B Signaling	10.807	-5.379	Upstream	Aged WT Isograft vs Aged WT Ctr
Endocrine gland tumor	10.7983	0	Functional	Aged WT Isograft vs Aged WT Ctr
Development of neurons	10.7867	-0.316	Functional	Aged WT Isograft vs Aged WT Ctr
Quantity of nervous tissue	10.78	0.608	Functional	Young WT Isograft vs Aged WT Isograft
Translation of protein	10.7552	0.317	Functional	Aged WT Isograft vs Aged WT Ctr
Bone marrow cancer	10.7369	0	Functional	Aged WT Isograft vs Aged WT Ctr
Breast or gastric cancer	10.7295	-1.663	Functional	Aged WT Isograft vs Aged WT Ctr
Invasive tumor	10.7217	0.916	Functional	Young WT Isograft vs Aged WT Isograft
DAP3 Signaling	10.7196	-3.162	Upstream	Young WT Isograft vs Young WT Ctr
Cell death of tumor cell lines	10.7035	-1.755	Functional	Young WT Isograft vs Aged WT Isograft
RRP1B Signaling	10.686	0	Upstream	Young WT Ctr vs Aged WT Ctr
DDX3X Signaling	10.6705	3.845	Upstream	Young WT Isograft vs Young WT Ctr
Breast or colorectal cancer	10.6552	-1.122	Functional	Aged WT Isograft vs Aged WT Ctr
Liquid tumor	10.6533	-0.728	Functional	Young WT Ctr vs Aged WT Ctr
Apoptosis	10.6533	0.22	Functional	Young WT Ctr vs Aged WT Ctr
Familial psychiatric disease	10.6452	0	Functional	Young WT Isograft vs Aged WT Isograft
Expression of protein	10.6012	0.25	Functional	Young WT Isograft vs Young WT Ctr
Myelodysplastic syndrome	10.5997	0	Functional	Young WT Isograft vs Aged WT Isograft
Malignant myeloid neoplasm	10.5982	0	Functional	Aged WT Isograft vs Aged WT Ctr
Morphology of nervous tissue	10.5937	0	Functional	Aged WT Isograft vs Aged WT Ctr
Organization of cytoskeleton	10.5887	-1.36	Functional	Aged WT Isograft vs Aged WT Ctr
Folding of protein	10.5746	0.943	Functional	Young WT Isograft vs Young WT Ctr
Hematologic cancer	10.5745	0.124	Functional	Aged WT Isograft vs Aged WT Ctr
Neuritogenesis	10.5648	-0.449	Functional	Aged WT Isograft vs Aged WT Ctr
Digestive system cancer	10.5604	-0.275	Functional	Young WT Ctr vs Aged WT Ctr
Neoplasia of cells	10.5237	-1.098	Functional	Aged WT Isograft vs Aged WT Ctr
Chemoresistant acute myeloid leukemia	10.5213	0	Functional	Aged WT Isograft vs Aged WT Ctr
MAP3K12 Signaling	10.4922	-2.335	Upstream	Young WT Ctr vs Aged WT Ctr
BDNF Signaling	10.4845	-1.373	Upstream	Young WT Isograft vs Aged WT Isograft
tretinoin Signaling	10.47	-2.472	Upstream	Young WT Ctr vs Aged WT Ctr
POLG Signaling	10.4314	0	Upstream	Aged WT Isograft vs Aged WT Ctr
HNF4A Signaling	10.4168	0.137	Upstream	Young WT Isograft vs Young WT Ctr
Expression of RNA	10.3903	-0.537	Functional	Aged WT Isograft vs Aged WT Ctr
Progressive neuropathy	10.3903	0	Functional	Aged WT Isograft vs Aged WT Ctr
Abdominal neoplasm	10.3622	0.188	Functional	Young WT Isograft vs Aged WT Isograft
Frequency of tumor	10.3426	0.514	Functional	Young WT Ctr vs Aged WT Ctr
Abnormal morphology of nervous system	10.3426	0	Functional	Young WT Ctr vs Aged WT Ctr
Quantity of neurons	10.3356	0.516	Functional	Young WT Isograft vs Aged WT Isograft
Translation	10.3043	1.136	Functional	Young WT Ctr vs Aged WT Ctr
Hbb-b1 Signaling	10.3016	3.9	Upstream	Young WT Isograft vs Young WT Ctr
IL3 Signaling	10.3016	1.857	Upstream	Young WT Isograft vs Young WT Ctr
Cell movement	10.2743	0.93	Functional	Young WT Ctr vs Aged WT Ctr
Multiple cancers	10.2536	-1.095	Functional	Aged WT Isograft vs Aged WT Ctr
Non-malignant disorder	10.2476	-1.312	Functional	Aged WT Isograft vs Aged WT Ctr
Extraadrenal retroperitoneal tumor	10.2192	1.567	Functional	Aged WT Isograft vs Aged WT Ctr
Progressive parkinsonism	10.193	0	Functional	Aged WT Isograft vs Aged WT Ctr
Progressive neuromuscular disease	10.1443	0	Functional	Young WT Isograft vs Aged WT Isograft
MHC II Signaling	10.1349	0	Upstream	Young WT Isograft vs Aged WT Isograft
Genitourinary tumor	10.0859	-1.204	Functional	Aged WT Isograft vs Aged WT Ctr
Chemoresistant acute myeloid leukemia	10.0701	0	Functional	Young WT Isograft vs Aged WT Isograft
Congenital aplastic anemia	10.041	0	Functional	Young WT Ctr vs Aged WT Ctr
Morphology of brain	10.0376	0	Functional	Young WT Isograft vs Aged WT Isograft
Morphology of central nervous system	10.0376	0	Functional	Young WT Isograft vs Aged WT Isograft
Quantity of neurons	10.0242	-0.597	Functional	Young WT Ctr vs Aged WT Ctr
gentamicin Signaling	10.0133	0.997	Upstream	Young WT Isograft vs Aged WT Isograft
Formation of cellular protrusions	9.96716	-0.569	Functional	Aged WT Isograft vs Aged WT Ctr
Organization of cytoplasm	9.96716	-1.36	Functional	Aged WT Isograft vs Aged WT Ctr
Progressive motor neuropathy	9.96716	0	Functional	Aged WT Isograft vs Aged WT Ctr
Development of neural cells	9.95032	-0.301	Functional	Aged WT Isograft vs Aged WT Ctr
HNF4A Signaling	9.93601	2.489	Upstream	Aged WT Isograft vs Aged WT Ctr
dihydrotestosterone Signaling	9.93601	-0.272	Upstream	Aged WT Isograft vs Aged WT Ctr
CD3 Signaling	9.92019	2.942	Upstream	Aged WT Isograft vs Aged WT Ctr
Neurological signs	9.91812	-1.468	Functional	Young WT Isograft vs Aged WT Isograft
Parkinson's disease	9.90762	0	Functional	Aged WT Isograft vs Aged WT Ctr
Leigh syndrome	9.89868	0	Functional	Young WT Isograft vs Young WT Ctr
Cell survival	9.89315	0.532	Functional	Young WT Isograft vs Aged WT Isograft
Myelodysplastic syndrome or leukemia	9.87835	-1.387	Functional	Young WT Ctr vs Aged WT Ctr
CD3 Signaling	9.87128	2.598	Upstream	Young WT Isograft vs Young WT Ctr
Myeloid neoplasm	9.82387	-0.64	Functional	Young WT Ctr vs Aged WT Ctr
Cell proliferation of tumor cell lines	9.82323	1.297	Functional	Young WT Isograft vs Aged WT Isograft
Translation of mRNA	9.80765	-0.912	Functional	Aged WT Isograft vs Aged WT Ctr
Parkinson's disease	9.80677	0	Functional	Young WT Isograft vs Aged WT Isograft
Bone marrow neoplasm	9.803	-0.277	Functional	Young WT Ctr vs Aged WT Ctr
Head and neck tumor	9.80148	-0.447	Functional	Young WT Ctr vs Aged WT Ctr
CD 437 Signaling	9.79109	-4.2	Upstream	Young WT Ctr vs Aged WT Ctr
1,2-dithiol-3-thione Signaling	9.784	4.034	Upstream	Young WT Isograft vs Young WT Ctr
Mitochondrial disorder	9.78251	0	Functional	Aged WT Isograft vs Aged WT Ctr
Sprouting	9.76557	1.686	Functional	Young WT Isograft vs Aged WT Isograft
Estrogen Receptor Signaling	9.76358	1.279	Canonical	Aged WT Isograft vs Aged WT Ctr
Development of malignant tumor	9.76277	0.735	Functional	Young WT Ctr vs Aged WT Ctr
Cognitive impairment	9.76143	1.485	Functional	Aged WT Isograft vs Aged WT Ctr
Gastrointestinal tract cancer	9.75973	0.328	Functional	Young WT Ctr vs Aged WT Ctr
Organismal death	9.7586	-1.645	Functional	Young WT Isograft vs Aged WT Isograft
Formation of solid tumor	9.75563	1.978	Functional	Young WT Ctr vs Aged WT Ctr
Metabolic syndrome X	9.74842	0	Functional	Aged WT Isograft vs Aged WT Ctr
Malignant myeloid neoplasm	9.73886	0	Functional	Young WT Isograft vs Aged WT Isograft
Microtubule dynamics	9.72977	-1.156	Functional	Aged WT Isograft vs Aged WT Ctr
uranyl nitrate Signaling	9.72242	1.425	Upstream	Young WT Isograft vs Aged WT Isograft
Expression of RNA	9.71196	-1.489	Functional	Young WT Isograft vs Young WT Ctr
FUS Signaling	9.70362	-1.109	Upstream	Young WT Isograft vs Young WT Ctr
Cell survival	9.69201	3.722	Functional	Young WT Isograft vs Young WT Ctr
Constitutional bone marrow failure syndrome	9.68143	0	Functional	Young WT Isograft vs Young WT Ctr
Stage I metastatic non-small cell lung carcinoma	9.67821	0	Functional	Aged WT Isograft vs Aged WT Ctr
IGF1R Signaling	9.65081	3.956	Upstream	Aged WT Isograft vs Aged WT Ctr
MAP3K12 Signaling	9.61193	-2.704	Upstream	Young WT Isograft vs Aged WT Isograft
Familial neurological disorder	9.61155	0	Functional	Young WT Ctr vs Aged WT Ctr
Abdominal cancer	9.58327	-0.505	Functional	Young WT Isograft vs Aged WT Isograft
Cell death of tumor cell lines	9.57371	-0.257	Functional	Aged WT Isograft vs Aged WT Ctr
Neuromuscular disease with neuropathy	9.56787	0	Functional	Young WT Isograft vs Young WT Ctr
Tumorigenesis of epithelial neoplasm	9.56353	0.772	Functional	Young WT Ctr vs Aged WT Ctr
Morphology of neurons	9.55265	0	Functional	Aged WT Isograft vs Aged WT Ctr
Progressive neuromuscular disease	9.5508	0	Functional	Young WT Isograft vs Young WT Ctr
Neoplasia of leukocytes	9.54517	-0.282	Functional	Young WT Ctr vs Aged WT Ctr
Constitutional bone marrow failure syndrome	9.53609	0	Functional	Young WT Ctr vs Aged WT Ctr
Adult acute myeloid leukemia	9.50874	0	Functional	Young WT Isograft vs Young WT Ctr
lactacystin Signaling	9.4878	0.916	Upstream	Young WT Isograft vs Young WT Ctr
TCR Signaling	9.47967	4.013	Upstream	Aged WT Isograft vs Aged WT Ctr
Parkinsonism	9.46555	0	Functional	Young WT Isograft vs Aged WT Isograft
Development of carcinoma	9.46394	0.905	Functional	Young WT Ctr vs Aged WT Ctr
Expression of protein	9.43458	0.165	Functional	Aged WT Isograft vs Aged WT Ctr
Bone marrow cancer	9.43389	0	Functional	Young WT Isograft vs Aged WT Isograft
2500002B13Rik Signaling	9.42484	-1.32	Upstream	Young WT Isograft vs Young WT Ctr
ALKBH7 Signaling	9.42484	-2.971	Upstream	Young WT Isograft vs Young WT Ctr
gentamicin Signaling	9.42484	0.104	Upstream	Young WT Isograft vs Young WT Ctr
TP53 Signaling	9.42484	1.26	Upstream	Young WT Isograft vs Young WT Ctr
Breast or pancreatic cancer	9.42413	-1.292	Functional	Aged WT Isograft vs Aged WT Ctr
Metastatic lung carcinoma	9.41445	0	Functional	Young WT Isograft vs Aged WT Isograft
Generation of tumor	9.38318	1.274	Functional	Young WT Ctr vs Aged WT Ctr
PSEN1 Signaling	9.37101	1.339	Upstream	Young WT Ctr vs Aged WT Ctr
Assembly of protein-protein complex	9.36047	0	Functional	Aged WT Isograft vs Aged WT Ctr
Congenital aplastic anemia	9.34885	0	Functional	Young WT Isograft vs Young WT Ctr
gentamicin Signaling	9.34722	0.753	Upstream	Aged WT Isograft vs Aged WT Ctr
RRP1B Signaling	9.34722	0	Upstream	Aged WT Isograft vs Aged WT Ctr
Familial mitochondrial disorder	9.34688	0	Functional	Aged WT Isograft vs Aged WT Ctr
HTT Signaling	9.33886	-0.152	Upstream	Young WT Isograft vs Young WT Ctr
SIGLEC8 Signaling	9.32464	3.207	Upstream	Young WT Isograft vs Young WT Ctr
Cell death of tumor cell lines	9.30089	-1.423	Functional	Young WT Isograft vs Young WT Ctr
Invasive cancer	9.28785	0	Functional	Young WT Isograft vs Aged WT Isograft
Aplastic anemia	9.25262	0	Functional	Young WT Isograft vs Young WT Ctr
Oral cancer	9.24352	0	Functional	Aged WT Isograft vs Aged WT Ctr
Neurological signs	9.22811	0	Functional	Young WT Ctr vs Aged WT Ctr
Lymphocytic cancer	9.22699	-0.158	Functional	Young WT Ctr vs Aged WT Ctr
Malignant lymphocytic neoplasm	9.22699	-0.158	Functional	Young WT Ctr vs Aged WT Ctr
Development of adenocarcinoma	9.18949	-0.067	Functional	Aged WT Isograft vs Aged WT Ctr
Growth of neurites	9.18506	-0.645	Functional	Young WT Ctr vs Aged WT Ctr
Transformation of fibroblast cell lines	9.11012	1.869	Functional	Young WT Isograft vs Aged WT Isograft
RPS15 Signaling	9.10641	0	Upstream	Young WT Ctr vs Aged WT Ctr
Lymphoreticular neoplasm	9.10314	0.103	Functional	Young WT Isograft vs Young WT Ctr
Processing of rRNA	9.08186	0	Functional	Young WT Ctr vs Aged WT Ctr
Liquid tumor	9.07635	0.555	Functional	Young WT Isograft vs Aged WT Isograft
actinonin Signaling	9.07628	3.162	Upstream	Young WT Isograft vs Young WT Ctr
HRAS Signaling	9.07524	1.398	Upstream	Young WT Ctr vs Aged WT Ctr
Bone marrow cancer	9.06987	0	Functional	Young WT Isograft vs Young WT Ctr
Shape change of neurons	9.065	1.692	Functional	Young WT Isograft vs Aged WT Isograft
IACS-010759 Signaling	9.06319	3	Upstream	Young WT Ctr vs Aged WT Ctr
Expression of mRNA	9.05551	0.101	Functional	Aged WT Isograft vs Aged WT Ctr
FOS Signaling	9.04067	-0.229	Upstream	Aged WT Isograft vs Aged WT Ctr
Metastasis	9.0279	0.811	Functional	Young WT Isograft vs Aged WT Isograft
NFE2L2 Signaling	9.02309	4.556	Upstream	Young WT Isograft vs Young WT Ctr
Tumorigenesis of lymphocytes	9.02297	-0.082	Functional	Young WT Ctr vs Aged WT Ctr
Liver lesion	8.99391	1.36	Functional	Young WT Ctr vs Aged WT Ctr
Sprouting	8.99391	-0.921	Functional	Young WT Ctr vs Aged WT Ctr
Cell survival	8.98393	1.219	Functional	Aged WT Isograft vs Aged WT Ctr
Outgrowth of cells	8.98099	-0.048	Functional	Young WT Ctr vs Aged WT Ctr
Gastrointestinal carcinoma	8.97761	0.328	Functional	Young WT Ctr vs Aged WT Ctr
Dementia	8.9759	0	Functional	Young WT Ctr vs Aged WT Ctr
Bone marrow cancer	8.96971	0	Functional	Young WT Ctr vs Aged WT Ctr
IDH2 Signaling	8.96933	0	Upstream	Aged WT Isograft vs Aged WT Ctr
Branching of cells	8.96448	2.27	Functional	Young WT Isograft vs Aged WT Isograft
Intraabdominal organ tumor	8.96379	-0.162	Functional	Young WT Isograft vs Aged WT Isograft
Failure of bone marrow	8.96343	0	Functional	Young WT Isograft vs Young WT Ctr
Epilepsy or neurodevelopmental disorder	8.96108	0	Functional	Young WT Isograft vs Aged WT Isograft
Expression of protein	8.95757	0.601	Functional	Young WT Ctr vs Aged WT Ctr
Translation of protein	8.95608	0.397	Functional	Young WT Ctr vs Aged WT Ctr
MYCL Signaling	8.94982	3.087	Upstream	Aged WT Isograft vs Aged WT Ctr
Cell proliferation of tumor cell lines	8.94097	-0.812	Functional	Aged WT Isograft vs Aged WT Ctr
Familial encephalopathy	8.93939	0	Functional	Young WT Ctr vs Aged WT Ctr
Cell proliferation of tumor cell lines	8.93939	-0.114	Functional	Young WT Ctr vs Aged WT Ctr
Viral Infection	8.93268	1.907	Functional	Young WT Isograft vs Aged WT Isograft
Organismal death	8.93254	0.379	Functional	Aged WT Isograft vs Aged WT Ctr
Abdominal cancer	8.92503	0.313	Functional	Aged WT Isograft vs Aged WT Ctr
Breast carcinoma	8.92229	-0.715	Functional	Aged WT Isograft vs Aged WT Ctr
Cell viability	8.92229	1.092	Functional	Aged WT Isograft vs Aged WT Ctr
Dyskinesia	8.91901	0	Functional	Young WT Isograft vs Aged WT Isograft
Malignant genitourinary solid tumor	8.91097	0.034	Functional	Aged WT Isograft vs Aged WT Ctr
Oral cavity carcinoma	8.90803	0	Functional	Aged WT Isograft vs Aged WT Ctr
Non-malignant disorder	8.90787	1.135	Functional	Young WT Isograft vs Aged WT Isograft
Neuromuscular disease with neuropathy	8.90468	0	Functional	Aged WT Isograft vs Aged WT Ctr
Metabolic syndrome X	8.88772	0	Functional	Young WT Isograft vs Young WT Ctr
Anemia	8.88728	-1.767	Functional	Young WT Isograft vs Young WT Ctr
Advanced lung carcinoma	8.88369	0	Functional	Young WT Isograft vs Aged WT Isograft
Stage I metastatic non-small cell lung carcinoma	8.88196	0	Functional	Young WT Isograft vs Aged WT Isograft
Bone marrow neoplasm	8.87353	1.342	Functional	Young WT Isograft vs Young WT Ctr
decitabine Signaling	8.84466	-1.091	Upstream	Young WT Isograft vs Aged WT Isograft
IL3 Signaling	8.84466	-0.543	Upstream	Young WT Isograft vs Aged WT Isograft
RRP1B Signaling	8.84096	0	Upstream	Young WT Isograft vs Young WT Ctr
Progressive neuropathy	8.83745	0	Functional	Young WT Isograft vs Young WT Ctr
beta-estradiol Signaling	8.83109	4.752	Upstream	Aged WT Isograft vs Aged WT Ctr
Myeloid neoplasm	8.81277	0.816	Functional	Young WT Isograft vs Young WT Ctr
Mitochondrial encephalomyopathy	8.79969	0	Functional	Young WT Isograft vs Young WT Ctr
ESR1 Signaling	8.79573	2.542	Upstream	Young WT Isograft vs Aged WT Isograft
lactacystin Signaling	8.77609	-0.028	Upstream	Aged WT Isograft vs Aged WT Ctr
Congenital aplastic anemia	8.77075	0	Functional	Young WT Isograft vs Aged WT Isograft
Progressive motor neuropathy	8.76133	0	Functional	Young WT Isograft vs Young WT Ctr
Outgrowth of neurons	8.74524	1.889	Functional	Young WT Isograft vs Aged WT Isograft
IDH2 Signaling	8.72955	0	Upstream	Young WT Isograft vs Aged WT Isograft
Morphology of head	8.72446	0	Functional	Young WT Isograft vs Aged WT Isograft
Genital tumor	8.72317	1.662	Functional	Young WT Ctr vs Aged WT Ctr
Expression of mRNA	8.72102	-1.075	Functional	Young WT Ctr vs Aged WT Ctr
Genitourinary tumor	8.72102	1.015	Functional	Young WT Ctr vs Aged WT Ctr
Oral squamous cell carcinoma	8.71088	0	Functional	Aged WT Isograft vs Aged WT Ctr
Viral Infection	8.70621	0.166	Functional	Young WT Ctr vs Aged WT Ctr
Intestinal cancer	8.69935	0.328	Functional	Young WT Ctr vs Aged WT Ctr
RB1 Signaling	8.67236	2.02	Upstream	Aged WT Isograft vs Aged WT Ctr
Stage I non-small cell lung carcinoma	8.66176	0	Functional	Aged WT Isograft vs Aged WT Ctr
Translation of mRNA	8.6568	0	Functional	Young WT Ctr vs Aged WT Ctr
Familial central nervous system disease	8.65583	0	Functional	Young WT Ctr vs Aged WT Ctr
Stage I-IV non-small cell lung cancer	8.65319	0	Functional	Young WT Isograft vs Aged WT Isograft
Malignant myeloid neoplasm	8.64246	0	Functional	Young WT Ctr vs Aged WT Ctr
LONP1 Signaling	8.63894	-1.97	Upstream	Aged WT Isograft vs Aged WT Ctr
Cell viability	8.63324	3.341	Functional	Young WT Isograft vs Young WT Ctr
Cell viability	8.62462	0.441	Functional	Young WT Isograft vs Aged WT Isograft
Shape change of neurons	8.62368	-0.818	Functional	Young WT Ctr vs Aged WT Ctr
RPS15 Signaling	8.62068	0	Upstream	Young WT Isograft vs Aged WT Isograft
Liver tumor	8.61699	0.13	Functional	Young WT Ctr vs Aged WT Ctr
Stage I-II non-small cell lung cancer	8.59511	0	Functional	Young WT Isograft vs Aged WT Isograft
Extension of cellular protrusions	8.57922	2.685	Functional	Young WT Isograft vs Aged WT Isograft
Incidence of tumor	8.5514	-2.024	Functional	Aged WT Isograft vs Aged WT Ctr
TCR Signaling	8.53742	3.947	Upstream	Young WT Isograft vs Young WT Ctr
KDM5A Signaling	8.53278	-4.888	Upstream	Aged WT Isograft vs Aged WT Ctr
Malignant neoplasm of large intestine	8.52754	-0.025	Functional	Young WT Ctr vs Aged WT Ctr
Hematologic cancer of cells	8.50824	0.161	Functional	Young WT Ctr vs Aged WT Ctr
Autosomal dominant encephalopathy	8.48368	0	Functional	Aged WT Isograft vs Aged WT Ctr
Pelvic tumor	8.47289	1.662	Functional	Young WT Ctr vs Aged WT Ctr
EIF6 Signaling	8.47217	-4.264	Upstream	Aged WT Isograft vs Aged WT Ctr
Migration of cells	8.46606	1.159	Functional	Young WT Ctr vs Aged WT Ctr
Outgrowth of cells	8.46352	1.994	Functional	Young WT Isograft vs Aged WT Isograft
Development of carcinoma	8.44559	-0.941	Functional	Aged WT Isograft vs Aged WT Ctr
MAPT Signaling	8.43283	-0.129	Upstream	Young WT Ctr vs Aged WT Ctr
Apoptosis	8.39939	-2.307	Functional	Young WT Isograft vs Young WT Ctr
Abdominal carcinoma	8.37803	-0.24	Functional	Aged WT Isograft vs Aged WT Ctr
Liquid tumor	8.36799	-0.152	Functional	Aged WT Isograft vs Aged WT Ctr
Myelodysplastic syndrome or leukemia	8.36508	0	Functional	Aged WT Isograft vs Aged WT Ctr
Cancer of cells	8.34758	-0.695	Functional	Young WT Ctr vs Aged WT Ctr
Tumorigenesis of epithelial neoplasm	8.34481	-1.589	Functional	Aged WT Isograft vs Aged WT Ctr
Hbb-b1 Signaling	8.34061	4.243	Upstream	Aged WT Isograft vs Aged WT Ctr
Malignant myeloid neoplasm	8.33251	0	Functional	Young WT Isograft vs Young WT Ctr
DAP3 Signaling	8.32606	2.828	Upstream	Young WT Ctr vs Aged WT Ctr
hydrogen peroxide Signaling	8.3258	3.494	Upstream	Young WT Isograft vs Young WT Ctr
Constitutional bone marrow failure syndrome	8.30585	0	Functional	Young WT Isograft vs Aged WT Isograft
Apoptosis of tumor cell lines	8.29032	-1.668	Functional	Young WT Isograft vs Aged WT Isograft
Seizure disorder	8.279	0.765	Functional	Aged WT Isograft vs Aged WT Ctr
FUS Signaling	8.27796	-1	Upstream	Aged WT Isograft vs Aged WT Ctr
Development of central nervous system	8.27428	1.068	Functional	Young WT Isograft vs Aged WT Isograft
Myelodysplastic syndrome or leukemia	8.27179	0	Functional	Young WT Isograft vs Aged WT Isograft
Stage I epithelial cancer	8.27179	0	Functional	Young WT Isograft vs Aged WT Isograft
Head and neck cancer	8.24582	0	Functional	Young WT Ctr vs Aged WT Ctr
Breast or gynecological cancer	8.2423	-1.095	Functional	Aged WT Isograft vs Aged WT Ctr
MAPT Signaling	8.23973	-0.342	Upstream	Young WT Isograft vs Aged WT Isograft
Frequency of tumor	8.23561	-2.309	Functional	Aged WT Isograft vs Aged WT Ctr
XBP1 Signaling	8.22171	4.383	Upstream	Young WT Isograft vs Young WT Ctr
Cell proliferation of tumor cell lines	8.20509	1.751	Functional	Young WT Isograft vs Young WT Ctr
PC-SPES Signaling	8.18301	0	Upstream	Young WT Isograft vs Young WT Ctr
Branching of neurons	8.17017	1.879	Functional	Young WT Isograft vs Aged WT Isograft
Advanced malignant tumor	8.1699	0.811	Functional	Young WT Isograft vs Aged WT Isograft
Endocrine gland tumor	8.16744	0	Functional	Young WT Ctr vs Aged WT Ctr
Development of central nervous system	8.16031	-0.079	Functional	Aged WT Isograft vs Aged WT Ctr
Familial psychiatric disease	8.14961	0	Functional	Young WT Ctr vs Aged WT Ctr
Assembly of protein-protein complex	8.1254	0	Functional	Young WT Isograft vs Young WT Ctr
MAP3K12 Signaling	8.12379	-0.359	Upstream	Aged WT Isograft vs Aged WT Ctr
Stage I non-small cell lung carcinoma	8.10057	0	Functional	Young WT Isograft vs Aged WT Isograft
Cognitive impairment	8.08531	-1.408	Functional	Young WT Isograft vs Aged WT Isograft
Constitutional bone marrow failure syndrome	8.07259	0	Functional	Aged WT Isograft vs Aged WT Ctr
Cell viability of tumor cell lines	8.0635	0.902	Functional	Aged WT Isograft vs Aged WT Ctr
Development of malignant tumor	8.0635	-1.122	Functional	Aged WT Isograft vs Aged WT Ctr
TGFB1 Signaling	8.05416	0.462	Upstream	Young WT Ctr vs Aged WT Ctr
Aplastic anemia or thalassemia	8.03829	0	Functional	Young WT Isograft vs Young WT Ctr
SOX2 Signaling	8.02549	-0.532	Upstream	Young WT Isograft vs Aged WT Isograft
TRAPPC1 Signaling	8.02192	2.357	Upstream	Young WT Isograft vs Young WT Ctr
Lymphoma	8.00319	-0.029	Functional	Aged WT Isograft vs Aged WT Ctr
Metastatic non-small cell lung carcinoma	7.97907	0	Functional	Young WT Isograft vs Aged WT Isograft
trichostatin A Signaling	7.97333	3.269	Upstream	Aged WT Isograft vs Aged WT Ctr
nitrofurantoin Signaling	7.96648	3.543	Upstream	Aged WT Isograft vs Aged WT Ctr
Abnormal morphology of brain	7.9531	0	Functional	Young WT Isograft vs Aged WT Isograft
uranyl nitrate Signaling	7.94889	1.796	Upstream	Young WT Ctr vs Aged WT Ctr
Hematological or lymphatic system tumor	7.9403	-0.407	Functional	Young WT Isograft vs Young WT Ctr
Cell movement	7.94003	3.011	Functional	Young WT Isograft vs Aged WT Isograft
Adenocarcinoma	7.94003	0.579	Functional	Young WT Isograft vs Aged WT Isograft
Morphology of neurites	7.94003	0	Functional	Young WT Isograft vs Aged WT Isograft
Hematopoietic neoplasm	7.93869	-0.063	Functional	Young WT Isograft vs Young WT Ctr
Abnormal morphology of head	7.91469	0	Functional	Young WT Isograft vs Aged WT Isograft
Huntington Disease	7.91469	0	Functional	Young WT Isograft vs Aged WT Isograft
NSUN3 Signaling	7.88137	-2.646	Upstream	Young WT Isograft vs Young WT Ctr
Breast or colorectal cancer	7.87463	1.455	Functional	Young WT Isograft vs Aged WT Isograft
Malignant genitourinary solid tumor	7.87409	0.513	Functional	Young WT Isograft vs Aged WT Isograft
Outgrowth of neurites	7.86295	1.764	Functional	Young WT Isograft vs Aged WT Isograft
IACS-010759 Signaling	7.84954	3	Upstream	Young WT Isograft vs Young WT Ctr
decitabine Signaling	7.83927	2.954	Upstream	Aged WT Isograft vs Aged WT Ctr
Tumorigenesis of reproductive tract	7.8269	0	Functional	Young WT Ctr vs Aged WT Ctr
IACS-010759 Signaling	7.81908	2.828	Upstream	Young WT Isograft vs Aged WT Isograft
bromobenzene Signaling	7.81855	-0.372	Upstream	Aged WT Isograft vs Aged WT Ctr
KRAS Signaling	7.80918	1.227	Upstream	Young WT Ctr vs Aged WT Ctr
FBXW7 Signaling	7.80918	0.434	Upstream	Young WT Ctr vs Aged WT Ctr
IGF1 Signaling	7.80918	-1.895	Upstream	Young WT Ctr vs Aged WT Ctr
Outgrowth of neurons	7.80783	-0.351	Functional	Young WT Ctr vs Aged WT Ctr
HSP90B1 Signaling	7.80619	2.324	Upstream	Young WT Isograft vs Young WT Ctr
Morphology of cellular protrusions	7.80079	0	Functional	Young WT Isograft vs Aged WT Isograft
Abdominal carcinoma	7.80046	-0.637	Functional	Young WT Isograft vs Aged WT Isograft
Early-onset encephalopathy	7.79932	-0.552	Functional	Aged WT Isograft vs Aged WT Ctr
Hepatobiliary neoplasm	7.79433	0.13	Functional	Young WT Ctr vs Aged WT Ctr
Morphology of neurites	7.78733	0	Functional	Young WT Ctr vs Aged WT Ctr
Female genital neoplasm	7.77311	0	Functional	Young WT Ctr vs Aged WT Ctr
Malignant genitourinary solid tumor	7.77038	0.966	Functional	Young WT Ctr vs Aged WT Ctr
Glucose metabolism disorder	7.76902	-0.125	Functional	Young WT Ctr vs Aged WT Ctr
Branching of neurons	7.76122	-0.658	Functional	Young WT Ctr vs Aged WT Ctr
Congenital aplastic anemia	7.76044	0	Functional	Aged WT Isograft vs Aged WT Ctr
Epilepsy	7.75732	0	Functional	Aged WT Isograft vs Aged WT Ctr
Abdominal adenocarcinoma	7.75732	1.022	Functional	Aged WT Isograft vs Aged WT Ctr
Dyskinesia	7.75635	0	Functional	Young WT Ctr vs Aged WT Ctr
Seizure disorder	7.75596	2.217	Functional	Young WT Ctr vs Aged WT Ctr
Cell death of tumor cell lines	7.74368	-0.974	Functional	Young WT Ctr vs Aged WT Ctr
Progressive neuromuscular disease	7.72704	0	Functional	Aged WT Isograft vs Aged WT Ctr
Differentiation of neural cells	7.71453	0.141	Functional	Young WT Ctr vs Aged WT Ctr
Organismal death	7.71453	-0.437	Functional	Young WT Ctr vs Aged WT Ctr
Rheumatic Disease	7.70799	-0.172	Functional	Aged WT Isograft vs Aged WT Ctr
Splicing of RNA	7.70479	-0.552	Functional	Young WT Isograft vs Young WT Ctr
Cytochrome c oxidase deficiency	7.68978	0	Functional	Young WT Isograft vs Young WT Ctr
Abnormal morphology of central nervous system	7.68108	0	Functional	Young WT Isograft vs Aged WT Isograft
Genitourinary tumor	7.68108	1.112	Functional	Young WT Isograft vs Aged WT Isograft
ESR1 Signaling	7.66313	-0.118	Upstream	Young WT Isograft vs Young WT Ctr
Diabetic complication	7.66265	0	Functional	Young WT Ctr vs Aged WT Ctr
Aplastic anemia	7.64338	0	Functional	Aged WT Isograft vs Aged WT Ctr
GSKJ4 Signaling	7.63884	0.728	Upstream	Young WT Isograft vs Young WT Ctr
Processing of rRNA	7.63686	0	Functional	Young WT Isograft vs Young WT Ctr
Syndromic encephalopathy	7.63438	0	Functional	Aged WT Isograft vs Aged WT Ctr
Invasion of cells	7.63419	2.89	Functional	Young WT Isograft vs Aged WT Isograft
Stage I non-small cell lung carcinoma	7.62233	0	Functional	Young WT Isograft vs Young WT Ctr
Breast adenocarcinoma	7.61154	-1.445	Functional	Aged WT Isograft vs Aged WT Ctr
Urinary tract cancer	7.58387	-0.762	Functional	Young WT Isograft vs Aged WT Isograft
MAP3K12 Signaling	7.57679	-0.905	Upstream	Young WT Isograft vs Young WT Ctr
Autism spectrum disorder or intellectual disability	7.56568	0	Functional	Aged WT Isograft vs Aged WT Ctr
Malignant neoplasm of aerodigestive tract	7.55473	0	Functional	Aged WT Isograft vs Aged WT Ctr
Metastatic solid tumor	7.5542	-0.976	Functional	Young WT Isograft vs Aged WT Isograft
Cancer of secretory structure	7.52368	1.132	Functional	Young WT Ctr vs Aged WT Ctr
Nonpituitary endocrine tumor	7.50351	0	Functional	Young WT Ctr vs Aged WT Ctr
Splicing of mRNA	7.49848	-0.263	Functional	Young WT Isograft vs Young WT Ctr
EGFR Signaling	7.49118	1.072	Upstream	Aged WT Isograft vs Aged WT Ctr
Breast or ovarian carcinoma	7.47906	-0.715	Functional	Aged WT Isograft vs Aged WT Ctr
TWNK Signaling	7.47855	-1.929	Upstream	Young WT Isograft vs Young WT Ctr
Non-Hodgkin lymphoma	7.47352	-0.756	Functional	Aged WT Isograft vs Aged WT Ctr
PSEN1 Signaling	7.46941	-0.149	Upstream	Young WT Isograft vs Aged WT Isograft
ESR1 Signaling	7.46398	1.712	Upstream	Young WT Ctr vs Aged WT Ctr
Endocrine carcinoma	7.45153	0	Functional	Young WT Ctr vs Aged WT Ctr
EGF Signaling	7.4503	0.987	Upstream	Young WT Ctr vs Aged WT Ctr
RPS15 Signaling	7.4092	0	Upstream	Aged WT Isograft vs Aged WT Ctr
Transient infantile mitochondrial myopathy	7.4049	0	Functional	Young WT Isograft vs Young WT Ctr
tanespimycin Signaling	7.40104	-2.4	Upstream	Young WT Isograft vs Young WT Ctr
Failure of bone marrow	7.3896	0	Functional	Aged WT Isograft vs Aged WT Ctr
Development of genital tumor	7.38866	1.181	Functional	Young WT Ctr vs Aged WT Ctr
Branching of cells	7.38183	-0.698	Functional	Young WT Ctr vs Aged WT Ctr
Familial mental retardation	7.37801	0	Functional	Aged WT Isograft vs Aged WT Ctr
Branching of neurites	7.35792	1.898	Functional	Young WT Isograft vs Aged WT Isograft
TNF Signaling	7.35584	0.52	Upstream	Young WT Isograft vs Aged WT Isograft
Digestive organ tumor	7.34104	-0.527	Functional	Young WT Isograft vs Aged WT Isograft
Shape change of neurites	7.3363	-0.814	Functional	Young WT Ctr vs Aged WT Ctr
Formation of filaments	7.33323	0.565	Functional	Young WT Ctr vs Aged WT Ctr
Morphology of brain	7.33323	0	Functional	Young WT Ctr vs Aged WT Ctr
Cell viability of tumor cell lines	7.32319	-1.068	Functional	Young WT Isograft vs Aged WT Isograft
Early-onset neurological disorder	7.31473	-0.307	Functional	Aged WT Isograft vs Aged WT Ctr
Myeloid leukemia	7.30768	0	Functional	Aged WT Isograft vs Aged WT Ctr
IACS-010759 Signaling	7.29242	2.333	Upstream	Aged WT Isograft vs Aged WT Ctr
Morphology of central nervous system	7.28892	0	Functional	Young WT Ctr vs Aged WT Ctr
Stage I epithelial cancer	7.28777	0	Functional	Aged WT Isograft vs Aged WT Ctr
hydrogen peroxide Signaling	7.28481	3.876	Upstream	Aged WT Isograft vs Aged WT Ctr
PDGF BB Signaling	7.28105	1.808	Upstream	Aged WT Isograft vs Aged WT Ctr
DGCR8 Signaling	7.28064	-2.335	Upstream	Young WT Ctr vs Aged WT Ctr
Breast or ovarian cancer	7.27634	0	Functional	Young WT Isograft vs Aged WT Isograft
Infection by RNA virus	7.25035	1.198	Functional	Aged WT Isograft vs Aged WT Ctr
Cognition	7.25035	0.204	Functional	Aged WT Isograft vs Aged WT Ctr
Large intestine carcinoma	7.24787	-0.025	Functional	Young WT Ctr vs Aged WT Ctr
Rheumatic Disease	7.24787	-0.016	Functional	Young WT Ctr vs Aged WT Ctr
Cell cycle progression	7.24769	-0.763	Functional	Aged WT Isograft vs Aged WT Ctr
Anogenital cancer	7.24445	1.387	Functional	Young WT Isograft vs Aged WT Isograft
RPS15 Signaling	7.24245	0	Upstream	Young WT Isograft vs Young WT Ctr
Anogenital cancer	7.2416	-1.197	Functional	Aged WT Isograft vs Aged WT Ctr
Infection by RNA virus	7.23482	3.94	Functional	Young WT Isograft vs Young WT Ctr
lipopolysaccharide Signaling	7.22688	0.974	Upstream	Young WT Ctr vs Aged WT Ctr
PAX3-FOXO1 Signaling	7.22143	1.942	Upstream	Young WT Isograft vs Aged WT Isograft
PC-SPES Signaling	7.20475	0	Upstream	Aged WT Isograft vs Aged WT Ctr
actinonin Signaling	7.19039	-2.828	Upstream	Young WT Ctr vs Aged WT Ctr
decitabine Signaling	7.18774	-0.703	Upstream	Young WT Ctr vs Aged WT Ctr
Stage I-IV non-small cell lung cancer	7.18464	0	Functional	Aged WT Isograft vs Aged WT Ctr
Processing of rRNA	7.18319	0	Functional	Aged WT Isograft vs Aged WT Ctr
Head and neck carcinoma	7.18237	0	Functional	Young WT Ctr vs Aged WT Ctr
Head and neck tumor	7.17883	-0.096	Functional	Young WT Isograft vs Aged WT Isograft
TCF7L2 Signaling	7.17656	-1.854	Upstream	Young WT Ctr vs Aged WT Ctr
FMN2 Signaling	7.17604	0.378	Upstream	Aged WT Isograft vs Aged WT Ctr
Advanced lung carcinoma	7.16588	0	Functional	Aged WT Isograft vs Aged WT Ctr
CREB1 Signaling	7.16512	-2.833	Upstream	Young WT Isograft vs Aged WT Isograft
bexarotene Signaling	7.15076	1.473	Upstream	Aged WT Isograft vs Aged WT Ctr
Hepatobiliary neoplasm	7.14981	-1.356	Functional	Young WT Isograft vs Aged WT Isograft
Thyroid nodule	7.14549	0	Functional	Young WT Isograft vs Young WT Ctr
HOXA9 Signaling	7.14376	0.816	Upstream	Aged WT Isograft vs Aged WT Ctr
Refractory acute myeloid leukemia	7.13384	0	Functional	Young WT Ctr vs Aged WT Ctr
BACH1 Signaling	7.12682	-3.487	Upstream	Aged WT Isograft vs Aged WT Ctr
Renal tumor	7.1197	1.897	Functional	Young WT Isograft vs Young WT Ctr
MHC II Signaling	7.11947	0	Upstream	Young WT Ctr vs Aged WT Ctr
Advanced malignant solid tumor	7.11007	-0.976	Functional	Young WT Isograft vs Aged WT Isograft
Cell movement of tumor cell lines	7.09127	1.115	Functional	Young WT Ctr vs Aged WT Ctr
tanespimycin Signaling	7.08755	-2.006	Upstream	Aged WT Isograft vs Aged WT Ctr
Breast cancer	7.08653	0	Functional	Young WT Isograft vs Aged WT Isograft
Apoptosis of tumor cell lines	7.08485	0.284	Functional	Aged WT Isograft vs Aged WT Ctr
Cecum adenocarcinoma	7.0825	0	Functional	Aged WT Isograft vs Aged WT Ctr
quinolinic acid Signaling	7.08007	-1.552	Upstream	Young WT Isograft vs Aged WT Isograft
Invasive carcinoma	7.07972	0	Functional	Young WT Isograft vs Aged WT Isograft
Cell viability of tumor cell lines	7.07733	2.829	Functional	Young WT Isograft vs Young WT Ctr
TNF Signaling	7.06402	0.975	Upstream	Young WT Ctr vs Aged WT Ctr
Leber optic atrophy	7.03927	0	Functional	Young WT Isograft vs Young WT Ctr
Anemia	7.03762	-1.01	Functional	Aged WT Isograft vs Aged WT Ctr
Invasive tumor	7.03485	-1.322	Functional	Aged WT Isograft vs Aged WT Ctr
FOS Signaling	7.02703	0.378	Upstream	Young WT Isograft vs Aged WT Isograft
aplidine Signaling	7.02559	-1.709	Upstream	Young WT Isograft vs Aged WT Isograft
TGFB1 Signaling	7.02559	-0.384	Upstream	Young WT Isograft vs Aged WT Isograft
bicuculline Signaling	7.01172	3.772	Upstream	Aged WT Isograft vs Aged WT Ctr
Branching of neurites	7.01137	-0.654	Functional	Young WT Ctr vs Aged WT Ctr
Outgrowth of neurites	7.00518	-0.506	Functional	Young WT Ctr vs Aged WT Ctr
Multiple cancers	7.00253	0	Functional	Young WT Isograft vs Aged WT Isograft
Differentiation of neural cells	7.00245	0.429	Functional	Young WT Isograft vs Aged WT Isograft
ALKBH7 Signaling	6.99687	2.626	Upstream	Young WT Ctr vs Aged WT Ctr
Embryonal tumor	6.99562	1.287	Functional	Young WT Isograft vs Aged WT Isograft
EGFR Signaling	6.97508	0.637	Upstream	Young WT Ctr vs Aged WT Ctr
Breast or colorectal cancer	6.97088	0.425	Functional	Young WT Ctr vs Aged WT Ctr
Epilepsy or neurodevelopmental disorder	6.96409	0	Functional	Young WT Ctr vs Aged WT Ctr
Upper aerodigestive tract carcinoma	6.95649	0	Functional	Aged WT Isograft vs Aged WT Ctr
Tumorigenesis of lymphocytes	6.95364	-0.029	Functional	Aged WT Isograft vs Aged WT Ctr
Pelvic cancer	6.93773	1.709	Functional	Young WT Ctr vs Aged WT Ctr
Liver tumor	6.92911	-1.356	Functional	Young WT Isograft vs Aged WT Isograft
Invasion of tumor cell lines	6.92911	2.417	Functional	Young WT Isograft vs Aged WT Isograft
Acute myeloid leukemia	6.91276	0	Functional	Aged WT Isograft vs Aged WT Ctr
Autism or intellectual disability	6.91276	0	Functional	Aged WT Isograft vs Aged WT Ctr
Replication of Influenza A virus	6.91276	2.033	Functional	Aged WT Isograft vs Aged WT Ctr
Formation of brain	6.91202	-0.851	Functional	Aged WT Isograft vs Aged WT Ctr
dalfampridine Signaling	6.90887	3.873	Upstream	Aged WT Isograft vs Aged WT Ctr
gentamicin Signaling	6.90551	0.814	Upstream	Young WT Ctr vs Aged WT Ctr
Severe psychological disorder	6.88455	0	Functional	Aged WT Isograft vs Aged WT Ctr
Myelodysplastic syndrome	6.88086	0	Functional	Young WT Ctr vs Aged WT Ctr
Development of central nervous system	6.87594	0.433	Functional	Young WT Ctr vs Aged WT Ctr
Chorea	6.87531	0	Functional	Young WT Ctr vs Aged WT Ctr
NRF1 Signaling	6.85374	2.223	Upstream	Aged WT Isograft vs Aged WT Ctr
bromobenzene Signaling	6.84723	-0.086	Upstream	Young WT Isograft vs Young WT Ctr
Fus Signaling	6.84723	0.753	Upstream	Young WT Isograft vs Young WT Ctr
Infection of cells	6.84219	4.421	Functional	Young WT Isograft vs Young WT Ctr
Upper aero-digestive squamous cell carcinoma	6.83619	0	Functional	Aged WT Isograft vs Aged WT Ctr
Genital tract cancer	6.83581	1.709	Functional	Young WT Ctr vs Aged WT Ctr
Neuronal cell death	6.83291	0.578	Functional	Young WT Ctr vs Aged WT Ctr
forskolin Signaling	6.82658	1.179	Upstream	Young WT Ctr vs Aged WT Ctr
Expression of RNA	6.82624	0.209	Functional	Young WT Ctr vs Aged WT Ctr
FOS Signaling	6.81711	0.184	Upstream	Young WT Ctr vs Aged WT Ctr
Glioblastoma	6.81422	0	Functional	Young WT Isograft vs Aged WT Isograft
Protein Ubiquitination Pathway	6.81025	0	Canonical	Young WT Isograft vs Young WT Ctr
Benign pelvic disease	6.80616	0	Functional	Young WT Isograft vs Aged WT Isograft
forskolin Signaling	6.80434	-0.62	Upstream	Young WT Isograft vs Aged WT Isograft
PHF6 Signaling	6.80173	0.577	Upstream	Aged WT Isograft vs Aged WT Ctr
Renal cancer	6.79295	1.414	Functional	Young WT Isograft vs Young WT Ctr
Advanced lung carcinoma	6.78908	0	Functional	Young WT Isograft vs Young WT Ctr
Abdominal adenocarcinoma	6.78872	0.816	Functional	Young WT Isograft vs Aged WT Isograft
RBM20 Signaling	6.78464	0	Upstream	Young WT Isograft vs Aged WT Isograft
miR-9-5p (and other miRNAs w/seed CUUUGGU) Signaling	6.77506	-2.659	Upstream	Aged WT Isograft vs Aged WT Ctr
Wy 40905 Signaling	6.77506	3.933	Upstream	Aged WT Isograft vs Aged WT Ctr
IDH2 Signaling	6.77024	0	Upstream	Young WT Isograft vs Young WT Ctr
Mammary tumor	6.7677	0.861	Functional	Young WT Isograft vs Aged WT Isograft
Breast or gynecological cancer	6.75919	0	Functional	Young WT Isograft vs Aged WT Isograft
Peripheral vascular disease	6.75437	1.488	Functional	Young WT Ctr vs Aged WT Ctr
Benign connective or soft tissue neoplasm	6.75404	0	Functional	Young WT Ctr vs Aged WT Ctr
Quantity of cells	6.74806	1.379	Functional	Young WT Ctr vs Aged WT Ctr
Thyroid carcinoma	6.74378	0	Functional	Young WT Ctr vs Aged WT Ctr
Advanced non-small cell lung carcinoma	6.73509	0	Functional	Aged WT Isograft vs Aged WT Ctr
Cancer of cells	6.73339	-1.045	Functional	Young WT Isograft vs Aged WT Isograft
Blastoma	6.73339	0	Functional	Young WT Isograft vs Aged WT Isograft
Dominant mental retardation	6.72204	0	Functional	Aged WT Isograft vs Aged WT Ctr
Gastric carcinoma	6.72204	0	Functional	Aged WT Isograft vs Aged WT Ctr
Genitourinary adenocarcinoma	6.72204	-0.899	Functional	Aged WT Isograft vs Aged WT Ctr
Quantity of cells	6.71964	1.129	Functional	Young WT Isograft vs Aged WT Isograft
Neoplasia of leukocytes	6.70665	0.132	Functional	Aged WT Isograft vs Aged WT Ctr
Metastatic lung carcinoma	6.69521	0	Functional	Young WT Isograft vs Young WT Ctr
Lymphocytic neoplasm	6.68946	-0.029	Functional	Aged WT Isograft vs Aged WT Ctr
Mental retardation	6.67241	0	Functional	Aged WT Isograft vs Aged WT Ctr
palbociclib Signaling	6.66874	3.823	Upstream	Aged WT Isograft vs Aged WT Ctr
desmopressin Signaling	6.66874	-0.711	Upstream	Aged WT Isograft vs Aged WT Ctr
Autosomal dominant encephalopathy	6.66753	0	Functional	Young WT Isograft vs Aged WT Isograft
Neuronal cell death	6.65722	0.393	Functional	Aged WT Isograft vs Aged WT Ctr
NFU1 Signaling	6.65623	0	Upstream	Young WT Isograft vs Young WT Ctr
Sensitivity of tumor cell lines	6.6544	2.522	Functional	Aged WT Isograft vs Aged WT Ctr
Thyroid gland tumor	6.64875	0	Functional	Young WT Ctr vs Aged WT Ctr
Tumorigenesis of lymphocytes	6.64547	-1.142	Functional	Young WT Isograft vs Aged WT Isograft
Schizophrenia	6.64127	0	Functional	Young WT Ctr vs Aged WT Ctr
Non-traumatic arthropathy	6.6402	0	Functional	Young WT Ctr vs Aged WT Ctr
Sensory system development	6.6388	-0.27	Functional	Young WT Ctr vs Aged WT Ctr
Growth of axons	6.63385	2.36	Functional	Young WT Isograft vs Aged WT Isograft
Lymphoma	6.60737	0.419	Functional	Young WT Ctr vs Aged WT Ctr
GNRH2 Signaling	6.58996	-1.497	Upstream	Young WT Isograft vs Aged WT Isograft
dexamethasone Signaling	6.58996	-0.831	Upstream	Young WT Isograft vs Aged WT Isograft
Severe psychological disorder	6.58359	0	Functional	Young WT Ctr vs Aged WT Ctr
Benign solid tumor	6.57797	-0.371	Functional	Young WT Ctr vs Aged WT Ctr
Dementia	6.56614	0	Functional	Young WT Isograft vs Young WT Ctr
Huntington Disease	6.5305	0	Functional	Young WT Ctr vs Aged WT Ctr
Replication of virus	6.52813	2.213	Functional	Aged WT Isograft vs Aged WT Ctr
Lymphocytic cancer	6.52791	-0.029	Functional	Aged WT Isograft vs Aged WT Ctr
Malignant lymphocytic neoplasm	6.52791	-0.029	Functional	Aged WT Isograft vs Aged WT Ctr
Inflammation of joint	6.52659	-0.101	Functional	Young WT Ctr vs Aged WT Ctr
Generation of tumor	6.52368	-0.487	Functional	Young WT Isograft vs Aged WT Isograft
vancomycin Signaling	6.51214	1.749	Upstream	Young WT Isograft vs Aged WT Isograft
Metastatic lung carcinoma	6.51048	0	Functional	Aged WT Isograft vs Aged WT Ctr
Mek Signaling	6.50752	0.878	Upstream	Young WT Ctr vs Aged WT Ctr
Neoplasia of leukocytes	6.50414	-1.36	Functional	Young WT Isograft vs Aged WT Isograft
MT-TE Signaling	6.50011	0	Upstream	Young WT Isograft vs Young WT Ctr
Development of body axis	6.49096	1.428	Functional	Young WT Isograft vs Aged WT Isograft
Formation of solid tumor	6.49096	0.088	Functional	Young WT Isograft vs Aged WT Isograft
Genitourinary adenocarcinoma	6.48542	1.982	Functional	Young WT Ctr vs Aged WT Ctr
Non-traumatic arthropathy	6.47675	1.165	Functional	Aged WT Isograft vs Aged WT Ctr
Stage I epithelial cancer	6.46729	0	Functional	Young WT Isograft vs Young WT Ctr
Metabolism of reactive oxygen species	6.46406	-0.936	Functional	Young WT Isograft vs Young WT Ctr
Lymphatic system tumor	6.46135	-0.287	Functional	Aged WT Isograft vs Aged WT Ctr
B-cell neoplasm	6.44646	-0.378	Functional	Young WT Ctr vs Aged WT Ctr
Benign solid tumor	6.44209	0.799	Functional	Young WT Isograft vs Aged WT Isograft
Morphology of central nervous system cells	6.42404	0	Functional	Young WT Ctr vs Aged WT Ctr
camptothecin Signaling	6.4118	1.092	Upstream	Aged WT Isograft vs Aged WT Ctr
Cancer of secretory structure	6.4013	0.555	Functional	Young WT Isograft vs Aged WT Isograft
Liver lesion	6.39702	0.172	Functional	Young WT Isograft vs Aged WT Isograft
SIGLEC8 Signaling	6.39573	3.464	Upstream	Aged WT Isograft vs Aged WT Ctr
LRPPRC Signaling	6.38904	-0.478	Upstream	Young WT Isograft vs Young WT Ctr
Neurodevelopmental disorder	6.38573	0	Functional	Aged WT Isograft vs Aged WT Ctr
Morphology of nervous tissue	6.3854	0	Functional	Young WT Isograft vs Young WT Ctr
Anogenital cancer	6.37244	1.97	Functional	Young WT Ctr vs Aged WT Ctr
Locomotion	6.35321	-0.616	Functional	Young WT Ctr vs Aged WT Ctr
EIF6 Signaling	6.34922	-3.771	Upstream	Young WT Isograft vs Young WT Ctr
EGFR Signaling	6.34852	1.434	Upstream	Young WT Isograft vs Young WT Ctr
PHF6 Signaling	6.34852	0.905	Upstream	Young WT Isograft vs Young WT Ctr
EGF Signaling	6.34733	-0.237	Upstream	Young WT Isograft vs Aged WT Isograft
Seizures	6.3446	2.217	Functional	Young WT Ctr vs Aged WT Ctr
Myeloid or lymphoid neoplasm	6.34277	-0.264	Functional	Young WT Isograft vs Young WT Ctr
Formation of solid tumor	6.34221	-2.296	Functional	Aged WT Isograft vs Aged WT Ctr
Neoplasia of blood cells	6.33042	-0.576	Functional	Young WT Isograft vs Young WT Ctr
Advanced non-small cell lung carcinoma	6.32619	0	Functional	Young WT Isograft vs Young WT Ctr
Epileptic seizure	6.31975	0	Functional	Aged WT Isograft vs Aged WT Ctr
FUS Signaling	6.31911	0	Upstream	Young WT Isograft vs Aged WT Isograft
Hepatobiliary neoplasm	6.31286	1.031	Functional	Aged WT Isograft vs Aged WT Ctr
guanidinopropionic acid Signaling	6.30814	3.591	Upstream	Aged WT Isograft vs Aged WT Ctr
Stage I-II tumor	6.28572	0	Functional	Young WT Isograft vs Aged WT Isograft
Digestive system cancer	6.28543	-0.784	Functional	Young WT Isograft vs Aged WT Isograft
CPT1B Signaling	6.28152	-4.949	Upstream	Young WT Isograft vs Young WT Ctr
Neck neoplasm	6.26402	0	Functional	Young WT Ctr vs Aged WT Ctr
Mature lymphocytic neoplasm	6.26285	0	Functional	Young WT Ctr vs Aged WT Ctr
Fus Signaling	6.26153	0.816	Upstream	Aged WT Isograft vs Aged WT Ctr
Urinary tract tumor	6.26143	-1.342	Functional	Young WT Ctr vs Aged WT Ctr
Head and neck cancer	6.25573	0.221	Functional	Young WT Isograft vs Aged WT Isograft
INSR Signaling	6.24183	3.586	Upstream	Aged WT Isograft vs Aged WT Ctr
Glucocorticoid Receptor Signaling	6.23745	0	Canonical	Young WT Isograft vs Young WT Ctr
Colony formation	6.23738	-0.448	Functional	Young WT Isograft vs Aged WT Isograft
Seizures	6.22664	0.934	Functional	Aged WT Isograft vs Aged WT Ctr
Metastatic non-small cell lung carcinoma	6.22599	0	Functional	Young WT Isograft vs Young WT Ctr
Female genital tract cancer	6.21585	0	Functional	Young WT Ctr vs Aged WT Ctr
Liver cancer	6.20703	-0.105	Functional	Young WT Ctr vs Aged WT Ctr
Abnormal morphology of central nervous system	6.20703	0	Functional	Young WT Ctr vs Aged WT Ctr
Systemic autoimmune syndrome	6.20703	1.131	Functional	Young WT Ctr vs Aged WT Ctr
Urinary tract cancer	6.20703	-1	Functional	Young WT Ctr vs Aged WT Ctr
Non-colon gastrointestinal cancer	6.20145	0	Functional	Aged WT Isograft vs Aged WT Ctr
Genitourinary carcinoma	6.19044	-0.901	Functional	Aged WT Isograft vs Aged WT Ctr
Morphology of hippocampus	6.18438	0	Functional	Young WT Isograft vs Aged WT Isograft
Akt Signaling	6.17683	-0.243	Upstream	Young WT Ctr vs Aged WT Ctr
NRG1 Signaling	6.17431	1.387	Upstream	Young WT Isograft vs Aged WT Isograft
Malignant neoplasm of respiratory system	6.17317	-0.306	Functional	Aged WT Isograft vs Aged WT Ctr
Apoptosis of tumor cell lines	6.17097	-1.505	Functional	Young WT Isograft vs Young WT Ctr
Refractory malignant tumor	6.162	0	Functional	Young WT Ctr vs Aged WT Ctr
Diffuse B-cell lymphoma	6.16058	0	Functional	Aged WT Isograft vs Aged WT Ctr
Gastrointestinal adenocarcinoma	6.15806	0	Functional	Young WT Ctr vs Aged WT Ctr
Abnormal morphology of nervous system	6.13557	0	Functional	Aged WT Isograft vs Aged WT Ctr
Digestive organ tumor	6.13458	0.528	Functional	Aged WT Isograft vs Aged WT Ctr
Advanced lung cancer	6.13196	-1.732	Functional	Young WT Isograft vs Aged WT Isograft
Upper gastrointestinal tract cancer	6.12963	0	Functional	Aged WT Isograft vs Aged WT Ctr
Benign lesion	6.1281	1.036	Functional	Young WT Ctr vs Aged WT Ctr
Hematologic cancer of cells	6.11831	-0.029	Functional	Aged WT Isograft vs Aged WT Ctr
GCN2iB Signaling	6.11471	3.959	Upstream	Young WT Isograft vs Young WT Ctr
Migration of cells	6.11018	3.259	Functional	Young WT Isograft vs Aged WT Isograft
Amyloidosis	6.10912	0.713	Functional	Young WT Ctr vs Aged WT Ctr
Gastro-esophageal carcinoma	6.10115	0	Functional	Aged WT Isograft vs Aged WT Ctr
HSF2 Signaling	6.09946	1.501	Upstream	Young WT Isograft vs Young WT Ctr
Akt Signaling	6.09657	1.58	Upstream	Young WT Isograft vs Aged WT Isograft
TP63 Signaling	6.09308	-0.599	Upstream	Young WT Isograft vs Aged WT Isograft
Metastatic non-small cell lung carcinoma	6.08621	0	Functional	Aged WT Isograft vs Aged WT Ctr
SP2509 Signaling	6.08374	2.086	Upstream	Aged WT Isograft vs Aged WT Ctr
Stabilization of protein	6.07763	0	Functional	Aged WT Isograft vs Aged WT Ctr
BDNF Signaling	6.07697	-1.157	Upstream	Young WT Ctr vs Aged WT Ctr
Differentiation of oligodendrocytes	6.07423	-0.26	Functional	Young WT Ctr vs Aged WT Ctr
Abnormal morphology of brain	6.07271	0	Functional	Young WT Ctr vs Aged WT Ctr
Hereditary neuropathy	6.06407	0	Functional	Young WT Ctr vs Aged WT Ctr
Glucocorticoid Receptor Signaling	6.06219	0	Canonical	Aged WT Isograft vs Aged WT Ctr
FMN2 Signaling	6.05865	0.816	Upstream	Young WT Isograft vs Young WT Ctr
B-cell non-Hodgkin lymphoma	6.04848	0	Functional	Aged WT Isograft vs Aged WT Ctr
Transcription	6.03817	0.9	Functional	Young WT Isograft vs Aged WT Isograft
Mature lymphocytic neoplasm	6.03513	0	Functional	Aged WT Isograft vs Aged WT Ctr
Respiratory system tumor	6.0345	-0.445	Functional	Aged WT Isograft vs Aged WT Ctr
6,7-dinitroquinoxaline-2,3-dione Signaling	6.03226	-2	Upstream	Young WT Isograft vs Aged WT Isograft
Morphology of brain cells	6.02872	0	Functional	Young WT Ctr vs Aged WT Ctr
MHC II Signaling	6.02352	0	Upstream	Aged WT Isograft vs Aged WT Ctr
Schizophrenia spectrum disorder	6.01977	0	Functional	Young WT Ctr vs Aged WT Ctr
Leigh syndrome	6.01713	0	Functional	Aged WT Isograft vs Aged WT Ctr
MOS Signaling	6.01119	0	Upstream	Young WT Isograft vs Young WT Ctr
guanidinopropionic acid Signaling	6.00962	3.456	Upstream	Young WT Isograft vs Young WT Ctr
Gastric lesion	6.00692	0	Functional	Aged WT Isograft vs Aged WT Ctr
Morphology of central nervous system	6.00692	0	Functional	Aged WT Isograft vs Aged WT Ctr
Stage I cancer	6.00255	0	Functional	Young WT Isograft vs Aged WT Isograft
Upper gastrointestinal carcinoma	6.00166	0	Functional	Aged WT Isograft vs Aged WT Ctr
Morphology of cellular protrusions	5.9893	0	Functional	Young WT Ctr vs Aged WT Ctr
Liver tumor	5.98813	1.031	Functional	Aged WT Isograft vs Aged WT Ctr
beta-estradiol Signaling	5.97881	5.953	Upstream	Young WT Isograft vs Young WT Ctr
miR-2392 (miRNAs w/seed AGGAUGG) Signaling	5.97881	2.441	Upstream	Young WT Isograft vs Young WT Ctr
mir-2392 Signaling	5.97881	2.439	Upstream	Young WT Isograft vs Young WT Ctr
Stage I-II cancer	5.97085	0	Functional	Young WT Isograft vs Aged WT Isograft
Immune mediated inflammatory disease	5.96866	-2.36	Functional	Aged WT Isograft vs Aged WT Ctr
Phagosome Maturation	5.96717	0	Canonical	Young WT Isograft vs Young WT Ctr
EPO Signaling	5.96036	-0.998	Upstream	Young WT Isograft vs Aged WT Isograft
PD98059 Signaling	5.96036	0.95	Upstream	Young WT Isograft vs Aged WT Isograft
KDM5A Signaling	5.96006	-4.359	Upstream	Young WT Isograft vs Young WT Ctr
Lung cancer	5.95833	-0.306	Functional	Aged WT Isograft vs Aged WT Ctr
Leukemia	5.95798	-1.387	Functional	Young WT Ctr vs Aged WT Ctr
desmopressin Signaling	5.95118	1.131	Upstream	Young WT Isograft vs Young WT Ctr
Alzheimer disease or frontotemporal dementia	5.94606	0	Functional	Young WT Ctr vs Aged WT Ctr
Clear-cell adenocarcinoma	5.93451	0	Functional	Aged WT Isograft vs Aged WT Ctr
NRG1 Signaling	5.92664	1.47	Upstream	Young WT Ctr vs Aged WT Ctr
Processing of mRNA	5.92338	-0.263	Functional	Young WT Isograft vs Young WT Ctr
Severe psychological disorder	5.92304	0	Functional	Young WT Isograft vs Aged WT Isograft
2500002B13Rik Signaling	5.92263	1.238	Upstream	Aged WT Isograft vs Aged WT Ctr
ethanol Signaling	5.92019	0.415	Upstream	Aged WT Isograft vs Aged WT Ctr
Anemia	5.91957	-0.064	Functional	Young WT Ctr vs Aged WT Ctr
Cerebrovascular dysfunction	5.91935	1.188	Functional	Young WT Ctr vs Aged WT Ctr
Invasion of cells	5.91675	1.264	Functional	Young WT Ctr vs Aged WT Ctr
Renal lesion	5.9159	0.961	Functional	Young WT Isograft vs Young WT Ctr
Hematologic cancer	5.91466	-0.775	Functional	Young WT Isograft vs Young WT Ctr
PHF6 Signaling	5.91283	-1	Upstream	Young WT Isograft vs Aged WT Isograft
Cancer of cells	5.9099	-0.919	Functional	Aged WT Isograft vs Aged WT Ctr
Gastric cancer	5.90852	0	Functional	Aged WT Isograft vs Aged WT Ctr
Differentiation of neuroglia	5.90603	0.984	Functional	Young WT Ctr vs Aged WT Ctr
Lung cancer	5.90538	-0.976	Functional	Young WT Isograft vs Aged WT Isograft
Stomach tumor	5.90334	0	Functional	Aged WT Isograft vs Aged WT Ctr
Systemic autoimmune syndrome	5.8971	-0.155	Functional	Aged WT Isograft vs Aged WT Ctr
SAMMSON Signaling	5.89337	-2.72	Upstream	Young WT Isograft vs Young WT Ctr
fluoride Signaling	5.89076	-0.04	Upstream	Aged WT Isograft vs Aged WT Ctr
Anemia	5.87324	-0.791	Functional	Young WT Isograft vs Aged WT Isograft
Intrathoracic organ tumor	5.86928	-0.292	Functional	Aged WT Isograft vs Aged WT Ctr
Angiogenesis	5.86348	0.152	Functional	Young WT Ctr vs Aged WT Ctr
Morphology of cellular protrusions	5.85513	0	Functional	Aged WT Isograft vs Aged WT Ctr
Liver carcinoma	5.84854	0	Functional	Young WT Ctr vs Aged WT Ctr
CDK4/6 Signaling	5.84432	-3.207	Upstream	Young WT Isograft vs Young WT Ctr
Mature B cell malignant tumor	5.84029	0	Functional	Aged WT Isograft vs Aged WT Ctr
Mental retardation	5.83083	0	Functional	Young WT Isograft vs Aged WT Isograft
Development of adenocarcinoma	5.82679	2.407	Functional	Young WT Ctr vs Aged WT Ctr
Tauopathy	5.82559	0	Functional	Young WT Isograft vs Young WT Ctr
Benign lesion	5.81582	-1.777	Functional	Aged WT Isograft vs Aged WT Ctr
Morphogenesis of nervous tissue	5.81345	2.207	Functional	Young WT Isograft vs Young WT Ctr
Morphology of head	5.81284	0	Functional	Young WT Ctr vs Aged WT Ctr
Neuritogenesis	5.80734	1.892	Functional	Young WT Isograft vs Young WT Ctr
Familial congenital malformation	5.80521	-1.372	Functional	Young WT Isograft vs Aged WT Isograft
tazemetostat Signaling	5.80508	2.086	Upstream	Aged WT Isograft vs Aged WT Ctr
Amyloidosis	5.80396	0	Functional	Young WT Isograft vs Young WT Ctr
Lung tumor	5.79571	-0.445	Functional	Aged WT Isograft vs Aged WT Ctr
Benign Tumors	5.7897	-2.972	Functional	Aged WT Isograft vs Aged WT Ctr
Male genital neoplasm	5.7884	1.348	Functional	Young WT Ctr vs Aged WT Ctr
Large intestine adenocarcinoma	5.78629	0	Functional	Young WT Ctr vs Aged WT Ctr
Leukoencephalopathy	5.78072	0	Functional	Young WT Isograft vs Young WT Ctr
JUN Signaling	5.77862	-0.496	Upstream	Young WT Isograft vs Aged WT Isograft
Interphase	5.77784	-0.593	Functional	Young WT Isograft vs Aged WT Isograft
Interphase of tumor cell lines	5.76936	0.393	Functional	Young WT Isograft vs Aged WT Isograft
Cell survival	5.75935	-0.55	Functional	Young WT Ctr vs Aged WT Ctr
Tauopathy	5.75889	0	Functional	Young WT Ctr vs Aged WT Ctr
SREBF1 Signaling	5.75877	0.793	Upstream	Young WT Ctr vs Aged WT Ctr
KRAS Signaling	5.75781	0.333	Upstream	Aged WT Isograft vs Aged WT Ctr
GNRH1 Signaling	5.75584	-1.837	Upstream	Young WT Isograft vs Aged WT Isograft
forskolin Signaling	5.75369	4.03	Upstream	Aged WT Isograft vs Aged WT Ctr
Morphology of cerebral cortex	5.74573	0	Functional	Young WT Isograft vs Aged WT Isograft
Gastroesophageal cancer	5.74279	0	Functional	Aged WT Isograft vs Aged WT Ctr
Genitourinary carcinoma	5.74243	1.698	Functional	Young WT Ctr vs Aged WT Ctr
Advanced extracranial solid tumor	5.74227	-1.732	Functional	Young WT Isograft vs Aged WT Isograft
Development of head	5.74222	1.428	Functional	Young WT Isograft vs Aged WT Isograft
Respiratory system tumor	5.7299	-0.418	Functional	Young WT Ctr vs Aged WT Ctr
Advanced malignant tumor	5.72909	-1.37	Functional	Aged WT Isograft vs Aged WT Ctr
HOXA9 Signaling	5.72811	0.816	Upstream	Young WT Isograft vs Young WT Ctr
pCPT-cAMP Signaling	5.72458	0.571	Upstream	Young WT Ctr vs Aged WT Ctr
CDK4/6 Signaling	5.72199	-0.577	Upstream	Young WT Ctr vs Aged WT Ctr
Growth of lesion	5.71791	1.889	Functional	Young WT Isograft vs Aged WT Isograft
Development of head	5.71513	1.647	Functional	Young WT Ctr vs Aged WT Ctr
Incidence of tumor	5.71	-0.275	Functional	Young WT Isograft vs Aged WT Isograft
Development of genital tumor	5.7099	0	Functional	Young WT Isograft vs Aged WT Isograft
Acute leukemia	5.70853	0	Functional	Aged WT Isograft vs Aged WT Ctr
ELAVL1 Signaling	5.70337	0.508	Upstream	Young WT Isograft vs Aged WT Isograft
Intellectual disability and congenital malformations	5.70299	0	Functional	Aged WT Isograft vs Aged WT Ctr
B-cell lymphoma	5.70299	-1	Functional	Aged WT Isograft vs Aged WT Ctr
Generation of tumor	5.69839	-1.137	Functional	Aged WT Isograft vs Aged WT Ctr
EGFR Signaling	5.69121	0.89	Upstream	Young WT Isograft vs Aged WT Isograft
Stage I cancer	5.6907	0	Functional	Young WT Isograft vs Young WT Ctr
glutamyl-Se-methylselenocysteine Signaling	5.68759	-2.121	Upstream	Aged WT Isograft vs Aged WT Ctr
Refractory acute leukemia	5.67942	0	Functional	Young WT Ctr vs Aged WT Ctr
Benign solid tumor	5.67867	-2.972	Functional	Aged WT Isograft vs Aged WT Ctr
Size of cells	5.67247	0	Functional	Aged WT Isograft vs Aged WT Ctr
MHC II Signaling	5.67125	0	Upstream	Young WT Isograft vs Young WT Ctr
Non-traumatic arthropathy	5.66916	0	Functional	Young WT Isograft vs Aged WT Isograft
Extension of neurites	5.66916	2.562	Functional	Young WT Isograft vs Aged WT Isograft
CST5 Signaling	5.66914	1.461	Upstream	Aged WT Isograft vs Aged WT Ctr
Clear cell neoplasm	5.66521	0	Functional	Aged WT Isograft vs Aged WT Ctr
Head and neck tumor	5.66393	-1.969	Functional	Young WT Isograft vs Young WT Ctr
SIRT3 Signaling	5.65912	-2.234	Upstream	Young WT Ctr vs Aged WT Ctr
Non-Hodgkin lymphoma	5.65679	0.164	Functional	Young WT Ctr vs Aged WT Ctr
Syndromic mental retardation	5.65678	0	Functional	Aged WT Isograft vs Aged WT Ctr
EPO Signaling	5.65554	-0.63	Upstream	Young WT Ctr vs Aged WT Ctr
Advanced lung cancer	5.64828	-0.155	Functional	Aged WT Isograft vs Aged WT Ctr
Malignant neoplasm of respiratory system	5.64791	-0.976	Functional	Young WT Isograft vs Aged WT Isograft
Pelvic tumor	5.64791	1.466	Functional	Young WT Isograft vs Aged WT Isograft
Leber optic atrophy	5.647	0	Functional	Young WT Ctr vs Aged WT Ctr
Intrathoracic organ tumor	5.647	-0.463	Functional	Young WT Ctr vs Aged WT Ctr
Transcription	5.64054	-0.32	Functional	Aged WT Isograft vs Aged WT Ctr
Upper urinary tract tumor	5.631	0	Functional	Young WT Isograft vs Aged WT Isograft
Hepatobiliary system cancer	5.63003	-0.105	Functional	Young WT Ctr vs Aged WT Ctr
BCR (complex) Signaling	5.62793	4.14	Upstream	Aged WT Isograft vs Aged WT Ctr
Transformation of fibroblast cell lines	5.62569	-0.278	Functional	Young WT Ctr vs Aged WT Ctr
Tumorigenesis of reproductive tract	5.62317	0	Functional	Young WT Isograft vs Aged WT Isograft
D-glucose Signaling	5.62089	-0.364	Upstream	Young WT Ctr vs Aged WT Ctr
aplidine Signaling	5.61802	1.709	Upstream	Aged WT Isograft vs Aged WT Ctr
Metabolism of nucleoside triphosphate	5.59191	1.437	Functional	Young WT Isograft vs Young WT Ctr
Adult acute leukemia	5.58792	0	Functional	Young WT Isograft vs Young WT Ctr
Metastasis	5.57862	-1.37	Functional	Aged WT Isograft vs Aged WT Ctr
Inflammation of joint	5.57504	0.416	Functional	Aged WT Isograft vs Aged WT Ctr
GLI1 Signaling	5.57268	1.518	Upstream	Young WT Ctr vs Aged WT Ctr
Female genital neoplasm	5.57037	0	Functional	Young WT Isograft vs Aged WT Isograft
Leukemia	5.56882	0	Functional	Aged WT Isograft vs Aged WT Ctr
Morphology of brain	5.55005	0	Functional	Aged WT Isograft vs Aged WT Ctr
Kidney carcinoma	5.54323	0	Functional	Young WT Isograft vs Young WT Ctr
Mitosis	5.54146	-0.898	Functional	Aged WT Isograft vs Aged WT Ctr
ethanol Signaling	5.53274	-0.426	Upstream	Young WT Ctr vs Aged WT Ctr
Prostatic tumor	5.52827	1.348	Functional	Young WT Ctr vs Aged WT Ctr
Alzheimer disease or frontotemporal dementia	5.52501	0	Functional	Young WT Isograft vs Young WT Ctr
Alzheimer disease	5.51338	0	Functional	Young WT Ctr vs Aged WT Ctr
mitomycin C Signaling	5.51297	1.332	Upstream	Aged WT Isograft vs Aged WT Ctr
Malabsorption	5.51268	0	Functional	Young WT Isograft vs Aged WT Isograft
Sensitivity of cells	5.50628	2.132	Functional	Aged WT Isograft vs Aged WT Ctr
Ductal breast carcinoma	5.49784	0	Functional	Aged WT Isograft vs Aged WT Ctr
Metabolism of reactive oxygen species	5.48775	-2.566	Functional	Aged WT Isograft vs Aged WT Ctr
Insulin resistance	5.48647	-0.107	Functional	Aged WT Isograft vs Aged WT Ctr
Breast or pancreatic cancer	5.47331	0	Functional	Young WT Isograft vs Aged WT Isograft
Metastatic carcinoma	5.47331	0	Functional	Young WT Isograft vs Aged WT Isograft
Head and neck carcinoma	5.47331	0	Functional	Young WT Isograft vs Aged WT Isograft
Malignant neoplasm of respiratory system	5.47037	-0.552	Functional	Young WT Ctr vs Aged WT Ctr
Development of sensory organ	5.4604	1.717	Functional	Young WT Ctr vs Aged WT Ctr
Stage I-IV non-small cell lung cancer	5.45614	0	Functional	Young WT Isograft vs Young WT Ctr
2-amino-1-methyl-6-phenylimidazo-4-5-b-pyridine Signaling	5.45317	0.302	Upstream	Young WT Isograft vs Young WT Ctr
Breast or gastric cancer	5.45122	0	Functional	Young WT Ctr vs Aged WT Ctr
Refractory leukemia	5.44494	0	Functional	Young WT Ctr vs Aged WT Ctr
Growth of tumor	5.4438	1.889	Functional	Young WT Isograft vs Aged WT Isograft
Dominant mental retardation	5.43989	0	Functional	Young WT Isograft vs Aged WT Isograft
Renal lesion	5.43794	0.084	Functional	Young WT Ctr vs Aged WT Ctr
EDN1 Signaling	5.43753	-0.666	Upstream	Young WT Isograft vs Aged WT Isograft
Celiac disease	5.4327	0	Functional	Young WT Isograft vs Aged WT Isograft
Learning	5.43105	0.244	Functional	Aged WT Isograft vs Aged WT Ctr
Breast or gynecological cancer	5.42611	0	Functional	Young WT Ctr vs Aged WT Ctr
Renal cancer	5.424	0	Functional	Young WT Isograft vs Aged WT Isograft
Growth of lesion	5.42149	-0.814	Functional	Aged WT Isograft vs Aged WT Ctr
methapyrilene Signaling	5.41428	2.183	Upstream	Aged WT Isograft vs Aged WT Ctr
ZFHX3 Signaling	5.4137	0	Upstream	Young WT Isograft vs Young WT Ctr
Formation of plasma membrane	5.4123	-1.846	Functional	Young WT Isograft vs Aged WT Isograft
KRAS Signaling	5.40582	0.317	Upstream	Young WT Isograft vs Aged WT Isograft
Liver lesion	5.40363	0.231	Functional	Aged WT Isograft vs Aged WT Ctr
Rheumatic Disease	5.40091	1.98	Functional	Young WT Isograft vs Aged WT Isograft
Morphology of central nervous system cells	5.39603	0	Functional	Young WT Isograft vs Aged WT Isograft
Development of neurons	5.39243	1.826	Functional	Young WT Isograft vs Young WT Ctr
Invasive tumor	5.39192	-0.159	Functional	Young WT Ctr vs Aged WT Ctr
Development of body axis	5.39192	1.647	Functional	Young WT Ctr vs Aged WT Ctr
B cell cancer	5.39075	0	Functional	Young WT Ctr vs Aged WT Ctr
Congenital encephalopathy	5.38478	-0.552	Functional	Aged WT Isograft vs Aged WT Ctr
Connective or soft tissue tumor	5.38478	-0.319	Functional	Aged WT Isograft vs Aged WT Ctr
Cell movement of tumor cell lines	5.37626	2.421	Functional	Young WT Isograft vs Aged WT Isograft
Mitochondrial DNA-related disorder	5.36602	0	Functional	Aged WT Isograft vs Aged WT Ctr
nitrofurantoin Signaling	5.36395	2.53	Upstream	Young WT Ctr vs Aged WT Ctr
Formation of cell-cell contacts	5.36072	-1.231	Functional	Young WT Isograft vs Aged WT Isograft
Organization of actin cytoskeleton	5.36072	1.562	Functional	Young WT Isograft vs Aged WT Isograft
Schizophrenia	5.36072	0	Functional	Young WT Isograft vs Aged WT Isograft
Metabolism of nucleoside triphosphate	5.3539	1.846	Functional	Aged WT Isograft vs Aged WT Ctr
Uterine tumor	5.35121	0	Functional	Aged WT Isograft vs Aged WT Ctr
Malignant neoplasm of male genital organ	5.34832	1.709	Functional	Young WT Ctr vs Aged WT Ctr
Cell viability	5.34832	-0.513	Functional	Young WT Ctr vs Aged WT Ctr
Renal tumor	5.34832	-1.342	Functional	Young WT Ctr vs Aged WT Ctr
Development of vasculature	5.34803	0.134	Functional	Young WT Ctr vs Aged WT Ctr
Cognition	5.34142	-0.393	Functional	Young WT Ctr vs Aged WT Ctr
Development of genital tumor	5.33869	0	Functional	Aged WT Isograft vs Aged WT Ctr
Alternative splicing of mRNA	5.33829	0	Functional	Aged WT Isograft vs Aged WT Ctr
LIF Signaling	5.33686	1.241	Upstream	Young WT Ctr vs Aged WT Ctr
RBM20 Signaling	5.33686	0	Upstream	Young WT Ctr vs Aged WT Ctr
Connective or soft tissue tumor	5.33677	-0.555	Functional	Young WT Isograft vs Aged WT Isograft
trichostatin A Signaling	5.33603	-1.19	Upstream	Young WT Isograft vs Aged WT Isograft
Refractory malignant tumor	5.31872	0	Functional	Young WT Isograft vs Aged WT Isograft
Lung tumor	5.31196	-0.418	Functional	Young WT Ctr vs Aged WT Ctr
Low-grade lymphoma	5.30981	0	Functional	Aged WT Isograft vs Aged WT Ctr
MT-TE Signaling	5.30935	0	Upstream	Young WT Ctr vs Aged WT Ctr
Mature B-cell neoplasm	5.3084	0	Functional	Young WT Ctr vs Aged WT Ctr
Formation of eye	5.30609	0.977	Functional	Young WT Ctr vs Aged WT Ctr
Shape change of neurons	5.30174	-0.111	Functional	Aged WT Isograft vs Aged WT Ctr
ERBB2 Signaling	5.30025	0.095	Upstream	Young WT Ctr vs Aged WT Ctr
Myelodysplastic syndrome	5.2983	0	Functional	Aged WT Isograft vs Aged WT Ctr
Genital tumor	5.29773	1.071	Functional	Young WT Isograft vs Aged WT Isograft
Schizophrenia spectrum disorder	5.29556	0	Functional	Young WT Isograft vs Aged WT Isograft
Mature B-cell neoplasm	5.29145	0	Functional	Aged WT Isograft vs Aged WT Ctr
Uterine tumor	5.28777	0	Functional	Young WT Ctr vs Aged WT Ctr
Lymphocytic cancer	5.28731	-1.198	Functional	Young WT Isograft vs Aged WT Isograft
Malignant lymphocytic neoplasm	5.28731	-1.198	Functional	Young WT Isograft vs Aged WT Isograft
Pelvic serous carcinoma	5.28731	0	Functional	Young WT Isograft vs Aged WT Isograft
Female genital tract serous carcinoma	5.28731	0	Functional	Young WT Isograft vs Aged WT Isograft
SAMMSON Signaling	5.28634	-3.302	Upstream	Aged WT Isograft vs Aged WT Ctr
Familial mental retardation	5.28481	0	Functional	Young WT Isograft vs Aged WT Isograft
Renal cell carcinoma	5.28132	0	Functional	Young WT Isograft vs Young WT Ctr
Benign pelvic disease	5.27745	0	Functional	Aged WT Isograft vs Aged WT Ctr
Morphology of neurites	5.27735	0	Functional	Aged WT Isograft vs Aged WT Ctr
PTEN Signaling	5.27547	0.529	Upstream	Young WT Ctr vs Aged WT Ctr
Transcription of RNA	5.27107	-0.221	Functional	Aged WT Isograft vs Aged WT Ctr
Stabilization of protein	5.27004	0	Functional	Young WT Ctr vs Aged WT Ctr
Mitochondrial complex I deficiency	5.26711	0	Functional	Aged WT Isograft vs Aged WT Ctr
EPHA2 Signaling	5.25873	-1.406	Upstream	Young WT Isograft vs Aged WT Isograft
Benign lesion	5.25854	1.737	Functional	Young WT Isograft vs Aged WT Isograft
IGF1R Signaling	5.24918	-0.748	Upstream	Young WT Ctr vs Aged WT Ctr
Apoptosis of neurons	5.24619	0.098	Functional	Young WT Ctr vs Aged WT Ctr
Colorectal cancer	5.23955	-0.025	Functional	Young WT Ctr vs Aged WT Ctr
Growth of tumor	5.2394	-0.814	Functional	Aged WT Isograft vs Aged WT Ctr
Autosomal dominant mental retardation	5.23928	0	Functional	Young WT Isograft vs Aged WT Isograft
Differentiation of central nervous system cells	5.23885	1.023	Functional	Young WT Ctr vs Aged WT Ctr
Early stage solid tumor	5.23746	0	Functional	Young WT Isograft vs Aged WT Isograft
B-cell neoplasm	5.2363	-1	Functional	Aged WT Isograft vs Aged WT Ctr
Mitochondrial encephalomyopathy	5.23537	0	Functional	Aged WT Isograft vs Aged WT Ctr
estrogen receptor Signaling	5.23277	-0.289	Upstream	Young WT Ctr vs Aged WT Ctr
Insulin Signaling	5.23277	-1.055	Upstream	Young WT Ctr vs Aged WT Ctr
Central nervous system amyloidosis	5.231	0	Functional	Young WT Isograft vs Young WT Ctr
Sensitivity of tumor cell lines	5.231	0.971	Functional	Young WT Isograft vs Young WT Ctr
Hepatobiliary carcinoma	5.23058	0	Functional	Young WT Ctr vs Aged WT Ctr
Colorectal tumor	5.22697	0	Functional	Aged WT Isograft vs Aged WT Ctr
Colon cancer	5.22065	-0.025	Functional	Young WT Ctr vs Aged WT Ctr
Neurodevelopmental disorder	5.21175	0	Functional	Young WT Isograft vs Aged WT Isograft
Diffuse lymphoma	5.2071	0	Functional	Aged WT Isograft vs Aged WT Ctr
Breast or gastric cancer	5.20595	0	Functional	Young WT Isograft vs Aged WT Isograft
Liquid tumor	5.20414	0.896	Functional	Young WT Isograft vs Young WT Ctr
GnRH analog Signaling	5.19603	-2.043	Upstream	Young WT Isograft vs Young WT Ctr
Epilepsy or neurodevelopmental disorder	5.19342	0.651	Functional	Young WT Isograft vs Young WT Ctr
4-hydroxytamoxifen Signaling	5.19022	1.945	Upstream	Aged WT Isograft vs Aged WT Ctr
Immune mediated inflammatory disease	5.1888	0.216	Functional	Young WT Ctr vs Aged WT Ctr
Colon tumor	5.1888	0.163	Functional	Young WT Ctr vs Aged WT Ctr
Myeloid leukemia	5.18336	0	Functional	Young WT Isograft vs Young WT Ctr
Frequency of tumor	5.17951	-0.371	Functional	Young WT Isograft vs Aged WT Isograft
Development of colorectal tumor	5.17879	0	Functional	Aged WT Isograft vs Aged WT Ctr
Hepatitis C virus-related hepatocellular carcinoma	5.17854	0	Functional	Young WT Isograft vs Aged WT Isograft
GNRH2 Signaling	5.17508	0.867	Upstream	Aged WT Isograft vs Aged WT Ctr
Apoptosis of neurons	5.17379	-0.593	Functional	Young WT Isograft vs Aged WT Isograft
Synaptic transmission	5.16641	-0.778	Functional	Young WT Ctr vs Aged WT Ctr
Abnormal morphology of neurites	5.16641	0	Functional	Young WT Ctr vs Aged WT Ctr
Acute myeloid leukemia	5.16387	0	Functional	Young WT Isograft vs Young WT Ctr
Morphology of neurons	5.1634	0	Functional	Young WT Isograft vs Young WT Ctr
Ductal carcinoma	5.16293	0.444	Functional	Aged WT Isograft vs Aged WT Ctr
Length of cells	5.16273	0	Functional	Young WT Isograft vs Aged WT Isograft
MALSU1 Signaling	5.16193	-1.342	Upstream	Young WT Isograft vs Young WT Ctr
IND S1 Signaling	5.16193	0.707	Upstream	Young WT Isograft vs Young WT Ctr
selenomethylselenocysteine Signaling	5.16193	-2.121	Upstream	Young WT Isograft vs Young WT Ctr
Congenital mental retardation	5.15867	0	Functional	Aged WT Isograft vs Aged WT Ctr
Pelvic adenocarcinoma	5.15031	0	Functional	Young WT Ctr vs Aged WT Ctr
Migration of tumor cell lines	5.14972	1.047	Functional	Young WT Ctr vs Aged WT Ctr
Tumorigenesis of gastrointestinal tumor	5.14603	0	Functional	Aged WT Isograft vs Aged WT Ctr
Tumorigenesis of reproductive tract	5.14434	-0.152	Functional	Aged WT Isograft vs Aged WT Ctr
Refractory acute myeloid leukemia	5.14357	0	Functional	Young WT Isograft vs Aged WT Isograft
BACH1 Signaling	5.14299	-3.053	Upstream	Young WT Isograft vs Young WT Ctr
Autosomal dominant mental retardation	5.13826	0	Functional	Aged WT Isograft vs Aged WT Ctr
Female genital tract adenocarcinoma	5.13666	0	Functional	Young WT Ctr vs Aged WT Ctr
Colorectal cancer	5.13352	0	Functional	Aged WT Isograft vs Aged WT Ctr
Learning	5.13108	-0.54	Functional	Young WT Ctr vs Aged WT Ctr
Branching of neurons	5.13085	-0.111	Functional	Aged WT Isograft vs Aged WT Ctr
Differentiation of brain	5.12515	-1.219	Functional	Young WT Ctr vs Aged WT Ctr
Mek Signaling	5.12509	0.228	Upstream	Young WT Isograft vs Aged WT Isograft
bexarotene Signaling	5.11378	-0.12	Upstream	Young WT Isograft vs Aged WT Isograft
NFKBIA Signaling	5.11185	-1.526	Upstream	Young WT Isograft vs Aged WT Isograft
Development of malignant tumor	5.11069	-0.744	Functional	Young WT Isograft vs Aged WT Isograft
Morphology of dendrites	5.10871	0	Functional	Young WT Isograft vs Aged WT Isograft
Proliferation of neural cells	5.10651	0.595	Functional	Aged WT Isograft vs Aged WT Ctr
Renal lesion	5.10509	-0.378	Functional	Young WT Isograft vs Aged WT Isograft
Colorectal carcinoma	5.09697	0	Functional	Aged WT Isograft vs Aged WT Ctr
Myelodysplastic syndrome or leukemia	5.09528	0.152	Functional	Young WT Isograft vs Young WT Ctr
Hereditary optic atrophy	5.08954	0	Functional	Young WT Isograft vs Young WT Ctr
Myeloid leukemia	5.08252	0	Functional	Young WT Isograft vs Aged WT Isograft
Female genital neoplasm	5.0804	-0.152	Functional	Aged WT Isograft vs Aged WT Ctr
Colon tumor	5.07993	0	Functional	Aged WT Isograft vs Aged WT Ctr
Dendritic growth/branching	5.07968	1.742	Functional	Young WT Isograft vs Aged WT Isograft
HRAS Signaling	5.07594	1.302	Upstream	Young WT Isograft vs Young WT Ctr
fluoride Signaling	5.07594	-0.559	Upstream	Young WT Isograft vs Young WT Ctr
Insulin resistance	5.07594	-1.023	Functional	Young WT Isograft vs Young WT Ctr
RB1 Signaling	5.07094	3.605	Upstream	Young WT Isograft vs Young WT Ctr
8-bromo-cAMP Signaling	5.06499	0.787	Upstream	Young WT Isograft vs Aged WT Isograft
Endocrine gland tumor	5.06486	0	Functional	Young WT Isograft vs Aged WT Isograft
Prostate cancer	5.06362	1.709	Functional	Young WT Ctr vs Aged WT Ctr
Gastrointestinal tract cancer	5.06195	-1.961	Functional	Aged WT Isograft vs Aged WT Ctr
ALKBH1 Signaling	5.05133	-2.646	Upstream	Young WT Isograft vs Young WT Ctr
MEL T1 Signaling	5.05133	0.378	Upstream	Young WT Isograft vs Young WT Ctr
Transactivation	5.05085	-0.128	Functional	Aged WT Isograft vs Aged WT Ctr
Gastrointestinal tumor	5.0501	-1.315	Functional	Aged WT Isograft vs Aged WT Ctr
Diabetes mellitus	5.04785	-1.467	Functional	Young WT Ctr vs Aged WT Ctr
carbamylcholine Signaling	5.04053	0.447	Upstream	Young WT Ctr vs Aged WT Ctr
B cell cancer	5.03676	-1	Functional	Aged WT Isograft vs Aged WT Ctr
Schizophrenia spectrum disorder	5.03676	0	Functional	Aged WT Isograft vs Aged WT Ctr
NGF Signaling	5.02788	1.197	Upstream	Aged WT Isograft vs Aged WT Ctr
Creb Signaling	5.02684	1.76	Upstream	Aged WT Isograft vs Aged WT Ctr
Stage I cancer	5.02539	0	Functional	Aged WT Isograft vs Aged WT Ctr
Tauopathy	5.02539	0	Functional	Aged WT Isograft vs Aged WT Ctr
Colon cancer	5.02539	0	Functional	Aged WT Isograft vs Aged WT Ctr
YM-58483 Signaling	5.02341	-2.121	Upstream	Young WT Ctr vs Aged WT Ctr
PAX3 Signaling	5.02341	0	Upstream	Young WT Ctr vs Aged WT Ctr
mifepristone Signaling	5.02229	-1.19	Upstream	Young WT Ctr vs Aged WT Ctr
Survival of neural cells	5.02067	0.093	Functional	Young WT Ctr vs Aged WT Ctr
Colorectal tumor	5.01854	0.163	Functional	Young WT Ctr vs Aged WT Ctr
NRF1 Signaling	5.01794	2.514	Upstream	Young WT Isograft vs Young WT Ctr
tanespimycin Signaling	5.01763	-1.069	Upstream	Young WT Isograft vs Aged WT Isograft
Colony formation of cells	5.01468	-0.783	Functional	Young WT Isograft vs Aged WT Isograft
Endocrine carcinoma	5.01468	0	Functional	Young WT Isograft vs Aged WT Isograft
Gastrointestinal tract cancer	5.01202	1.455	Functional	Young WT Isograft vs Aged WT Isograft
Rheumatoid arthritis	5.00735	0	Functional	Young WT Isograft vs Aged WT Isograft
CA9 Signaling	5.00625	-2.53	Upstream	Aged WT Isograft vs Aged WT Ctr
Hereditary neuropathy	5.00273	0	Functional	Aged WT Isograft vs Aged WT Ctr
Development of cytoplasm	4.99951	0.466	Functional	Young WT Ctr vs Aged WT Ctr
IL1B Signaling	4.99529	-0.929	Upstream	Young WT Ctr vs Aged WT Ctr
Bladder cancer	4.99398	0	Functional	Young WT Isograft vs Aged WT Isograft
Mammary tumor	4.9926	1.335	Functional	Young WT Isograft vs Young WT Ctr
U0126 Signaling	4.9919	-1.172	Upstream	Young WT Ctr vs Aged WT Ctr
PAPOLA Signaling	4.9919	1.98	Upstream	Young WT Ctr vs Aged WT Ctr
Insulin Signaling	4.98861	3.022	Upstream	Young WT Isograft vs Young WT Ctr
Breast cancer	4.98317	0	Functional	Young WT Isograft vs Young WT Ctr
Loss of neurons	4.98152	0	Functional	Young WT Ctr vs Aged WT Ctr
CD40 Signaling	4.97852	4.642	Upstream	Young WT Isograft vs Young WT Ctr
miR-2392 (miRNAs w/seed AGGAUGG) Signaling	4.97659	-1.462	Upstream	Young WT Ctr vs Aged WT Ctr
mir-2392 Signaling	4.97659	-2.228	Upstream	Young WT Ctr vs Aged WT Ctr
NSUN3 Signaling	4.97659	2.236	Upstream	Young WT Ctr vs Aged WT Ctr
selenomethylselenocysteine Signaling	4.97659	1.134	Upstream	Young WT Ctr vs Aged WT Ctr
Hereditary cancer-predisposing syndrome	4.97558	0	Functional	Young WT Ctr vs Aged WT Ctr
Apoptosis of tumor cell lines	4.97499	-0.27	Functional	Young WT Ctr vs Aged WT Ctr
mibolerone Signaling	4.97256	3.317	Upstream	Young WT Isograft vs Young WT Ctr
Differentiation of neuroglia	4.96657	1.878	Functional	Young WT Isograft vs Aged WT Isograft
Formation of intercellular junctions	4.96657	-1.846	Functional	Young WT Isograft vs Aged WT Isograft
Cytochrome c oxidase deficiency	4.96582	0	Functional	Aged WT Isograft vs Aged WT Ctr
Advanced malignant tumor	4.96287	-0.162	Functional	Young WT Ctr vs Aged WT Ctr
Seizure disorder	4.96124	0.947	Functional	Young WT Isograft vs Aged WT Isograft
Tumorigenesis of epithelial neoplasm	4.96041	0.187	Functional	Young WT Isograft vs Aged WT Isograft
Renal clear cell adenocarcinoma	4.95865	0	Functional	Aged WT Isograft vs Aged WT Ctr
Neoplasia of epithelial cells	4.95684	0.13	Functional	Aged WT Isograft vs Aged WT Ctr
Systemic autoimmune syndrome	4.95257	1.076	Functional	Young WT Isograft vs Aged WT Isograft
Neuronal cell death	4.94975	0.328	Functional	Young WT Isograft vs Aged WT Isograft
Lung carcinoma	4.94975	0	Functional	Young WT Isograft vs Aged WT Isograft
G1 phase of tumor cell lines	4.94975	-0.728	Functional	Young WT Isograft vs Aged WT Isograft
Invasion of tumor cell lines	4.94877	1.761	Functional	Young WT Ctr vs Aged WT Ctr
MKNK1 Signaling	4.94728	0.302	Upstream	Young WT Isograft vs Aged WT Isograft
Size of brain	4.94203	0	Functional	Young WT Isograft vs Aged WT Isograft
Insulin resistance	4.94195	-1.048	Functional	Young WT Ctr vs Aged WT Ctr
PAX3-FOXO1 Signaling	4.94005	-0.489	Upstream	Aged WT Isograft vs Aged WT Ctr
Muscle tumor	4.93688	0	Functional	Young WT Isograft vs Aged WT Isograft
Gastrointestinal carcinoma	4.92841	0	Functional	Aged WT Isograft vs Aged WT Ctr
Alzheimer disease	4.92725	0	Functional	Young WT Isograft vs Young WT Ctr
GnRH analog Signaling	4.92698	0	Upstream	Aged WT Isograft vs Aged WT Ctr
Size of head	4.92625	0	Functional	Young WT Isograft vs Aged WT Isograft
Transcription of RNA	4.92316	-1.864	Functional	Young WT Isograft vs Young WT Ctr
Leukocyte migration	4.92167	-0.511	Functional	Young WT Ctr vs Aged WT Ctr
Non-malignant disorder	4.92167	0.655	Functional	Young WT Ctr vs Aged WT Ctr
Replication of virus	4.9196	3.099	Functional	Young WT Isograft vs Young WT Ctr
Development of neural cells	4.9178	2.098	Functional	Young WT Isograft vs Young WT Ctr
Adult leukemia	4.91449	0	Functional	Young WT Isograft vs Young WT Ctr
IDH2 Signaling	4.91366	0	Upstream	Young WT Ctr vs Aged WT Ctr
Inflammation of joint	4.91182	1.98	Functional	Young WT Isograft vs Aged WT Isograft
Refractory acute myeloid leukemia	4.90906	0	Functional	Young WT Isograft vs Young WT Ctr
Proliferation of embryonic cell lines	4.90848	-1.453	Functional	Aged WT Isograft vs Aged WT Ctr
PD98059 Signaling	4.9043	-0.163	Upstream	Young WT Ctr vs Aged WT Ctr
Acute leukemia	4.89979	0	Functional	Young WT Ctr vs Aged WT Ctr
curcumin Signaling	4.89895	0.207	Upstream	Young WT Isograft vs Aged WT Isograft
Transactivation of RNA	4.89834	0.125	Functional	Aged WT Isograft vs Aged WT Ctr
Lung cancer	4.89572	-0.552	Functional	Young WT Ctr vs Aged WT Ctr
Pelvic cancer	4.8902	1.432	Functional	Young WT Isograft vs Aged WT Isograft
SIRT3 Signaling	4.88901	2.046	Upstream	Young WT Isograft vs Young WT Ctr
Transient infantile mitochondrial myopathy	4.88817	0	Functional	Young WT Ctr vs Aged WT Ctr
Renal cancer	4.88817	-1	Functional	Young WT Ctr vs Aged WT Ctr
Refractory leukemia	4.88768	0	Functional	Aged WT Isograft vs Aged WT Ctr
Squamous-cell carcinoma	4.88756	0	Functional	Aged WT Isograft vs Aged WT Ctr
IL3 Signaling	4.8874	-0.447	Upstream	Young WT Ctr vs Aged WT Ctr
Autism spectrum disorder or intellectual disability	4.87776	0	Functional	Young WT Isograft vs Aged WT Isograft
Pelvic carcinoma	4.87626	1.067	Functional	Young WT Ctr vs Aged WT Ctr
Genital tumor	4.87601	-0.585	Functional	Aged WT Isograft vs Aged WT Ctr
Refractory leukemia	4.87508	0	Functional	Young WT Isograft vs Young WT Ctr
Replication of Influenza A virus	4.87508	2.913	Functional	Young WT Isograft vs Young WT Ctr
Advanced lung cancer	4.87508	0.327	Functional	Young WT Isograft vs Young WT Ctr
Gonadal tumor	4.87416	0	Functional	Young WT Ctr vs Aged WT Ctr
Mitochondrial myopathy	4.87311	0	Functional	Aged WT Isograft vs Aged WT Ctr
Diffuse small-cell lymphoma	4.87139	0	Functional	Aged WT Isograft vs Aged WT Ctr
Non-small cell lung carcinoma	4.87139	-0.095	Functional	Aged WT Isograft vs Aged WT Ctr
6,7-dinitroquinoxaline-2,3-dione Signaling	4.86043	2	Upstream	Aged WT Isograft vs Aged WT Ctr
vanillyl-N-nonylamide Signaling	4.86043	0	Upstream	Aged WT Isograft vs Aged WT Ctr
glutamyl-Se-methylselenocysteine Signaling	4.86018	-1.89	Upstream	Young WT Isograft vs Young WT Ctr
pCPT-cAMP Signaling	4.86018	-0.916	Upstream	Young WT Isograft vs Young WT Ctr
geldanamycin Signaling	4.85921	0.707	Upstream	Aged WT Isograft vs Aged WT Ctr
Synthesis of nitric oxide	4.8519	-0.784	Functional	Young WT Ctr vs Aged WT Ctr
Leiomyoma	4.84941	0	Functional	Young WT Isograft vs Aged WT Isograft
Migration of neural cells	4.84941	0.746	Functional	Young WT Isograft vs Aged WT Isograft
DOT1L Signaling	4.84645	0	Upstream	Young WT Ctr vs Aged WT Ctr
Ngf Signaling	4.84639	-0.048	Upstream	Young WT Ctr vs Aged WT Ctr
Catabolism of protein	4.8458	-0.609	Functional	Young WT Isograft vs Young WT Ctr
Development of carcinoma	4.84391	-0.473	Functional	Young WT Isograft vs Aged WT Isograft
Metabolic syndrome X	4.84391	0	Functional	Young WT Isograft vs Aged WT Isograft
Morphology of brain cells	4.84391	0	Functional	Young WT Isograft vs Aged WT Isograft
Infection of cells	4.84388	1.192	Functional	Aged WT Isograft vs Aged WT Ctr
Replication of RNA virus	4.84388	2.602	Functional	Aged WT Isograft vs Aged WT Ctr
Rheumatoid arthritis	4.84043	0	Functional	Aged WT Isograft vs Aged WT Ctr
Neurotransmission	4.83392	-1.499	Functional	Young WT Ctr vs Aged WT Ctr
Immune mediated inflammatory disease	4.83191	0	Functional	Young WT Isograft vs Aged WT Isograft
topotecan Signaling	4.82618	0.804	Upstream	Aged WT Isograft vs Aged WT Ctr
Chronic inflammatory disorder	4.82362	0	Functional	Young WT Isograft vs Aged WT Isograft
Formation of brain	4.82336	-0.638	Functional	Young WT Isograft vs Aged WT Isograft
Sprouting	4.81854	-0.65	Functional	Aged WT Isograft vs Aged WT Ctr
FGF2 Signaling	4.81188	-0.059	Upstream	Young WT Ctr vs Aged WT Ctr
Morphology of hippocampus	4.81177	0	Functional	Young WT Ctr vs Aged WT Ctr
Stage I metastatic non-small cell lung carcinoma	4.81108	0	Functional	Young WT Ctr vs Aged WT Ctr
Synthesis of reactive oxygen species	4.80801	-1.497	Functional	Young WT Isograft vs Young WT Ctr
Developmental process of synapse	4.80723	-1.86	Functional	Young WT Isograft vs Aged WT Isograft
Schizophrenia or schizoaffective disorder	4.80061	0	Functional	Aged WT Isograft vs Aged WT Ctr
Invasive cancer	4.79936	0	Functional	Young WT Ctr vs Aged WT Ctr
Development of digestive organ tumor	4.79918	-0.671	Functional	Aged WT Isograft vs Aged WT Ctr
Advanced extracranial solid tumor	4.79624	-0.155	Functional	Aged WT Isograft vs Aged WT Ctr
Genital carcinoma	4.79611	1.067	Functional	Young WT Ctr vs Aged WT Ctr
Concentration of lipid	4.79611	-0.017	Functional	Young WT Ctr vs Aged WT Ctr
L-glutamic acid Signaling	4.79562	-1.032	Upstream	Young WT Isograft vs Aged WT Isograft
Cognitive impairment	4.79281	-1.922	Functional	Young WT Ctr vs Aged WT Ctr
Abnormal morphology of cerebrum	4.78608	0	Functional	Young WT Isograft vs Aged WT Isograft
Cell-cell contact	4.78608	-0.765	Functional	Young WT Isograft vs Aged WT Isograft
Uterine tumor	4.78608	0	Functional	Young WT Isograft vs Aged WT Isograft
PTP4A1 Signaling	4.78468	1.026	Upstream	Young WT Isograft vs Aged WT Isograft
Hypertrophic scarring	4.7827	0	Functional	Young WT Ctr vs Aged WT Ctr
Oxidation of protein	4.78109	-1.154	Functional	Young WT Isograft vs Young WT Ctr
Abnormal morphology of neurites	4.78053	0	Functional	Young WT Isograft vs Aged WT Isograft
GPER1 Signaling	4.77944	3.218	Upstream	Aged WT Isograft vs Aged WT Ctr
Morphology of nervous system	4.77705	0	Functional	Young WT Isograft vs Young WT Ctr
Metabolic syndrome X	4.77603	0	Functional	Young WT Ctr vs Aged WT Ctr
Scar tissue	4.77603	0	Functional	Young WT Ctr vs Aged WT Ctr
Cell death of brain cells	4.77053	-0.188	Functional	Young WT Isograft vs Aged WT Isograft
PDGF BB Signaling	4.77043	-0.186	Upstream	Young WT Ctr vs Aged WT Ctr
Mature B-cell neoplasm	4.76884	0	Functional	Young WT Isograft vs Aged WT Isograft
Rheumatic Disease	4.76571	0.595	Functional	Young WT Isograft vs Young WT Ctr
Transcription of RNA	4.76562	0.128	Functional	Young WT Isograft vs Aged WT Isograft
Benign connective or soft tissue neoplasm	4.75066	0	Functional	Young WT Isograft vs Aged WT Isograft
ERBB2 Signaling	4.74057	2.051	Upstream	Young WT Isograft vs Aged WT Isograft
Arrest in interphase	4.73928	0	Functional	Young WT Isograft vs Aged WT Isograft
Indolent non-Hodgkin lymphoma	4.73571	0	Functional	Aged WT Isograft vs Aged WT Ctr
Interphase	4.73571	-0.919	Functional	Aged WT Isograft vs Aged WT Ctr
Muscle tumor	4.73117	0	Functional	Aged WT Isograft vs Aged WT Ctr
Uterine corpus cancer	4.7286	0	Functional	Young WT Isograft vs Aged WT Isograft
Insulin Signaling	4.72802	2.955	Upstream	Aged WT Isograft vs Aged WT Ctr
CD40 Signaling	4.72802	4.626	Upstream	Aged WT Isograft vs Aged WT Ctr
IND S1 Signaling	4.72802	0.707	Upstream	Aged WT Isograft vs Aged WT Ctr
D-glucose Signaling	4.72802	0.2	Upstream	Aged WT Isograft vs Aged WT Ctr
selenomethylselenocysteine Signaling	4.72802	-2.121	Upstream	Aged WT Isograft vs Aged WT Ctr
Lung carcinoma	4.72672	0	Functional	Young WT Ctr vs Aged WT Ctr
Cell movement of phagocytes	4.7221	-1.233	Functional	Young WT Ctr vs Aged WT Ctr
Digestive system cancer	4.72062	-0.188	Functional	Aged WT Isograft vs Aged WT Ctr
medroxyprogesterone acetate Signaling	4.71914	0.678	Upstream	Young WT Isograft vs Aged WT Isograft
Breast or ovarian cancer	4.71709	0	Functional	Young WT Ctr vs Aged WT Ctr
CREB1 Signaling	4.71563	3.542	Upstream	Aged WT Isograft vs Aged WT Ctr
IGF1 Signaling	4.71378	-1.776	Upstream	Young WT Isograft vs Aged WT Isograft
MEF2C Signaling	4.71208	3.174	Upstream	Aged WT Isograft vs Aged WT Ctr
Migration of tumor cell lines	4.71193	2.554	Functional	Young WT Isograft vs Aged WT Isograft
CP-55940 Signaling	4.70881	0	Upstream	Young WT Isograft vs Aged WT Isograft
Amyloidosis	4.70767	0	Functional	Aged WT Isograft vs Aged WT Ctr
Quantity of reactive oxygen species	4.70734	-2.406	Functional	Young WT Isograft vs Young WT Ctr
ZFHX3 Signaling	4.70629	0	Upstream	Aged WT Isograft vs Aged WT Ctr
Intestinal tumor	4.69953	-1.131	Functional	Aged WT Isograft vs Aged WT Ctr
Lung carcinoma	4.69953	-0.365	Functional	Aged WT Isograft vs Aged WT Ctr
Transcription	4.69714	-1.301	Functional	Young WT Isograft vs Young WT Ctr
MRPL14 Signaling	4.69443	-1.342	Upstream	Young WT Isograft vs Young WT Ctr
SREBF1 Signaling	4.68462	0.431	Upstream	Young WT Isograft vs Young WT Ctr
Apoptosis of retinal ganglion cells	4.68224	-0.647	Functional	Young WT Ctr vs Aged WT Ctr
Branching of neurites	4.68092	0.044	Functional	Aged WT Isograft vs Aged WT Ctr
GNRH2 Signaling	4.67402	-1.2	Upstream	Young WT Ctr vs Aged WT Ctr
Chemotaxis	4.66917	-1.821	Functional	Young WT Ctr vs Aged WT Ctr
Growth of lesion	4.66798	0.088	Functional	Young WT Ctr vs Aged WT Ctr
Cell death of central nervous system cells	4.66212	-0.042	Functional	Young WT Isograft vs Aged WT Isograft
Quantity of central nervous system cells	4.66212	-0.237	Functional	Young WT Isograft vs Aged WT Isograft
Extension of axons	4.66212	1.528	Functional	Young WT Isograft vs Aged WT Isograft
Z-LLL-CHO Signaling	4.6608	2.357	Upstream	Young WT Isograft vs Young WT Ctr
Axonogenesis	4.65277	0.589	Functional	Young WT Isograft vs Aged WT Isograft
Leukemia	4.65277	0	Functional	Young WT Isograft vs Aged WT Isograft
Serous ovarian adenocarcinoma	4.65277	0	Functional	Young WT Isograft vs Aged WT Isograft
Long-term potentiation	4.65229	-0.595	Functional	Young WT Ctr vs Aged WT Ctr
Mature B cell malignant tumor	4.65179	0	Functional	Young WT Ctr vs Aged WT Ctr
Abnormal morphology of head	4.65179	0	Functional	Young WT Ctr vs Aged WT Ctr
Assembly of cell-cell contacts	4.65045	-1.846	Functional	Young WT Isograft vs Aged WT Isograft
Adrenal gland tumor	4.64959	0	Functional	Young WT Ctr vs Aged WT Ctr
Breast or pancreatic cancer	4.64533	0	Functional	Young WT Ctr vs Aged WT Ctr
Endometrioid carcinoma	4.64215	0	Functional	Aged WT Isograft vs Aged WT Ctr
Huntington's Disease Signaling	4.63981	0	Canonical	Aged WT Isograft vs Aged WT Ctr
Endocytosis by tumor cell lines	4.63779	1.777	Functional	Young WT Isograft vs Young WT Ctr
Genital tract cancer	4.63602	1.067	Functional	Young WT Isograft vs Aged WT Isograft
Refractory acute leukemia	4.63483	0	Functional	Young WT Isograft vs Young WT Ctr
Hematologic cancer of cells	4.63465	-0.911	Functional	Young WT Isograft vs Aged WT Isograft
Extension of cellular protrusions	4.63318	-1.047	Functional	Young WT Ctr vs Aged WT Ctr
Scar tissue	4.62905	0	Functional	Young WT Isograft vs Aged WT Isograft
Loss of neurons	4.62445	0	Functional	Young WT Isograft vs Aged WT Isograft
Growth of epithelial tissue	4.62445	1.002	Functional	Young WT Isograft vs Aged WT Isograft
Cell cycle progression	4.62444	1.677	Functional	Young WT Isograft vs Aged WT Isograft
Solitary thyroid nodule	4.62005	0	Functional	Young WT Isograft vs Young WT Ctr
Benign thyroid nodule	4.62005	0	Functional	Young WT Isograft vs Young WT Ctr
2500002B13Rik Signaling	4.619	2.449	Upstream	Young WT Ctr vs Aged WT Ctr
PAX3-FOXO1 Signaling	4.619	1.091	Upstream	Young WT Ctr vs Aged WT Ctr
B cell cancer	4.61854	0	Functional	Young WT Isograft vs Aged WT Isograft
Epithelial-mesenchymal transition	4.61854	1.458	Functional	Young WT Isograft vs Aged WT Isograft
Outgrowth of neurons	4.61478	1.293	Functional	Aged WT Isograft vs Aged WT Ctr
Quantity of synaptic vesicles	4.61195	0.447	Functional	Young WT Isograft vs Aged WT Isograft
decitabine Signaling	4.60725	2.096	Upstream	Young WT Isograft vs Young WT Ctr
8-bromo-cAMP Signaling	4.60505	-0.27	Upstream	Young WT Ctr vs Aged WT Ctr
Malignant neoplasm of retroperitoneum	4.60493	0	Functional	Young WT Isograft vs Aged WT Isograft
KRAS Signaling	4.60315	1.413	Upstream	Young WT Isograft vs Young WT Ctr
Abnormal morphology of central nervous system	4.59435	0	Functional	Aged WT Isograft vs Aged WT Ctr
Schizophrenia	4.59435	0	Functional	Aged WT Isograft vs Aged WT Ctr
estradiol-17beta-benzoate Signaling	4.59372	1.857	Upstream	Young WT Isograft vs Young WT Ctr
TP63 Signaling	4.59302	-0.376	Upstream	Young WT Ctr vs Aged WT Ctr
Differentiation of brain cells	4.58627	-0.928	Functional	Young WT Ctr vs Aged WT Ctr
Upper renal tract carcinoma	4.58508	0	Functional	Young WT Isograft vs Aged WT Isograft
Hepato-pancreato-biliary cancer	4.57548	-0.369	Functional	Young WT Ctr vs Aged WT Ctr
Morphology of neuroglia	4.57548	0	Functional	Young WT Ctr vs Aged WT Ctr
BCYRN1 Signaling	4.56722	1	Upstream	Young WT Isograft vs Young WT Ctr
methylnitrosourea Signaling	4.56722	0	Upstream	Young WT Isograft vs Young WT Ctr
Uptake of monosaccharide	4.56558	0.394	Functional	Young WT Ctr vs Aged WT Ctr
Myeloid leukemia	4.56056	0	Functional	Young WT Ctr vs Aged WT Ctr
Branching of cells	4.55741	-1.218	Functional	Aged WT Isograft vs Aged WT Ctr
Microtubule dynamics	4.55474	1.002	Functional	Young WT Isograft vs Young WT Ctr
Large intestine neoplasm	4.54934	0	Functional	Aged WT Isograft vs Aged WT Ctr
Arrest in interphase of tumor cell lines	4.53716	0	Functional	Young WT Isograft vs Aged WT Isograft
Nonpituitary endocrine tumor	4.53716	0	Functional	Young WT Isograft vs Aged WT Isograft
Cell death of neuroblastoma cell lines	4.53649	-0.764	Functional	Young WT Isograft vs Aged WT Isograft
Invasive tumor	4.53609	0.541	Functional	Young WT Isograft vs Young WT Ctr
Acute myeloid leukemia	4.53539	0	Functional	Young WT Isograft vs Aged WT Isograft
Upper gastrointestinal carcinoma	4.53299	0	Functional	Young WT Ctr vs Aged WT Ctr
ST3-Hel2A-2 Signaling	4.53292	1.643	Upstream	Aged WT Isograft vs Aged WT Ctr
(+)-MK-801 Signaling	4.53062	-0.468	Upstream	Aged WT Isograft vs Aged WT Ctr
Advanced stage carcinoma	4.52642	0	Functional	Aged WT Isograft vs Aged WT Ctr
Head and neck cancer	4.52539	-1.987	Functional	Young WT Isograft vs Young WT Ctr
YM-58483 Signaling	4.52419	-3	Upstream	Aged WT Isograft vs Aged WT Ctr
Advanced malignant tumor	4.52058	0.429	Functional	Young WT Isograft vs Young WT Ctr
FLVCR1 Signaling	4.52054	-2	Upstream	Young WT Isograft vs Aged WT Isograft
CYB561A3 Signaling	4.51945	-2.425	Upstream	Young WT Isograft vs Aged WT Isograft
Metastatic carcinoma	4.51124	0	Functional	Young WT Isograft vs Young WT Ctr
PAPOLA Signaling	4.50347	-1.98	Upstream	Young WT Isograft vs Young WT Ctr
Colon cancer	4.50302	0.849	Functional	Young WT Isograft vs Aged WT Isograft
Congenital neurological disorder	4.50207	0.55	Functional	Aged WT Isograft vs Aged WT Ctr
Hypertrophic scarring	4.50077	0	Functional	Young WT Isograft vs Aged WT Isograft
Invasion of adenocarcinoma cell lines	4.50077	-0.114	Functional	Young WT Isograft vs Aged WT Isograft
Uterine leiomyoma	4.49783	0	Functional	Young WT Isograft vs Aged WT Isograft
Congenital neurological disorder	4.49597	-0.752	Functional	Young WT Isograft vs Aged WT Isograft
Mature B cell malignant tumor	4.49043	0	Functional	Young WT Isograft vs Aged WT Isograft
Refractory hematologic cancer	4.48883	0	Functional	Young WT Ctr vs Aged WT Ctr
Morphology of cerebellum	4.48883	0	Functional	Young WT Ctr vs Aged WT Ctr
Organization of cytoskeleton	4.48875	0.869	Functional	Young WT Isograft vs Young WT Ctr
Development of digestive organ tumor	4.48717	0.508	Functional	Young WT Ctr vs Aged WT Ctr
Gastrointestinal carcinoma	4.48372	0.849	Functional	Young WT Isograft vs Aged WT Isograft
Large intestine carcinoma	4.47691	0	Functional	Aged WT Isograft vs Aged WT Ctr
PDGF BB Signaling	4.47646	-2.64	Upstream	Young WT Isograft vs Aged WT Isograft
Homing of cells	4.47465	-1.611	Functional	Young WT Ctr vs Aged WT Ctr
Genitourinary carcinoma	4.47425	0.97	Functional	Young WT Isograft vs Aged WT Isograft
Morphology of forebrain	4.47425	0	Functional	Young WT Isograft vs Aged WT Isograft
GSKJ4 Signaling	4.47014	-2.138	Upstream	Aged WT Isograft vs Aged WT Ctr
LONP1 Signaling	4.47	1.117	Upstream	Young WT Ctr vs Aged WT Ctr
Arrest in interphase of tumor cell lines	4.46679	0	Functional	Aged WT Isograft vs Aged WT Ctr
Activation of peripheral blood neutrophils	4.46617	-2.408	Functional	Young WT Isograft vs Young WT Ctr
Ovarian tumor	4.45766	0	Functional	Young WT Ctr vs Aged WT Ctr
glutamyl-Se-methylselenocysteine Signaling	4.45624	1.633	Upstream	Young WT Ctr vs Aged WT Ctr
RAF1 Signaling	4.45624	-0.897	Upstream	Young WT Ctr vs Aged WT Ctr
pCPT-cAMP Signaling	4.45497	1.498	Upstream	Aged WT Isograft vs Aged WT Ctr
HSP90B1 Signaling	4.45497	2.887	Upstream	Aged WT Isograft vs Aged WT Ctr
lipopolysaccharide Signaling	4.4545	-0.371	Upstream	Young WT Isograft vs Aged WT Isograft
Intestinal cancer	4.45415	0	Functional	Aged WT Isograft vs Aged WT Ctr
Interphase of tumor cell lines	4.45377	-1.612	Functional	Aged WT Isograft vs Aged WT Ctr
Upper gastrointestinal tract cancer	4.44807	0	Functional	Young WT Ctr vs Aged WT Ctr
Quantity of nervous tissue	4.44571	-1.191	Functional	Aged WT Isograft vs Aged WT Ctr
GNRH1 Signaling	4.44243	-1.225	Upstream	Young WT Ctr vs Aged WT Ctr
ciprofloxacin Signaling	4.44243	-1.387	Upstream	Young WT Ctr vs Aged WT Ctr
Stabilization of protein	4.44028	0	Functional	Young WT Isograft vs Young WT Ctr
Organismal death	4.43648	-3.893	Functional	Young WT Isograft vs Young WT Ctr
Transcription of DNA	4.43557	0.359	Functional	Aged WT Isograft vs Aged WT Ctr
OSM Signaling	4.43269	-0.581	Upstream	Young WT Isograft vs Aged WT Isograft
CDK4/6 Signaling	4.43027	-1.265	Upstream	Young WT Isograft vs Aged WT Isograft
Wy 40905 Signaling	4.43027	-3.116	Upstream	Young WT Isograft vs Aged WT Isograft
Growth of tumor	4.42937	0.088	Functional	Young WT Ctr vs Aged WT Ctr
MOS Signaling	4.42785	0	Upstream	Aged WT Isograft vs Aged WT Ctr
colistin Signaling	4.42352	0.905	Upstream	Young WT Isograft vs Aged WT Isograft
tretinoin Signaling	4.42187	0.524	Upstream	Aged WT Isograft vs Aged WT Ctr
APEX1 Signaling	4.41778	2.813	Upstream	Aged WT Isograft vs Aged WT Ctr
SCH 58261 Signaling	4.41778	-1.226	Upstream	Aged WT Isograft vs Aged WT Ctr
Endoplasmic reticulum stress response	4.41714	-0.279	Functional	Young WT Isograft vs Young WT Ctr
BCR (complex) Signaling	4.41468	4.175	Upstream	Young WT Isograft vs Young WT Ctr
TWIST1 Signaling	4.41358	0.225	Upstream	Young WT Isograft vs Aged WT Isograft
Synthesis of reactive oxygen species	4.41166	-2.999	Functional	Aged WT Isograft vs Aged WT Ctr
Benign connective or soft tissue neoplasm	4.40865	0	Functional	Aged WT Isograft vs Aged WT Ctr
Oral cancer	4.4057	0	Functional	Young WT Isograft vs Aged WT Isograft
Glucose metabolism disorder	4.40129	0.632	Functional	Young WT Isograft vs Aged WT Isograft
Tgf beta Signaling	4.39573	1.516	Upstream	Young WT Ctr vs Aged WT Ctr
G1 phase of tumor cell lines	4.39561	-1.664	Functional	Aged WT Isograft vs Aged WT Ctr
Malignant neoplasm of large intestine	4.39345	0	Functional	Aged WT Isograft vs Aged WT Ctr
BDNF Signaling	4.3919	0.576	Upstream	Aged WT Isograft vs Aged WT Ctr
CDK4/6 Signaling	4.3919	-3.053	Upstream	Aged WT Isograft vs Aged WT Ctr
Glioblastoma	4.39068	0	Functional	Aged WT Isograft vs Aged WT Ctr
Metastasis	4.38519	0.429	Functional	Young WT Isograft vs Young WT Ctr
Sensitivity of cells	4.38519	0.498	Functional	Young WT Isograft vs Young WT Ctr
Abdominal neoplasm	4.38519	0.612	Functional	Young WT Isograft vs Young WT Ctr
Arrest in G1 phase of tumor cell lines	4.38435	0	Functional	Aged WT Isograft vs Aged WT Ctr
B-cell neoplasm	4.38401	0	Functional	Young WT Isograft vs Aged WT Isograft
Advanced stage carcinoma	4.38259	0	Functional	Young WT Isograft vs Young WT Ctr
Length of neurites	4.38184	0	Functional	Young WT Isograft vs Aged WT Isograft
Length of neurons	4.37939	0	Functional	Young WT Isograft vs Aged WT Isograft
Outgrowth of cells	4.37882	0.626	Functional	Aged WT Isograft vs Aged WT Ctr
Differentiation of neural precursor cells	4.37776	-0.6	Functional	Young WT Ctr vs Aged WT Ctr
JUN Signaling	4.37178	-0.33	Upstream	Young WT Ctr vs Aged WT Ctr
Dementia	4.36667	0	Functional	Young WT Isograft vs Aged WT Isograft
IGF1R Signaling	4.36543	-1.863	Upstream	Young WT Isograft vs Aged WT Isograft
Long-term potentiation of brain	4.36499	0.49	Functional	Young WT Ctr vs Aged WT Ctr
TRAP1 Signaling	4.36194	-0.907	Upstream	Young WT Isograft vs Young WT Ctr
Thyroid carcinoma	4.36135	0	Functional	Young WT Isograft vs Aged WT Isograft
colistin Signaling	4.35867	0.258	Upstream	Aged WT Isograft vs Aged WT Ctr
Female genital carcinoma	4.35783	0	Functional	Young WT Ctr vs Aged WT Ctr
Huntington's Disease Signaling	4.35485	0	Canonical	Young WT Isograft vs Young WT Ctr
CD28 Signaling	4.35475	2.55	Upstream	Aged WT Isograft vs Aged WT Ctr
kanamycin A Signaling	4.35196	0.905	Upstream	Young WT Isograft vs Aged WT Isograft
Early stage diabetic nephropathy	4.34971	0	Functional	Young WT Ctr vs Aged WT Ctr
FGF2 Signaling	4.3482	-0.343	Upstream	Young WT Isograft vs Aged WT Isograft
phorbol esters Signaling	4.3446	-2.078	Upstream	Young WT Isograft vs Aged WT Isograft
Endometrioid carcinoma	4.34438	0	Functional	Young WT Ctr vs Aged WT Ctr
Histone h3 Signaling	4.34076	0	Upstream	Aged WT Isograft vs Aged WT Ctr
Replication of RNA virus	4.34066	3.124	Functional	Young WT Isograft vs Young WT Ctr
lactacystin Signaling	4.33884	1.192	Upstream	Young WT Isograft vs Aged WT Isograft
Colon tumor	4.33587	0.562	Functional	Young WT Isograft vs Aged WT Isograft
Smooth muscle tumor	4.33587	0	Functional	Young WT Isograft vs Aged WT Isograft
Early-onset neurological disorder	4.33587	0.083	Functional	Young WT Isograft vs Aged WT Isograft
Head and neck carcinoma	4.3358	0	Functional	Young WT Isograft vs Young WT Ctr
Serous ovarian adenocarcinoma	4.33477	0	Functional	Young WT Ctr vs Aged WT Ctr
Metabolism of ATP	4.33164	0	Functional	Aged WT Isograft vs Aged WT Ctr
PTP4A1 Signaling	4.3285	0.543	Upstream	Young WT Ctr vs Aged WT Ctr
Acute leukemia	4.3227	0	Functional	Young WT Isograft vs Aged WT Isograft
Myelodysplastic syndrome	4.32219	0	Functional	Young WT Isograft vs Young WT Ctr
Thyroid gland tumor	4.31496	0	Functional	Young WT Isograft vs Aged WT Isograft
RBM20 Signaling	4.31158	0	Upstream	Young WT Isograft vs Young WT Ctr
Acute myeloid leukemia	4.31052	0	Functional	Young WT Ctr vs Aged WT Ctr
Stage I-IV non-small cell lung cancer	4.30688	0	Functional	Young WT Ctr vs Aged WT Ctr
Morphology of axons	4.30688	0	Functional	Young WT Ctr vs Aged WT Ctr
Hepatobiliary system cancer	4.30646	-1.937	Functional	Young WT Isograft vs Aged WT Isograft
PPP3CA Signaling	4.30595	0	Upstream	Young WT Isograft vs Aged WT Isograft
Metastasis	4.3017	-0.162	Functional	Young WT Ctr vs Aged WT Ctr
Embryonal tumor	4.29483	-1.195	Functional	Aged WT Isograft vs Aged WT Ctr
Transformation of fibroblast cell lines	4.29305	-1.652	Functional	Aged WT Isograft vs Aged WT Ctr
Rheumatoid arthritis	4.28041	0	Functional	Young WT Ctr vs Aged WT Ctr
Nuclear type 1 mitochondrial complex iv deficiency	4.27912	0	Functional	Aged WT Isograft vs Aged WT Ctr
Metastatic lung carcinoma	4.27744	0	Functional	Young WT Ctr vs Aged WT Ctr
Hereditary myopathy	4.27729	0	Functional	Young WT Ctr vs Aged WT Ctr
Autophagy of endoplasmic reticulum	4.27714	1.291	Functional	Aged WT Isograft vs Aged WT Ctr
Cell movement	4.27714	-2.439	Functional	Aged WT Isograft vs Aged WT Ctr
Formation of cellular inclusion bodies	4.27552	-1.352	Functional	Young WT Isograft vs Aged WT Isograft
Ovarian cancer	4.273	0	Functional	Young WT Ctr vs Aged WT Ctr
Proliferation of oligodendrocytes	4.27191	0.663	Functional	Young WT Isograft vs Aged WT Isograft
Abdominal lesion	4.27035	0.15	Functional	Young WT Isograft vs Young WT Ctr
Epilepsy	4.26983	0	Functional	Young WT Ctr vs Aged WT Ctr
Stage I-IIIA non-small cell lung cancer	4.26983	0	Functional	Young WT Ctr vs Aged WT Ctr
Small intestine cancer	4.26703	0	Functional	Aged WT Isograft vs Aged WT Ctr
Cognition	4.26652	-0.276	Functional	Young WT Isograft vs Aged WT Isograft
Uptake of D-glucose	4.26569	1.025	Functional	Young WT Ctr vs Aged WT Ctr
Cell death of retinal ganglion cells	4.26569	-0.579	Functional	Young WT Ctr vs Aged WT Ctr
Mature lymphocytic neoplasm	4.26463	0	Functional	Young WT Isograft vs Aged WT Isograft
YM-58483 Signaling	4.26398	-1.89	Upstream	Young WT Isograft vs Aged WT Isograft
kanamycin A Signaling	4.26031	0.258	Upstream	Aged WT Isograft vs Aged WT Ctr
STAT5B Signaling	4.25939	-0.75	Upstream	Young WT Isograft vs Aged WT Isograft
6-hydroxydopamine Signaling	4.2585	1.004	Upstream	Young WT Isograft vs Young WT Ctr
ERG Signaling	4.25625	0.357	Upstream	Young WT Ctr vs Aged WT Ctr
Formation of cytoskeleton	4.2555	0.068	Functional	Young WT Ctr vs Aged WT Ctr
Multiple cancers	4.25369	0	Functional	Young WT Ctr vs Aged WT Ctr
GAST Signaling	4.25345	2.197	Upstream	Aged WT Isograft vs Aged WT Ctr
Prostatic carcinoma	4.25313	0	Functional	Aged WT Isograft vs Aged WT Ctr
Colon carcinoma	4.25313	0	Functional	Aged WT Isograft vs Aged WT Ctr
Hereditary neuropathy	4.25218	0	Functional	Young WT Isograft vs Young WT Ctr
Female genital tract serous carcinoma	4.25114	0	Functional	Young WT Ctr vs Aged WT Ctr
Pelvic serous carcinoma	4.25114	0	Functional	Young WT Ctr vs Aged WT Ctr
mifepristone Signaling	4.24926	0.682	Upstream	Young WT Isograft vs Aged WT Isograft
Prostatic carcinoma	4.24161	1.067	Functional	Young WT Ctr vs Aged WT Ctr
SOD1 Signaling	4.24158	0	Upstream	Young WT Isograft vs Aged WT Isograft
Immunoglobulin Signaling	4.24114	2.472	Upstream	Aged WT Isograft vs Aged WT Ctr
miR-9-5p (and other miRNAs w/seed CUUUGGU) Signaling	4.23962	-2.61	Upstream	Young WT Isograft vs Young WT Ctr
Abnormal morphology of brain	4.2337	0	Functional	Aged WT Isograft vs Aged WT Ctr
Alzheimer disease or frontotemporal dementia	4.23183	0	Functional	Aged WT Isograft vs Aged WT Ctr
Neck neoplasm	4.22932	0	Functional	Young WT Isograft vs Aged WT Isograft
bicuculline Signaling	4.22324	-2.942	Upstream	Young WT Isograft vs Aged WT Isograft
HSP90B1 Signaling	4.22324	1.667	Upstream	Young WT Isograft vs Aged WT Isograft
Lymphoma	4.21899	-0.911	Functional	Young WT Isograft vs Aged WT Isograft
AKT1 Signaling	4.21819	-2.322	Upstream	Young WT Ctr vs Aged WT Ctr
Raf Signaling	4.21819	0	Upstream	Young WT Ctr vs Aged WT Ctr
Quantity of neurons	4.21697	-1.075	Functional	Aged WT Isograft vs Aged WT Ctr
dexamethasone Signaling	4.21498	0.921	Upstream	Aged WT Isograft vs Aged WT Ctr
Endometrial adenocarcinoma	4.21437	0	Functional	Aged WT Isograft vs Aged WT Ctr
Hepatitis B surface antigen-negative hepatitis C virus negative hepatocellular carcinoma	4.21271	0	Functional	Young WT Isograft vs Aged WT Isograft
Duodenal cancer	4.2087	0	Functional	Aged WT Isograft vs Aged WT Ctr
Catabolism of protein	4.2087	-1.867	Functional	Aged WT Isograft vs Aged WT Ctr
Small intestine carcinoma	4.2061	0	Functional	Aged WT Isograft vs Aged WT Ctr
G1 phase	4.20455	-1.509	Functional	Young WT Isograft vs Aged WT Isograft
Hereditary myopathy	4.20282	0	Functional	Young WT Isograft vs Young WT Ctr
Infection of epithelial cell lines	4.20282	1.523	Functional	Young WT Isograft vs Young WT Ctr
Development of urinary tract tumor	4.20247	0	Functional	Young WT Isograft vs Aged WT Isograft
Processing of RNA	4.20214	0.447	Functional	Young WT Ctr vs Aged WT Ctr
Cerebral amyloid angiopathy	4.20214	1.718	Functional	Young WT Ctr vs Aged WT Ctr
Processing of RNA	4.20082	1.732	Functional	Young WT Isograft vs Aged WT Isograft
Extrapulmonary squamous cell carcinoma	4.19875	0	Functional	Aged WT Isograft vs Aged WT Ctr
estradiol-17beta-benzoate Signaling	4.19853	2.597	Upstream	Aged WT Isograft vs Aged WT Ctr
Assembly of intercellular junctions	4.19745	-2.19	Functional	Young WT Isograft vs Aged WT Isograft
Growth of epithelial tissue	4.19716	0.162	Functional	Young WT Ctr vs Aged WT Ctr
Autosomal dominant encephalopathy	4.19259	0	Functional	Young WT Ctr vs Aged WT Ctr
APEX1 Signaling	4.19007	-1.633	Upstream	Young WT Isograft vs Aged WT Isograft
RNA polymerase II Signaling	4.19007	0	Upstream	Young WT Isograft vs Aged WT Isograft
VEGFA Signaling	4.18861	2.236	Upstream	Aged WT Isograft vs Aged WT Ctr
Cell movement of leukocytes	4.18802	-0.337	Functional	Young WT Ctr vs Aged WT Ctr
Cell viability of neurons	4.18802	0.342	Functional	Young WT Ctr vs Aged WT Ctr
Endocytosis by tumor cell lines	4.18696	-0.215	Functional	Aged WT Isograft vs Aged WT Ctr
Refractory malignant tumor	4.18397	0	Functional	Aged WT Isograft vs Aged WT Ctr
Differentiation of oligodendrocytes	4.18376	1.6	Functional	Young WT Isograft vs Young WT Ctr
SMARCA4 Signaling	4.17897	0.071	Upstream	Young WT Ctr vs Aged WT Ctr
Colorectal adenocarcinoma	4.17576	0	Functional	Aged WT Isograft vs Aged WT Ctr
camptothecin Signaling	4.17552	-0.084	Upstream	Young WT Ctr vs Aged WT Ctr
Malignant neoplasm of large intestine	4.17535	1.172	Functional	Young WT Isograft vs Aged WT Isograft
dalfampridine Signaling	4.17324	-2.985	Upstream	Young WT Isograft vs Aged WT Isograft
LY294002 Signaling	4.16888	-0.431	Upstream	Young WT Ctr vs Aged WT Ctr
Invasion of carcinoma cell lines	4.16787	1.139	Functional	Young WT Isograft vs Aged WT Isograft
6-cyano-7-nitroquinoxaline-2,3-dione Signaling	4.16683	1.997	Upstream	Young WT Isograft vs Aged WT Isograft
RAB7A Signaling	4.16683	0	Upstream	Young WT Isograft vs Aged WT Isograft
SERCA Signaling	4.16683	1.964	Upstream	Young WT Isograft vs Aged WT Isograft
Formation of cellular protrusions	4.16407	1.191	Functional	Young WT Isograft vs Young WT Ctr
Small intestine tumor	4.16156	0	Functional	Aged WT Isograft vs Aged WT Ctr
thyroid hormone Signaling	4.15822	-1.706	Upstream	Young WT Isograft vs Aged WT Isograft
Invasive cancer	4.15641	-0.152	Functional	Aged WT Isograft vs Aged WT Ctr
Size of embryo	4.15398	0	Functional	Aged WT Isograft vs Aged WT Ctr
Replication of Influenza A virus	4.15304	0.354	Functional	Young WT Ctr vs Aged WT Ctr
Abnormal morphology of neurons	4.15152	0	Functional	Aged WT Isograft vs Aged WT Ctr
SNAI1 Signaling	4.15149	0.862	Upstream	Young WT Ctr vs Aged WT Ctr
Uterine cancer	4.14741	0	Functional	Young WT Ctr vs Aged WT Ctr
Metastatic carcinoma	4.14535	0	Functional	Aged WT Isograft vs Aged WT Ctr
Creutzfeldt-Jakob disease	4.13986	0	Functional	Young WT Isograft vs Aged WT Isograft
Early-onset encephalopathy	4.13986	0.083	Functional	Young WT Isograft vs Aged WT Isograft
Female genital tract cancer	4.13986	0	Functional	Young WT Isograft vs Aged WT Isograft
Interaction of DNA	4.13922	-0.211	Functional	Young WT Isograft vs Aged WT Isograft
Dendritic growth/branching	4.13907	-0.411	Functional	Young WT Ctr vs Aged WT Ctr
SREBF1 Signaling	4.13842	2.599	Upstream	Aged WT Isograft vs Aged WT Ctr
TGFB1 Signaling	4.13842	0.493	Upstream	Aged WT Isograft vs Aged WT Ctr
Blastoma	4.12954	0	Functional	Aged WT Isograft vs Aged WT Ctr
Kidney carcinoma	4.12838	0	Functional	Young WT Isograft vs Aged WT Isograft
B-cell non-Hodgkin lymphoma	4.12471	0	Functional	Young WT Ctr vs Aged WT Ctr
Proliferation of fibroblast cell lines	4.12453	1.119	Functional	Young WT Isograft vs Aged WT Isograft
Clear-cell adenocarcinoma	4.12251	0	Functional	Young WT Isograft vs Aged WT Isograft
trichostatin A Signaling	4.12213	-0.26	Upstream	Young WT Ctr vs Aged WT Ctr
Differentiation of oligodendrocyte precursor cells	4.12163	0.104	Functional	Young WT Ctr vs Aged WT Ctr
LY294002 Signaling	4.12043	-2.781	Upstream	Aged WT Isograft vs Aged WT Ctr
Adrenal cortex tumor	4.11795	0	Functional	Young WT Ctr vs Aged WT Ctr
Gastrointestinal adenocarcinoma	4.11618	0	Functional	Aged WT Isograft vs Aged WT Ctr
Primary papillary thyroid carcinoma	4.11517	0	Functional	Young WT Isograft vs Young WT Ctr
Outgrowth of neurites	4.11208	1.121	Functional	Aged WT Isograft vs Aged WT Ctr
B-cell lymphoma	4.10726	1	Functional	Young WT Ctr vs Aged WT Ctr
methylnitrosourea Signaling	4.10383	0	Upstream	Aged WT Isograft vs Aged WT Ctr
Development of tumor cell lines	4.10148	-0.56	Functional	Young WT Isograft vs Aged WT Isograft
Senescence of cells	4.10003	0.555	Functional	Young WT Isograft vs Aged WT Isograft
PTEN Signaling	4.09726	-3.835	Upstream	Young WT Isograft vs Young WT Ctr
Formation of dendrites	4.09446	0.095	Functional	Young WT Isograft vs Aged WT Isograft
Differentiation of neurons	4.09409	-0.565	Functional	Young WT Ctr vs Aged WT Ctr
HIF1A Signaling	4.09371	0.638	Upstream	Aged WT Isograft vs Aged WT Ctr
Early stage kidney disease	4.08729	0	Functional	Young WT Ctr vs Aged WT Ctr
Clear cell neoplasm	4.07858	0	Functional	Young WT Isograft vs Aged WT Isograft
CHRM1 Signaling	4.07741	1.741	Upstream	Aged WT Isograft vs Aged WT Ctr
DAP3 Signaling	4.07741	-0.816	Upstream	Aged WT Isograft vs Aged WT Ctr
LMX1A Signaling	4.07741	2.449	Upstream	Aged WT Isograft vs Aged WT Ctr
D-glucose Signaling	4.06973	-0.828	Upstream	Young WT Isograft vs Young WT Ctr
tetraethylammonium Signaling	4.06929	-1.667	Upstream	Young WT Isograft vs Young WT Ctr
selenomethylselenocysteine Signaling	4.06193	0.816	Upstream	Young WT Isograft vs Aged WT Isograft
Endometrioid endometrial adenocarcinoma	4.06155	0	Functional	Aged WT Isograft vs Aged WT Ctr
Refractory hematologic cancer	4.06035	0	Functional	Young WT Isograft vs Young WT Ctr
Organization of cellular membrane	4.05705	0	Functional	Young WT Ctr vs Aged WT Ctr
Stage I non-small cell lung carcinoma	4.05318	0	Functional	Young WT Ctr vs Aged WT Ctr
Akt Signaling	4.04834	-0.237	Upstream	Aged WT Isograft vs Aged WT Ctr
Uterine cancer	4.04064	0	Functional	Aged WT Isograft vs Aged WT Ctr
Engulfment of tumor cell lines	4.03903	2.742	Functional	Young WT Isograft vs Young WT Ctr
Organization of cytoplasm	4.03903	0.869	Functional	Young WT Isograft vs Young WT Ctr
Intraabdominal organ tumor	4.03903	0.809	Functional	Young WT Isograft vs Young WT Ctr
Long-term potentiation	4.03867	0.148	Functional	Young WT Isograft vs Aged WT Isograft
Duodenal carcinoma	4.03849	0	Functional	Aged WT Isograft vs Aged WT Ctr
Stage I-II cancer	4.03833	0	Functional	Aged WT Isograft vs Aged WT Ctr
2-amino-5-phosphonovaleric acid Signaling	4.03412	-2.932	Upstream	Aged WT Isograft vs Aged WT Ctr
Advanced stage carcinoma	4.03134	0	Functional	Young WT Isograft vs Aged WT Isograft
Distribution of lipid	4.02985	-1.016	Functional	Young WT Ctr vs Aged WT Ctr
Proliferation of connective tissue cells	4.02903	0.088	Functional	Young WT Isograft vs Aged WT Isograft
Kidney carcinoma	4.02649	0	Functional	Young WT Ctr vs Aged WT Ctr
Renal cell carcinoma	4.02266	0	Functional	Young WT Isograft vs Aged WT Isograft
nitrofurantoin Signaling	4.02134	0.954	Upstream	Young WT Isograft vs Aged WT Isograft
LIN28B Signaling	4.0208	2.795	Upstream	Young WT Isograft vs Aged WT Isograft
Proliferation of epithelial cells	4.01661	1.193	Functional	Young WT Isograft vs Aged WT Isograft
FSH Signaling	4.01613	-0.566	Upstream	Young WT Isograft vs Aged WT Isograft
QKI Signaling	4.01398	1.505	Upstream	Young WT Isograft vs Young WT Ctr
Stage I-II tumor	4.01055	0	Functional	Young WT Isograft vs Young WT Ctr
Maturation of cells	4.00982	-0.609	Functional	Young WT Ctr vs Aged WT Ctr
Replication of virus	4.00982	0.953	Functional	Young WT Ctr vs Aged WT Ctr
CDK19 Signaling	4.00777	0	Upstream	Young WT Isograft vs Aged WT Isograft
metronidazole Signaling	4.00777	0.905	Upstream	Young WT Isograft vs Aged WT Isograft
Embryonal tumor	3.99913	0	Functional	Young WT Ctr vs Aged WT Ctr
Non-malignant disorder	3.99748	-2.493	Functional	Young WT Isograft vs Young WT Ctr
Binding of DNA	3.99738	-0.416	Functional	Young WT Isograft vs Aged WT Isograft
Morphology of cerebellum	3.99665	0	Functional	Young WT Isograft vs Aged WT Isograft
Colon carcinoma	3.99593	0	Functional	Young WT Isograft vs Aged WT Isograft
Motor function	3.99593	-0.308	Functional	Young WT Isograft vs Aged WT Isograft
YM-58483 Signaling	3.99538	-2.828	Upstream	Young WT Isograft vs Young WT Ctr
Uterine corpus endometrioid carcinoma	3.99362	0	Functional	Young WT Isograft vs Aged WT Isograft
CG Signaling	3.99246	0.13	Upstream	Young WT Ctr vs Aged WT Ctr
Uterine smooth muscle tumor	3.99193	0	Functional	Young WT Isograft vs Aged WT Isograft
BBP-398 Signaling	3.98984	-0.447	Upstream	Young WT Ctr vs Aged WT Ctr
MALSU1 Signaling	3.98984	2	Upstream	Young WT Ctr vs Aged WT Ctr
POLRMT Signaling	3.98984	0	Upstream	Young WT Ctr vs Aged WT Ctr
Colorectal cancer	3.98769	1.172	Functional	Young WT Isograft vs Aged WT Isograft
Pelvic lesion	3.98681	-0.857	Functional	Aged WT Isograft vs Aged WT Ctr
Development of cerebral cortex	3.98523	0.333	Functional	Aged WT Isograft vs Aged WT Ctr
Female genital tract adenocarcinoma	3.97805	0	Functional	Aged WT Isograft vs Aged WT Ctr
Arrest in interphase	3.97805	0	Functional	Aged WT Isograft vs Aged WT Ctr
Syndromic encephalopathy	3.97637	0	Functional	Young WT Isograft vs Aged WT Isograft
Mixed neoplasia	3.97572	0	Functional	Aged WT Isograft vs Aged WT Ctr
fluoride Signaling	3.96852	-1.134	Upstream	Young WT Isograft vs Aged WT Isograft
FLCN Signaling	3.96474	-0.115	Upstream	Young WT Isograft vs Young WT Ctr
nitrofurantoin Signaling	3.96474	4.231	Upstream	Young WT Isograft vs Young WT Ctr
Infection by coronavirus	3.96444	-1.172	Functional	Young WT Isograft vs Aged WT Isograft
Pkg Signaling	3.96368	-2.433	Upstream	Young WT Isograft vs Aged WT Isograft
Oral lesion	3.96322	0	Functional	Young WT Ctr vs Aged WT Ctr
vancomycin Signaling	3.96263	0.987	Upstream	Young WT Ctr vs Aged WT Ctr
Growth of smooth muscle	3.96119	-0.724	Functional	Young WT Ctr vs Aged WT Ctr
Non-colon gastrointestinal cancer	3.96119	0	Functional	Young WT Ctr vs Aged WT Ctr
Cell death of cerebral cortex cells	3.95912	-0.767	Functional	Young WT Isograft vs Aged WT Isograft
PTP4A1 Signaling	3.95873	-2.762	Upstream	Young WT Isograft vs Young WT Ctr
Migration of neural cells	3.95739	-0.423	Functional	Young WT Ctr vs Aged WT Ctr
Cell movement of melanoma cells	3.95582	0.378	Functional	Young WT Ctr vs Aged WT Ctr
Endometriosis	3.95518	0	Functional	Young WT Isograft vs Aged WT Isograft
PPARGC1A Signaling	3.95517	-0.392	Upstream	Young WT Ctr vs Aged WT Ctr
Nervous system neoplasm	3.95167	0.68	Functional	Young WT Ctr vs Aged WT Ctr
Morphology of telencephalon	3.94848	0	Functional	Young WT Isograft vs Aged WT Isograft
Abnormal morphology of Purkinje cells	3.94735	0	Functional	Young WT Ctr vs Aged WT Ctr
Renal cell carcinoma	3.94735	0	Functional	Young WT Ctr vs Aged WT Ctr
Advanced lung carcinoma	3.94735	0	Functional	Young WT Ctr vs Aged WT Ctr
Infection of kidney cell lines	3.94631	1.523	Functional	Young WT Isograft vs Young WT Ctr
Vasculogenesis	3.94468	0.313	Functional	Young WT Ctr vs Aged WT Ctr
Connective or soft tissue tumor	3.94468	0.426	Functional	Young WT Ctr vs Aged WT Ctr
Immunoglobulin Signaling	3.94416	0.707	Upstream	Young WT Isograft vs Aged WT Isograft
Gastroesophageal adenocarcinoma	3.9436	0	Functional	Aged WT Isograft vs Aged WT Ctr
Learning	3.94349	-0.493	Functional	Young WT Isograft vs Aged WT Isograft
Ulcer	3.94247	0	Functional	Young WT Ctr vs Aged WT Ctr
Large intestine adenocarcinoma	3.94186	0	Functional	Aged WT Isograft vs Aged WT Ctr
GLI1 Signaling	3.93989	-0.894	Upstream	Aged WT Isograft vs Aged WT Ctr
Differentiation of stem cells	3.93985	2.688	Functional	Young WT Isograft vs Aged WT Isograft
Large intestine carcinoma	3.93985	0	Functional	Young WT Isograft vs Aged WT Isograft
Autosomal dominant neuropathy	3.9394	0	Functional	Young WT Ctr vs Aged WT Ctr
Differentiation of oligodendrocytes	3.9388	2.446	Functional	Young WT Isograft vs Aged WT Isograft
halofuginone Signaling	3.93714	0	Upstream	Young WT Ctr vs Aged WT Ctr
amino acids Signaling	3.93581	-1.399	Upstream	Aged WT Isograft vs Aged WT Ctr
EDN1 Signaling	3.93581	0.494	Upstream	Aged WT Isograft vs Aged WT Ctr
Degenerative brain disorder	3.93545	-0.374	Functional	Young WT Isograft vs Aged WT Isograft
tretinoin Signaling	3.93463	-0.639	Upstream	Young WT Isograft vs Young WT Ctr
MTOR Signaling	3.93277	0.685	Upstream	Young WT Isograft vs Young WT Ctr
Hepatitis B virus-related hepatocellular carcinoma	3.93252	0	Functional	Young WT Isograft vs Aged WT Isograft
Apoptosis of pheochromocytoma cell lines	3.9309	0.71	Functional	Young WT Isograft vs Aged WT Isograft
Diffuse B-cell lymphoma	3.92715	0	Functional	Young WT Ctr vs Aged WT Ctr
Growth hormone Signaling	3.92526	-1.58	Upstream	Young WT Isograft vs Aged WT Isograft
Abnormal morphology of forebrain	3.92472	0	Functional	Young WT Isograft vs Aged WT Isograft
Growth of neurites	3.92447	1.014	Functional	Aged WT Isograft vs Aged WT Ctr
Gastric adenocarcinoma	3.92197	0	Functional	Aged WT Isograft vs Aged WT Ctr
PITX2 Signaling	3.91603	2.144	Upstream	Aged WT Isograft vs Aged WT Ctr
PRKCA Signaling	3.91462	-1.698	Upstream	Young WT Isograft vs Aged WT Isograft
Binding of carbohydrate	3.91226	-0.964	Functional	Young WT Ctr vs Aged WT Ctr
Dementia	3.91085	0	Functional	Aged WT Isograft vs Aged WT Ctr
Arrest in G1 phase	3.91018	0	Functional	Young WT Isograft vs Aged WT Isograft
Ovarian tumor	3.90911	0	Functional	Young WT Isograft vs Aged WT Isograft
Central nervous system solid tumor	3.90566	0.444	Functional	Young WT Ctr vs Aged WT Ctr
Congenital neurological disorder	3.90444	-2.27	Functional	Young WT Ctr vs Aged WT Ctr
Morphology of cerebral cortex	3.90143	0	Functional	Young WT Ctr vs Aged WT Ctr
Gastric carcinoma	3.90124	0	Functional	Young WT Ctr vs Aged WT Ctr
Size of cells	3.90081	0	Functional	Young WT Isograft vs Aged WT Isograft
Infection of embryonic cell lines	3.89903	1.523	Functional	Young WT Isograft vs Young WT Ctr
Hereditary Eye Disease	3.89716	0	Functional	Young WT Ctr vs Aged WT Ctr
metribolone Signaling	3.89675	-1.001	Upstream	Young WT Isograft vs Aged WT Isograft
Sensory system development	3.88723	1.927	Functional	Young WT Isograft vs Aged WT Isograft
Diabetic foot ulcer disorder	3.88653	0	Functional	Young WT Ctr vs Aged WT Ctr
Abnormal morphology of Purkinje's layer of cerebellum	3.88616	0	Functional	Young WT Ctr vs Aged WT Ctr
Early-onset neurological disorder	3.88581	-2.041	Functional	Young WT Ctr vs Aged WT Ctr
growth factor Signaling	3.88389	0	Upstream	Young WT Isograft vs Aged WT Isograft
Abnormal morphology of cerebellum	3.88105	0	Functional	Young WT Isograft vs Aged WT Isograft
Hereditary cancer-predisposing syndrome	3.87719	0	Functional	Young WT Isograft vs Aged WT Isograft
Cancer of secretory structure	3.87583	-1.331	Functional	Young WT Isograft vs Young WT Ctr
FICD Signaling	3.87176	0	Upstream	Young WT Isograft vs Young WT Ctr
FLVCR1 Signaling	3.87176	-2	Upstream	Young WT Isograft vs Young WT Ctr
Infection by coronavirus	3.86765	0.152	Functional	Aged WT Isograft vs Aged WT Ctr
Pelvic tumor	3.86765	-1.118	Functional	Aged WT Isograft vs Aged WT Ctr
Small B-cell lymphocytic lymphoma	3.86765	0	Functional	Aged WT Isograft vs Aged WT Ctr
Cell-cell contact	3.86765	-1.462	Functional	Aged WT Isograft vs Aged WT Ctr
bicuculline Signaling	3.86751	-0.48	Upstream	Young WT Ctr vs Aged WT Ctr
Morphology of neurites	3.867	0	Functional	Young WT Isograft vs Young WT Ctr
pentobarbital Signaling	3.86688	-1.573	Upstream	Aged WT Isograft vs Aged WT Ctr
Head and neck oncocytoma	3.86683	0	Functional	Young WT Isograft vs Young WT Ctr
NRG1 Signaling	3.86642	1.103	Upstream	Aged WT Isograft vs Aged WT Ctr
JUN Signaling	3.86642	1.227	Upstream	Aged WT Isograft vs Aged WT Ctr
Axonogenesis	3.86592	-1.256	Functional	Young WT Ctr vs Aged WT Ctr
miR-542-3p (miRNAs w/seed GUGACAG) Signaling	3.86414	-1.969	Upstream	Young WT Isograft vs Aged WT Isograft
PRKG2 Signaling	3.86414	-1.96	Upstream	Young WT Isograft vs Aged WT Isograft
Extraadrenal retroperitoneal tumor	3.86289	0.525	Functional	Young WT Ctr vs Aged WT Ctr
Infection by RNA virus	3.86189	-0.065	Functional	Young WT Isograft vs Aged WT Isograft
Morphology of head	3.86057	0	Functional	Aged WT Isograft vs Aged WT Ctr
Stage I-II cancer	3.85895	0	Functional	Young WT Isograft vs Young WT Ctr
methyl methanesulfonate Signaling	3.85886	2.76	Upstream	Aged WT Isograft vs Aged WT Ctr
Organization of synapse	3.85676	0	Functional	Young WT Isograft vs Aged WT Isograft
Female genital tract cancer	3.85409	0	Functional	Aged WT Isograft vs Aged WT Ctr
Refractory acute myeloid leukemia	3.85409	0	Functional	Aged WT Isograft vs Aged WT Ctr
Morphology of dendrites	3.85383	0	Functional	Young WT Ctr vs Aged WT Ctr
Refractory hematologic cancer	3.85081	0	Functional	Aged WT Isograft vs Aged WT Ctr
X-linked hereditary disease	3.8502	0	Functional	Young WT Ctr vs Aged WT Ctr
Abnormal morphology of cerebellum	3.8494	0	Functional	Young WT Ctr vs Aged WT Ctr
PD98059 Signaling	3.84835	-3.059	Upstream	Aged WT Isograft vs Aged WT Ctr
Pulmonary fibrosis or aplastic anemia	3.8464	0.314	Functional	Young WT Ctr vs Aged WT Ctr
Polyneuropathy	3.8464	0	Functional	Young WT Ctr vs Aged WT Ctr
tanespimycin Signaling	3.8459	-1.941	Upstream	Young WT Ctr vs Aged WT Ctr
Abnormal morphology of axons	3.84403	0	Functional	Young WT Ctr vs Aged WT Ctr
Cell viability of central nervous system cells	3.84255	-0.068	Functional	Young WT Ctr vs Aged WT Ctr
ethanol Signaling	3.83493	0.745	Upstream	Young WT Isograft vs Aged WT Isograft
SALL4 Signaling	3.83493	-0.834	Upstream	Young WT Isograft vs Aged WT Isograft
testosterone Signaling	3.83432	1.315	Upstream	Young WT Isograft vs Young WT Ctr
Bladder cancer	3.834	0	Functional	Aged WT Isograft vs Aged WT Ctr
Growth of connective tissue	3.83112	-0.312	Functional	Young WT Isograft vs Aged WT Isograft
Replication of virus	3.83029	2.931	Functional	Young WT Isograft vs Aged WT Isograft
APOE Signaling	3.82983	-0.725	Upstream	Young WT Ctr vs Aged WT Ctr
SUB1 Signaling	3.82954	0.581	Upstream	Aged WT Isograft vs Aged WT Ctr
CP-55940 Signaling	3.82822	0	Upstream	Aged WT Isograft vs Aged WT Ctr
Endometriosis	3.82796	0	Functional	Young WT Ctr vs Aged WT Ctr
Density of synapse	3.82726	0.479	Functional	Young WT Isograft vs Aged WT Isograft
Hepatobiliary carcinoma	3.82588	-2.025	Functional	Young WT Isograft vs Aged WT Isograft
Development of body axis	3.82575	-0.233	Functional	Aged WT Isograft vs Aged WT Ctr
Density of neurons	3.82239	0.633	Functional	Young WT Isograft vs Aged WT Isograft
Cell cycle progression	3.82238	1.249	Functional	Young WT Ctr vs Aged WT Ctr
Head and neck squamous cell carcinoma	3.82026	0	Functional	Aged WT Isograft vs Aged WT Ctr
Oral cancer	3.81943	0	Functional	Young WT Ctr vs Aged WT Ctr
FEV Signaling	3.8192	0	Upstream	Young WT Isograft vs Aged WT Isograft
dalfampridine Signaling	3.81661	-0.552	Upstream	Young WT Ctr vs Aged WT Ctr
Unfolded protein response	3.81622	2.121	Canonical	Young WT Isograft vs Young WT Ctr
Adenocarcinoma of the small bowel	3.81584	0	Functional	Aged WT Isograft vs Aged WT Ctr
Primary head and neck cancer	3.81569	0	Functional	Young WT Isograft vs Young WT Ctr
Quantity of sensory neurons	3.81352	-1.345	Functional	Young WT Ctr vs Aged WT Ctr
Cell death of central nervous system cells	3.81352	-0.773	Functional	Young WT Ctr vs Aged WT Ctr
RAC2 Signaling	3.8132	0	Upstream	Young WT Isograft vs Aged WT Isograft
Apoptosis of neurons	3.81152	-0.1	Functional	Aged WT Isograft vs Aged WT Ctr
Metastatic non-small cell lung carcinoma	3.81098	0	Functional	Young WT Ctr vs Aged WT Ctr
Arrest in G1 phase of tumor cell lines	3.80321	0	Functional	Young WT Isograft vs Aged WT Isograft
Autosomal dominant neuropathy	3.80321	0	Functional	Young WT Isograft vs Aged WT Isograft
SFLLRN (PAR1-activator) Signaling	3.80181	0.378	Upstream	Young WT Isograft vs Young WT Ctr
Peripheral T-cell lymphoma	3.79904	0	Functional	Young WT Ctr vs Aged WT Ctr
Abnormality of peripheral ganglia	3.79429	0	Functional	Young WT Isograft vs Aged WT Isograft
STAT5B Signaling	3.79092	3.462	Upstream	Aged WT Isograft vs Aged WT Ctr
metronidazole Signaling	3.79092	0.258	Upstream	Aged WT Isograft vs Aged WT Ctr
PRKAA1 Signaling	3.78879	-0.277	Upstream	Young WT Ctr vs Aged WT Ctr
CCND1 Signaling	3.78839	-0.098	Upstream	Young WT Isograft vs Aged WT Isograft
lactacystin Signaling	3.78813	0.822	Upstream	Young WT Ctr vs Aged WT Ctr
SREBF1 Signaling	3.78792	-0.756	Upstream	Young WT Isograft vs Aged WT Isograft
Cell movement of cancer cells	3.78341	0.535	Functional	Young WT Isograft vs Aged WT Isograft
Neurotransmission	3.7817	-1.183	Functional	Aged WT Isograft vs Aged WT Ctr
Metastatic neuroendocrine carcinoma	3.76958	0	Functional	Young WT Isograft vs Aged WT Isograft
Mitosis	3.76958	0.852	Functional	Young WT Isograft vs Aged WT Isograft
Z-LLL-CHO Signaling	3.76922	0.042	Upstream	Young WT Isograft vs Aged WT Isograft
Subcutaneous tumor	3.76911	0	Functional	Young WT Isograft vs Aged WT Isograft
GNRH Signaling	3.76554	-2.038	Upstream	Young WT Isograft vs Aged WT Isograft
atorvastatin Signaling	3.76554	-1.949	Upstream	Young WT Isograft vs Aged WT Isograft
SP2509 Signaling	3.76554	-0.368	Upstream	Young WT Isograft vs Aged WT Isograft
Mixed neoplasia	3.76271	0	Functional	Young WT Isograft vs Aged WT Isograft
Apoptosis of brain	3.76167	-0.417	Functional	Young WT Isograft vs Aged WT Isograft
Breast cancer	3.75791	0	Functional	Young WT Ctr vs Aged WT Ctr
Gastrointestinal adenocarcinoma	3.75738	0	Functional	Young WT Isograft vs Aged WT Isograft
SW016789 Signaling	3.75222	2.213	Upstream	Aged WT Isograft vs Aged WT Ctr
Malignant neoplasm of aerodigestive tract	3.74956	0	Functional	Young WT Isograft vs Aged WT Isograft
Cell movement of cancer cells	3.74679	-0.903	Functional	Young WT Ctr vs Aged WT Ctr
TRPM8 Signaling	3.74674	0.585	Upstream	Young WT Isograft vs Young WT Ctr
PTCD1 Signaling	3.74674	0.447	Upstream	Young WT Isograft vs Young WT Ctr
Genital tract cancer	3.73502	-0.555	Functional	Aged WT Isograft vs Aged WT Ctr
KAT5 Signaling	3.73404	-0.894	Upstream	Aged WT Isograft vs Aged WT Ctr
Distribution of cholesterol	3.73361	0	Functional	Young WT Ctr vs Aged WT Ctr
Adhesion of neuroglia	3.73361	-0.497	Functional	Young WT Ctr vs Aged WT Ctr
Morphology of dendrites	3.72983	0	Functional	Aged WT Isograft vs Aged WT Ctr
Uterine smooth muscle tumor	3.72972	0	Functional	Aged WT Isograft vs Aged WT Ctr
Neurodevelopmental disorder	3.7253	0	Functional	Young WT Ctr vs Aged WT Ctr
Engulfment of tumor cell lines	3.72491	0.72	Functional	Aged WT Isograft vs Aged WT Ctr
Cognitive impairment	3.7245	0.854	Functional	Young WT Isograft vs Young WT Ctr
Cancer of head	3.72017	0	Functional	Aged WT Isograft vs Aged WT Ctr
Hepatobiliary system cancer	3.71759	0.73	Functional	Aged WT Isograft vs Aged WT Ctr
Dupuytren contracture	3.71567	0	Functional	Young WT Ctr vs Aged WT Ctr
FSH Signaling	3.70986	-0.648	Upstream	Young WT Ctr vs Aged WT Ctr
Apoptosis of neuroblastoma cell lines	3.70715	-0.916	Functional	Young WT Isograft vs Aged WT Isograft
Bladder carcinoma	3.70588	0	Functional	Aged WT Isograft vs Aged WT Ctr
Abnormal morphology of cerebral cortex	3.70444	0	Functional	Young WT Isograft vs Aged WT Isograft
Urinary tract tumor	3.70335	1.508	Functional	Young WT Isograft vs Young WT Ctr
NR4A1 Signaling	3.70253	-0.747	Upstream	Aged WT Isograft vs Aged WT Ctr
[truncated: 22,713 more rows]
