# Supplementary material for: Young glial progenitor cells competitively replace aged and diseased human glia in the adult chimeric mouse brain
Source: Nat Biotechnol. 2023 Jul 17;42(5):719–30. doi: 10.1038/s41587-023-01798-5 (PMC11098747; doi:10.1038/s41587-023-01798-5)
Supplement: Supplementary file 7 — Source data for Supplementary Fig. 3. [file 41587_2023_1798_MOESM7_ESM.xlsx]

## Sheet: Supplementary_Figure_3_C
	PDGFRα+		CD44+		PDGFRα+/CD44+		A2B5+		Reporter+			PDGFRα+	Unpaired t test		How big is the difference?				Normality of Residuals
	WT-mCherry	HD-EGFP	WT-mCherry	HD-EGFP	WT-mCherry	HD-EGFP	WT-mCherry	HD-EGFP	WT-mCherry	HD-EGFP			P value	0.4843	Mean of column A	49.1	F test to compare variances		Test name	Statistics	P value
	57.8	68.1	56.04	81.14	44.48	67.59	84.73	87.18	95.74	88.6			P value summary	ns	Mean of column B	52.68	F, DFn, Dfd	1.735, 5, 9	Anderson-Darling (A2*)	0.2355	0.7491
	32.39	37.84	71.48	35.02	42.12	23.41	92.85	93.42	94.13	98.84			Significantly different (P < 0.05)?	No	Difference between means (B - A) ± SEM	3.583 ± 4.988	P value	0.445	D'Agostino-Pearson omnibus (K2)	0.137	0.9338
	50.32	41.35	71.95	61.14	37.9	34.64	81.62	97.84	97.66	99.3			One- or two-tailed P value?	Two-tailed	95% confidence interval	-7.115 to 14.28	P value summary	ns	Shapiro-Wilk (W)	0.965	0.7529
	51.36	54.2	68.5	54.23	41.77	38.33	86.63	97.88	99.51	99.27			t, df	t=0.7184, df=14	R squared (eta squared)	0.03555	Significantly different (P < 0.05)?	No	Kolmogorov-Smirnov (distance)	0.1145	0.1
	46.72	55.1	68.25	84.11	39.88	52.12	89.33	95.26	99.86	91.83
	41.68	59.51	55.61	74.36	38.71	55.21	84.73	95.13	99.59	96.88		CD44+	Unpaired t test		How big is the difference?				Normality of Residuals
	63.75		73.85		55.18		89.06		99.07				P value	0.5937	Mean of column A	68.76	F test to compare variances		Test name	Statistics	P value
	45.7		60.67		39.64		86.15		98.46				P value summary	ns	Mean of column B	65	F, DFn, Dfd	4.235, 5, 9	Anderson-Darling (A2*)	0.2066	0.8405
	48.2		83.47		48		94.55		98.3				Significantly different (P < 0.05)?	No	Difference between means (B - A) ± SEM	-3.755 ± 6.878	P value	0.0589	D'Agostino-Pearson omnibus (K2)	1.65	0.4383
	53.08		77.73		48.71		96.8		97.29				One- or two-tailed P value?	Two-tailed	95% confidence interval	-18.51 to 11.00	P value summary	ns	Shapiro-Wilk (W)	0.9634	0.7241
	All measurements are % of total cell population												t, df	t=0.5459, df=14	R squared (eta squared)	0.02084	Significantly different (P < 0.05)?	No	Kolmogorov-Smirnov (distance)	0.1093	0.1
												PDGFRα+/CD44+	Unpaired t test		How big is the difference?				Normality of Residuals
													P value	0.7761	Mean of column A	43.64	F test to compare variances		Test name	Statistics	P value
													P value summary	ns	Mean of column B	45.22	F, DFn, Dfd	8.496, 5, 9	Anderson-Darling (A2*)	0.2748	0.6122
													Significantly different (P < 0.05)?	No	Difference between means (B - A) ± SEM	1.578 ± 5.442	P value	0.0064	D'Agostino-Pearson omnibus (K2)	1.392	0.4987
													One- or two-tailed P value?	Two-tailed	95% confidence interval	-10.09 to 13.25	P value summary	**	Shapiro-Wilk (W)	0.9728	0.8813
													t, df	t=0.2899, df=14	R squared (eta squared)	0.005968	Significantly different (P < 0.05)?	Yes	Kolmogorov-Smirnov (distance)	0.1244	0.1
												A2B5+	Unpaired t test		How big is the difference?				Normality of Residuals
													P value	0.0266	Mean of column A	88.65	F test to compare variances		Test name	Statistics	P value
													P value summary	*	Mean of column B	94.45	F, DFn, Dfd	1.490, 9, 5	Anderson-Darling (A2*)	0.1778	0.9031
													Significantly different (P < 0.05)?	Yes	Difference between means (B - A) ± SEM	5.807 ± 2.343	P value	0.6887	D'Agostino-Pearson omnibus (K2)	0.09441	0.9539
													One- or two-tailed P value?	Two-tailed	95% confidence interval	0.7808 to 10.83	P value summary	ns	Shapiro-Wilk (W)	0.9754	0.9163
													t, df	t=2.478, df=14	R squared (eta squared)	0.3049	Significantly different (P < 0.05)?	No	Kolmogorov-Smirnov (distance)	0.1144	0.1
												Reporter+	Unpaired t test		How big is the difference?				Normality of Residuals
													P value	0.193	Mean of column A	97.96	F test to compare variances		Test name	Statistics	P value
													P value summary	ns	Mean of column B	95.79	F, DFn, Dfd	6.057, 5, 9	Anderson-Darling (A2*)	0.5602	0.123
													Significantly different (P < 0.05)?	No	Difference between means (B - A) ± SEM	-2.174 ± 1.590	P value	0.02	D'Agostino-Pearson omnibus (K2)	4.389	0.1114
													One- or two-tailed P value?	Two-tailed	95% confidence interval	-5.584 to 1.236	P value summary	*	Shapiro-Wilk (W)	0.9064	0.102
													t, df	t=1.368, df=14	R squared (eta squared)	0.1179	Significantly different (P < 0.05)?	Yes	Kolmogorov-Smirnov (distance)	0.1704	0.1
