# Supplementary material for: Young glial progenitor cells competitively replace aged and diseased human glia in the adult chimeric mouse brain
Source: Nat Biotechnol. 2023 Jul 17;42(5):719–30. doi: 10.1038/s41587-023-01798-5 (PMC11098747; doi:10.1038/s41587-023-01798-5)
Supplement: Supplementary file 8 — Source data for Supplementary Fig. 5. [file 41587_2023_1798_MOESM8_ESM.xlsx]

## Sheet: Supplementary_Figure_5_C
	% of total hN+ cells
	HD-EGFP+	WT-mCherry+
	98.2	99.69
	99.19	100
	99.73	99.48
