# Supplementary material for: Young glial progenitor cells competitively replace aged and diseased human glia in the adult chimeric mouse brain
Source: Nat Biotechnol. 2023 Jul 17;42(5):719–30. doi: 10.1038/s41587-023-01798-5 (PMC11098747; doi:10.1038/s41587-023-01798-5)
Supplement: Supplementary file 9 — Statistical source data. [file 41587_2023_1798_MOESM9_ESM.xlsx]

## Sheet: Figure_1_G1
	Distance to Injection Site (μm)	WT cells / mm3 (Allograft)								HD cells / mm3 (Allograft)								HD cells / mm3 (HD Control)									Two-way ANOVA - Alpha 0.05
	0-125	7145.38	10207.7	21330.6	22456.9	12249.2	20238.8	11469.4	1020.77	0	0	0	4701.14	3062.31	0	0	0	0	11228.5	13270	7145.38						HD (Allograft) vs WT (Allograft)	Source of Variation	% of total variation	P value	P value summary
	125-250	16749.2	14499.5	23103.3	16354.8	11543.7	21899	14898.1	2974.5	2557.57	2308.18	1256.79	8411.78	6321.3	0	395.88	6036.72	3678.42	7867.89	8899.42	8612.67							Interaction	36.37	<0.0001	****
	250-375	18458.6	15720.5	15860.2	19464.6	7750.6	17245.6	11050.3	4998.19	2260.49	3251.48	1201.8	10545.1	8505.37	580.565	956.243	5398.35	3551.89	7983.06	9605.26	8372.36							Distance	11.92	<0.0001	****
	375-500	17625.8	11855.2	14797.5	15433.9	6702.83	17841.3	9147.8	4000.33	4008.18	4259.85	1387.33	9023.17	8707.06	833.074	1567.9	6716.79	4931.16	9190.59	10085.1	9360.19							Genotype	4.793	<0.0001	****
	500-625	15706.6	10580.4	12268.4	11454.5	7672.6	15189.1	8122.37	3832.11	5544.96	5871.42	1821.26	8862.79	8416.6	2041.51	2282.65	6766.12	5175.05	8472.71	10010.9	9462.78
	625-750	13685.2	9328.05	8616.44	9847.97	6851.19	14024.8	6995.31	3210.47	6384.59	6477.32	4245.01	8990.53	8745	3957.64	2859.73	7224.47	4893.87	9005.51	9635.12	9979.45							ANOVA table	SS	DF	MS	F (DFn, DFd)	P value
	750-875	10651	9181.33	7467.5	9751.51	6947.56	10673.1	7053.56	2650.08	7668.84	7724.74	5502.23	8378.96	8500.71	4155.13	2894.47	7437.06	5008.08	8623.94	8901.32	10554.2							Interaction	1934910989	15	128994066	F (15, 224) = 11.58	P<0.0001
	875-1000	9739.74	9083.84	6721.87	10287.2	7278.9	10446.8	6059.6	2368.78	9219.34	8139.6	6687.8	9009.4	8137.84	4103.25	3379.82	7288.97	5414.66	8792.49	8619.36	10673.5							Distance	634050886	15	42270059	F (15, 224) = 3.794	P<0.0001
	1000-1125	8123.42	9185.54	5947.76	9183.29	5996.76	7354.26	5392.57	2175.78	9579.66	7106.46	7132.56	8028.84	8491.54	4074.39	3596.63	8241.07	5726.66	8575.2	9122.51	10235.1							Genotype	254980618	1	254980618	F (1, 224) = 22.89	P<0.0001
	1125-1250	7007.97	8300.24	5470.37	8533	6104.28	6384.09	4593.15	1967.42	10044	8027.77	6123.1	7504.43	8805.25	3724.34	3676.63	8554.2	5974.03	7863.67	7891.86	9022.79							Residual	2495635225	224	11141229
	1250-1375	3640.7	7250.91	4464.66	8068.73	4454.17	5279.25	4012.52	1196.35	9695.52	6220.56	5011.91	7193.18	10474.4	3962.5	3563.04	8835.99	6125.29	6243.64	8266.9	8627.89
	1375-1500	2885.58	6359.5	4726.71	7985.09	2806.82	3343.38	3635.58	986.502	9187.67	5429.38	4743.96	6671.47	10282.2	4176.72	2947.92	9454.87	5779.83	6071.57	7909.28	7726.59							Šídák's multiple comparisons test	Mean Diff.	95.00% CI of diff.	Below threshold?	Summary	Adjusted P Value
	1500-1625	2110.78	5278.9	4303.74	7710.92	1771.13	2368.25	3141.97	918.49	7771.68	5164.56	5103.48	5752.52	10440.8	5469.77	2118.55	10511.3	5112.39	5155.62	8517.77	7305.17							0-125	-12294	-17268 to -7321	Yes	****	<0.0001
	1625-1750	1594.29	4196.32	2977.82	6161.23	1384.13	1859.2	3687.22	1173.09	7075.45	5052.42	5072.91	4968.32	10311.2	5521.99	1383.01	11840.1	5528.34	5760.02	8199.39	8494.78							125-250	-11842	-16815 to -6868	Yes	****	<0.0001
	1750-1875	1117.65	2760.09	2632.69	5502.31	1054.58	1649.3	2754.77	1459.48	7149.1	4107.13	5055.27	4418.77	9791.84	5808.87	565.622	10959.3	5962.55	7018.1	8382.58	8604.03							250-375	-9731	-14705 to -4758	Yes	****	<0.0001
	1875-2000	1240.55	1552.5	2130.84	4134.48	577.323	1910.32	6177.59	1209.54	7351.02	4419.46	5782.92	4727.53	9514.19	5766.16	0	13158.5	7229.7	7636.57	8386.89	7798.27							375-500	-7613	-12586 to -2639	Yes	***	0.0001
																												500-625	-5402	-10376 to -429.0	Yes	*	0.022
																												625-750	-2959	-7933 to 2014	No	ns	0.7252
																												750-875	-1514	-6488 to 3459	No	ns	0.9993
																												875-1000	-752.6	-5726 to 4221	No	ns	>0.9999
																												1000-1125	361.5	-4612 to 5335	No	ns	>0.9999
																												1125-1250	1012	-3961 to 5986	No	ns	>0.9999
																												1250-1375	2074	-2900 to 7047	No	ns	0.9793
																												1375-1500	2521	-2453 to 7494	No	ns	0.8969
																												1500-1625	3091	-1882 to 8064	No	ns	0.6607
																												1625-1750	3524	-1449 to 8497	No	ns	0.4423
																												1750-1875	3616	-1358 to 8589	No	ns	0.3991
																												1875-2000	3973	-1000 to 8947	No	ns	0.2536
																											HD (Allograft) vs HD (HD Control)	Source of Variation	% of total variation	P value	P value summary	Significant?
																												Interaction	7.632	0.2883	ns	No
																												Distance	7.196	0.345	ns	No
																												Treatment	10.38	<0.0001	****	Yes
																												ANOVA table	SS (Type III)	DF	MS	F (DFn, DFd)	P value
																												Interaction	130265433	15	8684362	F (15, 160) = 1.185	P=0.2883
																												Distance	122813034	15	8187536	F (15, 160) = 1.117	P=0.3450
																												Treatment	177194030	1	177194030	F (1, 160) = 24.18	P<0.0001
																												Residual	1172646304	160	7329039
																												Šídák's multiple comparisons test	Mean Diff.	95.00% CI of diff.	Below threshold?	Summary	Adjusted P Value
																												0-125	6941	1979 to 11902	Yes	***	0.0007
																												125-250	3854	-1108 to 8816	No	ns	0.2921
																												250-375	3291	-1671 to 8253	No	ns	0.5513
																												375-500	3829	-1133 to 8791	No	ns	0.3017
																												500-625	3079	-1882 to 8041	No	ns	0.6593
																												625-750	2268	-2694 to 7230	No	ns	0.9523
																												750-875	1739	-3223 to 6701	No	ns	0.9963
																												875-1000	1379	-3583 to 6341	No	ns	0.9998
																												1000-1125	1383	-3578 to 6345	No	ns	0.9998
																												1125-1250	630.6	-4331 to 5593	No	ns	>0.9999
																												1250-1375	446.3	-4516 to 5408	No	ns	>0.9999
																												1375-1500	260	-4702 to 5222	No	ns	>0.9999
																												1500-1625	-18.84	-4981 to 4943	No	ns	>0.9999
																												1625-1750	592.5	-4369 to 5554	No	ns	>0.9999
																												1750-1875	1510	-3452 to 6472	No	ns	0.9993
																												1875-2000	1423	-3539 to 6385	No	ns	0.9997

## Sheet: Figure_1_G2
	Distance to Injection Site (μm)	WT cells / mm3 (Allograft)								HD cells / mm3 (Allograft)								HD cells / mm3 (HD Control)									Two-way ANOVA - Alpha 0.05
	0-125	5103.85	12249.2	10207.7	9186.92	10207.7	12249.2	3062.31		1020.77	0	0	0	0	0	1020.77		18511.3	9186.92	5103.85	7145.38						HD (Allograft) vs WT (Allograft)	Source of Variation	% of total variation	P value	P value summary	Significant?
	125-250	5924.21	15113	7731.29	21251.6	20824.7	14796.7	2875.45		5359.96	152.286	7484.58	131.96	0	0	4377.12		11937.3	9239.01	10253.5	9123.27							Interaction	25.05	<0.0001	****	Yes
	250-375	3675.2	16331.2	5897.67	17871.4	16718.3	14317.6	4060.07		7049.1	89.2323	7325.77	153.645	267.001	0	6950.4		11212.1	10260.3	9591.04	8290.04							Distance	3.653	0.7154	ns	No
	375-500	3638.82	12705.5	4350.17	15866.4	14889.1	15054.5	3184.03		7369.47	61.3804	7373.54	275.139	728.862	0	7163.98		12034.8	10964.8	10115	7897.96							Genotype	10.16	<0.0001	****	Yes
	500-625	3223.91	14468.7	3880.83	15710.7	14448.7	15881.8	3674.04		6613.65	22.8619	6753.83	316.333	891.019	423.812	7724.19		10793.5	10804.1	9475.8	7531.75
	625-750	2856.91	14100	4610.51	12282.8	12648.6	14826.5	2373.86		7749.68	396.303	5364.43	510.332	1033.67	1638.26	7091.16		11256.3	10933.2	9843.86	6799.52							ANOVA table	SS	DF	MS	F (DFn, DFd)	P value
	750-875	3936.53	13163.8	4911.57	11282.9	10335.9	13240.7	2797.34		6881.89	830.387	4334.45	1089.45	2189.11	2095.37	7456.62		10332.9	11129.1	10543.1	6866.39							Interaction	1151474500	15	76764967	F (15, 192) = 5.245	P<0.0001
	875-1000	3150.62	11265.5	5382.16	10314.5	9387.83	12053.2	2590.44		8335.25	1207.12	4138.86	1719.8	2967.24	2558.09	7832.5		10204.8	11510.2	10466.4	7074.16							Distance	167894904	15	11192994	F (15, 192) = 0.7647	P=0.7154
	1000-1125	2914.77	11539	5265.36	9018.9	8275.28	10213	3225.27		7894.24	1347.52	4490.8	2473.52	3132.94	2912.04	7330.14		9943.27	11356.5	10033.3	7218.91							Genotype	466858075	1	466858075	F (1, 192) = 31.90	P<0.0001
	1125-1250	3058.74	10520	4235.57	8135.27	7137.63	7953.55	2575.71		8773.61	1225.06	5478.18	2954.31	4104.24	3555.07	8341.59		8869.19	11894.8	10483.8	7652.34							Residual	2810318669	192	14637076
	1250-1375	2269.53	10592.8	3545.49	7816.32	7191.92	6013.11	2018.88		7475.86	996.556	5868.49	3569.61	5366.21	5050.83	8344.01		8470.94	12013.6	9254.08	6796.63
	1375-1500	2335.63	9872.66	2477.83	6555.38	7015.59	4834.61	1086.13		8221.99	793.192	7871.24	4203.22	4727.1	5117.26	8421.91		7766.31	12112.4	8367.43	6474.84							Šídák's multiple comparisons test	Mean Diff.	95.00% CI of diff.	Below threshold?	Summary	Adjusted P Value
	1500-1625	1722.79	8899.24	1498.06	4870.76	7612.69	4249.4	874.762		8192.22	424.885	9759.29	5337.94	3977.78	5081.28	8682.94		8452.8	11413.7	8092.02	6142.3							0-125	-8604	-14709 to -2498	Yes	***	0.0006
	1625-1750	2217.07	8034.16	838.158	4126.61	6457.67	3635.07	614.087		7208.14	756.999	10569.7	6505.24	3736.27	5009.52	9819.85		8565.11	10967	7693.82	6831.62							125-250	-10144	-16250 to -4039	Yes	****	<0.0001
	1750-1875	1754.28	7375.19	719.166	3435.69	5538.1	2714.84	331.793		8025.48	788.625	11260.4	7071.37	4033.83	5935.26	9991.61		8474.16	10647.7	8751.62	7120.1							250-375	-8148	-14253 to -2043	Yes	**	0.0015
	1875-2000	1364.68	5169.63	389.4	2532.73	5197.31	1479.82	134.562		7090	1296.13	12511.9	8312.36	4150.71	6556.38	9596.54		7958.89	11893.4	7691.71	7274.56							375-500	-6674	-12779 to -568.6	Yes	*	0.0206
																												500-625	-6935	-13040 to -829.6	Yes	*	0.0134
																												625-750	-5702	-11807 to 403.0	No	ns	0.0893
																												750-875	-4970	-11075 to 1135	No	ns	0.2275
																												875-1000	-3626	-9732 to 2479	No	ns	0.7261
																												1000-1125	-2981	-9087 to 3124	No	ns	0.9207
																												1125-1250	-1312	-7417 to 4793	No	ns	>0.9999
																												1250-1375	-396.6	-6502 to 5709	No	ns	>0.9999
																												1375-1500	739.7	-5365 to 6845	No	ns	>0.9999
																												1500-1625	1676	-4430 to 7781	No	ns	0.9998
																												1625-1750	2526	-3579 to 8631	No	ns	0.9805
																												1750-1875	3605	-2500 to 9711	No	ns	0.7343
																												1875-2000	4749	-1356 to 10855	No	ns	0.2909
																											HD (Allograft) vs HD (HD Control)	Source of Variation	% of total variation	P value	P value summary	Significant?
																												Interaction	7.866	0.0667	ns	No
																												Distance	2.506	0.9222	ns	No
																												Treatment	40.72	<0.0001	****	Yes
																												ANOVA table	SS (Type III)	DF	MS	F (DFn, DFd)	P value
																												Interaction	203186080	15	13545739	F (15, 144) = 1.654	P=0.0667
																												Distance	64726025	15	4315068	F (15, 144) = 0.5270	P=0.9222
																												Treatment	1051907586	1	1051907586	F (1, 144) = 128.5	P<0.0001
																												Residual	1178998450	144	8187489
																												Šídák's multiple comparisons test	Mean Diff.	95.00% CI of diff.	Below threshold?	Summary	Adjusted P Value
																												0-125	9695	4318 to 15072	Yes	****	<0.0001
																												125-250	7637	2260 to 13014	Yes	***	0.0006
																												250-375	6719	1342 to 12096	Yes	**	0.0041
																												375-500	6971	1594 to 12348	Yes	**	0.0025
																												500-625	6402	1025 to 11779	Yes	**	0.0078
																												625-750	6311	933.5 to 11688	Yes	**	0.0093
																												750-875	6164	786.9 to 11541	Yes	*	0.0122
																												875-1000	5705	328.4 to 11083	Yes	*	0.0284
																												1000-1125	5412	35.04 to 10789	Yes	*	0.0471
																												1125-1250	4806	-570.9 to 10183	No	ns	0.1238
																												1250-1375	3895	-1482 to 9272	No	ns	0.4009
																												1375-1500	3058	-2319 to 8435	No	ns	0.7802
																												1500-1625	2603	-2774 to 7980	No	ns	0.9242
																												1625-1750	2285	-3092 to 7662	No	ns	0.9744
																												1750-1875	2019	-3358 to 7396	No	ns	0.9923
																												1875-2000	1631	-3746 to 7008	No	ns	0.9993

## Sheet: Figure_1_J
		Ki67+ (% of total cell population)											Two-way ANOVA - Alpha 0.05
	Age (Weeks)	HD (Allograft)					HD (HD Control)						HD (Allograft) vs WT (Allograft)	Source of Variation	% of total variation	P value	P value summary
	54	0.814053	2.50447	1.6635	0.988701	2.84011	2.54528	1.77453	2.47406	3.32681				Interaction	3.183	0.1533	ns
	72	2.36735	2.06144	2.89806			2.29463	2.34398	2.80467	1.97732				Time	0.0007179	0.9821	ns
		WT (Allograft)					WT (WT Control)							Genotype	67.81	<0.0001	****
	54	5.13107	6.93317	4.8693	5.45171	5.23865	9.66117	9.29062	7.24113	11.1937	6.48548
	72	6.02121	3.81125	4.7619			3.21476	4.97804	8.1689					ANOVA table	SS (Type III)	DF	MS	F (DFn, DFd)	P value
														Interaction	1.684	1	1.684	F (1, 12) = 2.325	P=0.1533
														Time	0.0003797	1	0.0003797	F (1, 12) = 0.0005242	P=0.9821
														Genotype	35.86	1	35.86	F (1, 12) = 49.52	P<0.0001
														Residual	8.692	12	0.7243
														Šídák's multiple comparisons test	Predicted (LS) mean diff.	95.00% CI of diff.	Below threshold?	Summary	Adjusted P Value
														54 Weeks	-3.763	-5.137 to -2.388	Yes	****	<0.0001
														72 Weeks	-2.423	-4.197 to -0.6484	Yes	**	0.009
													HD (HD Control) vs HD (Allograft)	Source of Variation	% of total variation	P value	P value summary
														Interaction	10.42	0.2227	ns
														Time	3.637	0.4622	ns
														Treatment	6.609	0.3261	ns
														ANOVA table	SS (Type III)	DF	MS	F (DFn, DFd)	P value
														Interaction	0.7077	1	0.7077	F (1, 12) = 1.653	P=0.2227
														Time	0.2469	1	0.2469	F (1, 12) = 0.5769	P=0.4622
														Treatment	0.4486	1	0.4486	F (1, 12) = 1.048	P=0.3261
														Residual	5.136	12	0.428
														Šídák's multiple comparisons test	Predicted (LS) mean diff.	95.00% CI of diff.	Below threshold?	Summary	Adjusted P Value
														54 Weeks	0.768	-0.3524 to 1.888	No	ns	0.2001
														72 Weeks	-0.08713	-1.363 to 1.189	No	ns	0.9816
													WT (WT Control) vs WT (Allograft)	Source of Variation	% of total variation	P value	P value summary
														Interaction	8.968	0.1419	ns
														Time	20.07	0.0366	*
														Treatment	18.67	0.0426	*
														ANOVA table	SS (Type III)	DF	MS	F (DFn, DFd)	P value
														Interaction	6.636	1	6.636	F (1, 12) = 2.471	P=0.1419
														Time	14.85	1	14.85	F (1, 12) = 5.532	P=0.0366
														Treatment	13.82	1	13.82	F (1, 12) = 5.145	P=0.0426
														Residual	32.22	12	2.685
														Šídák's multiple comparisons test	Predicted (LS) mean diff.	95.00% CI of diff.	Below threshold?	Summary	Adjusted P Value
														54 Weeks	3.25	0.6037 to 5.896	Yes	*	0.0171
														72 Weeks	0.5891	-2.827 to 4.005	No	ns	0.8895
