# Supplementary material for: Young glial progenitor cells competitively replace aged and diseased human glia in the adult chimeric mouse brain
Source: Nat Biotechnol. 2023 Jul 17;42(5):719–30. doi: 10.1038/s41587-023-01798-5 (PMC11098747; doi:10.1038/s41587-023-01798-5)
Supplement: Supplementary file 10 — Statistical source data. [file 41587_2023_1798_MOESM10_ESM.xlsx]

## Sheet: Fig2D
Group	CellType	Freq
WT Ctr	cGPC	383
WT Allograft	cGPC	91
HD Ctr	cGPC	25
HD Allograft	cGPC	8
WT Ctr	GPC	988
WT Allograft	GPC	175
HD Ctr	GPC	79
HD Allograft	GPC	116
WT Ctr	Immature Oligodendrocyte	133
WT Allograft	Immature Oligodendrocyte	147
HD Ctr	Immature Oligodendrocyte	49
HD Allograft	Immature Oligodendrocyte	68
WT Ctr	NPC	205
WT Allograft	NPC	26
HD Ctr	NPC	16
HD Allograft	NPC	0
WT Ctr	APC	712
WT Allograft	APC	72
HD Ctr	APC	33
HD Allograft	APC	3
WT Ctr	Astrocyte	223
WT Allograft	Astrocyte	37
HD Ctr	Astrocyte	32
HD Allograft	Astrocyte	11

## Sheet: Fig2E
G2M.Score	CellType	newLabel	cellName
-0.0721562	GPC	Young WT Ctr	TAGTGCAGTTCAAAGA_2
-0.0270475	GPC	Young WT Ctr	AGGTCATTCATGAGTC_2
0.0384004	cGPC	Young WT Ctr	AAACGCTCACCCTAGG_2
-0.0335515	GPC	Young WT Ctr	CCGATGGGTAACATGA_2
-0.11718	GPC	Young WT Ctr	ATTGGGTTCGCCACTT_2
-0.0248605	GPC	Young WT Ctr	ACCACAAAGACTTCGT_2
-0.0795957	GPC	Young WT Ctr	GCCATGGTCCACGTAA_2
0.00377138	cGPC	Young WT Ctr	CTCAATTTCGGTGAAG_2
-0.00292666	GPC	Young WT Ctr	ATCACAGCAGAATCGG_2
0.0142801	cGPC	Young WT Ctr	TTCCGGTGTCTTCATT_2
-0.0772147	GPC	Young WT Ctr	CGGGACTTCCTGATAG_2
-0.0503101	GPC	Young WT Ctr	CTGGTCTCAATGCAGG_2
0.116617	cGPC	Young WT Ctr	CTCAATTTCTGGCCAG_2
-0.0389847	GPC	Young WT Ctr	AGTTAGCTCCCTGTTG_2
-0.0991162	GPC	Young WT Ctr	ATCCTATTCAGGAACG_2
-0.0530673	GPC	Young WT Ctr	TTTCAGTTCGCGCCAA_2
-0.0702439	GPC	Young WT Ctr	ATCTTCAAGTTGTCAC_2
-0.0595982	GPC	Young WT Ctr	CTGGCAGTCCTTGACC_2
-0.110055	GPC	Young WT Ctr	GGGATCCTCGGAATGG_2
-0.100476	GPC	Young WT Ctr	ACGGGTCCAATGAGCG_2
-0.0762072	GPC	Young WT Ctr	AGAGCCCTCGGCTTCT_2
0.0431501	GPC	Young WT Ctr	CCTAACCAGCGACCCT_2
-0.106181	GPC	Young WT Ctr	GTTAGACTCCGAAATC_2
-0.105332	GPC	Young WT Ctr	AAGACTCCACCAGCCA_2
-0.0366855	GPC	Young WT Ctr	TCAAGCACAAGGTCAG_2
0.0243859	GPC	Young WT Ctr	TTATTGCGTATCACGT_2
-0.0223149	GPC	Young WT Ctr	CACGGGTTCAATCTCT_2
-0.0358052	GPC	Young WT Ctr	ACCCTCACAATGTTGC_2
-0.108672	GPC	Young WT Ctr	TTCGCTGCAACATACC_2
-0.0455322	GPC	Young WT Ctr	TAGACCATCTGACAGT_2
0.023091	GPC	Young WT Ctr	GATCGTATCGCTGTCT_2
-0.0679614	GPC	Young WT Ctr	ACGTTCCCAAATCAAG_2
-0.0749176	GPC	Young WT Ctr	ACATCCCAGCTTCATG_2
0.0223688	GPC	Young WT Ctr	CTGGTCTGTCGAATTC_2
-0.0248333	GPC	Young WT Ctr	ATTTACCCACCGCTGA_2
-0.0378066	GPC	Young WT Ctr	ATGGAGGGTATCAGCT_2
0.569232	cGPC	Young WT Ctr	TGATTTCGTCGAGTTT_2
-0.00148862	GPC	Young WT Ctr	ACCACAAAGTTGCGCC_2
0.0410942	GPC	Young WT Ctr	TGCACGGTCAGCGGAA_2
-0.0473638	GPC	Young WT Ctr	ACCAACAGTCGAAGCA_2
-0.0468471	GPC	Young WT Ctr	TCTCACGTCGAGAGAC_2
-0.0518089	GPC	Young WT Ctr	GTCTAGAAGCAGAAAG_2
0.358604	cGPC	Young WT Ctr	AAGTCGTCAGTGGCTC_2
-0.0664496	GPC	Young WT Ctr	CGTTCTGGTATCTTCT_2
-0.0563347	GPC	Young WT Ctr	TGAATCGCATCTCATT_2
-0.0842707	GPC	Young WT Ctr	AGACAGGGTTATGACC_2
0.589156	cGPC	Young WT Ctr	TCTATCAGTAACATGA_2
0.224391	cGPC	Young WT Ctr	TTATTGCTCGCTGCGA_2
-0.10012	GPC	Young WT Ctr	ACATCCCAGCTAGATA_2
-0.0646395	GPC	Young WT Ctr	GTGAGCCCAAGCGAGT_2
0.0109133	GPC	Young WT Ctr	TCCAGAAGTTCCGCTT_2
0.0245177	GPC	Young WT Ctr	CTCCATGAGTGGTTAA_2
-0.0791502	GPC	Young WT Ctr	ATTACTCAGCATGCAG_2
-0.138662	GPC	Young WT Ctr	CTGGCAGTCGACGCTG_2
0.415481	cGPC	Young WT Ctr	GTGAGGATCATTGTGG_2
-0.028495	GPC	Young WT Ctr	ATTTCTGTCTCCCATG_2
-0.0204665	GPC	Young WT Ctr	CCTCCTCCACGGTGCT_2
-0.0208574	GPC	Young WT Ctr	CCACACTCAGAGATGC_2
-0.0756154	GPC	Young WT Ctr	CTCAATTTCAGACATC_2
-0.0838235	cGPC	Young WT Ctr	ACTATTCAGATAGTCA_2
0.102785	cGPC	Young WT Ctr	GTTCCGTCAGCACAAG_2
-0.0453862	GPC	Young WT Ctr	AAGACTCTCAAACCTG_2
1.39705	cGPC	Young WT Ctr	GACTATGTCGTCTCAC_2
-0.039542	GPC	Young WT Ctr	ACGCACGGTCCGGCAT_2
-0.0790226	GPC	Young WT Ctr	TACGCTCAGCTCGTGC_2
0.0356667	GPC	Young WT Ctr	GTCAGCGCAAACCATC_2
-0.110216	GPC	Young WT Ctr	TTTCATGGTTGCTTGA_2
-0.0444186	GPC	Young WT Ctr	GTTTGGAGTACTCCCT_2
0.476193	cGPC	Young WT Ctr	AACAAAGAGAAGCCAC_2
-0.0616216	GPC	Young WT Ctr	GGGAGATTCTTCTCAA_2
0.606045	cGPC	Young WT Ctr	TTCCGTGCAGGTTCAT_2
0.00896028	GPC	Young WT Ctr	CCTCAACAGTCTACCA_2
-0.0332216	GPC	Young WT Ctr	ATCCATTGTATCAAGA_2
-0.102637	GPC	Young WT Ctr	CCTACGTTCCTAGCCT_2
-0.0465587	GPC	Young WT Ctr	ATTGTTCAGTCTCTGA_2
0.0367358	GPC	Young WT Ctr	CCTCACAAGCTTCGTA_2
-0.00481114	GPC	Young WT Ctr	AGTGACTCAGCAGACA_2
-0.032979	GPC	Young WT Ctr	CATTGTTCACAACGTT_2
-0.058014	GPC	Young WT Ctr	TGTCCCATCGCGTAGC_2
0.632742	cGPC	Young WT Ctr	AGATCGTAGCCTGCCA_2
0.0127259	GPC	Young WT Ctr	GTACAACTCTGGCTGG_2
-0.0199915	GPC	Young WT Ctr	GTTGTGATCAAGGAGC_2
-0.0668135	GPC	Young WT Ctr	ATCGATGGTGTTTACG_2
0.347475	cGPC	Young WT Ctr	ACAGGGAAGGGTCACA_2
-0.0553044	GPC	Young WT Ctr	ATTCCTACAGAGGTAC_2
-0.0174946	GPC	Young WT Ctr	ACGTAACTCAGCCCAG_2
-0.0645513	GPC	Young WT Ctr	ATGACCACAAGTGGAC_2
-0.0305445	GPC	Young WT Ctr	GTTTGGACATCCTTCG_2
-0.087041	GPC	Young WT Ctr	CTGGTCTTCGGCATTA_2
-0.0330165	GPC	Young WT Ctr	TACAACGTCCGAACGC_2
0.423115	cGPC	Young WT Ctr	ATCAGGTAGAACCCGA_2
-0.0117897	GPC	Young WT Ctr	TAGGGTTTCGCAGTGC_2
-0.0426715	GPC	Young WT Ctr	CCCGGAACAGAACTCT_2
0.0933472	GPC	Young WT Ctr	GGAATGGGTGCCTGAC_2
-0.0477486	GPC	Young WT Ctr	TTCCGTGAGACGGTCA_2
-0.0782822	GPC	Young WT Ctr	CTACCCAAGCGTCTCG_2
-0.0590053	GPC	Young WT Ctr	ACTACGAGTGAACTAA_2
-0.102467	GPC	Young WT Ctr	ACTTCGCCATCGATAC_2
-0.0652283	GPC	Young WT Ctr	AAGTGAACACAAAGTA_2
0.0381475	GPC	Young WT Ctr	CACTAAGAGCCTATCA_2
0.0103992	GPC	Young WT Ctr	CACGTGGGTGAATAAC_2
-0.105895	GPC	Young WT Ctr	ATCAGGTTCCAGCCTT_2
-0.108755	GPC	Young WT Ctr	GAACTGTTCCTTTAGT_2
-0.0737111	GPC	Young WT Ctr	GCCGATGGTAGATCCT_2
-0.161516	GPC	Young WT Ctr	TATCAGGAGTAAGGGA_2
-0.035883	GPC	Young WT Ctr	CTGCAGGCATAATGAG_2
-0.101249	GPC	Young WT Ctr	AAGTACCGTAGATGTA_2
-0.0770808	GPC	Young WT Ctr	TAAGCCAAGAAATTCG_2
0.0542802	GPC	Young WT Ctr	GAAACCTTCCCTCGTA_2
-0.022611	GPC	Young WT Ctr	ATTATCCGTTCGATTG_2
-0.0300681	GPC	Young WT Ctr	CATCGGGCAGACGCTC_2
-0.0755052	GPC	Young WT Ctr	CATGGATCAACACAAA_2
-0.0981638	GPC	Young WT Ctr	CAAGACTTCGCTCATC_2
-0.0265681	GPC	Young WT Ctr	GATCCCTCAACGTAAA_2
-0.0817871	GPC	Young WT Ctr	CCCTTAGGTGGTCTGC_2
-0.0485711	GPC	Young WT Ctr	GCTTGGGTCTGAGAAA_2
-0.0819072	GPC	Young WT Ctr	ACACTGAAGTATAGGT_2
-0.0298069	GPC	Young WT Ctr	GTTCATTTCAACGTGT_2
-0.0534222	GPC	Young WT Ctr	CGGCAGTGTCTTCGAA_2
-0.119873	GPC	Young WT Ctr	CTCCACAGTGGGTCAA_2
0.135768	cGPC	Young WT Ctr	TGGTGATTCTTACGGA_2
-0.0332524	GPC	Young WT Ctr	TAATCTCGTTACACAC_2
-0.0537644	GPC	Young WT Ctr	ATGAGTCAGACGTCCC_2
-0.116778	GPC	Young WT Ctr	GTCAGCGCATCCGGCA_2
-0.0414117	GPC	Young WT Ctr	CTACCCACATATGGCT_2
-0.0378935	GPC	Young WT Ctr	AAGGTAAGTCGATTAC_2
-0.0680216	GPC	Young WT Ctr	TCGCTCAGTATGGAGC_2
-0.014361	GPC	Young WT Ctr	CGTTAGATCATTCGGA_2
0.0101035	GPC	Young WT Ctr	ATGTCCCAGCGAAACC_2
-0.0809434	GPC	Young WT Ctr	GTTCGCTGTAGACGTG_2
0.541866	cGPC	Young WT Ctr	CAAGGGAGTGCTGCAC_2
-0.0790376	GPC	Young WT Ctr	CGCCAGATCTCCAATT_2
-0.0534732	GPC	Young WT Ctr	CGTGTCTTCCTCATAT_2
-0.0761312	GPC	Young WT Ctr	CTTCTAATCGAAGGAC_2
0.223241	cGPC	Young WT Ctr	AAGAACAGTATACAGA_2
-0.00814554	GPC	Young WT Ctr	CCTTGTGAGCCAGAGT_2
0.0197901	GPC	Young WT Ctr	TCACTATCACAGCATT_2
-0.0220158	GPC	Young WT Ctr	GAAATGAAGGCTGGAT_2
-0.0342699	GPC	Young WT Ctr	TGCTTCGAGCTAAGTA_2
-0.102338	GPC	Young WT Ctr	TACGCTCTCCCAGCGA_2
-0.0525023	GPC	Young WT Ctr	GGGTTATGTCTCTCAC_2
-0.00100938	GPC	Young WT Ctr	ATTCCATTCGCGTTTC_2
-0.0406407	GPC	Young WT Ctr	GTGCAGCTCAGCCTCT_2
0.00638025	GPC	Young WT Ctr	GTGCAGCTCAACACGT_2
0.11553	GPC	Young WT Ctr	TCATCCGCAATACGCT_2
-0.0448229	GPC	Young WT Ctr	TCTCAGCCAGCTGTTA_2
0.780116	cGPC	Young WT Ctr	GTCCTCAGTCACGTGC_2
-0.105408	GPC	Young WT Ctr	GAGTGTTAGTAATCCC_2
-0.12368	GPC	Young WT Ctr	CTCACTGGTGTGTGGA_2
0.359211	cGPC	Young WT Ctr	TGCTTCGGTCGATTAC_2
-0.109833	GPC	Young WT Ctr	TCCTGCAGTGCCTGCA_2
-0.126094	GPC	Young WT Ctr	ACTATGGCACCCGTAG_2
-0.0444599	GPC	Young WT Ctr	CGAGGAACATGACAGG_2
-0.124598	GPC	Young WT Ctr	CGAAGGAAGTCCCTAA_2
0.0286428	cGPC	Young WT Ctr	AGATGCTTCATTACTC_2
0.447563	cGPC	Young WT Ctr	CATGCTCTCCTTGGAA_2
0.336264	cGPC	Young WT Ctr	TCGTAGAAGCCTAACT_2
-0.0631539	GPC	Young WT Ctr	CACCGTTGTCGTGCCA_2
-0.143716	GPC	Young WT Ctr	GAAGGACGTGGACCAA_2
-0.0367836	GPC	Young WT Ctr	TCCGATCGTGACAGCA_2
-0.0842426	GPC	Young WT Ctr	TCTGCCAAGCACACAG_2
1.46634	cGPC	Young WT Ctr	ACTTCCGGTAAGTTGA_2
-0.0603187	cGPC	Young WT Ctr	CAATACGCATCCTTCG_2
-0.00216061	GPC	Young WT Ctr	CATGGATGTAACATCC_2
-0.0748522	GPC	Young WT Ctr	CTTTCAACAACACAGG_2
-0.0396628	GPC	Young WT Ctr	CGAATTGAGAGTTGTA_2
-0.0733786	GPC	Young WT Ctr	CGAGTGCTCTGAACGT_2
-0.0842783	GPC	Young WT Ctr	ACTCTCGCAGGACGAT_2
-0.0624026	GPC	Young WT Ctr	ACTTCCGGTAGACGTG_2
0.100389	cGPC	Young WT Ctr	TGTGAGTCATAATCCG_2
0.0285163	GPC	Young WT Ctr	TCATGTTAGTTTCGAC_2
-0.00172765	GPC	Young WT Ctr	AGCCACGGTGATCGTT_2
0.056021	cGPC	Young WT Ctr	AGTCACAAGTTGTCGT_2
-0.0293714	GPC	Young WT Ctr	CCTTGTGTCACTGATG_2
0.0146847	GPC	Young WT Ctr	CCGGACATCCTTCTGG_2
-0.0601126	GPC	Young WT Ctr	AGTTCCCAGCCTGCCA_2
0.0600612	GPC	Young WT Ctr	ACTTCGCTCGCTATTT_2
-0.0738244	GPC	Young WT Ctr	CCTGCATAGCAGAAAG_2
-0.063305	GPC	Young WT Ctr	TCCGATCTCGTGGACC_2
0.0406516	cGPC	Young WT Ctr	CCTCAACGTGGCAACA_2
0.243749	cGPC	Young WT Ctr	CAGATTGTCTAATTCC_2
-0.0624674	GPC	Young WT Ctr	GTAACCAAGGTCCTGC_2
0.717488	cGPC	Young WT Ctr	AAGCATCTCAGGAGAC_2
-0.100518	GPC	Young WT Ctr	TCTGTCGTCATTGCGA_2
0.354625	cGPC	Young WT Ctr	CCTACGTCAACCGATT_2
0.0114112	GPC	Young WT Ctr	ACGTCCTCACTCATAG_2
-0.0848832	GPC	Young WT Ctr	GAATCACTCAGGTAAA_2
0.297199	cGPC	Young WT Ctr	AAGGAATCACCAGCTG_2
-0.0742481	GPC	Young WT Ctr	GCAGCCACATAGCTGT_2
-0.0976414	GPC	Young WT Ctr	ACTGTGACAAGAATGT_2
-0.0663814	GPC	Young WT Ctr	TCCAGAACAGTCGAGA_2
0.146906	cGPC	Young WT Ctr	CCTAACCCAACAGATA_2
-0.00237463	GPC	Young WT Ctr	TATCCTACAAACTAAG_2
-0.0120471	GPC	Young WT Ctr	GAATCGTAGCCTCAAT_2
0.010859	cGPC	Young WT Ctr	TTGCATTAGCAAGCCA_2
1.04478	cGPC	Young WT Ctr	ATCGGCGCATCGGAAG_2
-0.05629	GPC	Young WT Ctr	ACTGATGCACTTGGCG_2
-0.0362542	GPC	Young WT Ctr	ATAGACCTCGTGGCTG_2
0.130239	cGPC	Young WT Ctr	TCCTTCTCACAATGTC_2
-0.0933926	GPC	Young WT Ctr	CTGTACCGTAACTAAG_2
-0.130791	GPC	Young WT Ctr	TACCGAAAGATTACCC_2
-0.0650378	GPC	Young WT Ctr	AAAGGATAGGATATGT_2
0.325249	GPC	Young WT Ctr	CTTCTAACAGCCTATA_2
-0.105708	GPC	Young WT Ctr	TCTTTGACATAATCGC_2
-0.0940359	GPC	Young WT Ctr	ATGTCTTGTTCGGCTG_2
-0.0924436	GPC	Young WT Ctr	ATCGTAGTCGGACTGC_2
-0.0477895	GPC	Young WT Ctr	GACATCACAGTTTGGT_2
0.0094356	GPC	Young WT Ctr	AGCGTCGCACGTCGGT_2
-0.0935815	GPC	Young WT Ctr	AGTGTTGCACGCAAAG_2
-0.0322615	GPC	Young WT Ctr	TCAAGCATCGTAGCTA_2
-0.0386328	GPC	Young WT Ctr	TCAGCAACATCCGATA_2
-0.148816	GPC	Young WT Ctr	TCAGCAATCAACGCTA_2
-0.0405828	GPC	Young WT Ctr	ATCCTATGTACCTAAC_2
-0.0503505	GPC	Young WT Ctr	ACCACAAAGGTTGCCC_2
0.814336	cGPC	Young WT Ctr	TGTAACGTCTAAGCCA_2
0.176324	cGPC	Young WT Ctr	AACGTCAGTGCGGTAA_2
0.0565648	GPC	Young WT Ctr	ACTTCGCGTACGACTT_2
0.0988455	cGPC	Young WT Ctr	GACCCAGCATGAAAGT_2
-0.0608338	GPC	Young WT Ctr	TGGGTTAAGGAAGTGA_2
0.136873	cGPC	Young WT Ctr	GGCTTGGAGCCTCAAT_2
0.0419281	GPC	Young WT Ctr	AGATGAAGTGTTTCTT_2
-0.0701524	GPC	Young WT Ctr	ACATCCCGTAGATGTA_2
-0.0308733	GPC	Young WT Ctr	CCGATCTAGCGGCTCT_2
-0.130569	GPC	Young WT Ctr	GTGTGGCCAAATTAGG_2
0.460403	cGPC	Young WT Ctr	AGAACCTAGTGATCGG_2
0.042885	GPC	Young WT Ctr	TGTTTGTTCTGGACTA_2
-0.0821876	GPC	Young WT Ctr	GGCTTGGGTGAGTTTC_2
-0.0941398	GPC	Young WT Ctr	AGCTTCCAGTAGGATT_2
-0.0753479	GPC	Young WT Ctr	TTGCCTGGTTGTTTGG_2
0.0119432	GPC	Young WT Ctr	CAGCGTGCAACCACGC_2
-0.0554278	GPC	Young WT Ctr	TCGACCTGTGCACATT_2
0.0493193	GPC	Young WT Ctr	CAGCGTGGTCAACCTA_2
0.012323	GPC	Young WT Ctr	TGACAGTAGAGCGACT_2
0.201995	GPC	Young WT Ctr	CTGCGAGAGAATCGAT_2
-0.130522	GPC	Young WT Ctr	AAGCCATCATCTATCT_2
0.00443458	GPC	Young WT Ctr	CATGCTCTCTTGCGCT_2
-0.0499309	GPC	Young WT Ctr	AGGAAATTCGTGGAAG_2
0.304189	cGPC	Young WT Ctr	AGGAAATTCCTCTCGA_2
-0.00981478	GPC	Young WT Ctr	TGCCGAGGTCTGCATA_2
-0.0621738	GPC	Young WT Ctr	TCAGTCCTCAAAGCCT_2
-0.152643	GPC	Young WT Ctr	GTTCATTAGCGGCTCT_2
-0.106457	GPC	Young WT Ctr	ACTTCGCAGGCCCAAA_2
-0.129872	GPC	Young WT Ctr	AGCTACAAGGTCCCGT_2
-0.0865181	GPC	Young WT Ctr	GCCAACGTCACTTTGT_2
-0.09114	GPC	Young WT Ctr	TGATTCTAGTAAGGGA_2
-0.0723312	GPC	Young WT Ctr	CGATGCGTCACTGCTC_2
-0.105535	GPC	Young WT Ctr	TCGTGCTCAGTTTCGA_2
-0.0427055	GPC	Young WT Ctr	CCTCCAACATCATTTC_2
0.0315694	GPC	Young WT Ctr	CCGGGTACAACCACGC_2
-0.119922	GPC	Young WT Ctr	TGGGAGATCATTGCCC_2
-0.0656516	GPC	Young WT Ctr	TACGTCCCATAGGTTC_2
-0.0451455	GPC	Young WT Ctr	CTCATTAAGTCTTCCC_2
-0.070339	GPC	Young WT Ctr	AGTCATGCATCCGGCA_2
-0.105619	GPC	Young WT Ctr	TTCGATTAGGAGAATG_2
-0.0337192	GPC	Young WT Ctr	TCCACCATCGATGCAT_2
-0.0859038	GPC	Young WT Ctr	CTTCCGAAGAATAACC_2
-0.04798	GPC	Young WT Ctr	CCACACTGTAACCCGC_2
-0.0597212	GPC	Young WT Ctr	GTAAGTCCAACTGAAA_2
0.235591	cGPC	Young WT Ctr	GCGGATCGTCTTACAG_2
-0.0858211	GPC	Young WT Ctr	TTCGATTTCCTAGCTC_2
-0.0378187	GPC	Young WT Ctr	CCACCATAGATGACCG_2
0.152851	cGPC	Young WT Ctr	CCTCTAGAGAGTCAGC_2
-0.0151623	GPC	Young WT Ctr	GTAATCGTCAAAGCCT_2
0.0196987	GPC	Young WT Ctr	AGAAGCGTCGGCATAT_2
-0.0111165	GPC	Young WT Ctr	CAGGGCTCAAAGCAAT_2
1.60068	cGPC	Young WT Ctr	GATTCTTAGGTAAGAG_2
-0.00716768	GPC	Young WT Ctr	TGCATCCGTAGTCCTA_2
0.00657691	GPC	Young WT Ctr	CAGTTCCCAAAGGGTC_2
-0.0514595	GPC	Young WT Ctr	AGGTTGTGTCGATTTG_2
-0.0753962	GPC	Young WT Ctr	TACTTCATCACTACGA_2
-0.028387	GPC	Young WT Ctr	GGGAGATTCGTTAGAC_2
-0.0450663	GPC	Young WT Ctr	ACATCCCGTATGCAAA_2
0.0159765	GPC	Young WT Ctr	TGCTCGTGTGACATCT_2
-0.00162266	GPC	Young WT Ctr	ACTTATCTCTTCCGTG_2
-0.0293329	GPC	Young WT Ctr	AGGCATTGTATGTGTC_2
0.022923	cGPC	Young WT Ctr	CTCAACCGTTCTAACG_2
0.0127117	GPC	Young WT Ctr	ATGGGAGTCTCGCTTG_2
-0.0552891	GPC	Young WT Ctr	AATTCCTGTAATCAGA_2
-0.0376867	GPC	Young WT Ctr	AGACAAATCCTTCTTC_2
-0.0176701	GPC	Young WT Ctr	AGACACTAGGGCTAAC_2
-0.0604071	GPC	Young WT Ctr	TGAACGTTCAATGTCG_2
-0.0364198	GPC	Young WT Ctr	ACGGAAGCAGAAATTG_2
-0.053846	GPC	Young WT Ctr	AGACACTTCCTATTGT_2
-0.0282271	GPC	Young WT Ctr	TGTTCTAGTCCAGAAG_2
-0.0435453	GPC	Young WT Ctr	GCAACATCAATAACCC_2
-0.0403306	GPC	Young WT Ctr	GGGATCCCAGTTCTAG_2
1.06079	cGPC	Young WT Ctr	CTTCCTTAGCTACTGT_2
-0.0416899	GPC	Young WT Ctr	TTTGACTGTCCGAAAG_2
-0.0766268	GPC	Young WT Ctr	TTCATGTGTGAACCGA_2
-0.0297567	GPC	Young WT Ctr	CGTAATGGTACGTGTT_2
-0.0892683	GPC	Young WT Ctr	TCCCATGAGTGTTGTC_2
-0.0918497	GPC	Young WT Ctr	CAGCCAGAGAGTCGAC_2
-0.0777442	GPC	Young WT Ctr	AGAAGTATCAGGAAAT_2
-0.00725211	GPC	Young WT Ctr	GGTTAACAGCATACTC_2
-0.0762385	GPC	Young WT Ctr	AAGTTCGTCCGCTTAC_2
-0.0473318	GPC	Young WT Ctr	TGGAACTCATGGAGAC_2
-0.0437927	GPC	Young WT Ctr	CTTGATTCAAACACGG_2
0.01157	GPC	Young WT Ctr	ACATCGACAGCAGTTT_2
-0.0363906	GPC	Young WT Ctr	GCACATATCGATACGT_2
-0.0975235	GPC	Young WT Ctr	ACCGTTCGTAGAGACC_2
-0.0343801	GPC	Young WT Ctr	TTGGGTAAGATTAGTG_2
-0.0546625	GPC	Young WT Ctr	TTACAGGGTACGGTTT_2
-0.0690097	GPC	Young WT Ctr	CACAACAAGTAACCGG_2
-0.109057	GPC	Young WT Ctr	GTGCTTCGTTCCTACC_2
-0.0142651	GPC	Young WT Ctr	TCCGGGAGTGGACTGA_2
-0.0404002	GPC	Young WT Ctr	GAGACCCTCGTCCTTG_2
0.184088	cGPC	Young WT Ctr	CGAATTGCAGCAGGAT_2
-0.0708679	GPC	Young WT Ctr	CAGGGCTAGGGTAGCT_2
-0.0521414	GPC	Young WT Ctr	TATCCTACACACGTGC_2
0.150894	cGPC	Young WT Ctr	AATCGACGTATGAGCG_2
-0.0702427	GPC	Young WT Ctr	TTTGTTGAGCGTTACT_2
0.869613	cGPC	Young WT Ctr	TCGCAGGAGGACTATA_2
-0.0274667	GPC	Young WT Ctr	TCTCAGCTCTGCTCTG_2
-0.0626332	GPC	Young WT Ctr	TTCGATTAGATACATG_2
0.907894	cGPC	Young WT Ctr	AATCGTGGTTGCTAGT_2
-0.0938032	GPC	Young WT Ctr	AATCGTGCATAGGCGA_2
-0.052699	GPC	Young WT Ctr	GTGACGCAGCTCCATA_2
0.0380669	cGPC	Young WT Ctr	AGAACCTAGTGGTTCT_2
-0.0828724	GPC	Young WT Ctr	ATTATCCCAACAAGAT_2
-0.0572992	GPC	Young WT Ctr	TACGTCCTCTTGGCTC_2
-0.104436	GPC	Young WT Ctr	CTAGACAGTACGGTTT_2
0.476596	cGPC	Young WT Ctr	AGAACCTCAAGCACCC_2
0.563235	cGPC	Young WT Ctr	GTATTGGCAGCTGTTA_2
-0.020767	GPC	Young WT Ctr	TTACGTTAGTTCAACC_2
-0.0228402	GPC	Young WT Ctr	CACAGGCCACATACGT_2
-0.0173444	GPC	Young WT Ctr	ACACTGAAGGCCTGAA_2
-0.0525798	GPC	Young WT Ctr	CGTTAGACATGCCGCA_2
-0.0920461	GPC	Young WT Ctr	TTACGTTGTTCTAACG_2
-0.0104401	GPC	Young WT Ctr	CACAGGCGTGTAAACA_2
-0.0907171	GPC	Young WT Ctr	CATCGCTCATACAGGG_2
-0.0356278	GPC	Young WT Ctr	TAAGCCAGTTGGCCGT_2
-0.0111724	cGPC	Young WT Ctr	TCGCTTGAGGCATGCA_2
-0.0342979	GPC	Young WT Ctr	ACACTGATCTTGTTAC_2
-0.137231	GPC	Young WT Ctr	CGAGAAGTCCCAGCGA_2
-0.120364	GPC	Young WT Ctr	GAACACTCAAAGGAGA_2
0.0303744	cGPC	Young WT Ctr	AGAAGTAAGGATACAT_2
-0.0520064	GPC	Young WT Ctr	TAAGCGTCAATACAGA_2
0.0177181	cGPC	Young WT Ctr	ACTACGACAGTTGAAA_2
0.582431	cGPC	Young WT Ctr	TTCATTGTCACCATAG_2
-0.0477337	GPC	Young WT Ctr	CACCAAAGTACCTTCC_2
-0.0337555	GPC	Young WT Ctr	TAAGCGTTCCTCTTTC_2
-0.0429178	GPC	Young WT Ctr	ACTACGAGTCCGGATC_2
-0.095034	GPC	Young WT Ctr	ATGGATCTCCATTGTT_2
-0.0659034	GPC	Young WT Ctr	TATATCCTCTGTCGTC_2
-0.0490033	GPC	Young WT Ctr	CTGATCCGTGAACGGT_2
-0.100585	GPC	Young WT Ctr	GTCAAGTCAGATTTCG_2
-0.121095	GPC	Young WT Ctr	CGAGGCTGTCAAAGCG_2
-0.0225704	GPC	Young WT Ctr	CCACGTTGTTGGCCTG_2
-0.0207422	GPC	Young WT Ctr	GCAGTTACAGACAAAT_2
-0.0596667	GPC	Young WT Ctr	AGTACCAAGTCCTGTA_2
1.32195	cGPC	Young WT Ctr	AAGAACAGTGATACAA_2
0.0450437	cGPC	Young WT Ctr	ACAGGGACAATCGCCG_2
-0.0350137	GPC	Young WT Ctr	TTGCGTCAGCGCGTTC_2
-0.0618428	GPC	Young WT Ctr	CACGAATGTCGTATGT_2
0.0305039	cGPC	Young WT Ctr	CGCGTGACAGAACCGA_2
-0.0792868	GPC	Young WT Ctr	GAGTGAGAGAGCATAT_2
0.0016047	cGPC	Young WT Ctr	GTTTGGACAAACTCGT_2
-0.0830787	GPC	Young WT Ctr	TCAAGTGTCGGCTGAC_2
-0.0495664	GPC	Young WT Ctr	CACGGGTAGCATGGGT_2
-0.0905374	GPC	Young WT Ctr	CCGCAAGGTTCCTACC_2
-0.0578766	GPC	Young WT Ctr	GGGTTATTCTACGGTA_2
-0.0583563	GPC	Young WT Ctr	TGAGTCAAGGCGAACT_2
0.101605	GPC	Young WT Ctr	CATGCCTGTCCTCCTA_2
-0.04287	GPC	Young WT Ctr	CATACTTCACCCATAA_2
-0.0329861	GPC	Young WT Ctr	CGAGTTACACATGGTT_2
-0.0890277	GPC	Young WT Ctr	GCATGATCACTAGGTT_2
0.0116152	GPC	Young WT Ctr	AAAGAACGTGCTCTTC_2
0.00888471	GPC	Young WT Ctr	CATACTTTCTGGACTA_2
-0.157955	GPC	Young WT Ctr	TAACACGGTTTAGTCG_2
-0.0959109	GPC	Young WT Ctr	TCATTACTCCATGCAA_2
-0.0691385	GPC	Young WT Ctr	AAGCATCTCCGTAATG_2
-0.0927732	GPC	Young WT Ctr	GTAGATCTCTAGTGAC_2
0.0071216	GPC	Young WT Ctr	CTACCTGAGCCATCCG_2
0.0174779	cGPC	Young WT Ctr	CGATCGGCACCAGCCA_2
-0.085112	GPC	Young WT Ctr	GGGCTACTCAGGGTAG_2
0.78125	cGPC	Young WT Ctr	CTCTCAGTCGTCAACA_2
0.228527	cGPC	Young WT Ctr	TTACAGGTCATTCGTT_2
-0.011674	GPC	Young WT Ctr	ATTCTACCAGGTCAAG_2
-0.0510366	GPC	Young WT Ctr	AGGGTCCTCCCTTTGG_2
-0.0543242	GPC	Young WT Ctr	AGAAATGGTGAGCAGT_2
-0.0554553	GPC	Young WT Ctr	TTCCTCTTCTGCACCT_2
-0.0076085	GPC	Young WT Ctr	CACTGGGAGATGACCG_2
0.00496701	cGPC	Young WT Ctr	CCTCCAACAAGCAATA_2
0.00840993	GPC	Young WT Ctr	CCACAAAGTCCCGTGA_2
-0.000947412	GPC	Young WT Ctr	GACGCTGCATATCTCT_2
-0.00319883	GPC	Young WT Ctr	TGCGGCAAGGAACTAT_2
-0.0687033	cGPC	Young WT Ctr	AAGCGTTAGGTTGGTG_2
-0.0119679	GPC	Young WT Ctr	AAGCGTTGTCGAGATG_2
-0.0364986	GPC	Young WT Ctr	GTCCCATTCCTTCGAC_2
-0.00816603	cGPC	Young WT Ctr	CGCAGGTCAGTGAGCA_2
-0.0187816	GPC	Young WT Ctr	GAATCACTCGGACAAG_2
0.709978	cGPC	Young WT Ctr	GGTCTGGAGGTATTGA_2
0.100453	cGPC	Young WT Ctr	TACCCACGTACTAGCT_2
-0.0410073	GPC	Young WT Ctr	TCTAACTTCCGATGCG_2
-0.0440234	cGPC	Young WT Ctr	TCCAGAATCATGGATC_2
-0.0079911	GPC	Young WT Ctr	GAATCGTTCCGTTTCG_2
-0.0377346	GPC	Young WT Ctr	AAGGTAACACGAAGAC_2
0.0899011	cGPC	Young WT Ctr	CTATAGGTCGACCCAG_2
0.00212504	GPC	Young WT Ctr	GGTGAAGAGTGGTGGT_2
-0.0263954	GPC	Young WT Ctr	TATTTCGCAGTCTGGC_2
-0.100633	GPC	Young WT Ctr	TCTACCGAGCCTTTCC_2
-0.0593757	GPC	Young WT Ctr	TCGCTTGTCTACTTCA_2
-0.00639516	GPC	Young WT Ctr	AGATAGATCTATCGGA_2
-0.0430468	GPC	Young WT Ctr	ATGGATCGTATTCCTT_2
-0.0431891	GPC	Young WT Ctr	CTATCTAAGTCATTGC_2
-0.0232045	GPC	Young WT Ctr	ATCTCTACAACTCATG_2
0.0271107	GPC	Young WT Ctr	CATCGGGTCTGTTGGA_2
0.0465285	GPC	Young WT Ctr	ACCATTTCACGGAAGT_2
-0.0475126	GPC	Young WT Ctr	GGCAGTCCAAGGTTGG_2
-0.085246	GPC	Young WT Ctr	GTCGTAACAAGAAACT_2
0.144521	cGPC	Young WT Ctr	AAGTACCCAGACATCT_2
-0.0627251	GPC	Young WT Ctr	GACATCACACGCTGAC_2
-0.0668969	GPC	Young WT Ctr	TACCGGGCAGATCACT_2
0.56746	cGPC	Young WT Ctr	TTCCACGCACTCCACT_2
0.787455	cGPC	Young WT Ctr	GTCGTTCCATGCAGGA_2
0.765952	cGPC	Young WT Ctr	GTCGTTCTCAAGGTGG_2
-0.0352354	GPC	Young WT Ctr	ACCCAAACAGTGTGCC_2
0.101988	cGPC	Young WT Ctr	TCTATCATCCGAGAAG_2
-0.0834785	GPC	Young WT Ctr	CCTATCGCACAAATAG_2
-0.0290415	GPC	Young WT Ctr	CTTCTCTTCTCTAAGG_2
1.39309	cGPC	Young WT Ctr	AAACGCTAGCTAATCC_2
-0.0436181	GPC	Young WT Ctr	GGGTTATGTGACTCGC_2
-0.092825	GPC	Young WT Ctr	TCGGGCAGTCTTCTAT_2
-0.0256138	GPC	Young WT Ctr	GACCAATTCAGTGTCA_2
-0.101307	GPC	Young WT Ctr	TCAATCTCATCACCAA_2
-0.0441995	GPC	Young WT Ctr	TCAATCTCACCTAAAC_2
-0.0622237	GPC	Young WT Ctr	TACCTGCGTGTTGACT_2
0.874574	cGPC	Young WT Ctr	CTGTCGTTCTCAAAGC_2
-0.110302	GPC	Young WT Ctr	TGCATCCTCCTACTGC_2
-0.035603	GPC	Young WT Ctr	ATGAGGGTCACAACCA_2
0.133414	cGPC	Young WT Ctr	TTTACTGTCTCCATAT_2
0.0794788	cGPC	Young WT Ctr	GGGTTTAGTCGTTATG_2
-0.0174598	GPC	Young WT Ctr	ACTATTCGTTCACGAT_2
-0.0999423	GPC	Young WT Ctr	GTTCCGTGTCAACACT_2
-0.0684066	GPC	Young WT Ctr	GTCTCACAGATCCCGC_2
-0.0504019	GPC	Young WT Ctr	TCATTCAAGACTCATC_2
-0.1127	GPC	Young WT Ctr	AGTTCGAAGCTGCGAA_2
0.0946284	cGPC	Young WT Ctr	TCCGATCGTGAATTAG_2
0.540047	cGPC	Young WT Ctr	TCTGCCAAGAGATTCA_2
-0.0660238	GPC	Young WT Ctr	CTCAGGGGTTCGTGCG_2
-0.0781	GPC	Young WT Ctr	CCGGTAGGTTCCACGG_2
-0.0251504	GPC	Young WT Ctr	ATTCGTTTCTACCTTA_2
-0.00284321	GPC	Young WT Ctr	AGTTCGACATGGAGAC_2
-0.0696026	GPC	Young WT Ctr	ACTTTGTTCAAGAGGC_2
-0.0943495	GPC	Young WT Ctr	CAGGCCAGTGCCTGCA_2
-0.0411308	GPC	Young WT Ctr	ACAAGCTTCGATCCAA_2
0.0696609	cGPC	Young WT Ctr	CTACGGGTCGCGTAGC_2
0.14183	cGPC	Young WT Ctr	AAAGGTATCCAACTAG_2
0.98067	cGPC	Young WT Ctr	GACCTTCCAACAAGTA_2
0.0259665	GPC	Young WT Ctr	AATCGACCAAGGCTTT_2
-0.0909914	GPC	Young WT Ctr	CTTACCGGTACACGTT_2
-0.0153314	GPC	Young WT Ctr	GGGAAGTCATACGCAT_2
0.0121917	GPC	Young WT Ctr	GCGAGAACATTGGCAT_2
-0.0797469	GPC	Young WT Ctr	CCAATTTTCTCCGAGG_2
-0.0900554	GPC	Young WT Ctr	AATCGACTCACAGTGT_2
-0.0827757	GPC	Young WT Ctr	GGAGGATAGCCGTTGC_2
-0.0707893	GPC	Young WT Ctr	ACCTGAATCAACTACG_2
-0.0788922	GPC	Young WT Ctr	GACGCTGGTGTGATGG_2
-0.0738023	GPC	Young WT Ctr	AGGTAGGGTCCAAGAG_2
-0.131574	GPC	Young WT Ctr	GATGTTGGTCATAAAG_2
-0.0443024	GPC	Young WT Ctr	ATGCCTCTCGCTTGAA_2
-0.0523543	GPC	Young WT Ctr	AATGACCGTAACCCGC_2
-0.0596511	GPC	Young WT Ctr	CTCCAACTCTACACAG_2
-0.0268607	GPC	Young WT Ctr	CTTCCGAAGAGTAACT_2
-0.0565636	GPC	Young WT Ctr	TTCGATTGTCTCGCGA_2
-0.0480562	GPC	Young WT Ctr	CCTCCTCGTTGGAGAC_2
0.0362018	cGPC	Young WT Ctr	ATGCGATCACGCGCTA_2
0.771472	cGPC	Young WT Ctr	CTCCACATCGTGCGAC_2
0.051025	GPC	Young WT Ctr	TCACGGGTCGAGAACG_2
-0.100356	GPC	Young WT Ctr	ATGGAGGAGGCACTAG_2
-0.0343171	GPC	Young WT Ctr	AATGCCATCATAGACC_2
-0.0646594	GPC	Young WT Ctr	TCCTCTTTCCACGTCT_2
0.0161462	GPC	Young WT Ctr	TCACTATAGTGACACG_2
0.0139125	GPC	Young WT Ctr	GATTCTTGTCCATACA_2
-0.053567	GPC	Young WT Ctr	ATCCATTTCCATCTGC_2
-0.0732323	GPC	Young WT Ctr	GCGTTTCCACTTCCTG_2
-0.0626006	GPC	Young WT Ctr	CCTCTCCTCGGCATAT_2
0.0306857	GPC	Young WT Ctr	CGGGTGTTCCGATTAG_2
0.452306	cGPC	Young WT Ctr	TGCTCGTAGAGTCGAC_2
-0.0764153	GPC	Young WT Ctr	TGTTCCGAGTTACGGG_2
-0.0676297	GPC	Young WT Ctr	TCACTCGCAGACACAG_2
-0.00124954	GPC	Young WT Ctr	AGACAAACATCATGAC_2
0.129035	cGPC	Young WT Ctr	AACAAGATCGCGTTTC_2
-0.0679005	GPC	Young WT Ctr	AAACGAAAGCCAGAGT_2
-0.0697374	GPC	Young WT Ctr	TGCTGAAAGTGCCGAA_2
0.810673	cGPC	Young WT Ctr	ATAGGCTTCTAGACCA_2
-0.0219249	GPC	Young WT Ctr	GTGATGTTCAGGAGAC_2
-0.0230417	cGPC	Young WT Ctr	GAGAAATAGGTTACAA_2
0.00503335	GPC	Young WT Ctr	TGTTCTACACTTCAGA_2
-0.0850994	GPC	Young WT Ctr	CCACTTGCATCAGCGC_2
0.824122	cGPC	Young WT Ctr	AAGACAACATCAGCTA_2
-0.04715	GPC	Young WT Ctr	CTCCTCCAGACATACA_2
0.732043	cGPC	Young WT Ctr	CTCCTCCAGAAGGGAT_2
-0.0498427	GPC	Young WT Ctr	ATATCCTGTTGACGGA_2
-0.0262621	GPC	Young WT Ctr	GCCCGAAGTCCAGAAG_2
-0.0432601	GPC	Young WT Ctr	AAGACTCAGCGCCCAT_2
0.0926455	cGPC	Young WT Ctr	GAAGCCCAGGATACGC_2
0.562192	cGPC	Young WT Ctr	GTGCGTGAGATGGTCG_2
0.100079	cGPC	Young WT Ctr	AACAGGGAGTGGATAT_2
0.480689	cGPC	Young WT Ctr	TCGAACATCTCCGAGG_2
-0.0382602	GPC	Young WT Ctr	TGTTGGACATGGCTGC_2
0.0275275	GPC	Young WT Ctr	AACAGGGCACAGGATG_2
-0.036039	GPC	Young WT Ctr	TTGGATGGTAGATGTA_2
-0.0600883	GPC	Young WT Ctr	CATACTTCACTGTGAT_2
-0.0374943	GPC	Young WT Ctr	AGCTCAAGTTACGGAG_2
-0.119672	GPC	Young WT Ctr	GATGACTGTGTCGCTG_2
-0.0796247	GPC	Young WT Ctr	TAACACGTCAGTGTCA_2
-0.141671	GPC	Young WT Ctr	TAACACGTCGACGAGA_2
-0.0493798	GPC	Young WT Ctr	GTGCTGGGTCCGGTCA_2
0.0173337	GPC	Young WT Ctr	TAGGAGGCAAGCACAG_2
-0.0951806	GPC	Young WT Ctr	GTGCTTCAGGTACATA_2
-0.0755043	GPC	Young WT Ctr	TAACCAGTCAGAGCAG_2
-0.0470306	GPC	Young WT Ctr	TGTGAGTCACTCCTGT_2
-0.03493	GPC	Young WT Ctr	TCGACGGTCCATAGAC_2
-0.113345	GPC	Young WT Ctr	CATCAAGCACCAAAGG_2
-0.114475	GPC	Young WT Ctr	AGCCAATGTGCGAGTA_2
-0.0471595	GPC	Young WT Ctr	AGAAATGCAGCATTGT_2
-0.0132707	GPC	Young WT Ctr	CGGAGAATCGGATACT_2
-0.0580329	GPC	Young WT Ctr	AGAGAATGTGACACAG_2
0.886496	cGPC	Young WT Ctr	GTAGGTTAGACGATAT_2
-0.0960488	GPC	Young WT Ctr	GAGCCTGTCAGTGGGA_2
0.271039	cGPC	Young WT Ctr	CATCCCAAGGATACAT_2
-0.0301396	GPC	Young WT Ctr	CACACAACAACACAAA_2
-0.062775	GPC	Young WT Ctr	GTTGCGGAGAGCGACT_2
1.01563	cGPC	Young WT Ctr	CTTAGGACAAGGCAAC_2
-0.0915685	GPC	Young WT Ctr	CGGCAGTGTTAGGCTT_2
-0.0824277	GPC	Young WT Ctr	TCGCAGGGTCGGTGTC_2
-0.080347	GPC	Young WT Ctr	GGGTATTGTACCAATC_2
0.348529	cGPC	Young WT Ctr	CGCAGGTAGCGCTGAA_2
-0.0669759	GPC	Young WT Ctr	AGGTCATAGCATGATA_2
-0.0685383	GPC	Young WT Ctr	GCTTCACCACACGGTC_2
-0.0155323	GPC	Young WT Ctr	TTACGCCTCATTACCT_2
-0.0490287	GPC	Young WT Ctr	TAAGCACTCGACGCTG_2
-0.098718	GPC	Young WT Ctr	ATCCACCAGAGGATGA_2
0.0605762	cGPC	Young WT Ctr	TAGGTTGCATAATGCC_2
0.0423005	GPC	Young WT Ctr	ATCCACCAGGCTCCCA_2
1.3026	cGPC	Young WT Ctr	AACGAAAGTTCGAAGG_2
-0.112077	GPC	Young WT Ctr	CCCTGATTCTCGTGGG_2
-0.0613101	GPC	Young WT Ctr	TCATCATCATTCCTCG_2
0.0336471	GPC	Young WT Ctr	AACGGGAGTCATTGCA_2
-0.0387335	GPC	Young WT Ctr	CCCTTAGCAGGGAATC_2
-0.06615	GPC	Young WT Ctr	CATCGCTGTGTTCCTC_2
0.348143	cGPC	Young WT Ctr	ATCCACCTCTTTCTAG_2
-0.00344196	GPC	Young WT Ctr	TACTTACCATTCCTCG_2
-0.114837	GPC	Young WT Ctr	TCATCCGCATCGTTCC_2
0.0492544	cGPC	Young WT Ctr	GTATTTCGTGTGAGCA_2
-0.0700432	GPC	Young WT Ctr	CGTTGGGGTTCGGCCA_2
0.0170379	GPC	Young WT Ctr	TATATCCAGTCTCTGA_2
-0.0278742	GPC	Young WT Ctr	TATATCCCAGCGCGTT_2
-0.0211619	GPC	Young WT Ctr	GTGTAACAGTACAACA_2
-0.0423096	GPC	Young WT Ctr	TCGGATAGTACTCCCT_2
0.738242	cGPC	Young WT Ctr	AGTGCCGAGTTTAGGA_2
-0.0608441	GPC	Young WT Ctr	ACTACGAGTTCGTGCG_2
0.711021	cGPC	Young WT Ctr	GGGTGTCAGCAGCAGT_2
-0.073652	GPC	Young WT Ctr	CCGATCTTCAAACGTC_2
0.0329375	cGPC	Young WT Ctr	ATTCATCAGGTTTGAA_2
-0.111468	GPC	Young WT Ctr	AGACAAAGTGGACCAA_2
0.466769	cGPC	Young WT Ctr	TCATGAGTCATCCTAT_2
-0.0796746	GPC	Young WT Ctr	TGGGCGTAGGAGACCT_2
-0.000483075	GPC	Young WT Ctr	AAGAACATCATGCGGC_2
0.0327591	GPC	Young WT Ctr	GGGTTATAGGACGCTA_2
-0.0462785	GPC	Young WT Ctr	CCGATGGTCATACGAC_2
-0.0288645	GPC	Young WT Ctr	TTAGTCTCATGTGCCG_2
-0.101932	GPC	Young WT Ctr	GTGTGATCATCTGTTT_2
-0.0706383	GPC	Young WT Ctr	ATTCCATTCGAGTCTA_2
-0.0117821	GPC	Young WT Ctr	CCGCAAGAGGTTACAA_2
-0.0251317	GPC	Young WT Ctr	GCTACCTCAGGCATTT_2
-0.0622725	GPC	Young WT Ctr	GCATCTCCAGACAATA_2
0.032314	GPC	Young WT Ctr	TTTACGTAGCGTTCAT_2
-0.0369342	GPC	Young WT Ctr	CACGAATGTTCTTCAT_2
-0.0608145	GPC	Young WT Ctr	ATCCTATTCAGCTTCC_2
-0.0202078	GPC	Young WT Ctr	GTCACTCGTAAGTAGT_2
-0.0754425	GPC	Young WT Ctr	CTGCCATAGAGTCACG_2
-0.0587314	GPC	Young WT Ctr	CGAGTTAAGCGTCAAG_2
-0.0996021	GPC	Young WT Ctr	GGAATGGAGCGATCGA_2
-0.111952	GPC	Young WT Ctr	GACCCAGGTCCAAATC_2
0.675924	cGPC	Young WT Ctr	ACCCTCACATCGTGGC_2
0.0568702	GPC	Young WT Ctr	TATCCTATCTTCGCTG_2
-0.035315	GPC	Young WT Ctr	ATGAGGGTCTCCGAAA_2
0.0563489	GPC	Young WT Ctr	ATTCCTACATTGCCTC_2
-0.107665	GPC	Young WT Ctr	TGATCAGGTCACCGCA_2
-0.0337105	GPC	Young WT Ctr	TATCTGTAGCGTTACT_2
-0.0757345	GPC	Young WT Ctr	TGATCAGGTGCGTGCT_2
-0.0372096	GPC	Young WT Ctr	CTGCCTAAGCTAATCC_2
-0.0932524	GPC	Young WT Ctr	TATCTGTGTTCAATCG_2
-0.036188	GPC	Young WT Ctr	TATCTGTGTTCCGCTT_2
-0.0119073	GPC	Young WT Ctr	TACGCTCTCCTAAGTG_2
0.273523	cGPC	Young WT Ctr	GGTAACTCACCGTGAC_2
-0.0690787	GPC	Young WT Ctr	TTCAATCCATGCGTGC_2
-0.040701	GPC	Young WT Ctr	CACGTTCTCTAAGAAG_2
0.342597	cGPC	Young WT Ctr	TCATTCACACTATGTG_2
-0.0537524	GPC	Young WT Ctr	TTCAATCTCGGTTGTA_2
0.0887099	cGPC	Young WT Ctr	TTCAATCTCCAACTGA_2
-0.0293059	GPC	Young WT Ctr	AACCATGCACAGTACT_2
0.0545419	GPC	Young WT Ctr	GGTAATCAGACGAAGA_2
-0.0404488	GPC	Young WT Ctr	GAGTTTGAGTCAAGCG_2
-0.0118399	GPC	Young WT Ctr	CACTAAGGTGGGCTTC_2
0.417564	cGPC	Young WT Ctr	TTGAACGAGTATGATG_2
-0.0547513	GPC	Young WT Ctr	TCAGTCCGTCCTGTCT_2
0.389627	cGPC	Young WT Ctr	CGAATTGAGAATAACC_2
-0.0586378	GPC	Young WT Ctr	ATCAGGTAGACATCAA_2
-0.0851584	GPC	Young WT Ctr	TTCCTCTTCAGTGGGA_2
0.0504236	GPC	Young WT Ctr	CACTGAATCAGCTGTA_2
-0.0107549	GPC	Young WT Ctr	AAGCGAGCACGACAAG_2
-0.0298504	GPC	Young WT Ctr	GTCATTTAGTAACGTA_2
-0.0927792	GPC	Young WT Ctr	GATGGAGAGTCTGCGC_2
-0.0936567	GPC	Young WT Ctr	GGTAGAGGTCTTACTT_2
0.089294	cGPC	Young WT Ctr	TATTCCAGTTTGGAGG_2
-0.0377972	GPC	Young WT Ctr	TGGTTAGGTGCGTTTA_2
-0.0913154	GPC	Young WT Ctr	CGATGGCGTTGACGGA_2
-0.0441223	GPC	Young WT Ctr	GTCCACTTCAAACTGC_2
-0.101958	GPC	Young WT Ctr	CAACGATCACCCTGAG_2
-0.04651	GPC	Young WT Ctr	TGCGGCACAAAGTATG_2
-0.0342198	GPC	Young WT Ctr	TATTGCTCATGCAGGA_2
0.00207748	GPC	Young WT Ctr	ATCGTAGCACGTCGGT_2
0.214423	cGPC	Young WT Ctr	GGTCACGTCATCCTGC_2
-0.0488369	GPC	Young WT Ctr	CATTCCGCAATCTCGA_2
-0.0986935	GPC	Young WT Ctr	TGATTTCCATACCATG_2
-0.0901504	GPC	Young WT Ctr	ACTGTGAAGGAACGCT_2
-0.133627	GPC	Young WT Ctr	GGAGGTATCCGACATA_2
-0.123386	GPC	Young WT Ctr	TTGTGTTGTTACTCAG_2
-0.0459572	GPC	Young WT Ctr	GTTACGAGTTCGGTCG_2
-0.0554632	GPC	Young WT Ctr	GCCAGTGTCATTCACT_2
-0.0392612	GPC	Young WT Ctr	CATTCTAGTCGACTGC_2
-0.0751677	GPC	Young WT Ctr	GCCATGGGTACTGGGA_2
-0.058934	GPC	Young WT Ctr	CATTCTAGTTCAACGT_2
-0.0581137	GPC	Young WT Ctr	GACTCAAAGCAGTACG_2
0.692445	cGPC	Young WT Ctr	AACAAAGTCCTTCTTC_2
-0.0101275	GPC	Young WT Ctr	GCCATGGTCTCGCGTT_2
-0.031364	GPC	Young WT Ctr	CTATCCGGTTTGCCGG_2
0.17007	cGPC	Young WT Ctr	GTGGTTAGTGCGGTAA_2
1.62509	cGPC	Young WT Ctr	ATCGTGATCTAGCCTC_2
-0.0483154	GPC	Young WT Ctr	TACCCGTTCGCTTAAG_2
-0.0540782	GPC	Young WT Ctr	AGCGCTGCAAGTTTGC_2
-0.0422153	GPC	Young WT Ctr	CATTGCCAGCGAGTCA_2
-0.115528	GPC	Young WT Ctr	TTCATTGTCCCTCATG_2
-0.0971224	GPC	Young WT Ctr	GCAGGCTAGTTTAGGA_2
0.225826	cGPC	Young WT Ctr	GACAGCCTCGAACACT_2
0.483952	cGPC	Young WT Ctr	TGTAGACAGCCGTCGT_2
0.0266457	GPC	Young WT Ctr	GGTGATTCAGACGATG_2
-0.0142943	GPC	Young WT Ctr	GTTATGGAGGTCGTAG_2
-0.0544161	GPC	Young WT Ctr	GATCATGTCTTTCGAT_2
0.0129746	cGPC	Young WT Ctr	TCCATGCTCTAACGGT_2
-0.0753753	GPC	Young WT Ctr	AGCGTATTCACCACAA_2
-0.0404357	GPC	Young WT Ctr	TGTCAGACACAGTACT_2
0.829625	cGPC	Young WT Ctr	GCCCAGAGTTGCTGAT_2
-0.120323	GPC	Young WT Ctr	CCTACGTCAACTGATC_2
-0.0129367	GPC	Young WT Ctr	TACCGGGCATGGTGGA_2
-0.0452185	GPC	Young WT Ctr	GCTACAATCCGTACGG_2
-0.108349	GPC	Young WT Ctr	GTTATGGTCCCTCAAC_2
-0.048661	GPC	Young WT Ctr	CTCAAGAGTGTTACAC_2
-0.0167567	GPC	Young WT Ctr	CAAAGAAGTCATCTAG_2
0.0283176	GPC	Young WT Ctr	GATCCCTTCCCAGGCA_2
-0.0825462	GPC	Young WT Ctr	GTTCATTCAGCAAGAC_2
-0.0699583	GPC	Young WT Ctr	CGGAACCAGGTTCACT_2
-0.083746	GPC	Young WT Ctr	CAATGACAGCTCCATA_2
-0.0767762	GPC	Young WT Ctr	CCTTGTGTCTCGCAGG_2
0.0989884	cGPC	Young WT Ctr	GATGACTCACTGTTCC_2
0.000710581	cGPC	Young WT Ctr	TTGGATGTCTCTGCTG_2
-0.0442287	GPC	Young WT Ctr	CAACAGTAGCCTTGAT_2
0.634307	cGPC	Young WT Ctr	CAACAGTAGTCTTCGA_2
0.02136	GPC	Young WT Ctr	TGCATGAGTACCGTGC_2
0.0252247	GPC	Young WT Ctr	TCCGAAACAAGCGATG_2
-0.0329932	GPC	Young WT Ctr	TGCATGATCGTGGACC_2
-0.0464354	GPC	Young WT Ctr	GATGAGGGTCTGCCTT_2
-0.00291562	GPC	Young WT Ctr	AGTTCCCTCGTTAGAC_2
-0.0134605	GPC	Young WT Ctr	TGTCCTGGTCACCGCA_2
0.00556127	GPC	Young WT Ctr	TGCCGAGCAATCTCGA_2
-0.0786305	GPC	Young WT Ctr	GTGTTCCAGAAGGTAG_2
-0.123955	GPC	Young WT Ctr	GATGATCAGCGGCTCT_2
-0.0227062	GPC	Young WT Ctr	GCTGCAGAGGATTACA_2
-0.0461567	GPC	Young WT Ctr	CCTCAGTTCGTAACTG_2
-0.018507	GPC	Young WT Ctr	CTTTCAAAGGGCGAGA_2
-0.115365	GPC	Young WT Ctr	AACCATGTCCCGTTGT_2
-0.0562062	GPC	Young WT Ctr	GTCATGATCAAACTGC_2
-0.0569437	GPC	Young WT Ctr	TTTATGCGTGTCATCA_2
-0.0660529	GPC	Young WT Ctr	GTCTGTCTCCAACCGG_2
-0.102874	GPC	Young WT Ctr	TTCCTCTGTTAGGGTG_2
-0.022184	GPC	Young WT Ctr	CTTACCGCACATGAAA_2
-0.131824	GPC	Young WT Ctr	AGAAATGGTCTTGTCC_2
0.00180883	GPC	Young WT Ctr	CAACCTCCATCCGTGG_2
-0.0222178	GPC	Young WT Ctr	ACCTACCTCATCCCGT_2
-0.0246816	GPC	Young WT Ctr	CAACCTCGTGTCCGGT_2
0.00376395	GPC	Young WT Ctr	GGGACAAAGATAGCTA_2
-0.100244	GPC	Young WT Ctr	AAAGTGAAGAAGAGCA_2
0.873101	cGPC	Young WT Ctr	TGTGCGGGTAAGTAGT_2
0.626613	cGPC	Young WT Ctr	GTAACACTCTTACCAT_2
-0.0927476	GPC	Young WT Ctr	AACCTTTAGGAGCTGT_2
-0.0364671	GPC	Young WT Ctr	ACGTAGTTCCTACGGG_2
-0.068988	GPC	Young WT Ctr	TCCTCCCGTATACAGA_2
-0.0311439	GPC	Young WT Ctr	TTCGATTAGCGTACAG_2
0.254107	cGPC	Young WT Ctr	GTGAGCCAGAAGATCT_2
0.194365	cGPC	Young WT Ctr	TTTCAGTGTGCCTGCA_2
-0.0199223	GPC	Young WT Ctr	TGCGGCAGTGCCGTAC_2
-0.0947663	GPC	Young WT Ctr	CGGGACTGTGCTATTG_2
-0.00955194	GPC	Young WT Ctr	GTTGCTCGTTTCGCTC_2
0.193198	cGPC	Young WT Ctr	CTCCACAGTATGTCAC_2
0.0437772	GPC	Young WT Ctr	GGGACCTTCACAAGGG_2
0.0191809	GPC	Young WT Ctr	AACAAAGAGTCACTCA_2
0.00779715	GPC	Young WT Ctr	GTAAGTCGTCCGAAAG_2
0.638231	cGPC	Young WT Ctr	CGGGCATGTGGCAGAT_2
-0.00962951	GPC	Young WT Ctr	TGTGTGATCCCGAGTG_2
-0.00621569	GPC	Young WT Ctr	CGGGTCAAGACATAAC_2
-0.0981985	GPC	Young WT Ctr	CCTCTAGGTCGATTAC_2
-0.014476	GPC	Young WT Ctr	GATTCGATCTTACCGC_2
0.0282908	GPC	Young WT Ctr	GTATTTCGTCAGACTT_2
0.00191538	GPC	Young WT Ctr	GTGAGGACAACGACTT_2
-0.0832639	GPC	Young WT Ctr	CCACCATAGTTGGGAC_2
-0.0343757	GPC	Young WT Ctr	AGGATCTAGGTCCGAA_2
-0.0745386	GPC	Young WT Ctr	ACTTAGGTCGAGTACT_2
-0.0764205	GPC	Young WT Ctr	GATTGGTCAACGTAAA_2
-0.0911428	GPC	Young WT Ctr	GCGTTTCAGGCGTTGA_2
1.06428	cGPC	Young WT Ctr	AGAAGTAGTGGTCTCG_2
-0.0643818	GPC	Young WT Ctr	GCGTTTCCAAGCAATA_2
-0.00594305	GPC	Young WT Ctr	TCTTGCGCATGACAGG_2
0.0598811	GPC	Young WT Ctr	TGTACAGCAGCAGTGA_2
-0.088475	GPC	Young WT Ctr	CCACGAGCAACGGCTC_2
0.458237	cGPC	Young WT Ctr	CCACGAGAGTGGCCTC_2
-0.0317221	GPC	Young WT Ctr	CTTCGGTGTGGTGATG_2
-0.0796215	GPC	Young WT Ctr	ACGATGTTCGCGGTAC_2
-0.0265909	GPC	Young WT Ctr	GGGAGTAGTACGGTTT_2
1.26056	cGPC	Young WT Ctr	TAGACCAAGTAAACAC_2
-0.0337898	GPC	Young WT Ctr	GCTACAAGTGCCAAGA_2
0.00298117	cGPC	Young WT Ctr	AACACACCATCGTGGC_2
-0.0618049	GPC	Young WT Ctr	TTCTAGTAGAAGTCAT_2
-0.0703097	GPC	Young WT Ctr	ACTATCTGTGCGACAA_2
-0.12564	GPC	Young WT Ctr	GCTACCTAGCAAGCCA_2
-0.0829459	GPC	Young WT Ctr	TTCTAGTCATCCGATA_2
-0.0998955	GPC	Young WT Ctr	ATGGGTTCATCTTCGC_2
-0.0493826	GPC	Young WT Ctr	GCCCGAAAGGGACACT_2
-0.0587229	GPC	Young WT Ctr	AGTACTGAGTTGGCTT_2
-0.0582294	cGPC	Young WT Ctr	GTGCGTGCACTTCAAG_2
-0.0824017	GPC	Young WT Ctr	TGCTTGCCAAAGGAGA_2
0.0223636	cGPC	Young WT Ctr	GCTCAAAAGGTAATCA_2
-0.0815056	GPC	Young WT Ctr	TAGATCGAGTCATCGT_2
-0.0323462	GPC	Young WT Ctr	TTATTGCGTGGCGCTT_2
-0.0658115	GPC	Young WT Ctr	TAGATCGCAGGCCCTA_2
-0.0699635	GPC	Young WT Ctr	GGCTTGGCAACTTCTT_2
0.0888974	GPC	Young WT Ctr	ACGGTCGAGTCGTCTA_2
-0.120156	GPC	Young WT Ctr	TCAGGGCTCTTCGGTC_2
-0.0634789	GPC	Young WT Ctr	TGAATGCAGTGGATAT_2
-0.00956172	cGPC	Young WT Ctr	GAGAGGTCATGACTGT_2
-0.00127783	GPC	Young WT Ctr	GTGCTGGCAGGAAGTC_2
0.571528	cGPC	Young WT Ctr	GCATTAGAGCCATCCG_2
-0.086682	GPC	Young WT Ctr	GAGAGGTTCTCTCTAA_2
0.0157664	GPC	Young WT Ctr	TTAATCCGTCTTAGTG_2
-0.0171474	GPC	Young WT Ctr	CATCAAGAGTAGATCA_2
-0.107505	GPC	Young WT Ctr	AATCACGCAAGCTGTT_2
-0.0866914	cGPC	Young WT Ctr	ATCACTTGTTCTTCAT_2
-0.0253347	GPC	Young WT Ctr	TCAGTCCCAACTCCAA_2
0.0309542	GPC	Young WT Ctr	ACAAGCTCATGGGAAC_2
-0.0178546	GPC	Young WT Ctr	GGTAATCAGTCTAGAA_2
0.0367146	GPC	Young WT Ctr	AGTCAACAGAGCTGAC_2
0.808478	cGPC	Young WT Ctr	TCATTGTTCCTGGTCT_2
-0.129149	GPC	Young WT Ctr	CTTTCAAGTTGACTGT_2
-0.022303	GPC	Young WT Ctr	GCACGTGGTGGTCCGT_2
0.691446	cGPC	Young WT Ctr	TTACCATCAAGTATAG_2
0.00651674	GPC	Young WT Ctr	CTTTCGGAGATCGCCC_2
-0.0638452	GPC	Young WT Ctr	CTGCGAGTCGTCAGAT_2
-0.10362	GPC	Young WT Ctr	CACAACATCCGATGCG_2
-0.0166771	cGPC	Young WT Ctr	TCGCACTTCTGCATGA_2
-0.0724518	GPC	Young WT Ctr	TCAGTGATCGACATAC_2
-0.0677801	GPC	Young WT Ctr	CGTGCTTGTATCAAGA_2
-0.0162482	GPC	Young WT Ctr	GAGCTGCTCTCCGCAT_2
-0.0807772	GPC	Young WT Ctr	AACCTTTAGGCCTGCT_2
-0.0265485	cGPC	Young WT Ctr	TGACGCGCATGGGCAA_2
-0.017677	GPC	Young WT Ctr	GTCCACTGTATCCCTC_2
-0.0880075	GPC	Young WT Ctr	ACACGCGGTGGAATGC_2
0.0252951	GPC	Young WT Ctr	TGATTTCCAGACCAGA_2
-0.0560759	GPC	Young WT Ctr	AGGTCATCACCGAATT_2
-0.0527057	GPC	Young WT Ctr	GAAACCTTCGAATCCA_2
-0.0969345	GPC	Young WT Ctr	CACAGGCCATGTGGCC_2
-0.0129042	GPC	Young WT Ctr	TTGATGGGTTCTTCAT_2
-0.0455023	GPC	Young WT Ctr	TAAGCCAGTGTTAACC_2
0.1579	cGPC	Young WT Ctr	AGGTCTAGTAGGTAGC_2
-0.00315251	GPC	Young WT Ctr	TCATCATGTGATGAAT_2
-0.0777433	GPC	Young WT Ctr	TCATCATGTTGATGTC_2
-0.0214135	GPC	Young WT Ctr	GGGTCTGCAGGGACTA_2
1.18462	cGPC	Young WT Ctr	GCGTGCAGTAAGCGGT_2
-0.00910699	GPC	Young WT Ctr	GGGTCTGGTAACATGA_2
-0.0124472	GPC	Young WT Ctr	TACTTACAGTCACAGG_2
0.0538924	GPC	Young WT Ctr	TGGGAAGTCTCCAATT_2
-0.0620918	GPC	Young WT Ctr	TTCGGTCCATACCACA_2
-0.125801	GPC	Young WT Ctr	ACAGAAACAGTTCACA_2
0.0204952	cGPC	Young WT Ctr	GGGTGAAGTAGGACCA_2
-0.0936664	GPC	Young WT Ctr	GCTTTCGCAGTTTCAG_2
-0.10699	GPC	Young WT Ctr	TCATGAGCAAGTGGTG_2
0.00606389	GPC	Young WT Ctr	TGGGAGAGTGTGTACT_2
1.50087	cGPC	Young WT Ctr	CTGTACCGTGAGATTA_2
-0.0674558	GPC	Young WT Ctr	TCATGAGGTGTGTTTG_2
-0.0131205	GPC	Young WT Ctr	ACAGCCGCATACAGCT_2
-0.0886561	GPC	Young WT Ctr	GGAACCCGTCTCTCAC_2
-0.0152743	GPC	Young WT Ctr	GGGAGTACAGTGCGCT_2
-0.11237	GPC	Young WT Ctr	TTGTTTGTCGGTGCAC_2
-0.0937028	GPC	Young WT Ctr	AATTCCTTCGCAATTG_2
-0.0778258	GPC	Young WT Ctr	GTGTGATCATAGACTC_2
-0.121128	GPC	Young WT Ctr	GAAGAATAGTCTGGAG_2
-0.127021	GPC	Young WT Ctr	AGCGTCGCATCACAGT_2
0.0125616	cGPC	Young WT Ctr	TAATCTCGTGCCCACA_2
-0.0126252	GPC	Young WT Ctr	TGTCCACAGGGTACAC_2
-0.058856	GPC	Young WT Ctr	GTGTGATTCGTTGTTT_2
0.273666	cGPC	Young WT Ctr	CTACAGAAGTAAACAC_2
-0.00114672	GPC	Young WT Ctr	GGAATCTTCCATGAGT_2
-0.0297774	GPC	Young WT Ctr	GCATCTCTCATTGAGC_2
0.307372	cGPC	Young WT Ctr	GAAGCCCGTGGTCTCG_2
0.0128847	cGPC	Young WT Ctr	CCATCACAGGGAGTGG_2
0.208059	cGPC	Young WT Ctr	GTGCGTGCATCGAGCC_2
-0.101273	GPC	Young WT Ctr	TCAATCTTCACGATCA_2
0.0434828	cGPC	Young WT Ctr	AGCCACGGTGCACAAG_2
1.14574	cGPC	Young WT Ctr	CACGTGGTCAATCTCT_2
-0.00387898	GPC	Young WT Ctr	AGTAGCTAGCCGTAAG_2
-0.136372	GPC	Young WT Ctr	GCATGATGTGTCTTGA_2
-0.00585425	GPC	Young WT Ctr	GAAGGACAGGACTATA_2
-0.0862616	GPC	Young WT Ctr	TGCATGATCCTCTAGC_2
-0.0694146	GPC	Young WT Ctr	TCACAAGAGTTACGTC_2
-0.09537	GPC	Young WT Ctr	GTGTTAGCATGACGTT_2
-0.0305265	GPC	Young WT Ctr	TGGTACACATTGTACG_2
-0.0487892	GPC	Young WT Ctr	TGATCTTGTCTAGGCC_2
-0.0415066	GPC	Young WT Ctr	CCGGTAGGTCCGTACG_2
-0.0550373	GPC	Young WT Ctr	TACAACGGTGGTACAG_2
-0.036031	GPC	Young WT Ctr	TCGTAGACACTAGAGG_2
-0.0737804	GPC	Young WT Ctr	GTGTTCCAGTATAACG_2
-0.0958129	GPC	Young WT Ctr	TACGGGCTCCATTTCA_2
0.00952516	GPC	Young WT Ctr	AACCATGGTGGCGCTT_2
0.562491	cGPC	Young WT Ctr	TCTGCCACAATTGCTG_2
1.68155	cGPC	Young WT Ctr	GACCTTCCAATAGGGC_2
-0.00277617	GPC	Young WT Ctr	GACCTTCCAAACCATC_2
-0.0902941	GPC	Young WT Ctr	ACATGCATCTAGATCG_2
-0.0747067	GPC	Young WT Ctr	AGTCAACTCCGATTAG_2
-0.0207363	GPC	Young WT Ctr	CTACTATCAAGCACAG_2
0.698512	cGPC	Young WT Ctr	GTGGAAGGTCGGCTAC_2
-0.0354701	GPC	Young WT Ctr	TATTCCAGTGGCTCTG_2
0.608331	cGPC	Young WT Ctr	AAGCGAGTCCCGTGTT_2
1.28462	cGPC	Young WT Ctr	CTACTATTCTACGGTA_2
-0.131984	GPC	Young WT Ctr	GGTAGAGTCGTGCAGC_2
-0.0813746	GPC	Young WT Ctr	GAATAGAGTCAACCAT_2
0.0120689	GPC	Young WT Ctr	TCGCTCAAGGTTCACT_2
0.296797	cGPC	Young WT Ctr	ACCAAACGTGGTCTGC_2
-0.0452203	GPC	Young WT Ctr	TCCACGTCACATGACT_2
-0.061997	GPC	Young WT Ctr	TTGTGGATCACTTCTA_2
0.0672256	GPC	Young WT Ctr	TCCACGTGTCTTGCTC_2
-0.0971029	GPC	Young WT Ctr	TACCCACCAAGACCTT_2
-0.0551468	GPC	Young WT Ctr	TCTAACTCATAGAGGC_2
0.821288	cGPC	Young WT Ctr	TGATTTCGTACCGGCT_2
-0.0347831	GPC	Young WT Ctr	GATCACAGTGTCCACG_2
0.0504853	cGPC	Young WT Ctr	TGTGTGAGTCAAATCC_2
-0.0694973	GPC	Young WT Ctr	ACCACAAAGCGACAGT_2
-0.114965	GPC	Young WT Ctr	GGGTCTGCAGTAGTGG_2
-0.0759606	GPC	Young WT Ctr	AACAAAGCATGACGTT_2
0.0057126	GPC	Young WT Ctr	ATAGACCCACGGTAGA_2
-0.0579252	GPC	Young WT Ctr	CAGATACGTTGGGAAC_2
-0.084034	GPC	Young WT Ctr	CATTGAGGTAAGATCA_2
0.464794	cGPC	Young WT Ctr	CAGATCAGTCTCAGAT_2
-0.133964	GPC	Young WT Ctr	GTCGCGAGTATTTCCT_2
-0.0538047	GPC	Young WT Ctr	TGTACAGAGCTAAACA_2
0.00470669	GPC	Young WT Ctr	TGGGAGAGTATGTCTG_2
-0.0651493	GPC	Young WT Ctr	CAGATCAGTTGCACGC_2
-0.0269812	GPC	Young WT Ctr	TTCCAATCAGCATCTA_2
-0.0976583	GPC	Young WT Ctr	TCCATGCTCACTCACC_2
-0.0900534	GPC	Young WT Ctr	TACCGAATCCGTATGA_2
0.496968	cGPC	Young WT Ctr	GTTATGGCAAGTTCGT_2
-0.0180921	GPC	Young WT Ctr	CCTGTTGAGGGTCTTT_2
-0.119254	GPC	Young WT Ctr	CTAACCCGTTGACTAC_2
-0.0603243	GPC	Young WT Ctr	GCCCAGAGTTCATCTT_2
0.00924896	GPC	Young WT Ctr	TAGACCAGTAATCAAG_2
-0.043726	GPC	Young WT Ctr	TAGACCAGTAGAGTTA_2
-0.0946298	GPC	Young WT Ctr	GGCAGTCTCTAACGCA_2
0.0217971	GPC	Young WT Ctr	AGCGTCGAGGTAGATT_2
-0.0913045	GPC	Young WT Ctr	CCTACGTTCTCGCCTA_2
-0.0778821	GPC	Young WT Ctr	CGCCATTTCTTCCTAA_2
-0.0453137	GPC	Young WT Ctr	TTCCACGGTGGGTATG_2
-0.0429022	GPC	Young WT Ctr	GGCGTCATCACTCTTA_2
-0.076694	GPC	Young WT Ctr	TGTCAGAGTTGCGGCT_2
-0.0105335	GPC	Young WT Ctr	ATACCGAAGGCTTCCG_2
-0.0765546	GPC	Young WT Ctr	CGCCATTTCTCATGGA_2
-0.0655808	GPC	Young WT Ctr	CGGAACCCATGCGTGC_2
0.00958807	cGPC	Young WT Ctr	TTCTCTCGTACAGAAT_2
-0.0377478	GPC	Young WT Ctr	ACAAAGACAGATACTC_2
-0.0994189	GPC	Young WT Ctr	TCACATTAGACTTAAG_2
-0.041395	GPC	Young WT Ctr	CCTCAACTCGACGCTG_2
-0.0808491	GPC	Young WT Ctr	CGTAGTATCCTGTAGA_2
-0.113579	GPC	Young WT Ctr	TGTTTGTAGCTGACCC_2
-0.0544277	GPC	Young WT Ctr	TGCATGACATTGGGAG_2
0.0110234	GPC	Young WT Ctr	TCCGAAACACAACCGC_2
-0.0541685	GPC	Young WT Ctr	ACAACCATCTGAATGC_2
-0.0930096	GPC	Young WT Ctr	GATGAGGCACTTCAAG_2
-0.0973019	GPC	Young WT Ctr	CTCAGAATCGGTCATA_2
0.273258	GPC	Young WT Ctr	TCCGATCCAACTTGGT_2
-0.0787446	GPC	Young WT Ctr	TGCCGAGCAAATTAGG_2
-0.096032	GPC	Young WT Ctr	GTAGCTAGTGGTCTGC_2
-0.0119872	GPC	Young WT Ctr	GGGCTACGTTTGATCG_2
-0.121295	GPC	Young WT Ctr	CCCGGAACAAATTGGA_2
0.296361	cGPC	Young WT Ctr	TACACCCCACGAGGAT_2
-0.111372	GPC	Young WT Ctr	AGAGAATGTCCACAGC_2
-0.0222799	GPC	Young WT Ctr	TCGCACTCAGGCACTC_2
-0.0764882	GPC	Young WT Ctr	CTTTCGGCATTCCTCG_2
0.134303	cGPC	Young WT Ctr	GGGAAGTCAGACCTAT_2
-0.0524395	GPC	Young WT Ctr	GTGAGGAGTCCGGACT_2
-0.00658535	GPC	Young WT Ctr	CAGGTATAGTCAGCCC_2
-0.0527314	GPC	Young WT Ctr	AGGACGAGTATTTCCT_2
-0.00860928	GPC	Young WT Ctr	TCTGTCGAGTTAGTAG_2
-0.0661663	GPC	Young WT Ctr	TACGTCCCACAGCTGC_2
-0.0342649	GPC	Young WT Ctr	CATCCCATCATCGGGC_2
-0.0956641	GPC	Young WT Ctr	TATTCCAGTGCAATAA_2
-0.0484679	GPC	Young WT Ctr	ATCATTCTCAAACGAA_2
-0.108095	GPC	Young WT Ctr	TACATTCCATTCCTCG_2
-0.0780217	GPC	Young WT Ctr	CTGAATGCAACCGTGC_2
-0.0273548	GPC	Young WT Ctr	CGGGACTCATGGAAGC_2
-0.0157775	GPC	Young WT Ctr	CTCCAACAGAGTCACG_2
0.131406	cGPC	Young WT Ctr	CCACACTCACAATGCT_2
-0.0312297	GPC	Young WT Ctr	GGGACCTGTAATCAGA_2
0.720966	cGPC	Young WT Ctr	CATTCCGTCCTTCTAA_2
-0.0505958	GPC	Young WT Ctr	CTCCACAAGTTTCTTC_2
-0.0918331	GPC	Young WT Ctr	GACTATGGTAGTTAGA_2
-0.0571864	GPC	Young WT Ctr	TTACTGTAGCTGCCAC_2
-0.076003	GPC	Young WT Ctr	GACTATGGTGGCAACA_2
-0.043355	cGPC	Young WT Ctr	TTCGCTGAGACTGGGT_2
0.63475	cGPC	Young WT Ctr	GTCATGACAAATTGCC_2
-0.0407101	GPC	Young WT Ctr	TCGCTTGGTACATACC_2
-0.0335528	GPC	Young WT Ctr	TGTTACTCATAACGGG_2
0.136306	cGPC	Young WT Ctr	ATGGAGGTCATCAGTG_2
0.982468	cGPC	Young WT Ctr	GGCAGTCAGGGTACAC_2
-0.0260229	GPC	Young WT Ctr	CACCAAATCAGCACCG_2
-0.0819051	GPC	Young WT Ctr	GCTTTCGTCTGCGAGC_2
-0.109399	GPC	Young WT Ctr	GGGTGTCCACTCCGAG_2
0.689969	cGPC	Young WT Ctr	GATTTCTCAGACTCTA_2
0.384029	cGPC	Young WT Ctr	CGCCAGACATCGGAGA_2
-0.0745418	GPC	Young WT Ctr	CTGTAGACACTTCATT_2
-0.0346443	GPC	Young WT Ctr	GTACAGTAGACTTGTC_2
0.161039	cGPC	Young WT Ctr	TTTCGATGTATGTGTC_2
0.0304985	GPC	Young WT Ctr	TATCAGGCAGCCTACG_2
-0.075551	GPC	Young WT Ctr	CGAGTGCAGTCAGGGT_2
-0.0173173	GPC	Young WT Ctr	CCACTTGCACATACTG_2
-0.0234313	GPC	Young WT Ctr	GTGCACGTCCTGGCTT_2
-0.120924	GPC	Young WT Ctr	GCAACATAGATAACGT_2
-0.0746825	GPC	Young WT Ctr	AAGAACATCTCCTGCA_2
-0.0701588	GPC	Young WT Ctr	TCACACCGTCCGGACT_2
1.09353	cGPC	Young WT Ctr	TTGATGGTCCAGTACA_2
0.0781365	GPC	Young WT Ctr	TGGTAGTGTGGTTCTA_2
0.00846016	GPC	Young WT Ctr	AGCCAATTCGGCTTGG_2
0.169561	cGPC	Young WT Ctr	GAGTGAGGTGCCCACA_2
-0.010102	GPC	Young WT Ctr	GAGACTTCATCATTGG_2
0.464636	cGPC	Young WT Ctr	ATGCATGTCGCCGTGA_2
-0.0753204	GPC	Young WT Ctr	GTCTTTAAGTCGGCAA_2
-0.00707663	GPC	Young WT Ctr	GTCTAGAGTCACTGAT_2
0.0514265	GPC	Young WT Ctr	GTGCTGGAGTGAGTGC_2
-0.114143	GPC	Young WT Ctr	AGACCCGCAAGCGAAC_2
-0.0469323	GPC	Young WT Ctr	AACAGGGTCTCGTTTA_2
0.0706543	cGPC	Young WT Ctr	GTGCTGGCACCCTGAG_2
-0.049641	GPC	Young WT Ctr	ACTCCCAAGTACCCTA_2
-0.0641629	GPC	Young WT Ctr	CGTCCATAGATGAAGG_2
0.0195284	GPC	Young WT Ctr	GCTGAATTCCCGAGTG_2
0.00377658	GPC	Young WT Ctr	GGTAACTTCGACTCCT_2
-0.0165689	GPC	Young WT Ctr	TTACAGGAGCCTGTCG_2
0.0422543	GPC	Young WT Ctr	TGATGCACATTGACCA_2
-0.0895909	GPC	Young WT Ctr	CAACCAAGTAGGGAGG_2
-0.053696	cGPC	Young WT Ctr	TTAATCCTCTCCGATC_2
0.0760208	GPC	Young WT Ctr	GAGGCCTTCGCCAGAC_2
-0.0322369	GPC	Young WT Ctr	CTGTATTCATTGAAGA_2
0.7428	cGPC	Young WT Ctr	AATGCCACATGAGAAT_2
-0.00306457	GPC	Young WT Ctr	CTGCTCAAGACTGGGT_2
-0.0903202	GPC	Young WT Ctr	ATTCAGGAGAGTAACT_2
-0.0942906	GPC	Young WT Ctr	CCCTAACAGTGAATAC_2
-0.110124	GPC	Young WT Ctr	ACACCAAGTGCGAGTA_2
0.0645083	GPC	Young WT Ctr	AGGTAGGAGGGCTAAC_2
-0.134739	GPC	Young WT Ctr	TTCACGCCAGTCGGTC_2
-0.101095	GPC	Young WT Ctr	TACAGGTGTTTCACTT_2
-0.0109761	cGPC	Young WT Ctr	AACCTTTCAGTCGCTG_2
-0.0661427	GPC	Young WT Ctr	AGTCATGAGATCCCGC_2
-0.0690829	GPC	Young WT Ctr	TTACGCCGTAGCGTTT_2
-0.117808	GPC	Young WT Ctr	TACATTCGTCCATCTC_2
-0.0269366	GPC	Young WT Ctr	TTGAGTGCATTCCTAT_2
-0.0660571	GPC	Young WT Ctr	AGTCATGTCAAGTCGT_2
0.0149852	GPC	Young WT Ctr	GGGTCACCAGCTTCGG_2
0.264176	cGPC	Young WT Ctr	TGGAGGAAGACGACGT_2
0.186433	cGPC	Young WT Ctr	CCTTCAGAGAAGGATG_2
-0.120165	GPC	Young WT Ctr	GTTGCTCTCTTCACGC_2
-0.042942	GPC	Young WT Ctr	CTCATCGAGGACAACC_2
-0.0799892	GPC	Young WT Ctr	GGTTGTAGTGAGACCA_2
0.392185	cGPC	Young WT Ctr	CGGGTCACAGTTTGGT_2
1.29147	cGPC	Young WT Ctr	ATCGTGAGTGAGTGAC_2
0.00235564	cGPC	Young WT Ctr	CTTTCAATCTAGGCAT_2
-0.00466179	GPC	Young WT Ctr	ACGTACAAGGTTAAAC_2
0.254629	cGPC	Young WT Ctr	GCTTTCGCAGGACAGT_2
0.00958797	GPC	Young WT Ctr	GGTGAAGGTGCTATTG_2
-0.0228928	GPC	Young WT Ctr	TTGTTTGAGCCATTCA_2
-0.0323826	GPC	Young WT Ctr	GCCATTCTCTGCATAG_2
-0.0592788	GPC	Young WT Ctr	CATCGTCCAATCTGCA_2
-0.0533713	GPC	Young WT Ctr	TTAGGGTCAGAGATGC_2
-0.114146	GPC	Young WT Ctr	TTAGGGTCATCTCATT_2
-0.0412665	GPC	Young WT Ctr	ACTTCCGAGACCACGA_2
-0.00684294	GPC	Young WT Ctr	CAAGCTATCAGAGTTC_2
-0.098358	GPC	Young WT Ctr	TCTATACGTACGCTAT_2
0.0177205	cGPC	Young WT Ctr	CTGTAGAGTAGCGCTC_2
-0.0381377	GPC	Young WT Ctr	AGGAAATAGGTCGCCT_2
-0.0211602	GPC	Young WT Ctr	TCACTCGTCACAGTGT_2
-0.128625	GPC	Young WT Ctr	ACTATCTTCCCTTTGG_2
-0.0111343	GPC	Young WT Ctr	TCGGGCAAGGACAAGA_2
-0.0736043	GPC	Young WT Ctr	TTTACCACAGTTGTCA_2
0.0932625	cGPC	Young WT Ctr	TGGTAGTCAATTGAAG_2
-0.0996392	GPC	Young WT Ctr	ACTTCCGGTTAAGAAC_2
-0.0750873	GPC	Young WT Ctr	GGCTTGGCACTTGTCC_2
-0.0737604	GPC	Young WT Ctr	TATGTTCCAACCACGC_2
-0.0334569	GPC	Young WT Ctr	GCACGTGCAGCTCTGG_2
-0.0400855	GPC	Young WT Ctr	TAACGACTCAGCCCAG_2
0.311974	cGPC	Young WT Ctr	CTTCTCTTCTTACGTT_2
0.480613	cGPC	Young WT Ctr	GTCGAATGTTAGCTAC_2
-0.0672547	GPC	Young WT Ctr	CTCTCGAGTCAAACGG_2
0.0343578	GPC	Young WT Ctr	GACCCAGGTCGTCGGT_2
-0.000785234	GPC	Young WT Ctr	CTACCCACATTAGGCT_2
-0.0715924	GPC	Young WT Ctr	ATCGCCTAGATGACAT_2
0.0888383	cGPC	Young WT Ctr	TCACAAGAGTATGTAG_2
0.210904	cGPC	Young WT Ctr	CAGCGTGAGGCGCTCT_2
-0.0036779	GPC	Young WT Ctr	CGGAATTGTCCGTACG_2
0.0198107	GPC	Young WT Ctr	GGTCTGGAGCACACAG_2
-0.0205788	GPC	Young WT Ctr	GTCTCACTCGATACAC_2
-0.044439	GPC	Young WT Ctr	CTGTGGGGTCTGTGGC_2
-0.0974197	GPC	Young WT Ctr	GCTACAAGTGTTCGTA_2
0.170753	cGPC	Young WT Ctr	ATTGGGTAGTTGTCGT_2
-0.0779423	GPC	Young WT Ctr	ATTCTTGAGGAACGTC_2
-0.0851268	GPC	Young WT Ctr	ATTCGTTTCTGAATGC_2
-0.111837	GPC	Young WT Ctr	TGATTCTTCATCACCC_2
-0.0576884	GPC	Young WT Ctr	TATACCTAGAGGATCC_2
0.00803168	GPC	Young WT Ctr	TCGTCCATCCAAGCCG_2
-0.0490308	GPC	Young WT Ctr	AGCGCTGCAAGTGACG_2
0.00723225	GPC	Young WT Ctr	ATAGAGATCTTCGACC_2
0.0169739	GPC	Young WT Ctr	TGATTCTGTCCATCTC_2
-0.0694098	GPC	Young WT Ctr	CACTGGGAGTAACCGG_2
-0.00923424	GPC	Young WT Ctr	ACACGCGAGTAGTCTC_2
-0.0318372	GPC	Young WT Ctr	CGTGTCTCAAGCCTGC_2
0.0371444	GPC	Young WT Ctr	CTATAGGCACCTCTAC_2
-0.0656887	GPC	Young WT Ctr	TTCTAACCAGCTGAAG_2
-0.0603488	GPC	Young WT Ctr	AAGTACCCACGCAAAG_2
-0.073885	GPC	Young WT Ctr	TATTGCTTCTGGCCTT_2
-0.020215	GPC	Young WT Ctr	GTTGCTCTCGTTGTTT_2
-0.0585712	GPC	Young WT Ctr	GTGTGATCACCCTAGG_2
-0.158267	GPC	Young WT Ctr	AATTTCCAGTGCCTCG_2
0.0196692	GPC	Young WT Ctr	GGGTCTGGTCTAATCG_2
0.836414	cGPC	Young WT Ctr	GAGTCTAAGCATCGAG_2
0.136867	cGPC	Young WT Ctr	CCAATGATCTCTGCTG_2
0.031296	GPC	Young WT Ctr	TAGGGTTGTACAATAG_2
-0.0787892	GPC	Young WT Ctr	CCGAACGAGCCTGTCG_2
-0.00316031	GPC	Young WT Ctr	ACAGAAACACTTGAGT_2
-0.00858776	cGPC	Young WT Ctr	TGCAGGCGTCGCATTA_2
-0.045387	GPC	Young WT Ctr	ACGTACACACGACCTG_2
-0.0139625	GPC	Young WT Ctr	AGACCATTCCTATTTG_2
-0.0994155	GPC	Young WT Ctr	TTGTTGTTCGCGGACT_2
0.0147181	GPC	Young WT Ctr	AAACCCACAGCTGAAG_2
0.0849943	GPC	Young WT Ctr	AGTGCCGGTAGATGTA_2
0.594863	cGPC	Young WT Ctr	GTAGCTATCAGGCGAA_2
-0.0727198	GPC	Young WT Ctr	CATCCGTCAATTAGGA_2
0.0248939	cGPC	Young WT Ctr	GTTCCGTTCACTGGTA_2
-0.0403942	GPC	Young WT Ctr	TAAGCACCATTCGGGC_2
-0.0215261	GPC	Young WT Ctr	CGTAGTACAGCATGCC_2
-0.00601078	GPC	Young WT Ctr	TTGCCTGTCTATGCCC_2
-0.0835936	GPC	Young WT Ctr	CTTGATTTCATCGCTC_2
-0.0550868	GPC	Young WT Ctr	ATTACTCCAATCGCCG_2
-0.0182081	cGPC	Young WT Ctr	ACACAGTTCATTATCC_2
-0.0127213	GPC	Young WT Ctr	CTGAATGAGTATCCTG_2
0.0106438	GPC	Young WT Ctr	GGGTATTGTATGGAAT_2
-0.0575952	GPC	Young WT Ctr	TGCCGAGTCGGCTTCT_2
-0.0286398	GPC	Young WT Ctr	AATGCCAGTTAGTCGT_2
-0.0264329	GPC	Young WT Ctr	CACTGAACAGTTTCGA_2
0.0172873	cGPC	Young WT Ctr	ATTCTACCATGGGTTT_2
-0.0846848	GPC	Young WT Ctr	TTGACCCAGCTACGTT_2
-0.165427	GPC	Young WT Ctr	CTTCTAAGTTTAGAGA_2
-0.0728424	GPC	Young WT Ctr	TGTAGACCAACGATCT_2
0.441422	cGPC	Young WT Ctr	CATAGACGTTGCTGAT_2
-0.053238	GPC	Young WT Ctr	TTTGTTGGTATCGCAT_2
-0.0898228	GPC	Young WT Ctr	GCCGATGGTTCGTACA_2
-0.0355883	GPC	Young WT Ctr	TGGGTTACAGAACATA_2
-0.0824433	GPC	Young WT Ctr	GACCCTTAGTGCACCC_2
1.67856	cGPC	Young WT Ctr	TGAGCGCTCTGAGCAT_2
0.363733	cGPC	Young WT Ctr	TGGAGGATCCCAAGCG_2
-0.0691537	GPC	Young WT Ctr	GTCATGATCATGCCAA_2
-0.058217	GPC	Young WT Ctr	TGCAGGCCAGGCGATA_2
-0.10587	GPC	Young WT Ctr	TCACGCTTCGGACTGC_2
-0.0737195	GPC	Young WT Ctr	GATGTTGTCGACCACG_2
0.349569	cGPC	Young WT Ctr	GCGGATCAGAAACCCG_2
-0.085071	GPC	Young WT Ctr	AATAGAGTCTCGGTCT_2
-0.0419538	GPC	Young WT Ctr	AGACTCATCGTAACAC_2
0.322289	cGPC	Young WT Ctr	GCATTAGGTTCTTAGG_2
-0.066124	GPC	Young WT Ctr	TTTGATCGTGCTATTG_2
-0.0464714	GPC	Young WT Ctr	CTACTATAGACTTCCA_2
0.956338	cGPC	Young WT Ctr	TGCGATATCGTCACCT_2
-0.038351	GPC	Young WT Ctr	TACCGAAGTCCCGGTA_2
-0.0713672	GPC	Young WT Ctr	TGCGATATCATCACTT_2
-0.0777943	GPC	Young WT Ctr	TTTATGCCAGGACTTT_2
0.277079	cGPC	Young WT Ctr	ATGATCGGTGCCTAAT_2
-0.0793204	GPC	Young WT Ctr	TGAATCGTCGTGCACG_2
0.188064	cGPC	Young WT Ctr	TGATGGTAGCGACCCT_2
0.0730365	cGPC	Young WT Ctr	GTGTTAGCAAGACTGG_2
-0.0277973	GPC	Young WT Ctr	CAATGACAGTAACGAT_2
-0.101822	GPC	Young WT Ctr	GTGGAGATCGCTACGG_2
-0.138741	GPC	Young WT Ctr	TTTCCTCCACCTCAGG_2
0.0143764	GPC	Young WT Ctr	TAACTTCCAACACAGG_2
0.246926	cGPC	Young WT Ctr	GTAGATCAGGATCATA_2
0.433814	cGPC	Young WT Ctr	CGCAGGTCATCTGCGG_2
0.0150311	GPC	Young WT Ctr	TTCACGCAGTTAGTGA_2
-0.0988262	GPC	Young WT Ctr	ATTTCACCAGTTGAAA_2
0.0759982	cGPC	Young WT Ctr	CATCGGGGTAGTCACT_2
0.0750485	cGPC	Young WT Ctr	GCCAGGTTCTCTTCAA_2
0.28574	cGPC	Young WT Ctr	CCCAACTAGCCTCCAG_2
-0.0779176	GPC	Young WT Ctr	TCCCATGCACGTCATA_2
-0.0821949	GPC	Young WT Ctr	AACGTCATCGGTAGAG_2
-0.085783	GPC	Young WT Ctr	TGAATCGGTTTCGGCG_2
0.0165232	GPC	Young WT Ctr	CTACTATTCGGTTGTA_2
0.000105862	GPC	Young WT Ctr	CCTCATGAGGTTGGTG_2
-0.112152	GPC	Young WT Ctr	CATCCCAGTACAGTAA_2
-0.0504201	GPC	Young WT Ctr	CACTGGGTCACTCGAA_2
-0.0150071	GPC	Young WT Ctr	TCCTAATCAGCTGTCG_2
-0.0630348	GPC	Young WT Ctr	TGAGCGCAGCCTCAAT_2
-0.0171864	GPC	Young WT Ctr	TATGTTCAGGCATCAG_2
0.0281159	GPC	Young WT Ctr	GTTACAGCATTGGGAG_2
-0.0128694	GPC	Young WT Ctr	GGGCCATAGGTCGTAG_2
0.0133343	GPC	Young WT Ctr	GTTGTCCAGCCGAACA_2
0.177486	cGPC	Young WT Ctr	TACTTACTCGATACTG_2
-0.0492735	GPC	Young WT Ctr	CTACTATTCATTTCGT_2
-0.0717473	GPC	Young WT Ctr	CTGTACCCACTGTCGG_2
-0.133505	GPC	Young WT Ctr	CTTGAGATCGGCCTTT_2
0.0393474	GPC	Young WT Ctr	TGGAGGATCTCATTTG_2
0.691021	cGPC	Young WT Ctr	ATTTACCGTGGCAACA_2
-0.159669	GPC	Young WT Ctr	GACTCAATCACCTCTG_2
0.301532	cGPC	Young WT Ctr	CAAAGAAAGATGGTAT_11
-0.0630219	GPC	Young WT Ctr	ATACCGAGTCCTGAAT_10
-0.0396565	GPC	Young WT Ctr	TCTAACTGTAGCTTGT_10
-0.011145	GPC	Young WT Ctr	TGAGCGCGTTGGCCTG_10
0.771713	cGPC	Young WT Ctr	TGAATCGGTACTGCCG_11
0.919774	cGPC	Young WT Ctr	ATGGATCGTCGCACGT_11
-0.0935522	GPC	Young WT Ctr	TACCTCGTCGGATAAA_11
-0.0129131	GPC	Young WT Ctr	ACATCCCGTCCGCAGT_10
0.199286	cGPC	Young WT Ctr	ATGTCCCGTCCCAAAT_11
0.208628	cGPC	Young WT Ctr	GACCCTTAGCTAATGA_11
0.402792	cGPC	Young WT Ctr	CAGGCCAAGTAGCATA_11
0.00780751	cGPC	Young WT Ctr	TCCCACACATTGCCGG_11
0.562998	cGPC	Young WT Ctr	ACGCACGTCATGCCAA_11
-0.0470466	GPC	Young WT Ctr	GAGAGGTCACAAGGTG_10
-0.0352824	GPC	Young WT Ctr	ACTTCGCCAACGTAAA_10
-0.037694	GPC	Young WT Ctr	AGTTAGCAGGTAGTCG_10
-0.010776	GPC	Young WT Ctr	CGGAATTCAACCTATG_10
-0.0377228	cGPC	Young WT Ctr	GAGTGAGAGATGCTTC_11
1.00503	cGPC	Young WT Ctr	AGTTCGAAGGTCGACA_11
0.417029	cGPC	Young WT Ctr	CGAGTTAAGAGATGCC_11
-0.0388929	cGPC	Young WT Ctr	GATCCCTTCGTCGACG_11
-0.0146675	GPC	Young WT Ctr	TTTACGTGTTCTAACG_11
0.46235	cGPC	Young WT Ctr	ATCACTTGTCTCAGAT_11
0.125177	cGPC	Young WT Ctr	CGGACACTCATGGAGG_11
0.0114642	GPC	Young WT Ctr	TTGATGGTCAACTGGT_11
1.25439	cGPC	Young WT Ctr	TGTTTGTTCTAGGCAT_10
-0.0531174	GPC	Young WT Ctr	TACCTCGTCGGATAAA_10
-0.0119327	GPC	Young WT Ctr	CGGAGAATCTCGGGAC_10
0.305361	cGPC	Young WT Ctr	ATGATCGCACCGGCTA_11
0.0675102	cGPC	Young WT Ctr	GTGTTCCCATTCTCCG_10
0.0671688	cGPC	Young WT Ctr	TATTGGGTCATGGGAG_11
-0.0627656	GPC	Young WT Ctr	TTTCCTCGTATCGCGC_11
1.71731	cGPC	Young WT Ctr	CATGCGGCAAGATGGC_11
0.0612165	cGPC	Young WT Ctr	GCGAGAAAGATTGACA_11
0.472236	cGPC	Young WT Ctr	ATCCACCGTTGTACGT_11
1.63555	cGPC	Young WT Ctr	TACCCACGTCCTACAA_10
0.0603864	cGPC	Young WT Ctr	GACCCTTTCCACAGGC_11
-0.0563006	GPC	Young WT Ctr	TGATTTCCACCAATTG_11
-0.10476	GPC	Young WT Ctr	TAAGCCATCCGAACGC_10
-0.00417533	cGPC	Young WT Ctr	GATCACATCGAAACAA_10
0.0678837	cGPC	Young WT Ctr	GATCCCTTCGTCGACG_10
0.527178	cGPC	Young WT Ctr	CAAAGAAAGATGGTAT_10
0.877987	cGPC	Young WT Ctr	CAGCAGCGTCACATTG_11
0.00559562	GPC	Young WT Ctr	TTCCGGTTCTAAGGAA_11
0.303353	cGPC	Young WT Ctr	ATGGATCGTCGCACGT_10
-0.086045	GPC	Young WT Ctr	GTCAAACTCGGACTGC_11
0.613833	cGPC	Young WT Ctr	TGAATCGGTACTGCCG_10
0.432988	cGPC	Young WT Ctr	GCTACCTTCACTGGGC_11
0.0612391	GPC	Young WT Ctr	CTAACCCCACGCGCAT_10
0.267481	cGPC	Young WT Ctr	CTCATTAGTCGATGCC_10
-0.00119034	cGPC	Young WT Ctr	CATTGTTCAGATAAAC_10
0.216454	cGPC	Young WT Ctr	ATGATCGCACCGGCTA_10
-0.00416086	GPC	Young WT Ctr	CCTCATGAGCTTCGTA_10
0.614675	cGPC	Young WT Ctr	CTCAAGATCTGATTCT_11
-0.0855918	GPC	Young WT Ctr	GCTGCAGGTCTTGTCC_11
-0.0409935	GPC	Young WT Ctr	ATCGTGAGTCATACCA_10
-0.0752287	cGPC	Young WT Ctr	TCATTTGTCTGTAAGC_10
0.230414	cGPC	Young WT Ctr	TCTCCGAAGGATACGC_10
0.608114	cGPC	Young WT Ctr	ATTTCTGGTTGCTCGG_11
0.00533192	GPC	Young WT Ctr	ACATCGAGTGATACCT_11
0.524012	cGPC	Young WT Ctr	TTCAGGATCGTTGCCT_11
-0.0417444	GPC	Young WT Ctr	CTATAGGTCAGTCATG_10
1.9573	cGPC	Young WT Ctr	TACCCACGTCCTACAA_11
0.0300866	cGPC	Young WT Ctr	ATTTACCAGACCATAA_10
-0.0792171	GPC	Young WT Ctr	CTGGTCTTCGGCCTTT_10
0.247296	cGPC	Young WT Ctr	TCGAAGTAGCACCTGC_11
0.420478	cGPC	Young WT Ctr	GTGTGGCTCGTTCATT_10
0.387553	cGPC	Young WT Ctr	CGAGGCTAGCTTAAGA_11
1.25552	cGPC	Young WT Ctr	AAGTACCAGTTAACGA_10
0.0133357	cGPC	Young WT Ctr	ATTTCACTCAATCTCT_10
0.137866	GPC	Young WT Ctr	TAGGTACCACCAGCCA_11
-0.0253898	GPC	Young WT Ctr	CCTCCTCAGAGCACTG_10
-0.0445726	GPC	Young WT Ctr	CCTCCTCAGAGCACTG_11
0.0775617	GPC	Young WT Ctr	ACCAAACGTTCGGTTA_11
-0.0351344	GPC	Young WT Ctr	TAGGTACTCGTTGTTT_11
0.154462	cGPC	Young WT Ctr	CCTGTTGCATGTTCAG_11
-0.0330809	GPC	Young WT Ctr	TCCTTTCGTAGGCAAC_11
0.264823	cGPC	Young WT Ctr	CTCAAGATCTGATTCT_10
-0.0345324	GPC	Young WT Ctr	GCCCGAACACCAACAT_10
-0.0611727	GPC	Young WT Ctr	CTGCATCAGATGACAT_10
0.0271732	cGPC	Young WT Ctr	CTCCTCCCACGCAAAG_10
-0.00945149	GPC	Young WT Ctr	ATCACAGCACCGAATT_10
0.00613562	cGPC	Young WT Ctr	AGCGCCATCTGTGCAA_11
0.00876626	cGPC	Young WT Ctr	TAACACGAGTTCGCAT_11
-0.0457034	cGPC	Young WT Ctr	ACAGAAATCGAAGTGG_11
1.06273	cGPC	Young WT Ctr	CATGCGGCAAGATGGC_10
0.0463514	cGPC	Young WT Ctr	CAGATTGCAAGAGTGC_11
-0.0449319	GPC	Young WT Ctr	GTCCCATCACAGAGCA_11
0.328431	cGPC	Young WT Ctr	TCCATGCTCTATTTCG_11
-0.0634509	cGPC	Young WT Ctr	GGCTTGGGTTTGTTGG_10
0.752175	cGPC	Young WT Ctr	ACCCTTGTCCAGTGTA_11
0.04978	cGPC	Young WT Ctr	TGCCGAGCAATAGGGC_11
0.0999679	GPC	Young WT Ctr	GATGATCAGAGATCGC_10
0.0322828	GPC	Young WT Ctr	CGATGCGAGCAACAAT_11
1.02179	cGPC	Young WT Ctr	GAGTTGTTCTCGCTCA_11
-0.0231279	GPC	Young WT Ctr	TCATTGTAGAAGTGTT_10
0.219441	GPC	Young WT Ctr	CGTGATAAGACAGCTG_11
0.86299	cGPC	Young WT Ctr	ATACCGAAGCAACTTC_11
-0.0677194	GPC	Young WT Ctr	CGGCAGTAGCACTCCG_10
-0.040793	GPC	Young WT Ctr	CGGCAGTAGCACTCCG_11
-0.00602835	GPC	Young WT Ctr	GGTAGAGCATGCCGCA_11
0.0770729	GPC	Young WT Ctr	TTGACCCGTATTCTCT_11
-0.0622241	GPC	Young WT Ctr	TTTCCTCGTATCGCGC_10
0.26758	cGPC	Young WT Ctr	CCTAACCTCGAGTTGT_11
1.15975	cGPC	Young WT Ctr	CGTCAAAGTCCCGCAA_11
0.424209	cGPC	Young WT Ctr	ACCCTTGTCCAGTGTA_10
-0.05555	GPC	Young WT Ctr	AAATGGACAACCACGC_11
-0.0576008	GPC	Young WT Ctr	AGGAGGTGTAATTAGG_10
0.0285942	cGPC	Young WT Ctr	TATTGGGTCATGGGAG_10
0.361624	cGPC	Young WT Ctr	AAGGTAAAGGACAACC_11
0.339811	cGPC	Young WT Ctr	AACAAAGAGTTTGGCT_11
0.00615542	GPC	Young WT Ctr	TTACTGTCACTAACGT_10
-0.00887878	GPC	Young WT Ctr	TACTTACAGGCTATCT_11
0.0218621	GPC	Young WT Ctr	ATCGTCCTCATCGCTC_11
0.767496	cGPC	Young WT Ctr	GCAGCTGGTCTGTCCT_11
-0.0400578	GPC	Young WT Ctr	CAGTTCCCAGTTAAAG_11
0.0233893	cGPC	Young WT Ctr	CAAGCTAAGTCGCTAT_10
0.0983418	cGPC	Young WT Ctr	ACTTATCGTATCCTTT_11
0.075389	cGPC	Young WT Ctr	TCTTTGACAAACGAGC_11
0.0533785	cGPC	Young WT Ctr	ATGCCTCCAGGACGAT_11
0.235095	cGPC	Young WT Ctr	TTGCCTGCAATGGCAG_11
-0.0591947	GPC	Young WT Ctr	TCCTTTCAGCGCCTTG_11
0.327917	cGPC	Young WT Ctr	TAGACCAGTGTCCAAT_11
-0.00944229	GPC	Young WT Ctr	GTGTCCTTCTAGTACG_10
-0.00643399	GPC	Young WT Ctr	GCATCGGGTAGCTTAC_11
0.00659533	cGPC	Young WT Ctr	CCGATGGCATAAGATG_10
0.313835	cGPC	Young WT Ctr	CAGCAATTCAGACTGT_11
0.0833644	cGPC	Young WT Ctr	ACATCCCAGAACAAGG_11
0.356724	cGPC	Young WT Ctr	CGAGTTAAGAGATGCC_10
0.0469379	cGPC	Young WT Ctr	GTCACTCCAAGTAGTA_11
0.168682	cGPC	Young WT Ctr	ACCCTCACAGCAGTCC_11
0.238492	cGPC	Young WT Ctr	CATACTTTCGACATCA_11
0.49928	cGPC	Young WT Ctr	GCGGAAAAGGCATGGT_11
0.320467	cGPC	Young WT Ctr	ACGGTTAAGTGTAGTA_11
0.126416	cGPC	Young WT Ctr	ATCACTTGTCTCAGAT_10
1.16838	cGPC	Young WT Ctr	TTAATCCTCCACGTAA_11
0.120025	GPC	Young WT Ctr	TTCCTCTAGGACATCG_11
0.0797203	cGPC	Young WT Ctr	ATCGGATGTAATGCGG_11
-0.0690722	GPC	Young WT Ctr	AATCGACAGAAGAGCA_11
-0.0876608	GPC	Young WT Ctr	AGTCAACTCATAGCAC_10
-0.0257122	GPC	Young WT Ctr	TTGACCCGTATTCTCT_10
-0.0864898	GPC	Young WT Ctr	AAGCGTTAGGCTGTAG_11
0.396721	cGPC	Young WT Ctr	AGAACCTAGAAGCCAC_11
0.0515229	GPC	Young WT Ctr	AATGAAGCAATACCTG_11
0.0211972	cGPC	Young WT Ctr	GAAACCTGTGCTATTG_10
0.504461	cGPC	Young WT Ctr	GCTTCACGTTAGGGAC_11
-0.0699129	GPC	Young WT Ctr	CACCGTTTCGTTCGCT_10
0.602628	cGPC	Young WT Ctr	TGTAACGCAGCTCTGG_11
-0.0619007	cGPC	Young WT Ctr	TAAGCCATCTGGACCG_11
0.078919	cGPC	Young WT Ctr	TATTGGGTCTCCTGCA_11
0.0825814	cGPC	Young WT Ctr	ATCCATTCACGAGAAC_11
0.111602	cGPC	Young WT Ctr	GAGGGATTCCATGCAA_11
-0.0415781	GPC	Young WT Ctr	CTTCCTTCACTCCGGA_11
0.275561	cGPC	Young WT Ctr	GACTCAATCGAATGCT_11
0.0398143	cGPC	Young WT Ctr	TCAATCTTCTATCGGA_11
-0.0477775	GPC	Young WT Ctr	GTCGTAAAGCAACTCT_10
0.440567	cGPC	Young WT Ctr	CGCCAGATCGTTGTAG_11
0.000381527	GPC	Young WT Ctr	CCGATGGCAAACTCTG_10
0.0939582	cGPC	Young WT Ctr	GAAGGGTAGACGGTCA_11
0.0953666	cGPC	Young WT Ctr	ACAGGGATCAGTGGGA_11
0.153409	cGPC	Young WT Ctr	TGCTTCGAGGATGTTA_11
0.118454	cGPC	Young WT Ctr	CATTTCAAGCTGCCTG_11
0.111292	GPC	Young WT Ctr	TCAATCTAGTATGACA_11
-0.0234196	GPC	Young WT Ctr	CTCCTCCGTTGACTAC_11
0.754123	cGPC	Young WT Ctr	GTGTGGCTCGTTCATT_11
0.563575	cGPC	Young WT Ctr	ACTGCAACAGTCACGC_10
0.698759	cGPC	Young WT Ctr	TTTAGTCCAACTGATC_11
0.87433	cGPC	Young WT Ctr	ACGGTCGTCCCTAGGG_11
0.0584225	GPC	Young WT Ctr	ATTCGTTAGTGCGCTC_10
0.157367	cGPC	Young WT Ctr	AGTAGTCAGACCCTTA_11
-0.055435	GPC	Young WT Ctr	ATGGGTTCAAGACCTT_10
0.179032	cGPC	Young WT Ctr	AAAGGGCCAAGTACCT_10
-0.0612345	GPC	Young WT Ctr	TACAACGTCTATTCGT_11
-0.0365518	GPC	Young WT Ctr	ATCGGATGTGAGACGT_10
0.0837475	cGPC	Young WT Ctr	CTTACCGAGCGCATCC_10
0.105455	cGPC	Young WT Ctr	GACCTTCCAATTCGTG_10
-0.00828917	GPC	Young WT Ctr	ATCAGGTGTGTATCCA_10
0.293952	cGPC	Young WT Ctr	AGAGAGCTCTGGTTGA_11
-0.0690744	GPC	Young WT Ctr	TTTCACATCACGAACT_10
1.18398	cGPC	Young WT Ctr	TGACGCGGTTTCGTAG_11
0.0228836	cGPC	Young WT Ctr	AAGCGTTTCACACCCT_10
0.121314	cGPC	Young WT Ctr	AAGCGTTTCACACCCT_11
0.234674	cGPC	Young WT Ctr	AGGAGGTCAAACACCT_11
0.168776	cGPC	Young WT Ctr	TTACGTTGTTGTTGAC_11
-0.105133	GPC	Young WT Ctr	CCACTTGTCACCATAG_11
0.411737	cGPC	Young WT Ctr	GATTCTTCAGGGATAC_11
-0.0141678	GPC	Young WT Ctr	AGAAGTAAGCTGGTGA_11
0.0184534	GPC	Young WT Ctr	AGAAGTAAGCTGGTGA_10
0.0516903	cGPC	Young WT Ctr	CCGAACGCATGGCGCT_11
0.202411	cGPC	Young WT Ctr	CGAGGAAGTAAGTTGA_11
0.437895	cGPC	Young WT Ctr	TGTAAGCGTGCCGTTG_11
-0.0651337	GPC	Young WT Ctr	AGACCATTCTCTCTAA_10
0.342698	cGPC	Young WT Ctr	TCCTAATTCATTCACT_11
0.0584171	GPC	Young WT Ctr	AGCTCAAGTTCGGACC_10
1.02701	cGPC	Young WT Ctr	TGACGCGGTTTCGTAG_10
0.294946	cGPC	Young WT Ctr	ATCCCTGTCTGGTCAA_11
-0.0468241	cGPC	Young WT Ctr	TTGCCTGGTGGCTGCT_11
-0.0792278	GPC	Young WT Ctr	TTCCTAAGTCTAGTGT_11
0.291045	cGPC	Young WT Ctr	TTCTTGACAGTGTATC_11
0.0712681	cGPC	Young WT Ctr	GCATTAGTCACTCTTA_11
-0.0491196	cGPC	Young WT Ctr	AGGGTCCCATAGGTTC_10
0.753785	cGPC	Young WT Ctr	CGTGCTTGTGTGAATA_10
-0.0383813	GPC	Young WT Ctr	GAGTGTTAGCCTCTTC_10
0.00367532	GPC	Young WT Ctr	CAACAACGTCAAGTTC_10
0.0330618	cGPC	Young WT Ctr	GTAATGCTCTACCACC_10
0.478944	cGPC	Young WT Ctr	CTCATTAGTCGATGCC_11
1.72149	cGPC	Young WT Ctr	TGTTTGTTCTAGGCAT_11
-0.000963028	GPC	Young WT Ctr	CCTCACACATCTGTTT_10
0.038497	cGPC	Young WT Ctr	GGCTTGGGTTTGTTGG_11
0.87865	cGPC	Young WT Ctr	CTCAGGGAGGTCCGAA_11
0.801463	cGPC	Young WT Ctr	CCTTCAGGTAGCTTAC_11
0.0758429	GPC	Young WT Ctr	TTCGATTGTGTAAACA_10
0.338288	cGPC	Young WT Ctr	ATACTTCGTATCCTCC_10
0.223688	cGPC	Young WT Ctr	TCGAACAGTATCACGT_11
0.0782789	cGPC	Young WT Ctr	TATCTTGGTACCTATG_11
0.465534	cGPC	Young WT Ctr	CCTTCAGGTAGCTTAC_10
0.161416	cGPC	Young WT Ctr	TACGGTACACCATATG_11
0.281637	cGPC	Young WT Ctr	ATGCATGGTTCGTACA_11
0.152355	cGPC	Young WT Ctr	TTCCTTCAGCACAAAT_11
0.0266999	GPC	Young WT Ctr	GAAGTAATCTCGAGTA_11
0.0540557	cGPC	Young WT Ctr	TGATTCTCACAGTGTT_11
0.174127	cGPC	Young WT Ctr	TCCTAATTCATTCACT_10
0.296097	cGPC	Young WT Ctr	AGTCATGCATCGCCTT_11
0.146351	cGPC	Young WT Ctr	TTTATGCGTCACTCTC_11
0.301161	cGPC	Young WT Ctr	CAGTGCGAGGGTATAT_11
-0.0130901	GPC	Young WT Ctr	CTCATGCTCGTGTGAT_11
0.0612276	cGPC	Young WT Ctr	GTGACGCCAGTCCCGA_11
0.616173	cGPC	Young WT Ctr	CCCTCTCGTTTACCAG_11
0.0447333	GPC	Young WT Ctr	GCGTGCACAGGTGAGT_10
0.509676	cGPC	Young WT Ctr	CATTCCGAGATGTAGT_11
0.915922	cGPC	Young WT Ctr	CCGTTCACACTCCGAG_11
0.26282	cGPC	Young WT Ctr	AATTTCCCAATGCAAA_11
-0.00497309	GPC	Young WT Ctr	GATGATCAGAGATCGC_11
0.285019	cGPC	Young WT Ctr	GAATCGTAGCGCTGAA_11
0.328862	cGPC	Young WT Ctr	AGGGCTCTCGCAACAT_11
0.115861	cGPC	Young WT Ctr	GTGCGTGCAATAGTGA_11
-0.0558501	GPC	Young WT Ctr	TTCTAACGTCTAATCG_10
0.633615	cGPC	Young WT Ctr	GCAGCTGGTCTGTCCT_10
0.0290069	GPC	Young WT Ctr	GTAGATCGTGATAGAT_10
0.0148095	cGPC	Young WT Ctr	TAGACCAAGGCACGAT_11
1.57778	cGPC	Young WT Ctr	AAGTACCAGTTAACGA_11
0.199782	cGPC	Young WT Ctr	TGACCCTGTACGGCAA_11
0.0222011	cGPC	Young WT Ctr	ATCACGATCGTTATCT_10
-0.000896279	GPC	Young WT Ctr	CCGGGTATCACGACTA_10
0.172597	cGPC	Young WT Ctr	AACACACGTCTAACGT_11
1.00508	cGPC	Young WT Ctr	ATACCTTGTTCTGACA_11
-0.0533791	GPC	Young WT Ctr	TTCGGTCTCATTCTTG_11
0.0221797	GPC	Young WT Ctr	AACCTGACACCTGCTT_10
0.0255699	GPC	Young WT Allograft	TCTCAGCAGCGCCTAC_8
0.151842	cGPC	Young WT Allograft	AGTCTCCTCCAGCAAT_8
-0.111091	GPC	Young WT Allograft	CTGTATTTCCTGCTAC_8
0.415369	cGPC	Young WT Allograft	ACTTCGCTCCTACTGC_8
-0.0417554	GPC	Young WT Allograft	GAGGCAATCTGCTTAT_8
-0.0455568	GPC	Young WT Allograft	TTAGTCTCAAGCGATG_8
0.0697522	GPC	Young WT Allograft	TTTGGTTGTCCCTAAA_8
-0.0467291	GPC	Young WT Allograft	CATTTCAAGCATCTTG_8
0.335156	cGPC	Young WT Allograft	TGGTAGTAGATGAAGG_8
0.00660944	GPC	Young WT Allograft	GCGTGCACACGCGCTA_8
-0.050459	GPC	Young WT Allograft	AGCCAATAGTTGCATC_8
-0.0140049	GPC	Young WT Allograft	CAGTTCCTCGCAAGAG_8
-0.0801158	GPC	Young WT Allograft	TGGGTTAGTCCAAATC_8
0.0609525	cGPC	Young WT Allograft	GGATGTTCACAAATGA_8
-0.0065369	GPC	Young WT Allograft	CCAATTTAGACAGTCG_8
0.0301133	GPC	Young WT Allograft	CATTGTTTCAAGCTTG_8
0.0379279	GPC	Young WT Allograft	TGGCGTGGTCTAACGT_8
-0.0664904	GPC	Young WT Allograft	GGTTAACTCCAACTAG_8
-0.138839	GPC	Young WT Allograft	ATGAGTCTCCTCACGT_8
-0.0803233	GPC	Young WT Allograft	AACGTCAGTATGAGAT_8
0.0395671	cGPC	Young WT Allograft	AGGTCTATCGTAACAC_8
-0.0956973	GPC	Young WT Allograft	GGGTCACCATGTCTAG_8
-0.0698453	GPC	Young WT Allograft	GGTGGCTTCCAACTGA_8
-0.0256931	GPC	Young WT Allograft	CTCCGATGTGGTTTAC_8
-0.0783392	GPC	Young WT Allograft	CATTCTATCTACACAG_8
-0.00537009	GPC	Young WT Allograft	ATCGTCCGTCTCAAGT_8
0.0256565	GPC	Young WT Allograft	ACTATTCTCATTGTGG_8
-0.0837206	GPC	Young WT Allograft	TTCATGTTCCTTGAAG_8
-0.0912741	GPC	Young WT Allograft	ATCGATGTCGAGTGGA_8
-0.0535376	GPC	Young WT Allograft	TCCCACAAGTGCGCTC_8
-0.0723485	GPC	Young WT Allograft	TTCTTGACACTCCTTG_8
0.0171425	GPC	Young WT Allograft	CTCGAGGGTGTGATGG_8
-0.0114669	GPC	Young WT Allograft	TATCAGGGTGACTATC_8
-0.0380247	GPC	Young WT Allograft	TCACGCTTCCCGTGAG_8
-0.0506102	GPC	Young WT Allograft	TCCCAGTAGTCATGAA_8
0.139269	cGPC	Young WT Allograft	CAGAGCCTCCGGACTG_8
-0.0576627	GPC	Young WT Allograft	GTTCTATGTTCTCACC_8
-0.0495026	GPC	Young WT Allograft	TCATCATTCCCAGCGA_8
-0.0502064	GPC	Young WT Allograft	GCAACCGGTAAGAACT_8
0.148564	GPC	Young WT Allograft	TACGCTCCAAAGCTCT_8
-0.0951479	GPC	Young WT Allograft	ATTCAGGCAATACGCT_8
-0.0747352	GPC	Young WT Allograft	AACCCAAGTGTCATTG_8
-0.155613	GPC	Young WT Allograft	CATGGATCACCAGACC_8
0.161171	cGPC	Young WT Allograft	GCATCGGGTGGACCTC_8
0.0968544	cGPC	Young WT Allograft	ACTATGGGTCTTAGTG_8
-0.0662479	GPC	Young WT Allograft	TCATATCAGCTGCGAA_8
-0.132773	GPC	Young WT Allograft	CTCAGGGAGCTGAAGC_8
0.0822525	GPC	Young WT Allograft	TGAATGCTCCGTATGA_8
1.34587	cGPC	Young WT Allograft	TCACAAGCAAAGGGTC_8
-0.0830951	GPC	Young WT Allograft	ACCAACAGTAGAATGT_8
-0.0773285	GPC	Young WT Allograft	ACCAACAGTCAACCAT_8
0.153367	cGPC	Young WT Allograft	CCACACTCAATTTCTC_8
0.28974	cGPC	Young WT Allograft	TTTCAGTTCATGACAC_8
0.00960363	GPC	Young WT Allograft	ACTATGGGTCCAAATC_8
0.852139	cGPC	Young WT Allograft	GCACTAATCCCGGTAG_8
0.0876477	GPC	Young WT Allograft	AATGCCACAAGCGATG_8
-0.0820676	GPC	Young WT Allograft	TATCAGGGTGGTTTAC_8
0.159837	cGPC	Young WT Allograft	ACTTCCGTCGCCGAAC_8
-0.061747	GPC	Young WT Allograft	ATATCCTGTATACGGG_8
-0.0615737	GPC	Young WT Allograft	CGATGCGAGTGGTTAA_8
-0.120394	GPC	Young WT Allograft	CCACTTGAGATGCAGC_8
-0.0522553	GPC	Young WT Allograft	GATCAGTAGTGAGTGC_8
-0.119877	GPC	Young WT Allograft	TACGCTCGTAAGCGGT_8
-0.0662077	GPC	Young WT Allograft	GCTTTCGTCAGGGATG_8
-0.0477246	GPC	Young WT Allograft	TACAACGAGTTAGTAG_8
0.363446	cGPC	Young WT Allograft	TAGGTACTCGTCCATC_8
-0.0272524	GPC	Young WT Allograft	AGGAATATCCTACAAG_8
-0.0364109	GPC	Young WT Allograft	CGGGACTAGGAACGAA_8
-0.108405	GPC	Young WT Allograft	GGACGTCAGGGATGTC_8
-0.124522	GPC	Young WT Allograft	TACAACGCACGACAAG_8
-0.147263	GPC	Young WT Allograft	GTATTGGCAAGATGGC_8
0.039962	GPC	Young WT Allograft	ACCCAAACAGCTAACT_8
0.0971472	cGPC	Young WT Allograft	GGAGGTACAATCAGCT_8
-0.0586364	GPC	Young WT Allograft	ATCCTATCAAAGGCGT_8
0.0196353	GPC	Young WT Allograft	GACTATGGTAGCACGA_8
-0.00733464	GPC	Young WT Allograft	CATGCCTCAGCGACCT_8
-0.0559099	GPC	Young WT Allograft	GTTGTAGAGGTTATAG_8
-0.00550806	GPC	Young WT Allograft	TCGAACATCGCCGAAC_8
-0.0543594	GPC	Young WT Allograft	TACGGTAGTTTAAGGA_8
-0.0429678	GPC	Young WT Allograft	GCAACATGTTGCGGCT_8
1.4986	cGPC	Young WT Allograft	CACGTGGGTAACAGTA_8
-0.0388971	GPC	Young WT Allograft	TCGAAGTCAGATCCTA_8
-0.138627	GPC	Young WT Allograft	AAGTTCGCAGTAACGG_8
-0.0474488	GPC	Young WT Allograft	GTGTGGCTCGATGCAT_8
-0.0749605	GPC	Young WT Allograft	CGGACACAGCTACTAC_8
0.0132597	GPC	Young WT Allograft	TTCCGTGGTACACGCC_8
-0.0893649	GPC	Young WT Allograft	CCTAACCCAGCAATTC_8
-0.0494511	GPC	Young WT Allograft	GATAGCTAGATTGGGC_8
-0.120378	GPC	Young WT Allograft	TCTGTCGGTCAGACTT_8
-0.125772	GPC	Young WT Allograft	CCACAAACACCGGAAA_8
-0.0566747	GPC	Young WT Allograft	TTCTAACAGAGTCTTC_8
-0.0398114	GPC	Young WT Allograft	GCTTCACCAATTCGTG_8
0.0571892	GPC	Young WT Allograft	TCATCCGTCCGAGATT_8
0.310044	cGPC	Young WT Allograft	GGTGGCTGTTATCCAG_8
0.0797391	GPC	Young WT Allograft	AAGAACACATGACAAA_8
-0.0391614	GPC	Young WT Allograft	TACCGAAAGAAATGGG_8
0.0235448	GPC	Young WT Allograft	GGATGTTTCAAAGACA_8
0.154042	cGPC	Young WT Allograft	CTAAGTGTCTTCCACG_8
-0.0592512	GPC	Young WT Allograft	AGCTCAAAGGCCACTC_8
-0.0880491	GPC	Young WT Allograft	TGTCCTGCAGAGTTCT_8
-0.0581206	GPC	Young WT Allograft	ATCGCCTAGCTAATGA_8
-0.116325	GPC	Young WT Allograft	GAGTGTTTCGGAGATG_8
-0.0095267	GPC	Young WT Allograft	TTAGGGTTCATTATCC_8
0.298388	cGPC	Young WT Allograft	ATCATTCTCTAGATCG_8
-0.0495328	GPC	Young WT Allograft	CTGGACGTCTCTTGCG_8
-0.0920617	GPC	Young WT Allograft	CTACTATAGTAACAGT_8
-0.0266866	GPC	Young WT Allograft	AAACCCATCGCTGACG_8
-0.0229959	GPC	Young WT Allograft	GATTGGTCACGACAGA_8
-0.0775022	GPC	Young WT Allograft	GTCAAGTAGGGAGGGT_8
-0.0806323	GPC	Young WT Allograft	CTTCGGTGTTAAGGGC_8
-0.0993845	GPC	Young WT Allograft	TTTCACACATCACCAA_8
-0.0519393	GPC	Young WT Allograft	CGGGTCATCCAGCACG_8
-0.0514892	GPC	Young WT Allograft	CAAGCTAGTTAACAGA_8
-0.0419848	GPC	Young WT Allograft	GGGTAGACACATGTTG_8
1.70487	cGPC	Young WT Allograft	GGGTTTAAGATAACAC_8
-0.0418445	GPC	Young WT Allograft	TCAGGTAGTAATCAAG_8
-0.0592202	GPC	Young WT Allograft	TGAATGCGTTAGCGGA_8
-0.103013	GPC	Young WT Allograft	ACCCTCACAGACCTAT_8
-0.070497	GPC	Young WT Allograft	TCGCTTGTCCCTGGTT_8
-0.0484835	GPC	Young WT Allograft	GATTTCTAGGGAGGGT_8
0.829551	cGPC	Young WT Allograft	CGATGCGCACTGCACG_8
0.977786	cGPC	Young WT Allograft	TACGGTACATAGATCC_8
-0.0228046	GPC	Young WT Allograft	TTCATGTTCCTTCTAA_8
-0.0403059	GPC	Young WT Allograft	CGATGGCTCAGCTTCC_8
-0.0518747	GPC	Young WT Allograft	CAGATTGAGCCGATCC_8
-0.102906	GPC	Young WT Allograft	TGAGTCAAGCAATAAC_8
-0.0750523	GPC	Young WT Allograft	CTCCTTTAGTATTGCC_8
-0.00132821	GPC	Young WT Allograft	TGTTCCGCATCGAACT_8
-0.0530893	GPC	Young WT Allograft	ATTCGTTAGCTGTCCG_8
-0.0644291	GPC	Young WT Allograft	ACACCAAGTCTCTCTG_8
0.049665	GPC	Young WT Allograft	ACGTAACTCCTTGGAA_8
1.28899	cGPC	Young WT Allograft	GCCAACGTCTGTTGGA_8
0.871118	cGPC	Young WT Allograft	TTGAGTGCACAGCGCT_8
-0.0452688	GPC	Young WT Allograft	CTACAGAGTCGCACGT_8
-0.00620636	GPC	Young WT Allograft	CCTTGTGGTGTTAGCT_8
-0.0234197	GPC	Young WT Allograft	ATACCTTGTTAGTCGT_8
-0.0310908	GPC	Young WT Allograft	AGGGTTTCAGATCCTA_8
-0.0695807	GPC	Young WT Allograft	TTGACCCCACCGTCGA_8
0.263762	cGPC	Young WT Allograft	ATCGGCGAGGAGAGTA_8
-0.0484776	cGPC	Young WT Allograft	CACAACAGTATCACGT_8
0.000526568	GPC	Young WT Allograft	TACGGTATCCAGTGTA_8
0.0626054	GPC	Young WT Allograft	ACGTAGTTCAGGCGAA_8
-0.0868987	GPC	Young WT Allograft	ACTGATGAGACTACGG_8
-0.0704755	GPC	Young WT Allograft	CAAGAGGGTGAGAACC_8
1.42044	cGPC	Young WT Allograft	CTGGACGAGAATCCCT_8
-0.04421	GPC	Young WT Allograft	TCACATTTCTAGAGCT_8
-0.0880582	GPC	Young WT Allograft	TTCCTTCCAAGGCTTT_8
-0.0527841	GPC	Young WT Allograft	CGTAATGGTCGTCATA_8
-0.0827889	GPC	Young WT Allograft	GAGCTGCGTCGTCGGT_8
0.115912	cGPC	Young WT Allograft	ATATCCTCACCATAAC_15
0.196923	cGPC	Young WT Allograft	CATGCCTAGTTGGCTT_15
-0.0287621	cGPC	Young WT Allograft	GGCACGTAGCTCGTGC_15
0.0913468	cGPC	Young WT Allograft	TAGGTTGGTGTTGAGG_15
0.455376	cGPC	Young WT Allograft	CAAAGAAAGATGGTAT_15
-0.0478661	GPC	Young WT Allograft	AGTGATCTCTTCGGTC_15
0.0409995	cGPC	Young WT Allograft	GGACGTCTCGTGTCAA_15
0.370725	cGPC	Young WT Allograft	CATTGTTCAGATAAAC_15
0.212284	cGPC	Young WT Allograft	TTTCGATGTCAAAGCG_15
0.299325	cGPC	Young WT Allograft	AAAGGGCCAAGTACCT_15
0.00707167	cGPC	Young WT Allograft	CCACTTGCAAGCGCAA_15
-0.0139399	cGPC	Young WT Allograft	CGAGGAAAGTCGTCTA_15
-0.0227117	cGPC	Young WT Allograft	TACCCGTAGCGTATAA_15
0.230135	cGPC	Young WT Allograft	TGAATCGGTACTGCCG_15
-0.054975	GPC	Young WT Allograft	TAAGCCACAGACTCTA_15
0.0795029	cGPC	Young WT Allograft	TGTCCCACAAGTGGCA_15
-0.0129342	cGPC	Young WT Allograft	CTGAGGCGTTGCATGT_15
-0.00441471	cGPC	Young WT Allograft	TATCGCCTCATGGATC_15
0.0119199	GPC	Young WT Allograft	CACAGGCTCTCGGTAA_15
0.418913	cGPC	Young WT Allograft	TGAACGTAGATTACCC_15
0.0164942	cGPC	Young WT Allograft	ATAGACCTCGAAACAA_15
0.0737982	cGPC	Young WT Allograft	TGGAACTTCGTAGGAG_15
0.150447	cGPC	Young WT Allograft	TCCCAGTGTTCTTAGG_15
0.543609	cGPC	Young WT Allograft	ATACTTCGTATCCTCC_15
0.229392	cGPC	Young WT Allograft	TATTGGGTCATGGGAG_15
-0.00524981	cGPC	Young WT Allograft	ATGATCGCACCGGCTA_15
-0.0349008	GPC	Young WT Allograft	TCTAACTCAGGTATGG_15
-0.00182793	GPC	Young WT Allograft	ACCTGTCAGGTACTGG_15
0.153718	cGPC	Young WT Allograft	ATCACTTGTCTCAGAT_15
0.110878	cGPC	Young WT Allograft	TCCAGAATCCAAGCAT_15
-0.0309715	cGPC	Young WT Allograft	CAGCAGCTCCCATAGA_15
0.132221	cGPC	Young WT Allograft	GTCATTTTCTCTGCCA_15
0.0962541	cGPC	Young WT Allograft	CTTGAGATCAAGTGTC_15
0.016117	cGPC	Young WT Allograft	GTACAACTCGTGTCAA_15
-0.0699622	GPC	Young WT Allograft	ATCGGATGTGAGACGT_15
-0.000531279	cGPC	Young WT Allograft	TCAGGTATCGAACCAT_15
0.0354917	cGPC	Young WT Allograft	TAAGCGTAGTCTTCGA_15
0.114751	cGPC	Young WT Allograft	ATTTACCAGACCATAA_15
0.0464118	cGPC	Young WT Allograft	CATACAGAGCACGTCC_15
0.152076	cGPC	Young WT Allograft	GGCTTTCAGGTGGTTG_15
-0.0606997	GPC	Young WT Allograft	CTTCGGTCACTTTAGG_15
0.0252578	GPC	Young WT Allograft	AAGCGTTTCACACCCT_15
3.21196e-05	cGPC	Young WT Allograft	ACAACCAAGGAATCGC_15
0.0462203	cGPC	Young WT Allograft	GTAATGCTCTACCACC_15
0.0229963	cGPC	Young WT Allograft	CTGCAGGCAGTCAGTT_15
0.157789	cGPC	Young WT Allograft	GGCTTGGGTTTGTTGG_15
0.267462	cGPC	Young WT Allograft	GACCTTCCAATTCGTG_15
-0.0677972	cGPC	Young WT Allograft	TTGACCCGTATTCTCT_15
-0.0218203	cGPC	Young WT Allograft	TTGGGATGTTACCCTC_15
-0.00781758	cGPC	Young WT Allograft	CGGAGAAAGCCATTCA_15
0.457833	cGPC	Young WT Allograft	GTGGAAGTCACGAGGA_15
0.0261549	GPC	Young WT Allograft	AACCTGACACCTGCTT_15
0.297714	cGPC	Young WT Allograft	GTGTGGCTCGTTCATT_15
0.513957	cGPC	Young WT Allograft	TGTTTGTTCTAGGCAT_15
-0.0205995	cGPC	Young WT Allograft	GATAGAATCTGGGCAC_15
0.0486863	cGPC	Young WT Allograft	TCAGTGAGTTCATCGA_15
0.0826748	cGPC	Young WT Allograft	CATCGCTCAATACAGA_15
0.0681686	cGPC	Young WT Allograft	TCAGCCTCAATAACCC_15
0.193388	cGPC	Young WT Allograft	TACAGGTGTGTAGGAC_15
0.2013	cGPC	Young WT Allograft	GTCCACTTCCACGGGT_15
-0.00689457	GPC	Young WT Allograft	ATTCGTTAGTGCGCTC_15
0.153667	cGPC	Young WT Allograft	TTGCTGCTCGCGAAGA_15
0.799049	cGPC	Young WT Allograft	CGTGCTTGTGTGAATA_15
0.0228432	cGPC	Young WT Allograft	GCGAGAACATTCAGGT_15
-0.0854496	GPC	Young WT Allograft	TACGGGCTCTCCAAGA_5
-0.178731	GPC	Young WT Allograft	TAGAGTCAGACCAAAT_5
0.188801	cGPC	Young WT Allograft	TACGGGCGTTTGCAGT_5
-0.157579	GPC	Young WT Allograft	TGTGGCGTCTCCACTG_5
-0.0554032	GPC	Young WT Allograft	GAGAAATCAGGCATGA_5
-0.0822454	GPC	Young WT Allograft	GACTATGAGAAACCAT_5
-0.0661047	GPC	Young WT Allograft	CTGTGGGTCGCCGTGA_5
-0.041908	GPC	Young WT Allograft	CGCAGGTTCTTCGACC_5
-0.166033	GPC	Young WT Allograft	GAACTGTGTGCATGAG_5
-0.0414358	GPC	Young WT Allograft	CTCCATGGTTCTCGTC_5
-0.0494706	GPC	Young WT Allograft	TGCGGGTAGTTTGCTG_5
-0.0548426	GPC	Young WT Allograft	GGCTGTGCATTCATCT_5
-0.0349985	GPC	Young WT Allograft	TGATTTCCAGTTCACA_5
-0.11184	GPC	Young WT Allograft	CCACCATGTCGAGCAA_5
-0.0527147	GPC	Young WT Allograft	GTGGAAGCACAATGTC_5
-0.0240073	GPC	Young WT Allograft	ACAAGCTCAATTCTCT_5
-0.0385679	GPC	Young WT Allograft	GCGAGAAAGGTTATAG_5
-0.026108	GPC	Young WT Allograft	ATTGGGTCATCGATAC_5
-0.0855735	GPC	Young WT Allograft	GCGTGCAGTGCCGGTT_5
0.0820743	cGPC	Young WT Allograft	AATGCCACAAGCGATG_5
1.66706	cGPC	Young WT Allograft	TAGACTGGTTATGGTC_5
0.722898	cGPC	Young WT Allograft	TAGGTACTCGTCCATC_5
-0.0247122	GPC	Young WT Allograft	CGTAGTAAGCTGACAG_5
-0.0931266	GPC	Young WT Allograft	GTGCTTCAGTCGCGAA_5
1.00082	cGPC	Young WT Allograft	TTGGGATAGGAGCTGT_5
-0.0251171	GPC	Young WT Allograft	TTGAGTGTCCTAGAGT_5
-0.090583	GPC	Young WT Allograft	ACTCTCGAGACGACGT_5
0.00591408	cGPC	Young WT Allograft	GTTTACTTCTTGGTGA_5
-0.108823	GPC	Young WT Allograft	GCAACATAGCTCTGTA_5
0.511551	cGPC	Young WT Allograft	TCATTACCATCGCTGG_5
-0.0752938	GPC	Young WT Allograft	ACTATTCGTGGACTAG_5
-0.0713419	GPC	Young WT Allograft	TCAGTGATCATCTACT_5
-0.0613703	GPC	Young WT Allograft	CAAGCTATCGGACTTA_5
-0.0537068	GPC	Young WT Allograft	GACGTTAAGTGCCCGT_5
-0.0718526	GPC	Young WT Allograft	AGAGAATAGGTCCTGC_5
-0.101938	GPC	Young WT Allograft	TCTGTCGGTAGGTAGC_5
-0.0577045	GPC	Young WT Allograft	TCGGATAAGTCAGCCC_5
0.415235	cGPC	Young WT Allograft	CTCAACCGTTATAGAG_5
-0.0752143	GPC	Young WT Allograft	GGAATCTGTATCGCGC_5
-0.0744361	GPC	Young WT Allograft	TGTAACGGTAGGCTGA_5
-0.0213644	GPC	Young WT Allograft	TGGATGTTCCAACTGA_5
0.21552	cGPC	Young WT Allograft	AAGTGAATCGAGCACC_5
-0.0752874	GPC	Young WT Allograft	CTTCAATGTCAAGCGA_5
0.0574045	GPC	Young WT Allograft	CACAGGCCATGAAAGT_5
-0.133106	GPC	Young WT Allograft	AAACCCATCTCCACTG_5
-0.0764548	GPC	Young WT Allograft	ATCATTCTCAGTCAGT_5
1.38776	cGPC	Young WT Allograft	GGGACCTCACAGAGAC_5
-0.0431012	GPC	Young WT Allograft	GTGGCGTCACGACGAA_5
-0.0832257	GPC	Young WT Allograft	GGTGTTAGTAGGACTG_5
-0.0931844	GPC	Young WT Allograft	ACGTACAGTAGTCCTA_5
-0.0509608	GPC	Young WT Allograft	TTACCATGTGCCGTAC_5
-0.105123	GPC	Young WT Allograft	AGCCACGTCCGATGCG_5
-0.111609	GPC	Young WT Allograft	ACGTCCTCAAGTATCC_5
-0.0344408	GPC	Old HD Ctr	AGTGATCAGTAATCCC_13
-0.0830042	GPC	Old HD Ctr	CCCGGAAAGCTCATAC_13
-0.0353724	GPC	Old HD Ctr	CGAGTGCCAGGTCAGA_12
-0.0666459	GPC	Old HD Ctr	ATCCGTCTCTAAGAAG_13
-0.0821452	GPC	Old HD Ctr	CACCGTTTCGTTCGCT_12
-0.109827	GPC	Old HD Ctr	GTCGAATGTGAAGCGT_13
0.0968104	cGPC	Old HD Ctr	TATTGGGTCATGGGAG_12
-0.0298338	cGPC	Old HD Ctr	GATCCCTTCGTCGACG_13
0.0191522	GPC	Old HD Ctr	GATCCCTCAGGTCAGA_12
-0.0826553	GPC	Old HD Ctr	CGAGAAGAGTTAACGA_12
0.0959082	GPC	Old HD Ctr	CCGATGGCAAACTCTG_12
0.117023	cGPC	Old HD Ctr	TTAGGCATCGCAGATT_13
0.260357	cGPC	Old HD Ctr	CTCCTCCCACGCAAAG_12
0.0306275	GPC	Old HD Ctr	TAACGACAGTGTACCT_12
0.0470519	GPC	Old HD Ctr	AGTCAACTCATAGCAC_12
0.00892331	GPC	Old HD Ctr	GGGCTCAAGTGTTGTC_12
-0.0503853	GPC	Old HD Ctr	CGTAATGCAGTGTACT_13
0.588245	cGPC	Old HD Ctr	CGTGCTTGTGTGAATA_12
-0.0623945	GPC	Old HD Ctr	GTAATGCCACTACTTT_13
0.3349	cGPC	Old HD Ctr	GCAGCTGGTCTGTCCT_12
0.0283098	GPC	Old HD Ctr	CCGGGTATCACGACTA_12
0.0549594	GPC	Old HD Ctr	TTACTGTCACTAACGT_12
0.138958	cGPC	Old HD Ctr	ATCCACCGTTGTACGT_12
0.0221539	GPC	Old HD Ctr	GGGACTCCATTGTCGA_12
-0.000954862	GPC	Old HD Ctr	ATGGGTTAGTAATACG_13
-0.0876734	GPC	Old HD Ctr	CCGATGGCAAACTCTG_13
-0.0529251	GPC	Old HD Ctr	CGAGAAGAGTTAACGA_13
-0.0630609	GPC	Old HD Ctr	CGAGTGCCAGGTCAGA_13
-0.0700186	GPC	Old HD Ctr	AGTGTTGAGCCGTTGC_13
0.0435638	GPC	Old HD Ctr	TAACGACAGTGTACCT_13
-0.135672	GPC	Old HD Ctr	CTGAGGCGTGCCGTTG_13
-0.0016067	GPC	Old HD Ctr	CCATAAGAGCATTTCG_12
-0.0472882	GPC	Old HD Ctr	TCTTCCTCACCCATAA_12
-0.0598166	GPC	Old HD Ctr	AGTGATCAGTAATCCC_12
-0.0489429	GPC	Old HD Ctr	GTCGAATGTGAAGCGT_12
-0.0262676	GPC	Old HD Ctr	CGGAGAACATGACTCA_12
0.0714568	cGPC	Old HD Ctr	ATGATCGCACCGGCTA_13
0.378907	cGPC	Old HD Ctr	ATGGATCGTCGCACGT_12
-0.123635	GPC	Old HD Ctr	TTCCACGAGCTCTGTA_13
0.0139552	GPC	Old HD Ctr	GGGTGAAGTATTCTCT_12
0.0129667	cGPC	Old HD Ctr	TTAGGCATCGCAGATT_12
-0.0625959	GPC	Old HD Ctr	AGTGTTGAGCCGTTGC_12
0.0086171	GPC	Old HD Ctr	CAGATTGGTGGAAATT_12
0.0496592	GPC	Old HD Ctr	TTCCACGAGCTCTGTA_12
-0.0443493	cGPC	Old HD Ctr	GTACAACTCGTGTCAA_12
0.186707	cGPC	Old HD Ctr	CAAAGAAAGATGGTAT_13
-0.0785031	GPC	Old HD Ctr	GATCCCTCAGGTCAGA_13
-0.0276205	GPC	Old HD Ctr	TCACTATGTAAGTAGT_13
-0.0340574	GPC	Old HD Ctr	GAACTGTCAGCTCTGG_13
0.00221883	GPC	Old HD Ctr	CCAATGAGTTGTGTAC_12
-0.0106387	GPC	Old HD Ctr	ATCGGATGTGAGACGT_12
0.0286867	GPC	Old HD Ctr	ATCACAGCACCGAATT_12
-0.0764608	GPC	Old HD Ctr	ACATCCCAGTAGGGTC_12
0.0095794	GPC	Old HD Ctr	TTCATGTAGTTCTACG_12
0.213719	cGPC	Old HD Ctr	GCAGCTGGTCTGTCCT_13
-0.0286017	GPC	Old HD Ctr	TGAATGCAGCTCCGAC_13
-0.0342595	GPC	Old HD Ctr	AAGTTCGCATGTGTCA_12
-0.0908977	GPC	Old HD Ctr	ACATCCCAGTAGGGTC_13
-0.0585091	GPC	Old HD Ctr	ATCGTGAGTCATACCA_12
-0.0515983	GPC	Old HD Ctr	CCTCACACATCTGTTT_12
0.20962	cGPC	Old HD Ctr	CAATGACTCTTCTGTA_12
-0.0163433	GPC	Old HD Ctr	ATGGGTTAGTAATACG_12
-0.0501081	GPC	Old HD Ctr	GAAGGACCATGCCGGT_13
0.0807555	cGPC	Old HD Ctr	CTGCCTATCCACGTGG_12
-0.0046349	GPC	Old HD Ctr	GGCTTGGTCTTACCGC_12
-0.000751868	GPC	Old HD Ctr	ATGGGTTCAAGACCTT_12
0.0689697	GPC	Old HD Ctr	CATGGATGTTAGGAGC_13
0.00746455	GPC	Old HD Ctr	CTATAGGTCAGTCATG_12
-0.0672929	GPC	Old HD Ctr	TAGGAGGTCGAGAATA_13
0.298783	cGPC	Old HD Ctr	TTCAGGATCGTTGCCT_12
-0.0497628	GPC	Old HD Ctr	GAAGCCCTCAGGAAGC_12
-0.0497857	GPC	Old HD Ctr	GAGTGTTAGCCTCTTC_12
-0.0548129	GPC	Old HD Ctr	TCATTTGTCTGTAAGC_12
0.302027	cGPC	Old HD Ctr	CCGTAGGTCCGTATAG_12
0.324223	cGPC	Old HD Ctr	ACTGCAACAGTCACGC_12
0.00445603	GPC	Old HD Ctr	TTTCACATCACGAACT_12
-0.0516086	GPC	Old HD Ctr	TAAGCACCAACTTGCA_12
0.119907	cGPC	Old HD Ctr	GACCTTCCAATTCGTG_12
-0.0462972	GPC	Old HD Ctr	ACCTGTCAGCCACAAG_12
-0.0417899	GPC	Old HD Ctr	GAACTGTCAGCTCTGG_12
-0.00198886	GPC	Old HD Ctr	GTCTCACCAGAGATGC_12
-0.0170984	GPC	Old HD Ctr	CCTCAGTAGTCAGCCC_13
0.0119339	GPC	Old HD Ctr	AGAAGTAAGCTGGTGA_12
0.224055	cGPC	Old HD Ctr	ATACTTCGTATCCTCC_12
-0.0799412	GPC	Old HD Ctr	CTGCATCAGATGACAT_12
-0.053242	GPC	Old HD Ctr	CCATAAGAGCATTTCG_13
-0.0883993	GPC	Old HD Ctr	TCACTATGTAAGTAGT_12
-0.0666838	GPC	Old HD Ctr	ACGGGTCGTTGCATCA_13
-0.0681316	GPC	Old HD Ctr	GGGATGACATGATGCT_12
0.101628	cGPC	Old HD Ctr	CTGCATCTCCGCGATG_13
-0.0415782	GPC	Old HD Ctr	TTAGGCAGTTGCTGAT_12
0.0377294	GPC	Old HD Ctr	CCAAGCGCACTCTGCT_13
1.47277	cGPC	Old HD Ctr	TGTTTGTTCTAGGCAT_12
0.953996	cGPC	Old HD Ctr	TGTTTGTTCTAGGCAT_13
0.460047	cGPC	Old HD Ctr	TGACGCGGTTTCGTAG_12
0.782071	cGPC	Old HD Ctr	AAGTACCAGTTAACGA_13
0.00980042	GPC	Old HD Ctr	AACCTGACACCTGCTT_12
0.0758578	GPC	Old HD Ctr	CCTCAGTAGTCAGCCC_12
0.0496618	GPC	Old HD Ctr	TAGGAGGTCGAGAATA_12
-0.0334376	GPC	Old HD Ctr	GCACGGTCATTCTGTT_13
0.00966741	GPC	Old HD Ctr	AGACCCGTCGTCAGAT_12
-0.0834457	GPC	Old HD Ctr	AGACCATTCTCTCTAA_12
0.000244817	GPC	Old HD Ctr	ATACCGAGTCCTGAAT_12
0.0622782	GPC	Old HD Ctr	CTATCCGTCGATACGT_12
-0.0375063	GPC	Old HD Allograft	CAGCAGCAGCGAACTG_7
0.113373	cGPC	Old HD Allograft	AACACACTCCTCTTCC_7
-0.067531	GPC	Old HD Allograft	GCTACCTTCCGTCACT_7
0.432893	cGPC	Old HD Allograft	ACTATGGTCGACGATT_7
-0.0517241	GPC	Old HD Allograft	GGCTGTGTCCCATACC_7
-0.0579613	GPC	Old HD Allograft	TGTCCACGTCATTGCA_7
-0.0912094	GPC	Old HD Allograft	CTGCATCAGTCTGGAG_7
-0.109316	GPC	Old HD Allograft	ACGTTCCAGTAGTCAA_7
0.079168	GPC	Old HD Allograft	GTGGGAATCATCTATC_7
-0.0936974	GPC	Old HD Allograft	ATCTTCATCTGGCCTT_7
-0.113469	GPC	Old HD Allograft	TGAGACTGTATTGCCA_7
-0.0721329	GPC	Old HD Allograft	TTGTTCATCTGGCCTT_7
-0.0926281	GPC	Old HD Allograft	CATAGACTCTTCGCTG_7
-0.0672444	GPC	Old HD Allograft	TCATGTTAGCGGTAGT_7
-0.164127	GPC	Old HD Allograft	AGATCGTTCATAGACC_7
-0.0482129	cGPC	Old HD Allograft	ATGATCGAGTTCCCGA_7
-0.0794297	GPC	Old HD Allograft	GAGTTGTCAACATCGT_7
-0.0756675	GPC	Old HD Allograft	ACGTTCCAGTGGTCAA_7
-0.155498	GPC	Old HD Allograft	GGTGAAGTCCATCTCG_7
0.0235772	GPC	Old HD Allograft	AAACGAATCACCGCTT_7
-0.0974672	GPC	Old HD Allograft	GCACGGTCAGAGTGTG_7
-0.0479962	GPC	Old HD Allograft	GTGCAGCCAAACTAGA_7
-0.103639	GPC	Old HD Allograft	GACACGCAGTTGTAGA_7
0.0144149	cGPC	Old HD Allograft	TGTCCTGTCGGTGCAC_7
-0.0531631	GPC	Old HD Allograft	CTAAGTGAGTCAACAA_7
0.0117353	GPC	Old HD Allograft	ATCTTCATCTGGCCTC_7
0.104223	GPC	Old HD Allograft	CAATACGAGGTTCTTG_7
0.406794	cGPC	Old HD Allograft	AACACACTCTTCTTCC_7
-0.0328826	GPC	Old HD Allograft	TCTAACTCATACCACA_7
0.0106001	GPC	Old HD Allograft	CCAATGAAGTCACGCC_7
-0.118105	GPC	Old HD Allograft	TGGTTAGTCCACAGCG_7
-0.0401705	GPC	Old HD Allograft	GCTTTCGCAGCTGTAT_7
0.0181759	GPC	Old HD Allograft	CACCAAAAGGCTTAGG_7
0.0170369	GPC	Old HD Allograft	ATTCGTTTCCTGTACC_7
-0.0321734	GPC	Old HD Allograft	TTAATCCTCATGCCCT_7
-0.0894012	GPC	Old HD Allograft	ATGATCGAGTTCCTGA_7
-0.0323367	GPC	Old HD Allograft	TCTCCGAAGACATCAA_7
0.0210576	GPC	Old HD Allograft	ACGTTCCAGTAGTCAG_7
-0.0531082	GPC	Old HD Allograft	ATCGTCCCAAGTCATC_7
-0.121022	GPC	Old HD Allograft	TCGCTCACAACGTATC_7
-0.109026	GPC	Old HD Allograft	ATTCACTTCTCCCTAG_7
-0.0629447	GPC	Old HD Allograft	GACTCAAGTGGCTACC_7
-0.118709	GPC	Old HD Allograft	GGCGTCACAAAGGATT_7
-0.127445	GPC	Old HD Allograft	TTTGGTTCAGAGATTA_7
-0.0748056	GPC	Old HD Allograft	CTGTGGGTCGTAACAC_7
-0.0423766	GPC	Old HD Allograft	GCTGCAGTCGGACGTC_7
-0.128749	GPC	Old HD Allograft	ATCATTCTCTGGCCGA_7
-0.132035	GPC	Old HD Allograft	TGCAGGCGTCAGCGTC_7
-0.0127984	GPC	Old HD Allograft	ACTTAGGTCTCAAAGC_7
-0.12339	GPC	Old HD Allograft	TCATGAGCAAGAAACT_7
0.097453	GPC	Old HD Allograft	ACGGAAGCAGAAGCTG_7
-0.0703135	GPC	Old HD Allograft	CGATGCGAGGGAGAAT_7
-0.102374	GPC	Old HD Allograft	ATCGGCGAGGGTTAAT_7
-0.0938406	GPC	Old HD Allograft	GAACTGTAGGCGTTAG_7
-0.0489559	GPC	Old HD Allograft	CAGAGCCAGACCTGGA_7
-0.0541903	GPC	Old HD Allograft	GACTGATCAGCCTACG_7
-0.0547894	GPC	Old HD Allograft	AGCCAGCGTGCGAGTA_7
-0.126114	GPC	Old HD Allograft	AGTGATCCAACGGGTA_7
-0.068533	GPC	Old HD Allograft	GTAACACCAAGTGCAG_7
0.00806003	GPC	Old HD Allograft	TGGATCAAGTAGCCTC_7
-0.0838505	GPC	Old HD Allograft	CAAGAGGGTGTAGCAG_7
-0.102641	GPC	Old HD Allograft	GGGCTCATCTGGCCTT_7
-0.0963703	GPC	Old HD Allograft	TGCATGACATCGCCTT_7
-0.0654341	GPC	Old HD Allograft	TGGATCAAGTAACCTC_7
-0.0879736	GPC	Old HD Allograft	GAAGCGATCGTGGGTC_7
-0.0463913	GPC	Old HD Allograft	AGACCCGGTCTACATG_7
-0.0681954	GPC	Old HD Allograft	AGATGCTGTTCCCACT_7
-0.0794621	GPC	Old HD Allograft	TGGTAGTGTGCTATTG_7
-0.0630409	GPC	Old HD Allograft	GTTATGGCACTACTTT_7
-0.0495217	GPC	Old HD Allograft	GCACTAAGTCATATGC_7
-0.0574646	GPC	Old HD Allograft	TACCGAAGTCCAGCGT_7
0.139127	GPC	Old HD Allograft	CGAATTGTCTTCCCAG_7
-0.101245	cGPC	Old HD Allograft	TGCTCCAGTTTGCCGG_7
-0.0489897	GPC	Old HD Allograft	TTGGGTACAACAAGTA_7
-0.0877952	GPC	Old HD Allograft	TCTCAGCGTCAGTCTA_7
-0.0960127	GPC	Old HD Allograft	AGATAGACATAGGAGC_7
-0.0362319	GPC	Old HD Allograft	TTCACGCAGGCGATAC_7
-0.0443534	cGPC	Old HD Allograft	CGAATTGAGTAATTGG_7
-0.0679268	GPC	Old HD Allograft	TCAAGCAAGCGTGAAC_7
0.0184727	GPC	Old HD Allograft	GGAACCCCACTATCGA_7
-0.0575978	GPC	Old HD Allograft	ACCCTTGCAGTTGGTT_7
-0.0381061	GPC	Old HD Allograft	AAACCCACACAGTCCG_7
-0.0637375	GPC	Old HD Allograft	ATCGGCGGTATTGACC_7
-0.0783461	GPC	Old HD Allograft	CGATGCGCAAATCGTC_7
0.000703352	GPC	Old HD Allograft	TCACACCGTAGATTGA_7
-0.104894	GPC	Old HD Allograft	AGACCCGGTGCAATAA_7
-0.111272	GPC	Old HD Allograft	TCACACCGTACCTTCC_7
-0.0486755	GPC	Old HD Allograft	AGAGCAGAGTTATGGA_7
0.0359888	GPC	Old HD Allograft	TACAGGTTCGGCATAT_7
0.0178632	GPC	Old HD Allograft	TCTTTGACAACGCCCA_7
-0.0669533	GPC	Old HD Allograft	CTGCGAGCATACATCG_7
-0.127263	GPC	Old HD Allograft	ACATGCATCGGATACT_7
-0.115258	GPC	Old HD Allograft	CCTAAGAGTGTTACAC_7
-0.126851	GPC	Old HD Allograft	GCTGGGTCATGCCGAC_7
0.00411948	GPC	Old HD Allograft	ACGGTCGGTAGGACCA_7
-0.0581812	GPC	Old HD Allograft	GATCCCTCAGGTCAGA_14
-0.127358	GPC	Old HD Allograft	CACCGTTTCGTTCGCT_14
-0.0690485	GPC	Old HD Allograft	TCTTCCTCACCCATAA_14
-0.0907612	GPC	Old HD Allograft	ATCACAGCACCGAATT_14
-0.114202	GPC	Old HD Allograft	ATGGGTTCAAGACCTT_14
-0.0428872	GPC	Old HD Allograft	CTATAGGTCAGTCATG_14
-0.0654164	GPC	Old HD Allograft	TTCATGTAGTTCTACG_14
-0.0547068	GPC	Old HD Allograft	TCACTATGTAAGTAGT_14
-0.0159082	GPC	Old HD Allograft	GGCACGTAGCATCTTG_14
-0.0298106	GPC	Old HD Allograft	GAACTGTCAGCTCTGG_14
-0.0320638	GPC	Old HD Allograft	GTCTCACCAGAGATGC_14
-0.056361	GPC	Old HD Allograft	AGTGTTGAGCCGTTGC_14
0.00965063	GPC	Old HD Allograft	CCTCAGTAGTCAGCCC_14
-0.121251	GPC	Old HD Allograft	CTGCATCAGATGACAT_14
-0.102232	GPC	Old HD Allograft	GCGGATCCACGAGGAT_14
-0.0507233	GPC	Old HD Allograft	GGCTTGGTCTTACCGC_14
-0.0838252	GPC	Old HD Allograft	CGGAGAACATGACTCA_14
-0.0368399	GPC	Old HD Allograft	AGACCCGTCGTCAGAT_14
-0.00419227	GPC	Old HD Allograft	CAGATTGGTGGAAATT_14
-0.0306582	GPC	Old HD Allograft	GGGACTCCATTGTCGA_14
0.0172592	GPC	Old HD Allograft	GGGCTCAAGTGTTGTC_14
0.513229	cGPC	Old HD Allograft	CTCCTCCCACGCAAAG_14
-0.0223967	GPC	Old HD Allograft	CACTGAAGTCACTTCC_14
-0.0440506	GPC	Old HD Allograft	ACCTGTCAGCCACAAG_14
-0.10732	GPC	Old HD Allograft	GGGATGACATGATGCT_14
-0.0959532	GPC	Old HD Allograft	GAAGCCCTCAGGAAGC_14
-0.0546439	GPC	Old HD Allograft	TAACGACAGTGTACCT_14
-0.0351864	GPC	Old HD Allograft	GGGTGAAGTATTCTCT_14
-0.0773161	GPC	Old HD Allograft	TTTCACATCACGAACT_14

## Sheet: Fig2G
Signaling	Pval	Zscore	category	Label
MLXIPL Signaling	26.1456	-6.783	Upstream	HD Allograft vs HD Ctr
MYC Signaling	23.8558	-5.98	Upstream	HD Allograft vs HD Ctr
MYCN Signaling	30.9291	-4.654	Upstream	HD Allograft vs HD Ctr
TP53 Signaling	14.1042	-1.556	Upstream	HD Allograft vs HD Ctr
YAP1 Signaling	14.5206	-1.782	Upstream	HD Allograft vs HD Ctr
LARP1 Signaling	52.0762	7.02	Upstream	HD Allograft vs HD Ctr
Synthesis of protein	7.64295	-3.363	Functional	HD Allograft vs HD Ctr
EIF2 Signaling	37.9101	-4.919	Canonical	HD Allograft vs HD Ctr
RICTOR Signaling	31.2971	7.123	Upstream	HD Allograft vs HD Ctr
Oxidative Phosphorylation	21.781	-3.162	Canonical	HD Allograft vs HD Ctr
mTOR Signaling	10.5299	-1.732	Canonical	HD Allograft vs HD Ctr
MLXIPL Signaling	14.7822	-6.378	Upstream	WT Ctr vs HD Ctr
TP53 Signaling	23.4769	-1.442	Upstream	WT Ctr vs HD Ctr
MYC Signaling	23.9578	-3.425	Upstream	WT Ctr vs HD Ctr
MYCN Signaling	30.4533	-3.433	Upstream	WT Ctr vs HD Ctr
YAP1 Signaling	12.4141	-1.782	Upstream	WT Ctr vs HD Ctr
LARP1 Signaling	34.9882	6.829	Upstream	WT Ctr vs HD Ctr
Synthesis of protein	14.9281	-2.05	Functional	WT Ctr vs HD Ctr
EIF2 Signaling	30.1749	-4.899	Canonical	WT Ctr vs HD Ctr
RICTOR Signaling	36.5258	8.048	Upstream	WT Ctr vs HD Ctr
Oxidative Phosphorylation	36.4103	-5.417	Canonical	WT Ctr vs HD Ctr
mTOR Signaling	8.19845	-2.294	Canonical	WT Ctr vs HD Ctr
MYC Signaling	15.4992	4.215	Upstream	WT Allograft vs HD Allograft
MYCN Signaling	17.6918	4.047	Upstream	WT Allograft vs HD Allograft
MLXIPL Signaling	23.4994	5.099	Upstream	WT Allograft vs HD Allograft
LARP1 Signaling	39.2552	-5.564	Upstream	WT Allograft vs HD Allograft
TP53 Signaling	-1	0.928	Upstream	WT Allograft vs HD Allograft
RICTOR Signaling	12.8839	-4.119	Upstream	WT Allograft vs HD Allograft
YAP1 Signaling	15.9298	0.198	Upstream	WT Allograft vs HD Allograft
mTOR Signaling	5.55852	0	Canonical	WT Allograft vs HD Allograft
EIF2 Signaling	27.5589	4.472	Canonical	WT Allograft vs HD Allograft
Oxidative Phosphorylation	6.41521	2.714	Canonical	WT Allograft vs HD Allograft
Synthesis of protein	2.9051	1.324	Functional	WT Allograft vs HD Allograft
MYC Signaling	39.8304	3.019	Upstream	WT Allograft vs WT Ctr
MYCN Signaling	31.7605	3.83	Upstream	WT Allograft vs WT Ctr
MLXIPL Signaling	22.4708	6.625	Upstream	WT Allograft vs WT Ctr
TP53 Signaling	17.0575	0.993	Upstream	WT Allograft vs WT Ctr
YAP1 Signaling	18.6532	2.357	Upstream	WT Allograft vs WT Ctr
LARP1 Signaling	40.5152	-6.639	Upstream	WT Allograft vs WT Ctr
EIF2 Signaling	30.4616	5.754	Canonical	WT Allograft vs WT Ctr
RICTOR Signaling	26.1965	-6.277	Upstream	WT Allograft vs WT Ctr
Synthesis of protein	12.2215	1.23	Functional	WT Allograft vs WT Ctr
mTOR Signaling	8.26757	2.333	Canonical	WT Allograft vs WT Ctr
Oxidative Phosphorylation	14.2971	4.95	Canonical	WT Allograft vs WT Ctr

## Sheet: Fig2H
Gene	FDR	logFC	Label	sig
NEU4	0.000481122	-0.8583	HD Allograft vs HD Ctr	***
SPARCL1	0.722969	0.101775	HD Allograft vs HD Ctr
PCDHGB6	0.000786609	-0.367931	HD Allograft vs HD Ctr	***
SPARC	0.0713583	0.424472	HD Allograft vs HD Ctr
HLA-A	0.18969	-0.104073	HD Allograft vs HD Ctr
HLA-C	0.741003	0.122022	HD Allograft vs HD Ctr
HSPA1B	0.198613	0.340788	HD Allograft vs HD Ctr
CASK	0.055196	-0.306887	HD Allograft vs HD Ctr
SLITRK2	0.0532329	-0.145227	HD Allograft vs HD Ctr
LY6H	0.507557	-0.125363	HD Allograft vs HD Ctr
HBD	0.385742	0	HD Allograft vs HD Ctr
GRIA4	0.0435556	0.267452	HD Allograft vs HD Ctr	*
CALM1	7.6888e-11	-0.72504	HD Allograft vs HD Ctr	****
B2M	0.00666645	-0.410716	HD Allograft vs HD Ctr	**
LINGO1	0.124804	-0.0777234	HD Allograft vs HD Ctr
MT3	0.398077	-0.236149	HD Allograft vs HD Ctr
YWHAB	0.000861961	-0.521314	HD Allograft vs HD Ctr	***
JUNB	0.622045	-0.257143	HD Allograft vs HD Ctr
IER2	0.365749	-0.33381	HD Allograft vs HD Ctr
DNAJB1	0.241313	0.16009	HD Allograft vs HD Ctr
MIF	0.738754	-0.124619	HD Allograft vs HD Ctr
OLIG1	0.00142622	-0.37561	HD Allograft vs HD Ctr	**
NEU4	4.65608e-06	-0.728739	WT Ctr vs HD Ctr	****
SPARCL1	1.08451e-27	-1.43635	WT Ctr vs HD Ctr	****
PCDHGB6	1.03784e-09	0.634575	WT Ctr vs HD Ctr	****
SPARC	0.0782921	-0.291459	WT Ctr vs HD Ctr
HLA-A	4.3561e-06	-0.684335	WT Ctr vs HD Ctr	****
HLA-C	0.425892	-0.0776351	WT Ctr vs HD Ctr
HSPA1B	3.77671e-06	0.802073	WT Ctr vs HD Ctr	****
CASK	3.3194e-05	0.233937	WT Ctr vs HD Ctr	****
SLITRK2	1.3465e-13	0.845998	WT Ctr vs HD Ctr	****
LY6H	0.000323451	-0.529243	WT Ctr vs HD Ctr	***
HBD	1.13209e-15	1.69499	WT Ctr vs HD Ctr	****
GRIA4	0.354278	0.0824242	WT Ctr vs HD Ctr
CALM1	1.30956e-30	-0.922476	WT Ctr vs HD Ctr	****
B2M	5.6837e-21	-0.842856	WT Ctr vs HD Ctr	****
LINGO1	6.16341e-14	-0.892508	WT Ctr vs HD Ctr	****
MT3	2.92832e-17	-1.20949	WT Ctr vs HD Ctr	****
YWHAB	3.8757e-06	-0.517191	WT Ctr vs HD Ctr	****
JUNB	0.586881	-0.196797	WT Ctr vs HD Ctr
IER2	0.154791	-0.330134	WT Ctr vs HD Ctr
DNAJB1	9.63429e-06	0.770517	WT Ctr vs HD Ctr	****
MIF	0.267001	-0.325142	WT Ctr vs HD Ctr
OLIG1	8.75108e-43	-1.03346	WT Ctr vs HD Ctr	****
NEU4	4.38747e-05	0.772206	WT Allograft vs HD Allograft	****
SPARCL1	1.64594e-17	-0.896689	WT Allograft vs HD Allograft	****
PCDHGB6	0.434987	0.239467	WT Allograft vs HD Allograft
SPARC	0.527707	0.00484994	WT Allograft vs HD Allograft
HLA-A	0.667095	0.10021	WT Allograft vs HD Allograft
HLA-C	0.0110902	0.517352	WT Allograft vs HD Allograft	*
HSPA1B	0.550005	-0.215862	WT Allograft vs HD Allograft
CASK	0.708273	-0.0135067	WT Allograft vs HD Allograft
SLITRK2	9.88125e-36	1.3648	WT Allograft vs HD Allograft	****
LY6H	0.0164912	0.546291	WT Allograft vs HD Allograft	*
HBD	2.17094e-60	1.86986	WT Allograft vs HD Allograft	****
GRIA4	0.000410923	0.534792	WT Allograft vs HD Allograft	***
CALM1	0.51628	-0.0683529	WT Allograft vs HD Allograft
B2M	0.0512599	0.306008	WT Allograft vs HD Allograft
LINGO1	0.494648	-0.17064	WT Allograft vs HD Allograft
MT3	0.918321	0.0117281	WT Allograft vs HD Allograft
YWHAB	0.464389	0.273378	WT Allograft vs HD Allograft
JUNB	0.00262657	-0.638533	WT Allograft vs HD Allograft	**
IER2	0.000157429	-0.798532	WT Allograft vs HD Allograft	***
DNAJB1	0.259622	-0.283024	WT Allograft vs HD Allograft
MIF	0.0425709	0.518832	WT Allograft vs HD Allograft	*
OLIG1	0.61553	-0.0195929	WT Allograft vs HD Allograft
NEU4	2.31343e-10	0.642645	WT Allograft vs WT Ctr	****
SPARCL1	8.38617e-08	0.64144	WT Allograft vs WT Ctr	****
PCDHGB6	2.79407e-13	-0.763038	WT Allograft vs WT Ctr	****
SPARC	8.40886e-23	0.720781	WT Allograft vs WT Ctr	****
HLA-A	3.46543e-13	0.680472	WT Allograft vs WT Ctr	****
HLA-C	4.91385e-17	0.717009	WT Allograft vs WT Ctr	****
HSPA1B	6.90818e-10	-0.677147	WT Allograft vs WT Ctr	****
CASK	1.2728e-19	-0.55433	WT Allograft vs WT Ctr	****
SLITRK2	4.80806e-13	0.373571	WT Allograft vs WT Ctr	****
LY6H	9.26869e-31	0.95017	WT Allograft vs WT Ctr	****
HBD	0.0444453	0.174865	WT Allograft vs WT Ctr	*
GRIA4	1.99908e-30	0.719819	WT Allograft vs WT Ctr	****
CALM1	0.0552246	0.129083	WT Allograft vs WT Ctr
B2M	2.08873e-30	0.738147	WT Allograft vs WT Ctr	****
LINGO1	3.82172e-15	0.644144	WT Allograft vs WT Ctr	****
MT3	1.65774e-27	0.985072	WT Allograft vs WT Ctr	****
YWHAB	0.0034767	0.269256	WT Allograft vs WT Ctr	**
JUNB	5.27568e-10	-0.698879	WT Allograft vs WT Ctr	****
IER2	9.41552e-11	-0.802208	WT Allograft vs WT Ctr	****
DNAJB1	1.05407e-21	-0.893451	WT Allograft vs WT Ctr	****
MIF	1.62416e-17	0.719355	WT Allograft vs WT Ctr	****
OLIG1	9.84705e-32	0.63826	WT Allograft vs WT Ctr	****

## Sheet: Fig2I
Gene	PVal	FDR	Log2FC	Label
RPL18	1.75962e-16	2.68627e-13	-0.820479	HD Allograft vs HD Ctr
RPL3	5.5245e-16	7.49675e-13	-0.873566	HD Allograft vs HD Ctr
RPS24	3.57346e-12	1.36383e-09	-0.725905	HD Allograft vs HD Ctr
RPL15	5.60007e-10	8.29655e-08	-0.660501	HD Allograft vs HD Ctr
RPS14	7.94198e-10	1.06588e-07	-0.835105	HD Allograft vs HD Ctr
RPL41	7.92376e-10	1.06588e-07	-0.770823	HD Allograft vs HD Ctr
RPS7	1.15194e-09	1.43557e-07	-0.554579	HD Allograft vs HD Ctr
RPS23	1.26907e-09	1.53083e-07	-0.599248	HD Allograft vs HD Ctr
RPL11	6.32701e-09	5.64027e-07	-0.658626	HD Allograft vs HD Ctr
RPL19	6.97164e-09	5.9961e-07	-0.733696	HD Allograft vs HD Ctr
RPL6	9.66604e-09	8.02355e-07	-0.61724	HD Allograft vs HD Ctr
RPS3	3.43997e-08	2.16559e-06	-0.545231	HD Allograft vs HD Ctr
RPS4X	5.38835e-08	3.17171e-06	-0.625447	HD Allograft vs HD Ctr
RPL10	6.44006e-08	3.60791e-06	-0.6207	HD Allograft vs HD Ctr
RPS27A	6.65909e-08	3.6967e-06	-0.559765	HD Allograft vs HD Ctr
RPS18	1.69894e-07	7.83025e-06	-0.635973	HD Allograft vs HD Ctr
RPS19	3.16549e-07	1.31946e-05	-0.525173	HD Allograft vs HD Ctr
MRPS28	8.2286e-07	2.87954e-05	-0.398094	HD Allograft vs HD Ctr
RPL39	1.29995e-06	4.1561e-05	-0.687992	HD Allograft vs HD Ctr
RPL4	1.41574e-06	4.44483e-05	-0.850194	HD Allograft vs HD Ctr
RPL5	1.42548e-06	4.45253e-05	-0.560258	HD Allograft vs HD Ctr
RPL32	1.62677e-06	4.95455e-05	-0.552015	HD Allograft vs HD Ctr
RPS13	2.8821e-06	7.82201e-05	-0.450043	HD Allograft vs HD Ctr
RPS28	3.45231e-06	8.99e-05	-0.566225	HD Allograft vs HD Ctr
RPL13	6.54037e-06	0.000154502	-0.42742	HD Allograft vs HD Ctr
RPS15	1.47652e-05	0.000304094	-0.519866	HD Allograft vs HD Ctr
RPL7	1.60061e-05	0.000322046	-0.699587	HD Allograft vs HD Ctr
MRPS11	1.62444e-05	0.000325768	-0.277576	HD Allograft vs HD Ctr
MRPL16	1.64493e-05	0.000327725	-0.43974	HD Allograft vs HD Ctr
RPS3A	1.97261e-05	0.000381798	-0.412422	HD Allograft vs HD Ctr
MRPL41	3.85945e-05	0.000653751	-0.681957	HD Allograft vs HD Ctr
MRPL9	4.02034e-05	0.000675384	-0.293124	HD Allograft vs HD Ctr
RPL30	4.10682e-05	0.000687772	-0.449123	HD Allograft vs HD Ctr
RPL7L1	4.29982e-05	0.000706962	-0.629202	HD Allograft vs HD Ctr
RPL35A	7.57127e-05	0.00108914	-0.416495	HD Allograft vs HD Ctr
RPL23A	8.64101e-05	0.00121302	-0.631544	HD Allograft vs HD Ctr
MRPL4	9.47576e-05	0.00130031	-0.323596	HD Allograft vs HD Ctr
RPL22L1	9.70864e-05	0.00132306	-0.170503	HD Allograft vs HD Ctr
RPL8	0.000104133	0.0014012	-0.448373	HD Allograft vs HD Ctr
MRPS6	0.000131343	0.00167267	-0.505902	HD Allograft vs HD Ctr
RPL7A	0.000158783	0.00194896	-0.398562	HD Allograft vs HD Ctr
RPS9	0.000185593	0.00218788	-0.510712	HD Allograft vs HD Ctr
RPLP1	0.000192848	0.00225815	-0.397753	HD Allograft vs HD Ctr
MRPS35	0.000200763	0.00232851	-0.335879	HD Allograft vs HD Ctr
RPL36	0.000217175	0.0024696	-0.466738	HD Allograft vs HD Ctr
RPL35	0.000227125	0.00255422	-0.505939	HD Allograft vs HD Ctr
RPS12	0.000266186	0.00289486	-0.575017	HD Allograft vs HD Ctr
RPL18A	0.000269453	0.00292519	-0.485937	HD Allograft vs HD Ctr
RPS6	0.000312712	0.00329805	-0.539241	HD Allograft vs HD Ctr
RPL14	0.000391604	0.00394609	-0.601024	HD Allograft vs HD Ctr
RPL21	0.000403378	0.00403808	-0.4273	HD Allograft vs HD Ctr
MRPL17	0.000513534	0.00487697	-0.193599	HD Allograft vs HD Ctr
RPL28	0.00051319	0.00487697	-0.37403	HD Allograft vs HD Ctr
RPL24	0.000570948	0.00529058	-0.393922	HD Allograft vs HD Ctr
MRPL54	0.000645551	0.00579288	-0.429277	HD Allograft vs HD Ctr
RPL37	0.000649549	0.00582448	-0.625321	HD Allograft vs HD Ctr
RPS19BP1	0.000677447	0.00603476	-0.623627	HD Allograft vs HD Ctr
MRPL27	0.000944355	0.00781841	-0.343108	HD Allograft vs HD Ctr
RPS26	0.00116536	0.00919418	-0.488528	HD Allograft vs HD Ctr
RPS27	0.00179785	0.0128105	-0.447245	HD Allograft vs HD Ctr
RPL12	0.00182544	0.0129692	-0.737914	HD Allograft vs HD Ctr
RPL27	0.00230044	0.0154624	-0.338411	HD Allograft vs HD Ctr
RPL34	0.00297616	0.0187457	-0.48462	HD Allograft vs HD Ctr
RPS8	0.00304446	0.0191069	-0.390632	HD Allograft vs HD Ctr
RPL26	0.0032631	0.0202016	-0.44637	HD Allograft vs HD Ctr
RPL36AL	0.00359408	0.021687	-0.509837	HD Allograft vs HD Ctr
RPS27L	0.00385464	0.022875	-0.221943	HD Allograft vs HD Ctr
MRPL57	0.00396997	0.0233889	-0.58974	HD Allograft vs HD Ctr
MRPS26	0.00447906	0.025574	-0.513244	HD Allograft vs HD Ctr
MRPL13	0.00499183	0.0277367	-0.299178	HD Allograft vs HD Ctr
RPL17	0.00676446	0.0349181	0.49928	HD Allograft vs HD Ctr
MRPL40	0.00765974	0.0381986	-0.404777	HD Allograft vs HD Ctr
RPL36A	0.00767711	0.0382384	0.397023	HD Allograft vs HD Ctr
RPSA	0.00864156	0.0417151	-0.479485	HD Allograft vs HD Ctr
RPL18	1.23245e-21	2.46753e-19	-0.731315	WT Ctr vs HD Ctr
RPS23	2.08141e-19	3.10003e-17	-0.658821	WT Ctr vs HD Ctr
RPL3	1.78791e-18	2.42619e-16	-0.713863	WT Ctr vs HD Ctr
RPS7	3.51948e-16	3.13748e-14	-0.505882	WT Ctr vs HD Ctr
RPL13	5.47394e-16	4.61057e-14	-0.762812	WT Ctr vs HD Ctr
RPS3	1.03658e-15	8.43982e-14	-0.576096	WT Ctr vs HD Ctr
RPS24	3.82625e-15	2.74882e-13	-0.558771	WT Ctr vs HD Ctr
MRPL16	9.04494e-15	6.03638e-13	-0.501294	WT Ctr vs HD Ctr
RPL15	1.90375e-13	1.04263e-11	-0.588454	WT Ctr vs HD Ctr
MRPS28	4.25706e-13	2.06764e-11	-0.465033	WT Ctr vs HD Ctr
MRPS6	1.75544e-12	7.47012e-11	-0.548752	WT Ctr vs HD Ctr
RPL7A	1.91099e-12	8.02025e-11	-0.516022	WT Ctr vs HD Ctr
RPL11	2.54522e-11	8.03225e-10	-0.549843	WT Ctr vs HD Ctr
RPLP1	3.09e-11	9.52985e-10	-0.358406	WT Ctr vs HD Ctr
RPS13	4.18812e-11	1.25366e-09	-0.548449	WT Ctr vs HD Ctr
RPS27A	5.50543e-11	1.61242e-09	-0.373876	WT Ctr vs HD Ctr
MRPL9	1.48879e-10	3.77232e-09	-0.243912	WT Ctr vs HD Ctr
RPL19	2.71302e-10	6.33539e-09	-0.563382	WT Ctr vs HD Ctr
RPL6	2.95345e-10	6.80575e-09	-0.458637	WT Ctr vs HD Ctr
MRPL17	2.99978e-10	6.87362e-09	-0.216079	WT Ctr vs HD Ctr
RPS19	3.07734e-10	6.9858e-09	-0.218093	WT Ctr vs HD Ctr
RPL30	3.31712e-10	7.45284e-09	-0.426697	WT Ctr vs HD Ctr
RPL8	6.76994e-10	1.4182e-08	-0.51928	WT Ctr vs HD Ctr
RPL5	1.14185e-09	2.26019e-08	-0.54658	WT Ctr vs HD Ctr
RPS3A	1.5604e-09	2.94091e-08	-0.357395	WT Ctr vs HD Ctr
RPS14	2.44502e-09	4.34658e-08	-0.543514	WT Ctr vs HD Ctr
MRPL41	4.18374e-09	7.04772e-08	-0.660083	WT Ctr vs HD Ctr
RPL32	8.11109e-09	1.27491e-07	-0.405422	WT Ctr vs HD Ctr
MRPL27	1.7808e-08	2.53779e-07	-0.266477	WT Ctr vs HD Ctr
RPL22L1	2.11904e-08	2.94424e-07	-0.211142	WT Ctr vs HD Ctr
RPL10	2.82511e-08	3.77909e-07	-0.475401	WT Ctr vs HD Ctr
RPS28	3.43897e-08	4.52101e-07	-0.590095	WT Ctr vs HD Ctr
RPL35A	3.85163e-08	5.00958e-07	-0.277979	WT Ctr vs HD Ctr
MRPS11	4.32636e-08	5.53276e-07	-0.169599	WT Ctr vs HD Ctr
RPL41	5.43621e-08	6.71308e-07	-0.566407	WT Ctr vs HD Ctr
MRPL11	1.00827e-07	1.16831e-06	-0.24471	WT Ctr vs HD Ctr
RPS18	1.04914e-07	1.20993e-06	-0.41547	WT Ctr vs HD Ctr
MRPL13	1.7705e-07	1.89677e-06	-0.292842	WT Ctr vs HD Ctr
RPS15	2.17865e-07	2.2645e-06	-0.511115	WT Ctr vs HD Ctr
RPL28	2.18457e-07	2.26872e-06	-0.251572	WT Ctr vs HD Ctr
MRPL54	2.58835e-07	2.63429e-06	-0.37822	WT Ctr vs HD Ctr
RPL7L1	3.4755e-07	3.42033e-06	-0.583402	WT Ctr vs HD Ctr
RPL36	5.2575e-07	4.88287e-06	-0.439135	WT Ctr vs HD Ctr
MRPS26	5.47531e-07	5.03539e-06	-0.614774	WT Ctr vs HD Ctr
RPL18A	1.01582e-06	8.56194e-06	-0.449281	WT Ctr vs HD Ctr
RPS26	1.20658e-06	9.93662e-06	-0.637493	WT Ctr vs HD Ctr
RPL24	1.51748e-06	1.21095e-05	-0.388986	WT Ctr vs HD Ctr
MRPL40	1.65367e-06	1.30635e-05	-0.391829	WT Ctr vs HD Ctr
RPL27	3.24459e-06	2.33783e-05	-0.314227	WT Ctr vs HD Ctr
RPS19BP1	3.58081e-06	2.54258e-05	-0.485136	WT Ctr vs HD Ctr
MRPL52	4.01854e-06	2.82222e-05	-0.360657	WT Ctr vs HD Ctr
RPL39	4.48405e-06	3.10628e-05	-0.310364	WT Ctr vs HD Ctr
RPL7	6.87535e-06	4.49385e-05	-0.603482	WT Ctr vs HD Ctr
MRPL50	6.93887e-06	4.52694e-05	-0.281078	WT Ctr vs HD Ctr
MRPL4	1.00639e-05	6.21702e-05	-0.153887	WT Ctr vs HD Ctr
RPL35	1.01968e-05	6.28004e-05	-0.417837	WT Ctr vs HD Ctr
MRPL32	1.28778e-05	7.7134e-05	-0.256993	WT Ctr vs HD Ctr
MRPS35	4.52789e-05	0.000229267	-0.276286	WT Ctr vs HD Ctr
RPL4	0.000167375	0.000705854	-0.523513	WT Ctr vs HD Ctr
MRPL15	0.000187033	0.000778803	-0.322321	WT Ctr vs HD Ctr
RPS8	0.000278456	0.00109034	-0.220131	WT Ctr vs HD Ctr
RPS12	0.000296547	0.00114757	-0.27249	WT Ctr vs HD Ctr
RPS29	0.000312917	0.0012014	0.381205	WT Ctr vs HD Ctr
MRPL12	0.000550957	0.00195379	-0.227044	WT Ctr vs HD Ctr
MRPL57	0.000657174	0.00226661	-0.356475	WT Ctr vs HD Ctr
MRPS18A	0.000712109	0.00242729	-0.175592	WT Ctr vs HD Ctr
RPL36AL	0.000790495	0.00265301	-0.535302	WT Ctr vs HD Ctr
RPL9	0.000812531	0.00271577	-0.324135	WT Ctr vs HD Ctr
RPS21	0.000927748	0.00304832	-0.433163	WT Ctr vs HD Ctr
MRPL33	0.000989738	0.00321652	-0.441634	WT Ctr vs HD Ctr
RPS27	0.00102198	0.0033046	-0.255414	WT Ctr vs HD Ctr
RPS9	0.00120664	0.00380202	-0.290141	WT Ctr vs HD Ctr
RPL37A	0.0012214	0.00384358	0.317085	WT Ctr vs HD Ctr
RPS5	0.00129748	0.00404134	-0.504065	WT Ctr vs HD Ctr
MRPL36	0.00159538	0.0048191	-0.159236	WT Ctr vs HD Ctr
MRPS21	0.00280421	0.00784113	-0.385781	WT Ctr vs HD Ctr
RPS6	0.00325049	0.00892696	-0.331181	WT Ctr vs HD Ctr
RPL21	0.00397582	0.0105926	-0.241178	WT Ctr vs HD Ctr
RPL13A	0.00426434	0.0112363	0.575526	WT Ctr vs HD Ctr
MRPL19	0.00488587	0.0126284	-0.339994	WT Ctr vs HD Ctr
RPS25	0.00497556	0.0128389	-0.295943	WT Ctr vs HD Ctr
MRPL51	0.00503272	0.0129536	-0.338507	WT Ctr vs HD Ctr
RPL22	0.00570932	0.014368	-0.415646	WT Ctr vs HD Ctr
RPL23A	0.00691409	0.0169053	-0.204571	WT Ctr vs HD Ctr
RPL34	0.0135739	0.0299239	-0.242686	WT Ctr vs HD Ctr
RPSA	0.0146623	0.0319514	-0.338572	WT Ctr vs HD Ctr
MRPL43	0.0205101	0.0425279	-0.284136	WT Ctr vs HD Ctr
RPL37A	1.24093e-10	8.41969e-08	0.839449	WT Allograft vs HD Allograft
RPL37	6.91073e-08	2.00954e-05	0.728721	WT Allograft vs HD Allograft
RPS19	2.14768e-07	5.46452e-05	0.442339	WT Allograft vs HD Allograft
RPS6	1.31994e-06	0.000244249	0.452285	WT Allograft vs HD Allograft
RPS8	1.39561e-06	0.000250656	0.367614	WT Allograft vs HD Allograft
RPL39	1.59877e-06	0.000275011	0.6454	WT Allograft vs HD Allograft
RPS27	2.0435e-06	0.000333344	0.440134	WT Allograft vs HD Allograft
RPS12	4.85292e-06	0.000697279	0.587264	WT Allograft vs HD Allograft
RPL3	4.80716e-06	0.000697279	0.403943	WT Allograft vs HD Allograft
RPL34	2.19731e-05	0.00235401	0.486313	WT Allograft vs HD Allograft
RPL21	3.03638e-05	0.00306473	0.607648	WT Allograft vs HD Allograft
RPL38	3.49884e-05	0.00341851	0.55527	WT Allograft vs HD Allograft
RPL23A	3.74643e-05	0.00359636	0.72132	WT Allograft vs HD Allograft
RPL26	4.0253e-05	0.00378162	0.571835	WT Allograft vs HD Allograft
RPS11	5.39574e-05	0.00460827	0.625572	WT Allograft vs HD Allograft
RPLP2	5.64819e-05	0.00479037	0.508044	WT Allograft vs HD Allograft
RPL4	8.84074e-05	0.00646539	0.551229	WT Allograft vs HD Allograft
RPS2	0.00012612	0.00855723	0.396883	WT Allograft vs HD Allograft
RPL41	0.000152111	0.00957593	0.363831	WT Allograft vs HD Allograft
RPS27A	0.000158816	0.00981851	0.301063	WT Allograft vs HD Allograft
RPL12	0.000187674	0.0110195	0.72463	WT Allograft vs HD Allograft
RPS14	0.000206527	0.0118728	0.505682	WT Allograft vs HD Allograft
RPS20	0.000208005	0.0118728	0.355604	WT Allograft vs HD Allograft
RPLP1	0.000300356	0.0156763	0.298904	WT Allograft vs HD Allograft
MRPL32	0.000429511	0.0199636	-0.154723	WT Allograft vs HD Allograft
RPL13A	0.000440223	0.0202885	0.576109	WT Allograft vs HD Allograft
RPS21	0.000480388	0.0215698	0.338769	WT Allograft vs HD Allograft
RPS18	0.000879489	0.0327475	0.306593	WT Allograft vs HD Allograft
RPL19	0.000978519	0.0340475	0.422332	WT Allograft vs HD Allograft
RPL11	0.00152943	0.046121	0.326737	WT Allograft vs HD Allograft
RPL10	0.00167121	0.0481043	0.285534	WT Allograft vs HD Allograft
RPS4X	7.96175e-26	3.47274e-23	-0.375329	WT Allograft vs WT Ctr
RPL36A	2.49019e-24	8.44797e-22	0.406175	WT Allograft vs WT Ctr
RPL17	2.16511e-19	4.06808e-17	0.408234	WT Allograft vs WT Ctr
RPS10	3.35772e-16	4.55643e-14	0.563768	WT Allograft vs WT Ctr
RPS17	6.1055e-14	6.26609e-12	0.402892	WT Allograft vs WT Ctr
RPLP1	7.52587e-13	6.61248e-11	0.259557	WT Allograft vs WT Ctr
RPS8	1.15819e-12	9.55744e-11	0.197114	WT Allograft vs WT Ctr
RPS21	1.30683e-10	7.28782e-09	0.530565	WT Allograft vs WT Ctr
RPS27	3.35171e-10	1.72719e-08	0.248303	WT Allograft vs WT Ctr
RPL3	2.8997e-09	1.25474e-07	0.24424	WT Allograft vs WT Ctr
RPL13	3.04833e-09	1.29719e-07	0.348138	WT Allograft vs WT Ctr
RPL21	4.4555e-08	1.53282e-06	0.421526	WT Allograft vs WT Ctr
RPL18A	2.3726e-07	6.78609e-06	0.246499	WT Allograft vs WT Ctr
RPLP0	4.06544e-07	1.09123e-05	0.452441	WT Allograft vs WT Ctr
RPL30	4.9459e-07	1.26419e-05	0.208443	WT Allograft vs WT Ctr
RPL15	6.61814e-07	1.59109e-05	0.211718	WT Allograft vs WT Ctr
RPL8	8.03875e-06	0.000131429	0.320547	WT Allograft vs WT Ctr
RPL39	8.81128e-06	0.000142156	0.267771	WT Allograft vs WT Ctr
RPS2	1.08835e-05	0.00016911	0.292883	WT Allograft vs WT Ctr
RPL38	1.13725e-05	0.000173832	0.370296	WT Allograft vs WT Ctr
RPS3A	1.18991e-05	0.000179007	0.220398	WT Allograft vs WT Ctr
RPS12	1.55012e-05	0.000221423	0.284737	WT Allograft vs WT Ctr
RPS28	2.21745e-05	0.000298257	0.199409	WT Allograft vs WT Ctr
RPL18	2.5778e-05	0.000336713	0.165707	WT Allograft vs WT Ctr
RPL22	2.96637e-05	0.000379752	0.343733	WT Allograft vs WT Ctr
RPL35A	2.97727e-05	0.000380349	0.180775	WT Allograft vs WT Ctr
RPL13A	3.37889e-05	0.00042368	0.335089	WT Allograft vs WT Ctr
RPL36	6.32865e-05	0.000690105	0.205916	WT Allograft vs WT Ctr
RPS23	7.51633e-05	0.000788634	0.198291	WT Allograft vs WT Ctr
RPL11	8.49835e-05	0.000867088	0.217954	WT Allograft vs WT Ctr
RPL41	8.95159e-05	0.000897585	0.159415	WT Allograft vs WT Ctr
RPS26	0.000148153	0.00132363	0.303905	WT Allograft vs WT Ctr
RPS7	0.000190133	0.00162271	0.193515	WT Allograft vs WT Ctr
RPL34	0.000230315	0.00190057	0.24438	WT Allograft vs WT Ctr
RPL26	0.000262927	0.00210981	0.242193	WT Allograft vs WT Ctr
RPS15	0.000484144	0.00336558	0.17815	WT Allograft vs WT Ctr
RPL19	0.000486372	0.00337237	0.252018	WT Allograft vs WT Ctr
RPS15A	0.000514284	0.00351677	0.223598	WT Allograft vs WT Ctr
MRPL19	0.000530342	0.00359638	0.175319	WT Allograft vs WT Ctr
RPLP2	0.000867683	0.00518191	0.294346	WT Allograft vs WT Ctr
RPL35	0.0010638	0.00603429	0.215369	WT Allograft vs WT Ctr
RPS14	0.00107031	0.0060517	0.214091	WT Allograft vs WT Ctr
RPL28	0.00204522	0.00983158	0.165417	WT Allograft vs WT Ctr
RPS25	0.00278177	0.0124812	0.27689	WT Allograft vs WT Ctr
RPL23A	0.00290999	0.0129252	0.294347	WT Allograft vs WT Ctr
RPS13	0.00369557	0.0153604	0.248262	WT Allograft vs WT Ctr
RPL4	0.00380816	0.0157232	0.224548	WT Allograft vs WT Ctr
RPS24	0.00413096	0.0166506	0.157564	WT Allograft vs WT Ctr
RPS11	0.0104458	0.0327954	0.167715	WT Allograft vs WT Ctr
RPS5	0.0137132	0.0402764	0.290117	WT Allograft vs WT Ctr
MRPL36	0.0165542	0.0463726	-0.161288	WT Allograft vs WT Ctr
RPL32	0.0178497	0.0490767	0.172996	WT Allograft vs WT Ctr
RPS6	0.0181794	0.0496811	0.244225	WT Allograft vs WT Ctr
