# Supplementary material for: Young glial progenitor cells competitively replace aged and diseased human glia in the adult chimeric mouse brain
Source: Nat Biotechnol. 2023 Jul 17;42(5):719–30. doi: 10.1038/s41587-023-01798-5 (PMC11098747; doi:10.1038/s41587-023-01798-5)
Supplement: Supplementary file 11 — Statistical source data. [file 41587_2023_1798_MOESM11_ESM.xlsx]

## Sheet: Figure_3_E_&_F
	Distance to Injection Site (μm)	Aged WT cells / mm3 (Isograft)			Aged WT cells / mm3 (Aged Control)				Two-way ANOVA - Alpha 0.05
	0-125	0	1020.77	0	13270	6124.62	9186.92		Aged WT vs Young WT (Isoograft)	Source of Variation	% of total variation	P value	P value summary
	125-250	1319.6	1055.68	2896.92	7474.69	8075.04	8791.36			Interaction	65.2	<0.0001	****
	250-375	2511.78	1166.7	4044.74	8140.25	9979.15	7651.79			Distance	6.654	0.4357	ns
	375-500	2820.08	1905.06	4911.18	7221.86	10227.3	8377.68			Genotype	0.6405	0.2267	ns
	500-625	3714.55	3225.86	4366.21	7640.32	10135.5	8016.83
	625-750	4888.29	4179.06	4458.61	7828.5	10363	8242.93			ANOVA table	SS	DF	MS	F (DFn, DFd)	P value
	750-875	5563.07	5944	4571.07	6806.76	9666.18	8296.63			Interaction	659759903	15	43983994	F (15, 64) = 10.11	P<0.0001
	875-1000	5393.9	7257.93	4657.79	7098.65	9919.22	8626.02			Distance	67341167	15	4489411	F (15, 64) = 1.032	P=0.4357
	1000-1125	5709.14	7566.99	4201.55	7469.62	9538.55	8414.75			Genotype	6481374	1	6481374	F (1, 64) = 1.490	P=0.2267
	1125-1250	6300.19	8566.07	4907.4	7865.39	9663.71	8910.81			Residual	278387788	64	4349809
	1250-1375	6395.18	8861.49	4556.13	8481.2	9751.87	8195.08
	1375-1500	6482.52	9337.7	4532.46	8580.17	10213.2	8582.2			Šídák's multiple comparisons test	Mean Diff.	95.00% CI of diff.	Below threshold?	Summary	Adjusted P Value
	1500-1625	7141.65	10063.5	4229.1	9236.53	10335.6	8386.03			0-125	-7826	-13042 to -2609	Yes	***	0.0003
	1625-1750	8013.07	9337.57	4002.44	8218.57	10268.3	8174.99			125-250	-8885	-14102 to -3669	Yes	****	<0.0001
	1750-1875	7617.98	9759.7	3972.25	10435.4	9981.41	8337.81			250-375	-8735	-13951 to -3518	Yes	****	<0.0001
	1875-2000	9564.6	8687.08	3541.06	9905.53	10865.1	8056.82			375-500	-6103	-11319 to -886.2	Yes	*	0.0104
		Young WT cells / mm3 (Isograft)			Young WT cells / mm3 (Young Control)					500-625	-5308	-10524 to -91.13	Yes	*	0.0429
	0-125	11228.5	7145.38	6124.62	8166.15	11228.5	16332.3			625-750	-3251	-8467 to 1966	No	ns	0.6332
	125-250	13814.9	11918.7	6194.58	11134	11555.4	16413.5			750-875	-722.7	-5939 to 4494	No	ns	>0.9999
	250-375	12880.4	12944.8	8101.85	12586.5	13612.7	17362.6			875-1000	469.2	-4747 to 5686	No	ns	>0.9999
	375-500	10573.3	11771.8	5599.55	11703.4	12612.9	15081.3			1000-1125	1182	-4034 to 6399	No	ns	>0.9999
	500-625	8862.54	12628.7	5738.55	11063.5	11318.2	14229			1125-1250	2557	-2660 to 7773	No	ns	0.9074
	625-750	8144.04	10097.6	5036.6	10519.5	10073.4	12705			1250-1375	2619	-2597 to 7836	No	ns	0.8902
	750-875	7597.67	6386.72	4261.77	9837.27	9002.89	10681.7			1375-1500	3555	-1661 to 8772	No	ns	0.4865
	875-1000	6485.85	4909.11	4507.16	8595.41	7117.06	9561.43			1500-1625	4764	-452.2 to 9981	No	ns	0.1033
	1000-1125	5891.92	4034.06	4005.06	7675.45	6191.69	8998.84			1625-1750	5420	203.3 to 10636	Yes	*	0.0354
	1125-1250	5901.46	2976.8	3225.83	7573.21	5279.65	7043.4			1750-1875	5801	584.5 to 11018	Yes	*	0.0181
	1250-1375	6433.7	2290.68	3230.43	7282.85	4117.89	5096.06			1875-2000	6147	930.4 to 11364	Yes	**	0.0096
	1375-1500	5337.36	1490.33	2858.81	5872.01	2293.15	3665.88		Aged WT (Isograft) vs Aged WT (Aged Control)	Source of Variation	% of total variation	P value	P value summary
	1500-1625	3333.13	1194.83	2613.17	4670.52	2354.53	2424.04			Interaction	13.07	0.0149	*
	1625-1750	1568.43	952.511	2572.5	3364.51	1780.88	1937.24			Distance	16.74	0.002	**
	1750-1875	1323.69	665.404	1957.47	1975.73	1100.14	1187.14			Treatment	44.95	<0.0001	****
	1875-2000	1182.18	765.491	1404.01	1426.25	1257.97	1283.74
										ANOVA table	SS (Type III)	DF	MS	F (DFn, DFd)	P value
										Interaction	97922665	15	6528178	F (15, 64) = 2.209	P=0.0149
										Distance	125435507	15	8362367	F (15, 64) = 2.830	P=0.0020
										Treatment	336788142	1	336788142	F (1, 64) = 114.0	P<0.0001
										Residual	189138184	64	2955284
										Šídák's multiple comparisons test	Mean Diff.	95.00% CI of diff.	Below threshold?	Summary	Adjusted P Value
										0-125	9187	4887 to 13487	Yes	****	<0.0001
										125-250	6356	2056 to 10656	Yes	***	0.0004
										250-375	6016	1716 to 10316	Yes	***	0.001
										375-500	5397	1097 to 9697	Yes	**	0.0045
										500-625	4829	528.9 to 9129	Yes	*	0.0163
										625-750	4303	3.020 to 8603	Yes	*	0.0497
										750-875	2897	-1403 to 7197	No	ns	0.5056
										875-1000	2778	-1522 to 7078	No	ns	0.5752
										1000-1125	2648	-1651 to 6948	No	ns	0.6513
										1125-1250	2222	-2078 to 6522	No	ns	0.8667
										1250-1375	2205	-2095 to 6505	No	ns	0.8733
										1375-1500	2341	-1959 to 6641	No	ns	0.8155
										1500-1625	2175	-2125 to 6474	No	ns	0.8846
										1625-1750	1770	-2530 to 6069	No	ns	0.9779
										1750-1875	2468	-1832 to 6768	No	ns	0.752
										1875-2000	2345	-1955 to 6645	No	ns	0.8137
									Young WT (Isograft) vs Young WT (Young Control)	Source of Variation	% of total variation	P value	P value summary
										Interaction	2.274	0.8069	ns
										Distance	76.49	<0.0001	****
										Treatment	6.68	<0.0001	****
										ANOVA table	SS	DF	MS	F (DFn, DFd)	P value
										Interaction	41499621	15	2766641	F (15, 64) = 0.6664	P=0.8069
										Distance	1395897711	15	93059847	F (15, 64) = 22.41	P<0.0001
										Treatment	121910881	1	121910881	F (1, 64) = 29.36	P<0.0001
										Residual	265709041	64	4151704
										Šídák's multiple comparisons test	Mean Diff.	95.00% CI of diff.	Below threshold?	Summary	Adjusted P Value
										0-125	3743	-1354 to 8839	No	ns	0.3642
										125-250	2392	-2705 to 7488	No	ns	0.933
										250-375	3212	-1885 to 8308	No	ns	0.6155
										375-500	3818	-1279 to 8914	No	ns	0.3335
										500-625	3127	-1969 to 8223	No	ns	0.6572
										625-750	3340	-1757 to 8436	No	ns	0.5518
										750-875	3759	-1338 to 8855	No	ns	0.3577
										875-1000	3124	-1972 to 8220	No	ns	0.6587
										1000-1125	2978	-2118 to 8075	No	ns	0.728
										1125-1250	2597	-2499 to 7694	No	ns	0.8784
										1250-1375	1514	-3582 to 6610	No	ns	0.9993
										1375-1500	714.8	-4382 to 5811	No	ns	>0.9999
										1500-1625	769.3	-4327 to 5866	No	ns	>0.9999
										1625-1750	663.1	-4433 to 5759	No	ns	>0.9999
										1750-1875	105.5	-4991 to 5202	No	ns	>0.9999
										1875-2000	205.4	-4891 to 5302	No	ns	>0.9999

## Sheet: Figure_3_I
		Ki67+ (% of total cell population)							ANOVA summary
	Age (Weeks)	Aged WT (Isograft)			Aged WT (Aged Control)				F	6.003
	60	3.6	1.65	2.96	4.6	3.21	2.46		P value	0.0191
		Young WT (Isograft)			Young WT (Young Control)				P value summary	*
	60	9.16	6.63	13.43	10.07	6.65	4.64		Significant diff. among means (P < 0.05)?	Yes
									R squared	0.6924
									ANOVA table	SS	DF	MS	F (DFn, DFd)	P value
									Treatment (between columns)	96.87	3	32.29	F (3, 8) = 6.003	P=0.0191
									Residual (within columns)	43.03	8	5.379
									Total	139.9	11
									Normality of Residuals
									Test name	Statistics	P value	Passed normality test (alpha=0.05)?
									Anderson-Darling (A2*)	0.2569	0.6546	Yes
									D'Agostino-Pearson omnibus (K2)	0.5594	0.756	Yes
									Shapiro-Wilk (W)	0.9612	0.8013	Yes
									Kolmogorov-Smirnov (distance)	0.1263	0.1	Yes
									Šídák's multiple comparisons test	Mean Diff.	95.00% CI of diff.	Below threshold?	Summary	Adjusted P Value
									Aged WT (Aged Control) vs. Aged WT (Isograft)	0.6867	-5.003 to 6.376	No	ns	0.9795
									Young WT (Aged Control) vs. Young WT (Isograft)	-2.62	-8.310 to 3.070	No	ns	0.4954
									Aged WT vs. Young WT (Isograft)	-7.003	-12.69 to -1.314	Yes	*	0.0181
