# Supplementary material for: Young glial progenitor cells competitively replace aged and diseased human glia in the adult chimeric mouse brain
Source: Nat Biotechnol. 2023 Jul 17;42(5):719–30. doi: 10.1038/s41587-023-01798-5 (PMC11098747; doi:10.1038/s41587-023-01798-5)
Supplement: Supplementary file 12 — Statistical source data. [file 41587_2023_1798_MOESM12_ESM.xlsx]

## Sheet: Fig4D
Group	CellType	Freq
Young WT Ctr	cGPC	383
Young WT Isograft	cGPC	210
Aged WT Ctr	cGPC	99
Aged WT Isograft	cGPC	251
Young WT Ctr	GPC	988
Young WT Isograft	GPC	931
Aged WT Ctr	GPC	1143
Aged WT Isograft	GPC	2566
Young WT Ctr	Immature Oligodendrocyte	133
Young WT Isograft	Immature Oligodendrocyte	114
Aged WT Ctr	Immature Oligodendrocyte	379
Aged WT Isograft	Immature Oligodendrocyte	357
Young WT Ctr	NPC	205
Young WT Isograft	NPC	28
Aged WT Ctr	NPC	0
Aged WT Isograft	NPC	0
Young WT Ctr	APC	712
Young WT Isograft	APC	479
Aged WT Ctr	APC	22
Aged WT Isograft	APC	33
Young WT Ctr	Astrocyte	223
Young WT Isograft	Astrocyte	109
Aged WT Ctr	Astrocyte	18
Aged WT Isograft	Astrocyte	39

## Sheet: Fig4E
G2M.Score	CellType	newLabel	cellName
-0.0721562	GPC	Young WT Ctr	TAGTGCAGTTCAAAGA_2
-0.0270475	GPC	Young WT Ctr	AGGTCATTCATGAGTC_2
0.0384004	cGPC	Young WT Ctr	AAACGCTCACCCTAGG_2
-0.0335515	GPC	Young WT Ctr	CCGATGGGTAACATGA_2
-0.11718	GPC	Young WT Ctr	ATTGGGTTCGCCACTT_2
-0.0248605	GPC	Young WT Ctr	ACCACAAAGACTTCGT_2
-0.0795957	GPC	Young WT Ctr	GCCATGGTCCACGTAA_2
0.00377138	cGPC	Young WT Ctr	CTCAATTTCGGTGAAG_2
-0.00292666	GPC	Young WT Ctr	ATCACAGCAGAATCGG_2
0.0142801	cGPC	Young WT Ctr	TTCCGGTGTCTTCATT_2
-0.0772147	GPC	Young WT Ctr	CGGGACTTCCTGATAG_2
-0.0503101	GPC	Young WT Ctr	CTGGTCTCAATGCAGG_2
0.116617	cGPC	Young WT Ctr	CTCAATTTCTGGCCAG_2
-0.0389847	GPC	Young WT Ctr	AGTTAGCTCCCTGTTG_2
-0.0991162	GPC	Young WT Ctr	ATCCTATTCAGGAACG_2
-0.0530673	GPC	Young WT Ctr	TTTCAGTTCGCGCCAA_2
-0.0702439	GPC	Young WT Ctr	ATCTTCAAGTTGTCAC_2
-0.0595982	GPC	Young WT Ctr	CTGGCAGTCCTTGACC_2
-0.110055	GPC	Young WT Ctr	GGGATCCTCGGAATGG_2
-0.100476	GPC	Young WT Ctr	ACGGGTCCAATGAGCG_2
-0.0762072	GPC	Young WT Ctr	AGAGCCCTCGGCTTCT_2
0.0431501	GPC	Young WT Ctr	CCTAACCAGCGACCCT_2
-0.106181	GPC	Young WT Ctr	GTTAGACTCCGAAATC_2
-0.105332	GPC	Young WT Ctr	AAGACTCCACCAGCCA_2
-0.0366855	GPC	Young WT Ctr	TCAAGCACAAGGTCAG_2
0.0243859	GPC	Young WT Ctr	TTATTGCGTATCACGT_2
-0.0223149	GPC	Young WT Ctr	CACGGGTTCAATCTCT_2
-0.0358052	GPC	Young WT Ctr	ACCCTCACAATGTTGC_2
-0.108672	GPC	Young WT Ctr	TTCGCTGCAACATACC_2
-0.0455322	GPC	Young WT Ctr	TAGACCATCTGACAGT_2
0.023091	GPC	Young WT Ctr	GATCGTATCGCTGTCT_2
-0.0679614	GPC	Young WT Ctr	ACGTTCCCAAATCAAG_2
-0.0749176	GPC	Young WT Ctr	ACATCCCAGCTTCATG_2
0.0223688	GPC	Young WT Ctr	CTGGTCTGTCGAATTC_2
-0.0248333	GPC	Young WT Ctr	ATTTACCCACCGCTGA_2
-0.0378066	GPC	Young WT Ctr	ATGGAGGGTATCAGCT_2
0.569232	cGPC	Young WT Ctr	TGATTTCGTCGAGTTT_2
-0.00148862	GPC	Young WT Ctr	ACCACAAAGTTGCGCC_2
0.0410942	GPC	Young WT Ctr	TGCACGGTCAGCGGAA_2
-0.0473638	GPC	Young WT Ctr	ACCAACAGTCGAAGCA_2
-0.0468471	GPC	Young WT Ctr	TCTCACGTCGAGAGAC_2
-0.0518089	GPC	Young WT Ctr	GTCTAGAAGCAGAAAG_2
0.358604	cGPC	Young WT Ctr	AAGTCGTCAGTGGCTC_2
-0.0664496	GPC	Young WT Ctr	CGTTCTGGTATCTTCT_2
-0.0563347	GPC	Young WT Ctr	TGAATCGCATCTCATT_2
-0.0842707	GPC	Young WT Ctr	AGACAGGGTTATGACC_2
0.589156	cGPC	Young WT Ctr	TCTATCAGTAACATGA_2
0.224391	cGPC	Young WT Ctr	TTATTGCTCGCTGCGA_2
-0.10012	GPC	Young WT Ctr	ACATCCCAGCTAGATA_2
-0.0646395	GPC	Young WT Ctr	GTGAGCCCAAGCGAGT_2
0.0109133	GPC	Young WT Ctr	TCCAGAAGTTCCGCTT_2
0.0245177	GPC	Young WT Ctr	CTCCATGAGTGGTTAA_2
-0.0791502	GPC	Young WT Ctr	ATTACTCAGCATGCAG_2
-0.138662	GPC	Young WT Ctr	CTGGCAGTCGACGCTG_2
0.415481	cGPC	Young WT Ctr	GTGAGGATCATTGTGG_2
-0.028495	GPC	Young WT Ctr	ATTTCTGTCTCCCATG_2
-0.0204665	GPC	Young WT Ctr	CCTCCTCCACGGTGCT_2
-0.0208574	GPC	Young WT Ctr	CCACACTCAGAGATGC_2
-0.0756154	GPC	Young WT Ctr	CTCAATTTCAGACATC_2
-0.0838235	cGPC	Young WT Ctr	ACTATTCAGATAGTCA_2
0.102785	cGPC	Young WT Ctr	GTTCCGTCAGCACAAG_2
-0.0453862	GPC	Young WT Ctr	AAGACTCTCAAACCTG_2
1.39705	cGPC	Young WT Ctr	GACTATGTCGTCTCAC_2
-0.039542	GPC	Young WT Ctr	ACGCACGGTCCGGCAT_2
-0.0790226	GPC	Young WT Ctr	TACGCTCAGCTCGTGC_2
0.0356667	GPC	Young WT Ctr	GTCAGCGCAAACCATC_2
-0.110216	GPC	Young WT Ctr	TTTCATGGTTGCTTGA_2
-0.0444186	GPC	Young WT Ctr	GTTTGGAGTACTCCCT_2
0.476193	cGPC	Young WT Ctr	AACAAAGAGAAGCCAC_2
-0.0616216	GPC	Young WT Ctr	GGGAGATTCTTCTCAA_2
0.606045	cGPC	Young WT Ctr	TTCCGTGCAGGTTCAT_2
0.00896028	GPC	Young WT Ctr	CCTCAACAGTCTACCA_2
-0.0332216	GPC	Young WT Ctr	ATCCATTGTATCAAGA_2
-0.102637	GPC	Young WT Ctr	CCTACGTTCCTAGCCT_2
-0.0465587	GPC	Young WT Ctr	ATTGTTCAGTCTCTGA_2
0.0367358	GPC	Young WT Ctr	CCTCACAAGCTTCGTA_2
-0.00481114	GPC	Young WT Ctr	AGTGACTCAGCAGACA_2
-0.032979	GPC	Young WT Ctr	CATTGTTCACAACGTT_2
-0.058014	GPC	Young WT Ctr	TGTCCCATCGCGTAGC_2
0.632742	cGPC	Young WT Ctr	AGATCGTAGCCTGCCA_2
0.0127259	GPC	Young WT Ctr	GTACAACTCTGGCTGG_2
-0.0199915	GPC	Young WT Ctr	GTTGTGATCAAGGAGC_2
-0.0668135	GPC	Young WT Ctr	ATCGATGGTGTTTACG_2
0.347475	cGPC	Young WT Ctr	ACAGGGAAGGGTCACA_2
-0.0553044	GPC	Young WT Ctr	ATTCCTACAGAGGTAC_2
-0.0174946	GPC	Young WT Ctr	ACGTAACTCAGCCCAG_2
-0.0645513	GPC	Young WT Ctr	ATGACCACAAGTGGAC_2
-0.0305445	GPC	Young WT Ctr	GTTTGGACATCCTTCG_2
-0.087041	GPC	Young WT Ctr	CTGGTCTTCGGCATTA_2
-0.0330165	GPC	Young WT Ctr	TACAACGTCCGAACGC_2
0.423115	cGPC	Young WT Ctr	ATCAGGTAGAACCCGA_2
-0.0117897	GPC	Young WT Ctr	TAGGGTTTCGCAGTGC_2
-0.0426715	GPC	Young WT Ctr	CCCGGAACAGAACTCT_2
0.0933472	GPC	Young WT Ctr	GGAATGGGTGCCTGAC_2
-0.0477486	GPC	Young WT Ctr	TTCCGTGAGACGGTCA_2
-0.0782822	GPC	Young WT Ctr	CTACCCAAGCGTCTCG_2
-0.0590053	GPC	Young WT Ctr	ACTACGAGTGAACTAA_2
-0.102467	GPC	Young WT Ctr	ACTTCGCCATCGATAC_2
-0.0652283	GPC	Young WT Ctr	AAGTGAACACAAAGTA_2
0.0381475	GPC	Young WT Ctr	CACTAAGAGCCTATCA_2
0.0103992	GPC	Young WT Ctr	CACGTGGGTGAATAAC_2
-0.105895	GPC	Young WT Ctr	ATCAGGTTCCAGCCTT_2
-0.108755	GPC	Young WT Ctr	GAACTGTTCCTTTAGT_2
-0.0737111	GPC	Young WT Ctr	GCCGATGGTAGATCCT_2
-0.161516	GPC	Young WT Ctr	TATCAGGAGTAAGGGA_2
-0.035883	GPC	Young WT Ctr	CTGCAGGCATAATGAG_2
-0.101249	GPC	Young WT Ctr	AAGTACCGTAGATGTA_2
-0.0770808	GPC	Young WT Ctr	TAAGCCAAGAAATTCG_2
0.0542802	GPC	Young WT Ctr	GAAACCTTCCCTCGTA_2
-0.022611	GPC	Young WT Ctr	ATTATCCGTTCGATTG_2
-0.0300681	GPC	Young WT Ctr	CATCGGGCAGACGCTC_2
-0.0755052	GPC	Young WT Ctr	CATGGATCAACACAAA_2
-0.0981638	GPC	Young WT Ctr	CAAGACTTCGCTCATC_2
-0.0265681	GPC	Young WT Ctr	GATCCCTCAACGTAAA_2
-0.0817871	GPC	Young WT Ctr	CCCTTAGGTGGTCTGC_2
-0.0485711	GPC	Young WT Ctr	GCTTGGGTCTGAGAAA_2
-0.0819072	GPC	Young WT Ctr	ACACTGAAGTATAGGT_2
-0.0298069	GPC	Young WT Ctr	GTTCATTTCAACGTGT_2
-0.0534222	GPC	Young WT Ctr	CGGCAGTGTCTTCGAA_2
-0.119873	GPC	Young WT Ctr	CTCCACAGTGGGTCAA_2
0.135768	cGPC	Young WT Ctr	TGGTGATTCTTACGGA_2
-0.0332524	GPC	Young WT Ctr	TAATCTCGTTACACAC_2
-0.0537644	GPC	Young WT Ctr	ATGAGTCAGACGTCCC_2
-0.116778	GPC	Young WT Ctr	GTCAGCGCATCCGGCA_2
-0.0414117	GPC	Young WT Ctr	CTACCCACATATGGCT_2
-0.0378935	GPC	Young WT Ctr	AAGGTAAGTCGATTAC_2
-0.0680216	GPC	Young WT Ctr	TCGCTCAGTATGGAGC_2
-0.014361	GPC	Young WT Ctr	CGTTAGATCATTCGGA_2
0.0101035	GPC	Young WT Ctr	ATGTCCCAGCGAAACC_2
-0.0809434	GPC	Young WT Ctr	GTTCGCTGTAGACGTG_2
0.541866	cGPC	Young WT Ctr	CAAGGGAGTGCTGCAC_2
-0.0790376	GPC	Young WT Ctr	CGCCAGATCTCCAATT_2
-0.0534732	GPC	Young WT Ctr	CGTGTCTTCCTCATAT_2
-0.0761312	GPC	Young WT Ctr	CTTCTAATCGAAGGAC_2
0.223241	cGPC	Young WT Ctr	AAGAACAGTATACAGA_2
-0.00814554	GPC	Young WT Ctr	CCTTGTGAGCCAGAGT_2
0.0197901	GPC	Young WT Ctr	TCACTATCACAGCATT_2
-0.0220158	GPC	Young WT Ctr	GAAATGAAGGCTGGAT_2
-0.0342699	GPC	Young WT Ctr	TGCTTCGAGCTAAGTA_2
-0.102338	GPC	Young WT Ctr	TACGCTCTCCCAGCGA_2
-0.0525023	GPC	Young WT Ctr	GGGTTATGTCTCTCAC_2
-0.00100938	GPC	Young WT Ctr	ATTCCATTCGCGTTTC_2
-0.0406407	GPC	Young WT Ctr	GTGCAGCTCAGCCTCT_2
0.00638025	GPC	Young WT Ctr	GTGCAGCTCAACACGT_2
0.11553	GPC	Young WT Ctr	TCATCCGCAATACGCT_2
-0.0448229	GPC	Young WT Ctr	TCTCAGCCAGCTGTTA_2
0.780116	cGPC	Young WT Ctr	GTCCTCAGTCACGTGC_2
-0.105408	GPC	Young WT Ctr	GAGTGTTAGTAATCCC_2
-0.12368	GPC	Young WT Ctr	CTCACTGGTGTGTGGA_2
0.359211	cGPC	Young WT Ctr	TGCTTCGGTCGATTAC_2
-0.109833	GPC	Young WT Ctr	TCCTGCAGTGCCTGCA_2
-0.126094	GPC	Young WT Ctr	ACTATGGCACCCGTAG_2
-0.0444599	GPC	Young WT Ctr	CGAGGAACATGACAGG_2
-0.124598	GPC	Young WT Ctr	CGAAGGAAGTCCCTAA_2
0.0286428	cGPC	Young WT Ctr	AGATGCTTCATTACTC_2
0.447563	cGPC	Young WT Ctr	CATGCTCTCCTTGGAA_2
0.336264	cGPC	Young WT Ctr	TCGTAGAAGCCTAACT_2
-0.0631539	GPC	Young WT Ctr	CACCGTTGTCGTGCCA_2
-0.143716	GPC	Young WT Ctr	GAAGGACGTGGACCAA_2
-0.0367836	GPC	Young WT Ctr	TCCGATCGTGACAGCA_2
-0.0842426	GPC	Young WT Ctr	TCTGCCAAGCACACAG_2
1.46634	cGPC	Young WT Ctr	ACTTCCGGTAAGTTGA_2
-0.0603187	cGPC	Young WT Ctr	CAATACGCATCCTTCG_2
-0.00216061	GPC	Young WT Ctr	CATGGATGTAACATCC_2
-0.0748522	GPC	Young WT Ctr	CTTTCAACAACACAGG_2
-0.0396628	GPC	Young WT Ctr	CGAATTGAGAGTTGTA_2
-0.0733786	GPC	Young WT Ctr	CGAGTGCTCTGAACGT_2
-0.0842783	GPC	Young WT Ctr	ACTCTCGCAGGACGAT_2
-0.0624026	GPC	Young WT Ctr	ACTTCCGGTAGACGTG_2
0.100389	cGPC	Young WT Ctr	TGTGAGTCATAATCCG_2
0.0285163	GPC	Young WT Ctr	TCATGTTAGTTTCGAC_2
-0.00172765	GPC	Young WT Ctr	AGCCACGGTGATCGTT_2
0.056021	cGPC	Young WT Ctr	AGTCACAAGTTGTCGT_2
-0.0293714	GPC	Young WT Ctr	CCTTGTGTCACTGATG_2
0.0146847	GPC	Young WT Ctr	CCGGACATCCTTCTGG_2
-0.0601126	GPC	Young WT Ctr	AGTTCCCAGCCTGCCA_2
0.0600612	GPC	Young WT Ctr	ACTTCGCTCGCTATTT_2
-0.0738244	GPC	Young WT Ctr	CCTGCATAGCAGAAAG_2
-0.063305	GPC	Young WT Ctr	TCCGATCTCGTGGACC_2
0.0406516	cGPC	Young WT Ctr	CCTCAACGTGGCAACA_2
0.243749	cGPC	Young WT Ctr	CAGATTGTCTAATTCC_2
-0.0624674	GPC	Young WT Ctr	GTAACCAAGGTCCTGC_2
0.717488	cGPC	Young WT Ctr	AAGCATCTCAGGAGAC_2
-0.100518	GPC	Young WT Ctr	TCTGTCGTCATTGCGA_2
0.354625	cGPC	Young WT Ctr	CCTACGTCAACCGATT_2
0.0114112	GPC	Young WT Ctr	ACGTCCTCACTCATAG_2
-0.0848832	GPC	Young WT Ctr	GAATCACTCAGGTAAA_2
0.297199	cGPC	Young WT Ctr	AAGGAATCACCAGCTG_2
-0.0742481	GPC	Young WT Ctr	GCAGCCACATAGCTGT_2
-0.0976414	GPC	Young WT Ctr	ACTGTGACAAGAATGT_2
-0.0663814	GPC	Young WT Ctr	TCCAGAACAGTCGAGA_2
0.146906	cGPC	Young WT Ctr	CCTAACCCAACAGATA_2
-0.00237463	GPC	Young WT Ctr	TATCCTACAAACTAAG_2
-0.0120471	GPC	Young WT Ctr	GAATCGTAGCCTCAAT_2
0.010859	cGPC	Young WT Ctr	TTGCATTAGCAAGCCA_2
1.04478	cGPC	Young WT Ctr	ATCGGCGCATCGGAAG_2
-0.05629	GPC	Young WT Ctr	ACTGATGCACTTGGCG_2
-0.0362542	GPC	Young WT Ctr	ATAGACCTCGTGGCTG_2
0.130239	cGPC	Young WT Ctr	TCCTTCTCACAATGTC_2
-0.0933926	GPC	Young WT Ctr	CTGTACCGTAACTAAG_2
-0.130791	GPC	Young WT Ctr	TACCGAAAGATTACCC_2
-0.0650378	GPC	Young WT Ctr	AAAGGATAGGATATGT_2
0.325249	GPC	Young WT Ctr	CTTCTAACAGCCTATA_2
-0.105708	GPC	Young WT Ctr	TCTTTGACATAATCGC_2
-0.0940359	GPC	Young WT Ctr	ATGTCTTGTTCGGCTG_2
-0.0924436	GPC	Young WT Ctr	ATCGTAGTCGGACTGC_2
-0.0477895	GPC	Young WT Ctr	GACATCACAGTTTGGT_2
0.0094356	GPC	Young WT Ctr	AGCGTCGCACGTCGGT_2
-0.0935815	GPC	Young WT Ctr	AGTGTTGCACGCAAAG_2
-0.0322615	GPC	Young WT Ctr	TCAAGCATCGTAGCTA_2
-0.0386328	GPC	Young WT Ctr	TCAGCAACATCCGATA_2
-0.148816	GPC	Young WT Ctr	TCAGCAATCAACGCTA_2
-0.0405828	GPC	Young WT Ctr	ATCCTATGTACCTAAC_2
-0.0503505	GPC	Young WT Ctr	ACCACAAAGGTTGCCC_2
0.814336	cGPC	Young WT Ctr	TGTAACGTCTAAGCCA_2
0.176324	cGPC	Young WT Ctr	AACGTCAGTGCGGTAA_2
0.0565648	GPC	Young WT Ctr	ACTTCGCGTACGACTT_2
0.0988455	cGPC	Young WT Ctr	GACCCAGCATGAAAGT_2
-0.0608338	GPC	Young WT Ctr	TGGGTTAAGGAAGTGA_2
0.136873	cGPC	Young WT Ctr	GGCTTGGAGCCTCAAT_2
0.0419281	GPC	Young WT Ctr	AGATGAAGTGTTTCTT_2
-0.0701524	GPC	Young WT Ctr	ACATCCCGTAGATGTA_2
-0.0308733	GPC	Young WT Ctr	CCGATCTAGCGGCTCT_2
-0.130569	GPC	Young WT Ctr	GTGTGGCCAAATTAGG_2
0.460403	cGPC	Young WT Ctr	AGAACCTAGTGATCGG_2
0.042885	GPC	Young WT Ctr	TGTTTGTTCTGGACTA_2
-0.0821876	GPC	Young WT Ctr	GGCTTGGGTGAGTTTC_2
-0.0941398	GPC	Young WT Ctr	AGCTTCCAGTAGGATT_2
-0.0753479	GPC	Young WT Ctr	TTGCCTGGTTGTTTGG_2
0.0119432	GPC	Young WT Ctr	CAGCGTGCAACCACGC_2
-0.0554278	GPC	Young WT Ctr	TCGACCTGTGCACATT_2
0.0493193	GPC	Young WT Ctr	CAGCGTGGTCAACCTA_2
0.012323	GPC	Young WT Ctr	TGACAGTAGAGCGACT_2
0.201995	GPC	Young WT Ctr	CTGCGAGAGAATCGAT_2
-0.130522	GPC	Young WT Ctr	AAGCCATCATCTATCT_2
0.00443458	GPC	Young WT Ctr	CATGCTCTCTTGCGCT_2
-0.0499309	GPC	Young WT Ctr	AGGAAATTCGTGGAAG_2
0.304189	cGPC	Young WT Ctr	AGGAAATTCCTCTCGA_2
-0.00981478	GPC	Young WT Ctr	TGCCGAGGTCTGCATA_2
-0.0621738	GPC	Young WT Ctr	TCAGTCCTCAAAGCCT_2
-0.152643	GPC	Young WT Ctr	GTTCATTAGCGGCTCT_2
-0.106457	GPC	Young WT Ctr	ACTTCGCAGGCCCAAA_2
-0.129872	GPC	Young WT Ctr	AGCTACAAGGTCCCGT_2
-0.0865181	GPC	Young WT Ctr	GCCAACGTCACTTTGT_2
-0.09114	GPC	Young WT Ctr	TGATTCTAGTAAGGGA_2
-0.0723312	GPC	Young WT Ctr	CGATGCGTCACTGCTC_2
-0.105535	GPC	Young WT Ctr	TCGTGCTCAGTTTCGA_2
-0.0427055	GPC	Young WT Ctr	CCTCCAACATCATTTC_2
0.0315694	GPC	Young WT Ctr	CCGGGTACAACCACGC_2
-0.119922	GPC	Young WT Ctr	TGGGAGATCATTGCCC_2
-0.0656516	GPC	Young WT Ctr	TACGTCCCATAGGTTC_2
-0.0451455	GPC	Young WT Ctr	CTCATTAAGTCTTCCC_2
-0.070339	GPC	Young WT Ctr	AGTCATGCATCCGGCA_2
-0.105619	GPC	Young WT Ctr	TTCGATTAGGAGAATG_2
-0.0337192	GPC	Young WT Ctr	TCCACCATCGATGCAT_2
-0.0859038	GPC	Young WT Ctr	CTTCCGAAGAATAACC_2
-0.04798	GPC	Young WT Ctr	CCACACTGTAACCCGC_2
-0.0597212	GPC	Young WT Ctr	GTAAGTCCAACTGAAA_2
0.235591	cGPC	Young WT Ctr	GCGGATCGTCTTACAG_2
-0.0858211	GPC	Young WT Ctr	TTCGATTTCCTAGCTC_2
-0.0378187	GPC	Young WT Ctr	CCACCATAGATGACCG_2
0.152851	cGPC	Young WT Ctr	CCTCTAGAGAGTCAGC_2
-0.0151623	GPC	Young WT Ctr	GTAATCGTCAAAGCCT_2
0.0196987	GPC	Young WT Ctr	AGAAGCGTCGGCATAT_2
-0.0111165	GPC	Young WT Ctr	CAGGGCTCAAAGCAAT_2
1.60068	cGPC	Young WT Ctr	GATTCTTAGGTAAGAG_2
-0.00716768	GPC	Young WT Ctr	TGCATCCGTAGTCCTA_2
0.00657691	GPC	Young WT Ctr	CAGTTCCCAAAGGGTC_2
-0.0514595	GPC	Young WT Ctr	AGGTTGTGTCGATTTG_2
-0.0753962	GPC	Young WT Ctr	TACTTCATCACTACGA_2
-0.028387	GPC	Young WT Ctr	GGGAGATTCGTTAGAC_2
-0.0450663	GPC	Young WT Ctr	ACATCCCGTATGCAAA_2
0.0159765	GPC	Young WT Ctr	TGCTCGTGTGACATCT_2
-0.00162266	GPC	Young WT Ctr	ACTTATCTCTTCCGTG_2
-0.0293329	GPC	Young WT Ctr	AGGCATTGTATGTGTC_2
0.022923	cGPC	Young WT Ctr	CTCAACCGTTCTAACG_2
0.0127117	GPC	Young WT Ctr	ATGGGAGTCTCGCTTG_2
-0.0552891	GPC	Young WT Ctr	AATTCCTGTAATCAGA_2
-0.0376867	GPC	Young WT Ctr	AGACAAATCCTTCTTC_2
-0.0176701	GPC	Young WT Ctr	AGACACTAGGGCTAAC_2
-0.0604071	GPC	Young WT Ctr	TGAACGTTCAATGTCG_2
-0.0364198	GPC	Young WT Ctr	ACGGAAGCAGAAATTG_2
-0.053846	GPC	Young WT Ctr	AGACACTTCCTATTGT_2
-0.0282271	GPC	Young WT Ctr	TGTTCTAGTCCAGAAG_2
-0.0435453	GPC	Young WT Ctr	GCAACATCAATAACCC_2
-0.0403306	GPC	Young WT Ctr	GGGATCCCAGTTCTAG_2
1.06079	cGPC	Young WT Ctr	CTTCCTTAGCTACTGT_2
-0.0416899	GPC	Young WT Ctr	TTTGACTGTCCGAAAG_2
-0.0766268	GPC	Young WT Ctr	TTCATGTGTGAACCGA_2
-0.0297567	GPC	Young WT Ctr	CGTAATGGTACGTGTT_2
-0.0892683	GPC	Young WT Ctr	TCCCATGAGTGTTGTC_2
-0.0918497	GPC	Young WT Ctr	CAGCCAGAGAGTCGAC_2
-0.0777442	GPC	Young WT Ctr	AGAAGTATCAGGAAAT_2
-0.00725211	GPC	Young WT Ctr	GGTTAACAGCATACTC_2
-0.0762385	GPC	Young WT Ctr	AAGTTCGTCCGCTTAC_2
-0.0473318	GPC	Young WT Ctr	TGGAACTCATGGAGAC_2
-0.0437927	GPC	Young WT Ctr	CTTGATTCAAACACGG_2
0.01157	GPC	Young WT Ctr	ACATCGACAGCAGTTT_2
-0.0363906	GPC	Young WT Ctr	GCACATATCGATACGT_2
-0.0975235	GPC	Young WT Ctr	ACCGTTCGTAGAGACC_2
-0.0343801	GPC	Young WT Ctr	TTGGGTAAGATTAGTG_2
-0.0546625	GPC	Young WT Ctr	TTACAGGGTACGGTTT_2
-0.0690097	GPC	Young WT Ctr	CACAACAAGTAACCGG_2
-0.109057	GPC	Young WT Ctr	GTGCTTCGTTCCTACC_2
-0.0142651	GPC	Young WT Ctr	TCCGGGAGTGGACTGA_2
-0.0404002	GPC	Young WT Ctr	GAGACCCTCGTCCTTG_2
0.184088	cGPC	Young WT Ctr	CGAATTGCAGCAGGAT_2
-0.0708679	GPC	Young WT Ctr	CAGGGCTAGGGTAGCT_2
-0.0521414	GPC	Young WT Ctr	TATCCTACACACGTGC_2
0.150894	cGPC	Young WT Ctr	AATCGACGTATGAGCG_2
-0.0702427	GPC	Young WT Ctr	TTTGTTGAGCGTTACT_2
0.869613	cGPC	Young WT Ctr	TCGCAGGAGGACTATA_2
-0.0274667	GPC	Young WT Ctr	TCTCAGCTCTGCTCTG_2
-0.0626332	GPC	Young WT Ctr	TTCGATTAGATACATG_2
0.907894	cGPC	Young WT Ctr	AATCGTGGTTGCTAGT_2
-0.0938032	GPC	Young WT Ctr	AATCGTGCATAGGCGA_2
-0.052699	GPC	Young WT Ctr	GTGACGCAGCTCCATA_2
0.0380669	cGPC	Young WT Ctr	AGAACCTAGTGGTTCT_2
-0.0828724	GPC	Young WT Ctr	ATTATCCCAACAAGAT_2
-0.0572992	GPC	Young WT Ctr	TACGTCCTCTTGGCTC_2
-0.104436	GPC	Young WT Ctr	CTAGACAGTACGGTTT_2
0.476596	cGPC	Young WT Ctr	AGAACCTCAAGCACCC_2
0.563235	cGPC	Young WT Ctr	GTATTGGCAGCTGTTA_2
-0.020767	GPC	Young WT Ctr	TTACGTTAGTTCAACC_2
-0.0228402	GPC	Young WT Ctr	CACAGGCCACATACGT_2
-0.0173444	GPC	Young WT Ctr	ACACTGAAGGCCTGAA_2
-0.0525798	GPC	Young WT Ctr	CGTTAGACATGCCGCA_2
-0.0920461	GPC	Young WT Ctr	TTACGTTGTTCTAACG_2
-0.0104401	GPC	Young WT Ctr	CACAGGCGTGTAAACA_2
-0.0907171	GPC	Young WT Ctr	CATCGCTCATACAGGG_2
-0.0356278	GPC	Young WT Ctr	TAAGCCAGTTGGCCGT_2
-0.0111724	cGPC	Young WT Ctr	TCGCTTGAGGCATGCA_2
-0.0342979	GPC	Young WT Ctr	ACACTGATCTTGTTAC_2
-0.137231	GPC	Young WT Ctr	CGAGAAGTCCCAGCGA_2
-0.120364	GPC	Young WT Ctr	GAACACTCAAAGGAGA_2
0.0303744	cGPC	Young WT Ctr	AGAAGTAAGGATACAT_2
-0.0520064	GPC	Young WT Ctr	TAAGCGTCAATACAGA_2
0.0177181	cGPC	Young WT Ctr	ACTACGACAGTTGAAA_2
0.582431	cGPC	Young WT Ctr	TTCATTGTCACCATAG_2
-0.0477337	GPC	Young WT Ctr	CACCAAAGTACCTTCC_2
-0.0337555	GPC	Young WT Ctr	TAAGCGTTCCTCTTTC_2
-0.0429178	GPC	Young WT Ctr	ACTACGAGTCCGGATC_2
-0.095034	GPC	Young WT Ctr	ATGGATCTCCATTGTT_2
-0.0659034	GPC	Young WT Ctr	TATATCCTCTGTCGTC_2
-0.0490033	GPC	Young WT Ctr	CTGATCCGTGAACGGT_2
-0.100585	GPC	Young WT Ctr	GTCAAGTCAGATTTCG_2
-0.121095	GPC	Young WT Ctr	CGAGGCTGTCAAAGCG_2
-0.0225704	GPC	Young WT Ctr	CCACGTTGTTGGCCTG_2
-0.0207422	GPC	Young WT Ctr	GCAGTTACAGACAAAT_2
-0.0596667	GPC	Young WT Ctr	AGTACCAAGTCCTGTA_2
1.32195	cGPC	Young WT Ctr	AAGAACAGTGATACAA_2
0.0450437	cGPC	Young WT Ctr	ACAGGGACAATCGCCG_2
-0.0350137	GPC	Young WT Ctr	TTGCGTCAGCGCGTTC_2
-0.0618428	GPC	Young WT Ctr	CACGAATGTCGTATGT_2
0.0305039	cGPC	Young WT Ctr	CGCGTGACAGAACCGA_2
-0.0792868	GPC	Young WT Ctr	GAGTGAGAGAGCATAT_2
0.0016047	cGPC	Young WT Ctr	GTTTGGACAAACTCGT_2
-0.0830787	GPC	Young WT Ctr	TCAAGTGTCGGCTGAC_2
-0.0495664	GPC	Young WT Ctr	CACGGGTAGCATGGGT_2
-0.0905374	GPC	Young WT Ctr	CCGCAAGGTTCCTACC_2
-0.0578766	GPC	Young WT Ctr	GGGTTATTCTACGGTA_2
-0.0583563	GPC	Young WT Ctr	TGAGTCAAGGCGAACT_2
0.101605	GPC	Young WT Ctr	CATGCCTGTCCTCCTA_2
-0.04287	GPC	Young WT Ctr	CATACTTCACCCATAA_2
-0.0329861	GPC	Young WT Ctr	CGAGTTACACATGGTT_2
-0.0890277	GPC	Young WT Ctr	GCATGATCACTAGGTT_2
0.0116152	GPC	Young WT Ctr	AAAGAACGTGCTCTTC_2
0.00888471	GPC	Young WT Ctr	CATACTTTCTGGACTA_2
-0.157955	GPC	Young WT Ctr	TAACACGGTTTAGTCG_2
-0.0959109	GPC	Young WT Ctr	TCATTACTCCATGCAA_2
-0.0691385	GPC	Young WT Ctr	AAGCATCTCCGTAATG_2
-0.0927732	GPC	Young WT Ctr	GTAGATCTCTAGTGAC_2
0.0071216	GPC	Young WT Ctr	CTACCTGAGCCATCCG_2
0.0174779	cGPC	Young WT Ctr	CGATCGGCACCAGCCA_2
-0.085112	GPC	Young WT Ctr	GGGCTACTCAGGGTAG_2
0.78125	cGPC	Young WT Ctr	CTCTCAGTCGTCAACA_2
0.228527	cGPC	Young WT Ctr	TTACAGGTCATTCGTT_2
-0.011674	GPC	Young WT Ctr	ATTCTACCAGGTCAAG_2
-0.0510366	GPC	Young WT Ctr	AGGGTCCTCCCTTTGG_2
-0.0543242	GPC	Young WT Ctr	AGAAATGGTGAGCAGT_2
-0.0554553	GPC	Young WT Ctr	TTCCTCTTCTGCACCT_2
-0.0076085	GPC	Young WT Ctr	CACTGGGAGATGACCG_2
0.00496701	cGPC	Young WT Ctr	CCTCCAACAAGCAATA_2
0.00840993	GPC	Young WT Ctr	CCACAAAGTCCCGTGA_2
-0.000947412	GPC	Young WT Ctr	GACGCTGCATATCTCT_2
-0.00319883	GPC	Young WT Ctr	TGCGGCAAGGAACTAT_2
-0.0687033	cGPC	Young WT Ctr	AAGCGTTAGGTTGGTG_2
-0.0119679	GPC	Young WT Ctr	AAGCGTTGTCGAGATG_2
-0.0364986	GPC	Young WT Ctr	GTCCCATTCCTTCGAC_2
-0.00816603	cGPC	Young WT Ctr	CGCAGGTCAGTGAGCA_2
-0.0187816	GPC	Young WT Ctr	GAATCACTCGGACAAG_2
0.709978	cGPC	Young WT Ctr	GGTCTGGAGGTATTGA_2
0.100453	cGPC	Young WT Ctr	TACCCACGTACTAGCT_2
-0.0410073	GPC	Young WT Ctr	TCTAACTTCCGATGCG_2
-0.0440234	cGPC	Young WT Ctr	TCCAGAATCATGGATC_2
-0.0079911	GPC	Young WT Ctr	GAATCGTTCCGTTTCG_2
-0.0377346	GPC	Young WT Ctr	AAGGTAACACGAAGAC_2
0.0899011	cGPC	Young WT Ctr	CTATAGGTCGACCCAG_2
0.00212504	GPC	Young WT Ctr	GGTGAAGAGTGGTGGT_2
-0.0263954	GPC	Young WT Ctr	TATTTCGCAGTCTGGC_2
-0.100633	GPC	Young WT Ctr	TCTACCGAGCCTTTCC_2
-0.0593757	GPC	Young WT Ctr	TCGCTTGTCTACTTCA_2
-0.00639516	GPC	Young WT Ctr	AGATAGATCTATCGGA_2
-0.0430468	GPC	Young WT Ctr	ATGGATCGTATTCCTT_2
-0.0431891	GPC	Young WT Ctr	CTATCTAAGTCATTGC_2
-0.0232045	GPC	Young WT Ctr	ATCTCTACAACTCATG_2
0.0271107	GPC	Young WT Ctr	CATCGGGTCTGTTGGA_2
0.0465285	GPC	Young WT Ctr	ACCATTTCACGGAAGT_2
-0.0475126	GPC	Young WT Ctr	GGCAGTCCAAGGTTGG_2
-0.085246	GPC	Young WT Ctr	GTCGTAACAAGAAACT_2
0.144521	cGPC	Young WT Ctr	AAGTACCCAGACATCT_2
-0.0627251	GPC	Young WT Ctr	GACATCACACGCTGAC_2
-0.0668969	GPC	Young WT Ctr	TACCGGGCAGATCACT_2
0.56746	cGPC	Young WT Ctr	TTCCACGCACTCCACT_2
0.787455	cGPC	Young WT Ctr	GTCGTTCCATGCAGGA_2
0.765952	cGPC	Young WT Ctr	GTCGTTCTCAAGGTGG_2
-0.0352354	GPC	Young WT Ctr	ACCCAAACAGTGTGCC_2
0.101988	cGPC	Young WT Ctr	TCTATCATCCGAGAAG_2
-0.0834785	GPC	Young WT Ctr	CCTATCGCACAAATAG_2
-0.0290415	GPC	Young WT Ctr	CTTCTCTTCTCTAAGG_2
1.39309	cGPC	Young WT Ctr	AAACGCTAGCTAATCC_2
-0.0436181	GPC	Young WT Ctr	GGGTTATGTGACTCGC_2
-0.092825	GPC	Young WT Ctr	TCGGGCAGTCTTCTAT_2
-0.0256138	GPC	Young WT Ctr	GACCAATTCAGTGTCA_2
-0.101307	GPC	Young WT Ctr	TCAATCTCATCACCAA_2
-0.0441995	GPC	Young WT Ctr	TCAATCTCACCTAAAC_2
-0.0622237	GPC	Young WT Ctr	TACCTGCGTGTTGACT_2
0.874574	cGPC	Young WT Ctr	CTGTCGTTCTCAAAGC_2
-0.110302	GPC	Young WT Ctr	TGCATCCTCCTACTGC_2
-0.035603	GPC	Young WT Ctr	ATGAGGGTCACAACCA_2
0.133414	cGPC	Young WT Ctr	TTTACTGTCTCCATAT_2
0.0794788	cGPC	Young WT Ctr	GGGTTTAGTCGTTATG_2
-0.0174598	GPC	Young WT Ctr	ACTATTCGTTCACGAT_2
-0.0999423	GPC	Young WT Ctr	GTTCCGTGTCAACACT_2
-0.0684066	GPC	Young WT Ctr	GTCTCACAGATCCCGC_2
-0.0504019	GPC	Young WT Ctr	TCATTCAAGACTCATC_2
-0.1127	GPC	Young WT Ctr	AGTTCGAAGCTGCGAA_2
0.0946284	cGPC	Young WT Ctr	TCCGATCGTGAATTAG_2
0.540047	cGPC	Young WT Ctr	TCTGCCAAGAGATTCA_2
-0.0660238	GPC	Young WT Ctr	CTCAGGGGTTCGTGCG_2
-0.0781	GPC	Young WT Ctr	CCGGTAGGTTCCACGG_2
-0.0251504	GPC	Young WT Ctr	ATTCGTTTCTACCTTA_2
-0.00284321	GPC	Young WT Ctr	AGTTCGACATGGAGAC_2
-0.0696026	GPC	Young WT Ctr	ACTTTGTTCAAGAGGC_2
-0.0943495	GPC	Young WT Ctr	CAGGCCAGTGCCTGCA_2
-0.0411308	GPC	Young WT Ctr	ACAAGCTTCGATCCAA_2
0.0696609	cGPC	Young WT Ctr	CTACGGGTCGCGTAGC_2
0.14183	cGPC	Young WT Ctr	AAAGGTATCCAACTAG_2
0.98067	cGPC	Young WT Ctr	GACCTTCCAACAAGTA_2
0.0259665	GPC	Young WT Ctr	AATCGACCAAGGCTTT_2
-0.0909914	GPC	Young WT Ctr	CTTACCGGTACACGTT_2
-0.0153314	GPC	Young WT Ctr	GGGAAGTCATACGCAT_2
0.0121917	GPC	Young WT Ctr	GCGAGAACATTGGCAT_2
-0.0797469	GPC	Young WT Ctr	CCAATTTTCTCCGAGG_2
-0.0900554	GPC	Young WT Ctr	AATCGACTCACAGTGT_2
-0.0827757	GPC	Young WT Ctr	GGAGGATAGCCGTTGC_2
-0.0707893	GPC	Young WT Ctr	ACCTGAATCAACTACG_2
-0.0788922	GPC	Young WT Ctr	GACGCTGGTGTGATGG_2
-0.0738023	GPC	Young WT Ctr	AGGTAGGGTCCAAGAG_2
-0.131574	GPC	Young WT Ctr	GATGTTGGTCATAAAG_2
-0.0443024	GPC	Young WT Ctr	ATGCCTCTCGCTTGAA_2
-0.0523543	GPC	Young WT Ctr	AATGACCGTAACCCGC_2
-0.0596511	GPC	Young WT Ctr	CTCCAACTCTACACAG_2
-0.0268607	GPC	Young WT Ctr	CTTCCGAAGAGTAACT_2
-0.0565636	GPC	Young WT Ctr	TTCGATTGTCTCGCGA_2
-0.0480562	GPC	Young WT Ctr	CCTCCTCGTTGGAGAC_2
0.0362018	cGPC	Young WT Ctr	ATGCGATCACGCGCTA_2
0.771472	cGPC	Young WT Ctr	CTCCACATCGTGCGAC_2
0.051025	GPC	Young WT Ctr	TCACGGGTCGAGAACG_2
-0.100356	GPC	Young WT Ctr	ATGGAGGAGGCACTAG_2
-0.0343171	GPC	Young WT Ctr	AATGCCATCATAGACC_2
-0.0646594	GPC	Young WT Ctr	TCCTCTTTCCACGTCT_2
0.0161462	GPC	Young WT Ctr	TCACTATAGTGACACG_2
0.0139125	GPC	Young WT Ctr	GATTCTTGTCCATACA_2
-0.053567	GPC	Young WT Ctr	ATCCATTTCCATCTGC_2
-0.0732323	GPC	Young WT Ctr	GCGTTTCCACTTCCTG_2
-0.0626006	GPC	Young WT Ctr	CCTCTCCTCGGCATAT_2
0.0306857	GPC	Young WT Ctr	CGGGTGTTCCGATTAG_2
0.452306	cGPC	Young WT Ctr	TGCTCGTAGAGTCGAC_2
-0.0764153	GPC	Young WT Ctr	TGTTCCGAGTTACGGG_2
-0.0676297	GPC	Young WT Ctr	TCACTCGCAGACACAG_2
-0.00124954	GPC	Young WT Ctr	AGACAAACATCATGAC_2
0.129035	cGPC	Young WT Ctr	AACAAGATCGCGTTTC_2
-0.0679005	GPC	Young WT Ctr	AAACGAAAGCCAGAGT_2
-0.0697374	GPC	Young WT Ctr	TGCTGAAAGTGCCGAA_2
0.810673	cGPC	Young WT Ctr	ATAGGCTTCTAGACCA_2
-0.0219249	GPC	Young WT Ctr	GTGATGTTCAGGAGAC_2
-0.0230417	cGPC	Young WT Ctr	GAGAAATAGGTTACAA_2
0.00503335	GPC	Young WT Ctr	TGTTCTACACTTCAGA_2
-0.0850994	GPC	Young WT Ctr	CCACTTGCATCAGCGC_2
0.824122	cGPC	Young WT Ctr	AAGACAACATCAGCTA_2
-0.04715	GPC	Young WT Ctr	CTCCTCCAGACATACA_2
0.732043	cGPC	Young WT Ctr	CTCCTCCAGAAGGGAT_2
-0.0498427	GPC	Young WT Ctr	ATATCCTGTTGACGGA_2
-0.0262621	GPC	Young WT Ctr	GCCCGAAGTCCAGAAG_2
-0.0432601	GPC	Young WT Ctr	AAGACTCAGCGCCCAT_2
0.0926455	cGPC	Young WT Ctr	GAAGCCCAGGATACGC_2
0.562192	cGPC	Young WT Ctr	GTGCGTGAGATGGTCG_2
0.100079	cGPC	Young WT Ctr	AACAGGGAGTGGATAT_2
0.480689	cGPC	Young WT Ctr	TCGAACATCTCCGAGG_2
-0.0382602	GPC	Young WT Ctr	TGTTGGACATGGCTGC_2
0.0275275	GPC	Young WT Ctr	AACAGGGCACAGGATG_2
-0.036039	GPC	Young WT Ctr	TTGGATGGTAGATGTA_2
-0.0600883	GPC	Young WT Ctr	CATACTTCACTGTGAT_2
-0.0374943	GPC	Young WT Ctr	AGCTCAAGTTACGGAG_2
-0.119672	GPC	Young WT Ctr	GATGACTGTGTCGCTG_2
-0.0796247	GPC	Young WT Ctr	TAACACGTCAGTGTCA_2
-0.141671	GPC	Young WT Ctr	TAACACGTCGACGAGA_2
-0.0493798	GPC	Young WT Ctr	GTGCTGGGTCCGGTCA_2
0.0173337	GPC	Young WT Ctr	TAGGAGGCAAGCACAG_2
-0.0951806	GPC	Young WT Ctr	GTGCTTCAGGTACATA_2
-0.0755043	GPC	Young WT Ctr	TAACCAGTCAGAGCAG_2
-0.0470306	GPC	Young WT Ctr	TGTGAGTCACTCCTGT_2
-0.03493	GPC	Young WT Ctr	TCGACGGTCCATAGAC_2
-0.113345	GPC	Young WT Ctr	CATCAAGCACCAAAGG_2
-0.114475	GPC	Young WT Ctr	AGCCAATGTGCGAGTA_2
-0.0471595	GPC	Young WT Ctr	AGAAATGCAGCATTGT_2
-0.0132707	GPC	Young WT Ctr	CGGAGAATCGGATACT_2
-0.0580329	GPC	Young WT Ctr	AGAGAATGTGACACAG_2
0.886496	cGPC	Young WT Ctr	GTAGGTTAGACGATAT_2
-0.0960488	GPC	Young WT Ctr	GAGCCTGTCAGTGGGA_2
0.271039	cGPC	Young WT Ctr	CATCCCAAGGATACAT_2
-0.0301396	GPC	Young WT Ctr	CACACAACAACACAAA_2
-0.062775	GPC	Young WT Ctr	GTTGCGGAGAGCGACT_2
1.01563	cGPC	Young WT Ctr	CTTAGGACAAGGCAAC_2
-0.0915685	GPC	Young WT Ctr	CGGCAGTGTTAGGCTT_2
-0.0824277	GPC	Young WT Ctr	TCGCAGGGTCGGTGTC_2
-0.080347	GPC	Young WT Ctr	GGGTATTGTACCAATC_2
0.348529	cGPC	Young WT Ctr	CGCAGGTAGCGCTGAA_2
-0.0669759	GPC	Young WT Ctr	AGGTCATAGCATGATA_2
-0.0685383	GPC	Young WT Ctr	GCTTCACCACACGGTC_2
-0.0155323	GPC	Young WT Ctr	TTACGCCTCATTACCT_2
-0.0490287	GPC	Young WT Ctr	TAAGCACTCGACGCTG_2
-0.098718	GPC	Young WT Ctr	ATCCACCAGAGGATGA_2
0.0605762	cGPC	Young WT Ctr	TAGGTTGCATAATGCC_2
0.0423005	GPC	Young WT Ctr	ATCCACCAGGCTCCCA_2
1.3026	cGPC	Young WT Ctr	AACGAAAGTTCGAAGG_2
-0.112077	GPC	Young WT Ctr	CCCTGATTCTCGTGGG_2
-0.0613101	GPC	Young WT Ctr	TCATCATCATTCCTCG_2
0.0336471	GPC	Young WT Ctr	AACGGGAGTCATTGCA_2
-0.0387335	GPC	Young WT Ctr	CCCTTAGCAGGGAATC_2
-0.06615	GPC	Young WT Ctr	CATCGCTGTGTTCCTC_2
0.348143	cGPC	Young WT Ctr	ATCCACCTCTTTCTAG_2
-0.00344196	GPC	Young WT Ctr	TACTTACCATTCCTCG_2
-0.114837	GPC	Young WT Ctr	TCATCCGCATCGTTCC_2
0.0492544	cGPC	Young WT Ctr	GTATTTCGTGTGAGCA_2
-0.0700432	GPC	Young WT Ctr	CGTTGGGGTTCGGCCA_2
0.0170379	GPC	Young WT Ctr	TATATCCAGTCTCTGA_2
-0.0278742	GPC	Young WT Ctr	TATATCCCAGCGCGTT_2
-0.0211619	GPC	Young WT Ctr	GTGTAACAGTACAACA_2
-0.0423096	GPC	Young WT Ctr	TCGGATAGTACTCCCT_2
0.738242	cGPC	Young WT Ctr	AGTGCCGAGTTTAGGA_2
-0.0608441	GPC	Young WT Ctr	ACTACGAGTTCGTGCG_2
0.711021	cGPC	Young WT Ctr	GGGTGTCAGCAGCAGT_2
-0.073652	GPC	Young WT Ctr	CCGATCTTCAAACGTC_2
0.0329375	cGPC	Young WT Ctr	ATTCATCAGGTTTGAA_2
-0.111468	GPC	Young WT Ctr	AGACAAAGTGGACCAA_2
0.466769	cGPC	Young WT Ctr	TCATGAGTCATCCTAT_2
-0.0796746	GPC	Young WT Ctr	TGGGCGTAGGAGACCT_2
-0.000483075	GPC	Young WT Ctr	AAGAACATCATGCGGC_2
0.0327591	GPC	Young WT Ctr	GGGTTATAGGACGCTA_2
-0.0462785	GPC	Young WT Ctr	CCGATGGTCATACGAC_2
-0.0288645	GPC	Young WT Ctr	TTAGTCTCATGTGCCG_2
-0.101932	GPC	Young WT Ctr	GTGTGATCATCTGTTT_2
-0.0706383	GPC	Young WT Ctr	ATTCCATTCGAGTCTA_2
-0.0117821	GPC	Young WT Ctr	CCGCAAGAGGTTACAA_2
-0.0251317	GPC	Young WT Ctr	GCTACCTCAGGCATTT_2
-0.0622725	GPC	Young WT Ctr	GCATCTCCAGACAATA_2
0.032314	GPC	Young WT Ctr	TTTACGTAGCGTTCAT_2
-0.0369342	GPC	Young WT Ctr	CACGAATGTTCTTCAT_2
-0.0608145	GPC	Young WT Ctr	ATCCTATTCAGCTTCC_2
-0.0202078	GPC	Young WT Ctr	GTCACTCGTAAGTAGT_2
-0.0754425	GPC	Young WT Ctr	CTGCCATAGAGTCACG_2
-0.0587314	GPC	Young WT Ctr	CGAGTTAAGCGTCAAG_2
-0.0996021	GPC	Young WT Ctr	GGAATGGAGCGATCGA_2
-0.111952	GPC	Young WT Ctr	GACCCAGGTCCAAATC_2
0.675924	cGPC	Young WT Ctr	ACCCTCACATCGTGGC_2
0.0568702	GPC	Young WT Ctr	TATCCTATCTTCGCTG_2
-0.035315	GPC	Young WT Ctr	ATGAGGGTCTCCGAAA_2
0.0563489	GPC	Young WT Ctr	ATTCCTACATTGCCTC_2
-0.107665	GPC	Young WT Ctr	TGATCAGGTCACCGCA_2
-0.0337105	GPC	Young WT Ctr	TATCTGTAGCGTTACT_2
-0.0757345	GPC	Young WT Ctr	TGATCAGGTGCGTGCT_2
-0.0372096	GPC	Young WT Ctr	CTGCCTAAGCTAATCC_2
-0.0932524	GPC	Young WT Ctr	TATCTGTGTTCAATCG_2
-0.036188	GPC	Young WT Ctr	TATCTGTGTTCCGCTT_2
-0.0119073	GPC	Young WT Ctr	TACGCTCTCCTAAGTG_2
0.273523	cGPC	Young WT Ctr	GGTAACTCACCGTGAC_2
-0.0690787	GPC	Young WT Ctr	TTCAATCCATGCGTGC_2
-0.040701	GPC	Young WT Ctr	CACGTTCTCTAAGAAG_2
0.342597	cGPC	Young WT Ctr	TCATTCACACTATGTG_2
-0.0537524	GPC	Young WT Ctr	TTCAATCTCGGTTGTA_2
0.0887099	cGPC	Young WT Ctr	TTCAATCTCCAACTGA_2
-0.0293059	GPC	Young WT Ctr	AACCATGCACAGTACT_2
0.0545419	GPC	Young WT Ctr	GGTAATCAGACGAAGA_2
-0.0404488	GPC	Young WT Ctr	GAGTTTGAGTCAAGCG_2
-0.0118399	GPC	Young WT Ctr	CACTAAGGTGGGCTTC_2
0.417564	cGPC	Young WT Ctr	TTGAACGAGTATGATG_2
-0.0547513	GPC	Young WT Ctr	TCAGTCCGTCCTGTCT_2
0.389627	cGPC	Young WT Ctr	CGAATTGAGAATAACC_2
-0.0586378	GPC	Young WT Ctr	ATCAGGTAGACATCAA_2
-0.0851584	GPC	Young WT Ctr	TTCCTCTTCAGTGGGA_2
0.0504236	GPC	Young WT Ctr	CACTGAATCAGCTGTA_2
-0.0107549	GPC	Young WT Ctr	AAGCGAGCACGACAAG_2
-0.0298504	GPC	Young WT Ctr	GTCATTTAGTAACGTA_2
-0.0927792	GPC	Young WT Ctr	GATGGAGAGTCTGCGC_2
-0.0936567	GPC	Young WT Ctr	GGTAGAGGTCTTACTT_2
0.089294	cGPC	Young WT Ctr	TATTCCAGTTTGGAGG_2
-0.0377972	GPC	Young WT Ctr	TGGTTAGGTGCGTTTA_2
-0.0913154	GPC	Young WT Ctr	CGATGGCGTTGACGGA_2
-0.0441223	GPC	Young WT Ctr	GTCCACTTCAAACTGC_2
-0.101958	GPC	Young WT Ctr	CAACGATCACCCTGAG_2
-0.04651	GPC	Young WT Ctr	TGCGGCACAAAGTATG_2
-0.0342198	GPC	Young WT Ctr	TATTGCTCATGCAGGA_2
0.00207748	GPC	Young WT Ctr	ATCGTAGCACGTCGGT_2
0.214423	cGPC	Young WT Ctr	GGTCACGTCATCCTGC_2
-0.0488369	GPC	Young WT Ctr	CATTCCGCAATCTCGA_2
-0.0986935	GPC	Young WT Ctr	TGATTTCCATACCATG_2
-0.0901504	GPC	Young WT Ctr	ACTGTGAAGGAACGCT_2
-0.133627	GPC	Young WT Ctr	GGAGGTATCCGACATA_2
-0.123386	GPC	Young WT Ctr	TTGTGTTGTTACTCAG_2
-0.0459572	GPC	Young WT Ctr	GTTACGAGTTCGGTCG_2
-0.0554632	GPC	Young WT Ctr	GCCAGTGTCATTCACT_2
-0.0392612	GPC	Young WT Ctr	CATTCTAGTCGACTGC_2
-0.0751677	GPC	Young WT Ctr	GCCATGGGTACTGGGA_2
-0.058934	GPC	Young WT Ctr	CATTCTAGTTCAACGT_2
-0.0581137	GPC	Young WT Ctr	GACTCAAAGCAGTACG_2
0.692445	cGPC	Young WT Ctr	AACAAAGTCCTTCTTC_2
-0.0101275	GPC	Young WT Ctr	GCCATGGTCTCGCGTT_2
-0.031364	GPC	Young WT Ctr	CTATCCGGTTTGCCGG_2
0.17007	cGPC	Young WT Ctr	GTGGTTAGTGCGGTAA_2
1.62509	cGPC	Young WT Ctr	ATCGTGATCTAGCCTC_2
-0.0483154	GPC	Young WT Ctr	TACCCGTTCGCTTAAG_2
-0.0540782	GPC	Young WT Ctr	AGCGCTGCAAGTTTGC_2
-0.0422153	GPC	Young WT Ctr	CATTGCCAGCGAGTCA_2
-0.115528	GPC	Young WT Ctr	TTCATTGTCCCTCATG_2
-0.0971224	GPC	Young WT Ctr	GCAGGCTAGTTTAGGA_2
0.225826	cGPC	Young WT Ctr	GACAGCCTCGAACACT_2
0.483952	cGPC	Young WT Ctr	TGTAGACAGCCGTCGT_2
0.0266457	GPC	Young WT Ctr	GGTGATTCAGACGATG_2
-0.0142943	GPC	Young WT Ctr	GTTATGGAGGTCGTAG_2
-0.0544161	GPC	Young WT Ctr	GATCATGTCTTTCGAT_2
0.0129746	cGPC	Young WT Ctr	TCCATGCTCTAACGGT_2
-0.0753753	GPC	Young WT Ctr	AGCGTATTCACCACAA_2
-0.0404357	GPC	Young WT Ctr	TGTCAGACACAGTACT_2
0.829625	cGPC	Young WT Ctr	GCCCAGAGTTGCTGAT_2
-0.120323	GPC	Young WT Ctr	CCTACGTCAACTGATC_2
-0.0129367	GPC	Young WT Ctr	TACCGGGCATGGTGGA_2
-0.0452185	GPC	Young WT Ctr	GCTACAATCCGTACGG_2
-0.108349	GPC	Young WT Ctr	GTTATGGTCCCTCAAC_2
-0.048661	GPC	Young WT Ctr	CTCAAGAGTGTTACAC_2
-0.0167567	GPC	Young WT Ctr	CAAAGAAGTCATCTAG_2
0.0283176	GPC	Young WT Ctr	GATCCCTTCCCAGGCA_2
-0.0825462	GPC	Young WT Ctr	GTTCATTCAGCAAGAC_2
-0.0699583	GPC	Young WT Ctr	CGGAACCAGGTTCACT_2
-0.083746	GPC	Young WT Ctr	CAATGACAGCTCCATA_2
-0.0767762	GPC	Young WT Ctr	CCTTGTGTCTCGCAGG_2
0.0989884	cGPC	Young WT Ctr	GATGACTCACTGTTCC_2
0.000710581	cGPC	Young WT Ctr	TTGGATGTCTCTGCTG_2
-0.0442287	GPC	Young WT Ctr	CAACAGTAGCCTTGAT_2
0.634307	cGPC	Young WT Ctr	CAACAGTAGTCTTCGA_2
0.02136	GPC	Young WT Ctr	TGCATGAGTACCGTGC_2
0.0252247	GPC	Young WT Ctr	TCCGAAACAAGCGATG_2
-0.0329932	GPC	Young WT Ctr	TGCATGATCGTGGACC_2
-0.0464354	GPC	Young WT Ctr	GATGAGGGTCTGCCTT_2
-0.00291562	GPC	Young WT Ctr	AGTTCCCTCGTTAGAC_2
-0.0134605	GPC	Young WT Ctr	TGTCCTGGTCACCGCA_2
0.00556127	GPC	Young WT Ctr	TGCCGAGCAATCTCGA_2
-0.0786305	GPC	Young WT Ctr	GTGTTCCAGAAGGTAG_2
-0.123955	GPC	Young WT Ctr	GATGATCAGCGGCTCT_2
-0.0227062	GPC	Young WT Ctr	GCTGCAGAGGATTACA_2
-0.0461567	GPC	Young WT Ctr	CCTCAGTTCGTAACTG_2
-0.018507	GPC	Young WT Ctr	CTTTCAAAGGGCGAGA_2
-0.115365	GPC	Young WT Ctr	AACCATGTCCCGTTGT_2
-0.0562062	GPC	Young WT Ctr	GTCATGATCAAACTGC_2
-0.0569437	GPC	Young WT Ctr	TTTATGCGTGTCATCA_2
-0.0660529	GPC	Young WT Ctr	GTCTGTCTCCAACCGG_2
-0.102874	GPC	Young WT Ctr	TTCCTCTGTTAGGGTG_2
-0.022184	GPC	Young WT Ctr	CTTACCGCACATGAAA_2
-0.131824	GPC	Young WT Ctr	AGAAATGGTCTTGTCC_2
0.00180883	GPC	Young WT Ctr	CAACCTCCATCCGTGG_2
-0.0222178	GPC	Young WT Ctr	ACCTACCTCATCCCGT_2
-0.0246816	GPC	Young WT Ctr	CAACCTCGTGTCCGGT_2
0.00376395	GPC	Young WT Ctr	GGGACAAAGATAGCTA_2
-0.100244	GPC	Young WT Ctr	AAAGTGAAGAAGAGCA_2
0.873101	cGPC	Young WT Ctr	TGTGCGGGTAAGTAGT_2
0.626613	cGPC	Young WT Ctr	GTAACACTCTTACCAT_2
-0.0927476	GPC	Young WT Ctr	AACCTTTAGGAGCTGT_2
-0.0364671	GPC	Young WT Ctr	ACGTAGTTCCTACGGG_2
-0.068988	GPC	Young WT Ctr	TCCTCCCGTATACAGA_2
-0.0311439	GPC	Young WT Ctr	TTCGATTAGCGTACAG_2
0.254107	cGPC	Young WT Ctr	GTGAGCCAGAAGATCT_2
0.194365	cGPC	Young WT Ctr	TTTCAGTGTGCCTGCA_2
-0.0199223	GPC	Young WT Ctr	TGCGGCAGTGCCGTAC_2
-0.0947663	GPC	Young WT Ctr	CGGGACTGTGCTATTG_2
-0.00955194	GPC	Young WT Ctr	GTTGCTCGTTTCGCTC_2
0.193198	cGPC	Young WT Ctr	CTCCACAGTATGTCAC_2
0.0437772	GPC	Young WT Ctr	GGGACCTTCACAAGGG_2
0.0191809	GPC	Young WT Ctr	AACAAAGAGTCACTCA_2
0.00779715	GPC	Young WT Ctr	GTAAGTCGTCCGAAAG_2
0.638231	cGPC	Young WT Ctr	CGGGCATGTGGCAGAT_2
-0.00962951	GPC	Young WT Ctr	TGTGTGATCCCGAGTG_2
-0.00621569	GPC	Young WT Ctr	CGGGTCAAGACATAAC_2
-0.0981985	GPC	Young WT Ctr	CCTCTAGGTCGATTAC_2
-0.014476	GPC	Young WT Ctr	GATTCGATCTTACCGC_2
0.0282908	GPC	Young WT Ctr	GTATTTCGTCAGACTT_2
0.00191538	GPC	Young WT Ctr	GTGAGGACAACGACTT_2
-0.0832639	GPC	Young WT Ctr	CCACCATAGTTGGGAC_2
-0.0343757	GPC	Young WT Ctr	AGGATCTAGGTCCGAA_2
-0.0745386	GPC	Young WT Ctr	ACTTAGGTCGAGTACT_2
-0.0764205	GPC	Young WT Ctr	GATTGGTCAACGTAAA_2
-0.0911428	GPC	Young WT Ctr	GCGTTTCAGGCGTTGA_2
1.06428	cGPC	Young WT Ctr	AGAAGTAGTGGTCTCG_2
-0.0643818	GPC	Young WT Ctr	GCGTTTCCAAGCAATA_2
-0.00594305	GPC	Young WT Ctr	TCTTGCGCATGACAGG_2
0.0598811	GPC	Young WT Ctr	TGTACAGCAGCAGTGA_2
-0.088475	GPC	Young WT Ctr	CCACGAGCAACGGCTC_2
0.458237	cGPC	Young WT Ctr	CCACGAGAGTGGCCTC_2
-0.0317221	GPC	Young WT Ctr	CTTCGGTGTGGTGATG_2
-0.0796215	GPC	Young WT Ctr	ACGATGTTCGCGGTAC_2
-0.0265909	GPC	Young WT Ctr	GGGAGTAGTACGGTTT_2
1.26056	cGPC	Young WT Ctr	TAGACCAAGTAAACAC_2
-0.0337898	GPC	Young WT Ctr	GCTACAAGTGCCAAGA_2
0.00298117	cGPC	Young WT Ctr	AACACACCATCGTGGC_2
-0.0618049	GPC	Young WT Ctr	TTCTAGTAGAAGTCAT_2
-0.0703097	GPC	Young WT Ctr	ACTATCTGTGCGACAA_2
-0.12564	GPC	Young WT Ctr	GCTACCTAGCAAGCCA_2
-0.0829459	GPC	Young WT Ctr	TTCTAGTCATCCGATA_2
-0.0998955	GPC	Young WT Ctr	ATGGGTTCATCTTCGC_2
-0.0493826	GPC	Young WT Ctr	GCCCGAAAGGGACACT_2
-0.0587229	GPC	Young WT Ctr	AGTACTGAGTTGGCTT_2
-0.0582294	cGPC	Young WT Ctr	GTGCGTGCACTTCAAG_2
-0.0824017	GPC	Young WT Ctr	TGCTTGCCAAAGGAGA_2
0.0223636	cGPC	Young WT Ctr	GCTCAAAAGGTAATCA_2
-0.0815056	GPC	Young WT Ctr	TAGATCGAGTCATCGT_2
-0.0323462	GPC	Young WT Ctr	TTATTGCGTGGCGCTT_2
-0.0658115	GPC	Young WT Ctr	TAGATCGCAGGCCCTA_2
-0.0699635	GPC	Young WT Ctr	GGCTTGGCAACTTCTT_2
0.0888974	GPC	Young WT Ctr	ACGGTCGAGTCGTCTA_2
-0.120156	GPC	Young WT Ctr	TCAGGGCTCTTCGGTC_2
-0.0634789	GPC	Young WT Ctr	TGAATGCAGTGGATAT_2
-0.00956172	cGPC	Young WT Ctr	GAGAGGTCATGACTGT_2
-0.00127783	GPC	Young WT Ctr	GTGCTGGCAGGAAGTC_2
0.571528	cGPC	Young WT Ctr	GCATTAGAGCCATCCG_2
-0.086682	GPC	Young WT Ctr	GAGAGGTTCTCTCTAA_2
0.0157664	GPC	Young WT Ctr	TTAATCCGTCTTAGTG_2
-0.0171474	GPC	Young WT Ctr	CATCAAGAGTAGATCA_2
-0.107505	GPC	Young WT Ctr	AATCACGCAAGCTGTT_2
-0.0866914	cGPC	Young WT Ctr	ATCACTTGTTCTTCAT_2
-0.0253347	GPC	Young WT Ctr	TCAGTCCCAACTCCAA_2
0.0309542	GPC	Young WT Ctr	ACAAGCTCATGGGAAC_2
-0.0178546	GPC	Young WT Ctr	GGTAATCAGTCTAGAA_2
0.0367146	GPC	Young WT Ctr	AGTCAACAGAGCTGAC_2
0.808478	cGPC	Young WT Ctr	TCATTGTTCCTGGTCT_2
-0.129149	GPC	Young WT Ctr	CTTTCAAGTTGACTGT_2
-0.022303	GPC	Young WT Ctr	GCACGTGGTGGTCCGT_2
0.691446	cGPC	Young WT Ctr	TTACCATCAAGTATAG_2
0.00651674	GPC	Young WT Ctr	CTTTCGGAGATCGCCC_2
-0.0638452	GPC	Young WT Ctr	CTGCGAGTCGTCAGAT_2
-0.10362	GPC	Young WT Ctr	CACAACATCCGATGCG_2
-0.0166771	cGPC	Young WT Ctr	TCGCACTTCTGCATGA_2
-0.0724518	GPC	Young WT Ctr	TCAGTGATCGACATAC_2
-0.0677801	GPC	Young WT Ctr	CGTGCTTGTATCAAGA_2
-0.0162482	GPC	Young WT Ctr	GAGCTGCTCTCCGCAT_2
-0.0807772	GPC	Young WT Ctr	AACCTTTAGGCCTGCT_2
-0.0265485	cGPC	Young WT Ctr	TGACGCGCATGGGCAA_2
-0.017677	GPC	Young WT Ctr	GTCCACTGTATCCCTC_2
-0.0880075	GPC	Young WT Ctr	ACACGCGGTGGAATGC_2
0.0252951	GPC	Young WT Ctr	TGATTTCCAGACCAGA_2
-0.0560759	GPC	Young WT Ctr	AGGTCATCACCGAATT_2
-0.0527057	GPC	Young WT Ctr	GAAACCTTCGAATCCA_2
-0.0969345	GPC	Young WT Ctr	CACAGGCCATGTGGCC_2
-0.0129042	GPC	Young WT Ctr	TTGATGGGTTCTTCAT_2
-0.0455023	GPC	Young WT Ctr	TAAGCCAGTGTTAACC_2
0.1579	cGPC	Young WT Ctr	AGGTCTAGTAGGTAGC_2
-0.00315251	GPC	Young WT Ctr	TCATCATGTGATGAAT_2
-0.0777433	GPC	Young WT Ctr	TCATCATGTTGATGTC_2
-0.0214135	GPC	Young WT Ctr	GGGTCTGCAGGGACTA_2
1.18462	cGPC	Young WT Ctr	GCGTGCAGTAAGCGGT_2
-0.00910699	GPC	Young WT Ctr	GGGTCTGGTAACATGA_2
-0.0124472	GPC	Young WT Ctr	TACTTACAGTCACAGG_2
0.0538924	GPC	Young WT Ctr	TGGGAAGTCTCCAATT_2
-0.0620918	GPC	Young WT Ctr	TTCGGTCCATACCACA_2
-0.125801	GPC	Young WT Ctr	ACAGAAACAGTTCACA_2
0.0204952	cGPC	Young WT Ctr	GGGTGAAGTAGGACCA_2
-0.0936664	GPC	Young WT Ctr	GCTTTCGCAGTTTCAG_2
-0.10699	GPC	Young WT Ctr	TCATGAGCAAGTGGTG_2
0.00606389	GPC	Young WT Ctr	TGGGAGAGTGTGTACT_2
1.50087	cGPC	Young WT Ctr	CTGTACCGTGAGATTA_2
-0.0674558	GPC	Young WT Ctr	TCATGAGGTGTGTTTG_2
-0.0131205	GPC	Young WT Ctr	ACAGCCGCATACAGCT_2
-0.0886561	GPC	Young WT Ctr	GGAACCCGTCTCTCAC_2
-0.0152743	GPC	Young WT Ctr	GGGAGTACAGTGCGCT_2
-0.11237	GPC	Young WT Ctr	TTGTTTGTCGGTGCAC_2
-0.0937028	GPC	Young WT Ctr	AATTCCTTCGCAATTG_2
-0.0778258	GPC	Young WT Ctr	GTGTGATCATAGACTC_2
-0.121128	GPC	Young WT Ctr	GAAGAATAGTCTGGAG_2
-0.127021	GPC	Young WT Ctr	AGCGTCGCATCACAGT_2
0.0125616	cGPC	Young WT Ctr	TAATCTCGTGCCCACA_2
-0.0126252	GPC	Young WT Ctr	TGTCCACAGGGTACAC_2
-0.058856	GPC	Young WT Ctr	GTGTGATTCGTTGTTT_2
0.273666	cGPC	Young WT Ctr	CTACAGAAGTAAACAC_2
-0.00114672	GPC	Young WT Ctr	GGAATCTTCCATGAGT_2
-0.0297774	GPC	Young WT Ctr	GCATCTCTCATTGAGC_2
0.307372	cGPC	Young WT Ctr	GAAGCCCGTGGTCTCG_2
0.0128847	cGPC	Young WT Ctr	CCATCACAGGGAGTGG_2
0.208059	cGPC	Young WT Ctr	GTGCGTGCATCGAGCC_2
-0.101273	GPC	Young WT Ctr	TCAATCTTCACGATCA_2
0.0434828	cGPC	Young WT Ctr	AGCCACGGTGCACAAG_2
1.14574	cGPC	Young WT Ctr	CACGTGGTCAATCTCT_2
-0.00387898	GPC	Young WT Ctr	AGTAGCTAGCCGTAAG_2
-0.136372	GPC	Young WT Ctr	GCATGATGTGTCTTGA_2
-0.00585425	GPC	Young WT Ctr	GAAGGACAGGACTATA_2
-0.0862616	GPC	Young WT Ctr	TGCATGATCCTCTAGC_2
-0.0694146	GPC	Young WT Ctr	TCACAAGAGTTACGTC_2
-0.09537	GPC	Young WT Ctr	GTGTTAGCATGACGTT_2
-0.0305265	GPC	Young WT Ctr	TGGTACACATTGTACG_2
-0.0487892	GPC	Young WT Ctr	TGATCTTGTCTAGGCC_2
-0.0415066	GPC	Young WT Ctr	CCGGTAGGTCCGTACG_2
-0.0550373	GPC	Young WT Ctr	TACAACGGTGGTACAG_2
-0.036031	GPC	Young WT Ctr	TCGTAGACACTAGAGG_2
-0.0737804	GPC	Young WT Ctr	GTGTTCCAGTATAACG_2
-0.0958129	GPC	Young WT Ctr	TACGGGCTCCATTTCA_2
0.00952516	GPC	Young WT Ctr	AACCATGGTGGCGCTT_2
0.562491	cGPC	Young WT Ctr	TCTGCCACAATTGCTG_2
1.68155	cGPC	Young WT Ctr	GACCTTCCAATAGGGC_2
-0.00277617	GPC	Young WT Ctr	GACCTTCCAAACCATC_2
-0.0902941	GPC	Young WT Ctr	ACATGCATCTAGATCG_2
-0.0747067	GPC	Young WT Ctr	AGTCAACTCCGATTAG_2
-0.0207363	GPC	Young WT Ctr	CTACTATCAAGCACAG_2
0.698512	cGPC	Young WT Ctr	GTGGAAGGTCGGCTAC_2
-0.0354701	GPC	Young WT Ctr	TATTCCAGTGGCTCTG_2
0.608331	cGPC	Young WT Ctr	AAGCGAGTCCCGTGTT_2
1.28462	cGPC	Young WT Ctr	CTACTATTCTACGGTA_2
-0.131984	GPC	Young WT Ctr	GGTAGAGTCGTGCAGC_2
-0.0813746	GPC	Young WT Ctr	GAATAGAGTCAACCAT_2
0.0120689	GPC	Young WT Ctr	TCGCTCAAGGTTCACT_2
0.296797	cGPC	Young WT Ctr	ACCAAACGTGGTCTGC_2
-0.0452203	GPC	Young WT Ctr	TCCACGTCACATGACT_2
-0.061997	GPC	Young WT Ctr	TTGTGGATCACTTCTA_2
0.0672256	GPC	Young WT Ctr	TCCACGTGTCTTGCTC_2
-0.0971029	GPC	Young WT Ctr	TACCCACCAAGACCTT_2
-0.0551468	GPC	Young WT Ctr	TCTAACTCATAGAGGC_2
0.821288	cGPC	Young WT Ctr	TGATTTCGTACCGGCT_2
-0.0347831	GPC	Young WT Ctr	GATCACAGTGTCCACG_2
0.0504853	cGPC	Young WT Ctr	TGTGTGAGTCAAATCC_2
-0.0694973	GPC	Young WT Ctr	ACCACAAAGCGACAGT_2
-0.114965	GPC	Young WT Ctr	GGGTCTGCAGTAGTGG_2
-0.0759606	GPC	Young WT Ctr	AACAAAGCATGACGTT_2
0.0057126	GPC	Young WT Ctr	ATAGACCCACGGTAGA_2
-0.0579252	GPC	Young WT Ctr	CAGATACGTTGGGAAC_2
-0.084034	GPC	Young WT Ctr	CATTGAGGTAAGATCA_2
0.464794	cGPC	Young WT Ctr	CAGATCAGTCTCAGAT_2
-0.133964	GPC	Young WT Ctr	GTCGCGAGTATTTCCT_2
-0.0538047	GPC	Young WT Ctr	TGTACAGAGCTAAACA_2
0.00470669	GPC	Young WT Ctr	TGGGAGAGTATGTCTG_2
-0.0651493	GPC	Young WT Ctr	CAGATCAGTTGCACGC_2
-0.0269812	GPC	Young WT Ctr	TTCCAATCAGCATCTA_2
-0.0976583	GPC	Young WT Ctr	TCCATGCTCACTCACC_2
-0.0900534	GPC	Young WT Ctr	TACCGAATCCGTATGA_2
0.496968	cGPC	Young WT Ctr	GTTATGGCAAGTTCGT_2
-0.0180921	GPC	Young WT Ctr	CCTGTTGAGGGTCTTT_2
-0.119254	GPC	Young WT Ctr	CTAACCCGTTGACTAC_2
-0.0603243	GPC	Young WT Ctr	GCCCAGAGTTCATCTT_2
0.00924896	GPC	Young WT Ctr	TAGACCAGTAATCAAG_2
-0.043726	GPC	Young WT Ctr	TAGACCAGTAGAGTTA_2
-0.0946298	GPC	Young WT Ctr	GGCAGTCTCTAACGCA_2
0.0217971	GPC	Young WT Ctr	AGCGTCGAGGTAGATT_2
-0.0913045	GPC	Young WT Ctr	CCTACGTTCTCGCCTA_2
-0.0778821	GPC	Young WT Ctr	CGCCATTTCTTCCTAA_2
-0.0453137	GPC	Young WT Ctr	TTCCACGGTGGGTATG_2
-0.0429022	GPC	Young WT Ctr	GGCGTCATCACTCTTA_2
-0.076694	GPC	Young WT Ctr	TGTCAGAGTTGCGGCT_2
-0.0105335	GPC	Young WT Ctr	ATACCGAAGGCTTCCG_2
-0.0765546	GPC	Young WT Ctr	CGCCATTTCTCATGGA_2
-0.0655808	GPC	Young WT Ctr	CGGAACCCATGCGTGC_2
0.00958807	cGPC	Young WT Ctr	TTCTCTCGTACAGAAT_2
-0.0377478	GPC	Young WT Ctr	ACAAAGACAGATACTC_2
-0.0994189	GPC	Young WT Ctr	TCACATTAGACTTAAG_2
-0.041395	GPC	Young WT Ctr	CCTCAACTCGACGCTG_2
-0.0808491	GPC	Young WT Ctr	CGTAGTATCCTGTAGA_2
-0.113579	GPC	Young WT Ctr	TGTTTGTAGCTGACCC_2
-0.0544277	GPC	Young WT Ctr	TGCATGACATTGGGAG_2
0.0110234	GPC	Young WT Ctr	TCCGAAACACAACCGC_2
-0.0541685	GPC	Young WT Ctr	ACAACCATCTGAATGC_2
-0.0930096	GPC	Young WT Ctr	GATGAGGCACTTCAAG_2
-0.0973019	GPC	Young WT Ctr	CTCAGAATCGGTCATA_2
0.273258	GPC	Young WT Ctr	TCCGATCCAACTTGGT_2
-0.0787446	GPC	Young WT Ctr	TGCCGAGCAAATTAGG_2
-0.096032	GPC	Young WT Ctr	GTAGCTAGTGGTCTGC_2
-0.0119872	GPC	Young WT Ctr	GGGCTACGTTTGATCG_2
-0.121295	GPC	Young WT Ctr	CCCGGAACAAATTGGA_2
0.296361	cGPC	Young WT Ctr	TACACCCCACGAGGAT_2
-0.111372	GPC	Young WT Ctr	AGAGAATGTCCACAGC_2
-0.0222799	GPC	Young WT Ctr	TCGCACTCAGGCACTC_2
-0.0764882	GPC	Young WT Ctr	CTTTCGGCATTCCTCG_2
0.134303	cGPC	Young WT Ctr	GGGAAGTCAGACCTAT_2
-0.0524395	GPC	Young WT Ctr	GTGAGGAGTCCGGACT_2
-0.00658535	GPC	Young WT Ctr	CAGGTATAGTCAGCCC_2
-0.0527314	GPC	Young WT Ctr	AGGACGAGTATTTCCT_2
-0.00860928	GPC	Young WT Ctr	TCTGTCGAGTTAGTAG_2
-0.0661663	GPC	Young WT Ctr	TACGTCCCACAGCTGC_2
-0.0342649	GPC	Young WT Ctr	CATCCCATCATCGGGC_2
-0.0956641	GPC	Young WT Ctr	TATTCCAGTGCAATAA_2
-0.0484679	GPC	Young WT Ctr	ATCATTCTCAAACGAA_2
-0.108095	GPC	Young WT Ctr	TACATTCCATTCCTCG_2
-0.0780217	GPC	Young WT Ctr	CTGAATGCAACCGTGC_2
-0.0273548	GPC	Young WT Ctr	CGGGACTCATGGAAGC_2
-0.0157775	GPC	Young WT Ctr	CTCCAACAGAGTCACG_2
0.131406	cGPC	Young WT Ctr	CCACACTCACAATGCT_2
-0.0312297	GPC	Young WT Ctr	GGGACCTGTAATCAGA_2
0.720966	cGPC	Young WT Ctr	CATTCCGTCCTTCTAA_2
-0.0505958	GPC	Young WT Ctr	CTCCACAAGTTTCTTC_2
-0.0918331	GPC	Young WT Ctr	GACTATGGTAGTTAGA_2
-0.0571864	GPC	Young WT Ctr	TTACTGTAGCTGCCAC_2
-0.076003	GPC	Young WT Ctr	GACTATGGTGGCAACA_2
-0.043355	cGPC	Young WT Ctr	TTCGCTGAGACTGGGT_2
0.63475	cGPC	Young WT Ctr	GTCATGACAAATTGCC_2
-0.0407101	GPC	Young WT Ctr	TCGCTTGGTACATACC_2
-0.0335528	GPC	Young WT Ctr	TGTTACTCATAACGGG_2
0.136306	cGPC	Young WT Ctr	ATGGAGGTCATCAGTG_2
0.982468	cGPC	Young WT Ctr	GGCAGTCAGGGTACAC_2
-0.0260229	GPC	Young WT Ctr	CACCAAATCAGCACCG_2
-0.0819051	GPC	Young WT Ctr	GCTTTCGTCTGCGAGC_2
-0.109399	GPC	Young WT Ctr	GGGTGTCCACTCCGAG_2
0.689969	cGPC	Young WT Ctr	GATTTCTCAGACTCTA_2
0.384029	cGPC	Young WT Ctr	CGCCAGACATCGGAGA_2
-0.0745418	GPC	Young WT Ctr	CTGTAGACACTTCATT_2
-0.0346443	GPC	Young WT Ctr	GTACAGTAGACTTGTC_2
0.161039	cGPC	Young WT Ctr	TTTCGATGTATGTGTC_2
0.0304985	GPC	Young WT Ctr	TATCAGGCAGCCTACG_2
-0.075551	GPC	Young WT Ctr	CGAGTGCAGTCAGGGT_2
-0.0173173	GPC	Young WT Ctr	CCACTTGCACATACTG_2
-0.0234313	GPC	Young WT Ctr	GTGCACGTCCTGGCTT_2
-0.120924	GPC	Young WT Ctr	GCAACATAGATAACGT_2
-0.0746825	GPC	Young WT Ctr	AAGAACATCTCCTGCA_2
-0.0701588	GPC	Young WT Ctr	TCACACCGTCCGGACT_2
1.09353	cGPC	Young WT Ctr	TTGATGGTCCAGTACA_2
0.0781365	GPC	Young WT Ctr	TGGTAGTGTGGTTCTA_2
0.00846016	GPC	Young WT Ctr	AGCCAATTCGGCTTGG_2
0.169561	cGPC	Young WT Ctr	GAGTGAGGTGCCCACA_2
-0.010102	GPC	Young WT Ctr	GAGACTTCATCATTGG_2
0.464636	cGPC	Young WT Ctr	ATGCATGTCGCCGTGA_2
-0.0753204	GPC	Young WT Ctr	GTCTTTAAGTCGGCAA_2
-0.00707663	GPC	Young WT Ctr	GTCTAGAGTCACTGAT_2
0.0514265	GPC	Young WT Ctr	GTGCTGGAGTGAGTGC_2
-0.114143	GPC	Young WT Ctr	AGACCCGCAAGCGAAC_2
-0.0469323	GPC	Young WT Ctr	AACAGGGTCTCGTTTA_2
0.0706543	cGPC	Young WT Ctr	GTGCTGGCACCCTGAG_2
-0.049641	GPC	Young WT Ctr	ACTCCCAAGTACCCTA_2
-0.0641629	GPC	Young WT Ctr	CGTCCATAGATGAAGG_2
0.0195284	GPC	Young WT Ctr	GCTGAATTCCCGAGTG_2
0.00377658	GPC	Young WT Ctr	GGTAACTTCGACTCCT_2
-0.0165689	GPC	Young WT Ctr	TTACAGGAGCCTGTCG_2
0.0422543	GPC	Young WT Ctr	TGATGCACATTGACCA_2
-0.0895909	GPC	Young WT Ctr	CAACCAAGTAGGGAGG_2
-0.053696	cGPC	Young WT Ctr	TTAATCCTCTCCGATC_2
0.0760208	GPC	Young WT Ctr	GAGGCCTTCGCCAGAC_2
-0.0322369	GPC	Young WT Ctr	CTGTATTCATTGAAGA_2
0.7428	cGPC	Young WT Ctr	AATGCCACATGAGAAT_2
-0.00306457	GPC	Young WT Ctr	CTGCTCAAGACTGGGT_2
-0.0903202	GPC	Young WT Ctr	ATTCAGGAGAGTAACT_2
-0.0942906	GPC	Young WT Ctr	CCCTAACAGTGAATAC_2
-0.110124	GPC	Young WT Ctr	ACACCAAGTGCGAGTA_2
0.0645083	GPC	Young WT Ctr	AGGTAGGAGGGCTAAC_2
-0.134739	GPC	Young WT Ctr	TTCACGCCAGTCGGTC_2
-0.101095	GPC	Young WT Ctr	TACAGGTGTTTCACTT_2
-0.0109761	cGPC	Young WT Ctr	AACCTTTCAGTCGCTG_2
-0.0661427	GPC	Young WT Ctr	AGTCATGAGATCCCGC_2
-0.0690829	GPC	Young WT Ctr	TTACGCCGTAGCGTTT_2
-0.117808	GPC	Young WT Ctr	TACATTCGTCCATCTC_2
-0.0269366	GPC	Young WT Ctr	TTGAGTGCATTCCTAT_2
-0.0660571	GPC	Young WT Ctr	AGTCATGTCAAGTCGT_2
0.0149852	GPC	Young WT Ctr	GGGTCACCAGCTTCGG_2
0.264176	cGPC	Young WT Ctr	TGGAGGAAGACGACGT_2
0.186433	cGPC	Young WT Ctr	CCTTCAGAGAAGGATG_2
-0.120165	GPC	Young WT Ctr	GTTGCTCTCTTCACGC_2
-0.042942	GPC	Young WT Ctr	CTCATCGAGGACAACC_2
-0.0799892	GPC	Young WT Ctr	GGTTGTAGTGAGACCA_2
0.392185	cGPC	Young WT Ctr	CGGGTCACAGTTTGGT_2
1.29147	cGPC	Young WT Ctr	ATCGTGAGTGAGTGAC_2
0.00235564	cGPC	Young WT Ctr	CTTTCAATCTAGGCAT_2
-0.00466179	GPC	Young WT Ctr	ACGTACAAGGTTAAAC_2
0.254629	cGPC	Young WT Ctr	GCTTTCGCAGGACAGT_2
0.00958797	GPC	Young WT Ctr	GGTGAAGGTGCTATTG_2
-0.0228928	GPC	Young WT Ctr	TTGTTTGAGCCATTCA_2
-0.0323826	GPC	Young WT Ctr	GCCATTCTCTGCATAG_2
-0.0592788	GPC	Young WT Ctr	CATCGTCCAATCTGCA_2
-0.0533713	GPC	Young WT Ctr	TTAGGGTCAGAGATGC_2
-0.114146	GPC	Young WT Ctr	TTAGGGTCATCTCATT_2
-0.0412665	GPC	Young WT Ctr	ACTTCCGAGACCACGA_2
-0.00684294	GPC	Young WT Ctr	CAAGCTATCAGAGTTC_2
-0.098358	GPC	Young WT Ctr	TCTATACGTACGCTAT_2
0.0177205	cGPC	Young WT Ctr	CTGTAGAGTAGCGCTC_2
-0.0381377	GPC	Young WT Ctr	AGGAAATAGGTCGCCT_2
-0.0211602	GPC	Young WT Ctr	TCACTCGTCACAGTGT_2
-0.128625	GPC	Young WT Ctr	ACTATCTTCCCTTTGG_2
-0.0111343	GPC	Young WT Ctr	TCGGGCAAGGACAAGA_2
-0.0736043	GPC	Young WT Ctr	TTTACCACAGTTGTCA_2
0.0932625	cGPC	Young WT Ctr	TGGTAGTCAATTGAAG_2
-0.0996392	GPC	Young WT Ctr	ACTTCCGGTTAAGAAC_2
-0.0750873	GPC	Young WT Ctr	GGCTTGGCACTTGTCC_2
-0.0737604	GPC	Young WT Ctr	TATGTTCCAACCACGC_2
-0.0334569	GPC	Young WT Ctr	GCACGTGCAGCTCTGG_2
-0.0400855	GPC	Young WT Ctr	TAACGACTCAGCCCAG_2
0.311974	cGPC	Young WT Ctr	CTTCTCTTCTTACGTT_2
0.480613	cGPC	Young WT Ctr	GTCGAATGTTAGCTAC_2
-0.0672547	GPC	Young WT Ctr	CTCTCGAGTCAAACGG_2
0.0343578	GPC	Young WT Ctr	GACCCAGGTCGTCGGT_2
-0.000785234	GPC	Young WT Ctr	CTACCCACATTAGGCT_2
-0.0715924	GPC	Young WT Ctr	ATCGCCTAGATGACAT_2
0.0888383	cGPC	Young WT Ctr	TCACAAGAGTATGTAG_2
0.210904	cGPC	Young WT Ctr	CAGCGTGAGGCGCTCT_2
-0.0036779	GPC	Young WT Ctr	CGGAATTGTCCGTACG_2
0.0198107	GPC	Young WT Ctr	GGTCTGGAGCACACAG_2
-0.0205788	GPC	Young WT Ctr	GTCTCACTCGATACAC_2
-0.044439	GPC	Young WT Ctr	CTGTGGGGTCTGTGGC_2
-0.0974197	GPC	Young WT Ctr	GCTACAAGTGTTCGTA_2
0.170753	cGPC	Young WT Ctr	ATTGGGTAGTTGTCGT_2
-0.0779423	GPC	Young WT Ctr	ATTCTTGAGGAACGTC_2
-0.0851268	GPC	Young WT Ctr	ATTCGTTTCTGAATGC_2
-0.111837	GPC	Young WT Ctr	TGATTCTTCATCACCC_2
-0.0576884	GPC	Young WT Ctr	TATACCTAGAGGATCC_2
0.00803168	GPC	Young WT Ctr	TCGTCCATCCAAGCCG_2
-0.0490308	GPC	Young WT Ctr	AGCGCTGCAAGTGACG_2
0.00723225	GPC	Young WT Ctr	ATAGAGATCTTCGACC_2
0.0169739	GPC	Young WT Ctr	TGATTCTGTCCATCTC_2
-0.0694098	GPC	Young WT Ctr	CACTGGGAGTAACCGG_2
-0.00923424	GPC	Young WT Ctr	ACACGCGAGTAGTCTC_2
-0.0318372	GPC	Young WT Ctr	CGTGTCTCAAGCCTGC_2
0.0371444	GPC	Young WT Ctr	CTATAGGCACCTCTAC_2
-0.0656887	GPC	Young WT Ctr	TTCTAACCAGCTGAAG_2
-0.0603488	GPC	Young WT Ctr	AAGTACCCACGCAAAG_2
-0.073885	GPC	Young WT Ctr	TATTGCTTCTGGCCTT_2
-0.020215	GPC	Young WT Ctr	GTTGCTCTCGTTGTTT_2
-0.0585712	GPC	Young WT Ctr	GTGTGATCACCCTAGG_2
-0.158267	GPC	Young WT Ctr	AATTTCCAGTGCCTCG_2
0.0196692	GPC	Young WT Ctr	GGGTCTGGTCTAATCG_2
0.836414	cGPC	Young WT Ctr	GAGTCTAAGCATCGAG_2
0.136867	cGPC	Young WT Ctr	CCAATGATCTCTGCTG_2
0.031296	GPC	Young WT Ctr	TAGGGTTGTACAATAG_2
-0.0787892	GPC	Young WT Ctr	CCGAACGAGCCTGTCG_2
-0.00316031	GPC	Young WT Ctr	ACAGAAACACTTGAGT_2
-0.00858776	cGPC	Young WT Ctr	TGCAGGCGTCGCATTA_2
-0.045387	GPC	Young WT Ctr	ACGTACACACGACCTG_2
-0.0139625	GPC	Young WT Ctr	AGACCATTCCTATTTG_2
-0.0994155	GPC	Young WT Ctr	TTGTTGTTCGCGGACT_2
0.0147181	GPC	Young WT Ctr	AAACCCACAGCTGAAG_2
0.0849943	GPC	Young WT Ctr	AGTGCCGGTAGATGTA_2
0.594863	cGPC	Young WT Ctr	GTAGCTATCAGGCGAA_2
-0.0727198	GPC	Young WT Ctr	CATCCGTCAATTAGGA_2
0.0248939	cGPC	Young WT Ctr	GTTCCGTTCACTGGTA_2
-0.0403942	GPC	Young WT Ctr	TAAGCACCATTCGGGC_2
-0.0215261	GPC	Young WT Ctr	CGTAGTACAGCATGCC_2
-0.00601078	GPC	Young WT Ctr	TTGCCTGTCTATGCCC_2
-0.0835936	GPC	Young WT Ctr	CTTGATTTCATCGCTC_2
-0.0550868	GPC	Young WT Ctr	ATTACTCCAATCGCCG_2
-0.0182081	cGPC	Young WT Ctr	ACACAGTTCATTATCC_2
-0.0127213	GPC	Young WT Ctr	CTGAATGAGTATCCTG_2
0.0106438	GPC	Young WT Ctr	GGGTATTGTATGGAAT_2
-0.0575952	GPC	Young WT Ctr	TGCCGAGTCGGCTTCT_2
-0.0286398	GPC	Young WT Ctr	AATGCCAGTTAGTCGT_2
-0.0264329	GPC	Young WT Ctr	CACTGAACAGTTTCGA_2
0.0172873	cGPC	Young WT Ctr	ATTCTACCATGGGTTT_2
-0.0846848	GPC	Young WT Ctr	TTGACCCAGCTACGTT_2
-0.165427	GPC	Young WT Ctr	CTTCTAAGTTTAGAGA_2
-0.0728424	GPC	Young WT Ctr	TGTAGACCAACGATCT_2
0.441422	cGPC	Young WT Ctr	CATAGACGTTGCTGAT_2
-0.053238	GPC	Young WT Ctr	TTTGTTGGTATCGCAT_2
-0.0898228	GPC	Young WT Ctr	GCCGATGGTTCGTACA_2
-0.0355883	GPC	Young WT Ctr	TGGGTTACAGAACATA_2
-0.0824433	GPC	Young WT Ctr	GACCCTTAGTGCACCC_2
1.67856	cGPC	Young WT Ctr	TGAGCGCTCTGAGCAT_2
0.363733	cGPC	Young WT Ctr	TGGAGGATCCCAAGCG_2
-0.0691537	GPC	Young WT Ctr	GTCATGATCATGCCAA_2
-0.058217	GPC	Young WT Ctr	TGCAGGCCAGGCGATA_2
-0.10587	GPC	Young WT Ctr	TCACGCTTCGGACTGC_2
-0.0737195	GPC	Young WT Ctr	GATGTTGTCGACCACG_2
0.349569	cGPC	Young WT Ctr	GCGGATCAGAAACCCG_2
-0.085071	GPC	Young WT Ctr	AATAGAGTCTCGGTCT_2
-0.0419538	GPC	Young WT Ctr	AGACTCATCGTAACAC_2
0.322289	cGPC	Young WT Ctr	GCATTAGGTTCTTAGG_2
-0.066124	GPC	Young WT Ctr	TTTGATCGTGCTATTG_2
-0.0464714	GPC	Young WT Ctr	CTACTATAGACTTCCA_2
0.956338	cGPC	Young WT Ctr	TGCGATATCGTCACCT_2
-0.038351	GPC	Young WT Ctr	TACCGAAGTCCCGGTA_2
-0.0713672	GPC	Young WT Ctr	TGCGATATCATCACTT_2
-0.0777943	GPC	Young WT Ctr	TTTATGCCAGGACTTT_2
0.277079	cGPC	Young WT Ctr	ATGATCGGTGCCTAAT_2
-0.0793204	GPC	Young WT Ctr	TGAATCGTCGTGCACG_2
0.188064	cGPC	Young WT Ctr	TGATGGTAGCGACCCT_2
0.0730365	cGPC	Young WT Ctr	GTGTTAGCAAGACTGG_2
-0.0277973	GPC	Young WT Ctr	CAATGACAGTAACGAT_2
-0.101822	GPC	Young WT Ctr	GTGGAGATCGCTACGG_2
-0.138741	GPC	Young WT Ctr	TTTCCTCCACCTCAGG_2
0.0143764	GPC	Young WT Ctr	TAACTTCCAACACAGG_2
0.246926	cGPC	Young WT Ctr	GTAGATCAGGATCATA_2
0.433814	cGPC	Young WT Ctr	CGCAGGTCATCTGCGG_2
0.0150311	GPC	Young WT Ctr	TTCACGCAGTTAGTGA_2
-0.0988262	GPC	Young WT Ctr	ATTTCACCAGTTGAAA_2
0.0759982	cGPC	Young WT Ctr	CATCGGGGTAGTCACT_2
0.0750485	cGPC	Young WT Ctr	GCCAGGTTCTCTTCAA_2
0.28574	cGPC	Young WT Ctr	CCCAACTAGCCTCCAG_2
-0.0779176	GPC	Young WT Ctr	TCCCATGCACGTCATA_2
-0.0821949	GPC	Young WT Ctr	AACGTCATCGGTAGAG_2
-0.085783	GPC	Young WT Ctr	TGAATCGGTTTCGGCG_2
0.0165232	GPC	Young WT Ctr	CTACTATTCGGTTGTA_2
0.000105862	GPC	Young WT Ctr	CCTCATGAGGTTGGTG_2
-0.112152	GPC	Young WT Ctr	CATCCCAGTACAGTAA_2
-0.0504201	GPC	Young WT Ctr	CACTGGGTCACTCGAA_2
-0.0150071	GPC	Young WT Ctr	TCCTAATCAGCTGTCG_2
-0.0630348	GPC	Young WT Ctr	TGAGCGCAGCCTCAAT_2
-0.0171864	GPC	Young WT Ctr	TATGTTCAGGCATCAG_2
0.0281159	GPC	Young WT Ctr	GTTACAGCATTGGGAG_2
-0.0128694	GPC	Young WT Ctr	GGGCCATAGGTCGTAG_2
0.0133343	GPC	Young WT Ctr	GTTGTCCAGCCGAACA_2
0.177486	cGPC	Young WT Ctr	TACTTACTCGATACTG_2
-0.0492735	GPC	Young WT Ctr	CTACTATTCATTTCGT_2
-0.0717473	GPC	Young WT Ctr	CTGTACCCACTGTCGG_2
-0.133505	GPC	Young WT Ctr	CTTGAGATCGGCCTTT_2
0.0393474	GPC	Young WT Ctr	TGGAGGATCTCATTTG_2
0.691021	cGPC	Young WT Ctr	ATTTACCGTGGCAACA_2
-0.159669	GPC	Young WT Ctr	GACTCAATCACCTCTG_2
0.713533	cGPC	Young WT Isograft	AAACCCAAGGTATCTC_1
-0.0694698	GPC	Young WT Isograft	AGCGCTGTCATACGAC_1
-0.0611896	GPC	Young WT Isograft	CATTGCCGTATTTCCT_1
-0.0509596	GPC	Young WT Isograft	GATCATGCAGTAGGAC_1
-0.0485321	GPC	Young WT Isograft	CTCAACCCAACTTGGT_1
-0.0206632	GPC	Young WT Isograft	GGTGATTCAGTTTCAG_1
-0.00196459	GPC	Young WT Isograft	CTCAACCGTGCGTGCT_1
0.0987366	cGPC	Young WT Isograft	ATCTTCAAGCATGCAG_1
-0.0702154	GPC	Young WT Isograft	GATCCCTCAAAGACTA_1
-0.114385	GPC	Young WT Isograft	CCTACGTAGGTAGTAT_1
0.0156409	cGPC	Young WT Isograft	ACTTCCGAGTCCCAGC_1
-0.0916831	GPC	Young WT Isograft	GGTGGCTAGCGATGGT_1
-0.0545964	GPC	Young WT Isograft	TTCCACGGTCTACGTA_1
-0.0287609	GPC	Young WT Isograft	AAACGAATCAGGACAG_1
-0.0431604	GPC	Young WT Isograft	AAACGAATCTTACACT_1
0.0100027	GPC	Young WT Isograft	TTCCGGTAGCGAGGAG_1
0.0375541	GPC	Young WT Isograft	GATCCCTTCCGTAGTA_1
0.000264852	GPC	Young WT Isograft	AAACGCTGTGGGCTCT_1
0.0753819	cGPC	Young WT Isograft	ATGAGGGAGTGGACGT_1
0.0539549	GPC	Young WT Isograft	TCTCAGCCAACCAACT_1
-0.0165329	GPC	Young WT Isograft	ATGAGGGGTCCATCTC_1
-0.0101838	GPC	Young WT Isograft	TTCCGGTTCTACGGGC_1
-0.0508301	GPC	Young WT Isograft	CTCACTGAGCTCGTGC_1
-0.0646241	GPC	Young WT Isograft	CCAAGCGCACTTCATT_1
0.163979	cGPC	Young WT Isograft	GGTTAACAGAACCCGA_1
-0.0812911	GPC	Young WT Isograft	CTCACTGTCTTCTAAC_1
-0.06996	GPC	Young WT Isograft	TTCCGTGGTGAATGAT_1
-0.0542114	GPC	Young WT Isograft	TCAATTCTCGCTAATG_1
0.325092	cGPC	Young WT Isograft	GCCGATGTCATTTGCT_1
-0.0325188	GPC	Young WT Isograft	CCAAGCGTCCCAGGCA_1
-0.0260177	GPC	Young WT Isograft	TACGGGCAGATGTTGA_1
-0.0718448	GPC	Young WT Isograft	CCAATGAAGCGTTGTT_1
-0.0102919	GPC	Young WT Isograft	TTCCTAATCATTGTTC_1
-0.137204	GPC	Young WT Isograft	AATCACGAGCCGTAAG_1
-0.0755413	GPC	Young WT Isograft	AGGAAATCACTGAGGA_1
-0.013536	GPC	Young WT Isograft	TCTGCCAAGGTAAGGA_1
-0.0962177	GPC	Young WT Isograft	GGTTGTACAAACTAAG_1
-0.0922752	GPC	Young WT Isograft	TTCCTCTCAGCAGGAT_1
-0.0906904	GPC	Young WT Isograft	CCAATGATCCCTCTCC_1
-0.0846112	GPC	Young WT Isograft	GGTTGTACATGGCCAC_1
-0.000981562	GPC	Young WT Isograft	TTCCTCTGTTAGCTAC_1
0.0956515	cGPC	Young WT Isograft	CCAATTTAGGGAGTGG_1
0.0573939	GPC	Young WT Isograft	CCAATTTCATAGCTGT_1
0.0110641	cGPC	Young WT Isograft	TACGGTAGTCCGGTCA_1
-0.0151415	GPC	Young WT Isograft	GATGCTATCAAGCTTG_1
-0.0981783	GPC	Young WT Isograft	CCAATTTTCACGGAGA_1
-0.0725983	GPC	Young WT Isograft	CCAATTTTCTATCGCC_1
-0.043145	GPC	Young WT Isograft	TTCCTTCAGTTCCGTA_1
-0.115893	GPC	Young WT Isograft	CCACAAAAGCCTCTTC_1
-0.0537403	GPC	Young WT Isograft	GTAACACTCTACAGGT_1
-0.0115782	GPC	Young WT Isograft	CCACAAAAGTGATAGT_1
-0.148665	GPC	Young WT Isograft	TTCCTTCTCAGCTGAT_1
-0.11514	GPC	Young WT Isograft	TTCCTTCTCCAGCAAT_1
-0.0801364	GPC	Young WT Isograft	CTCATGCTCGGAACTT_1
-0.0398744	GPC	Young WT Isograft	AAATGGACAAATGCTC_1
-0.0115373	GPC	Young WT Isograft	CCACACTAGGCTCTCG_1
-0.0985379	GPC	Young WT Isograft	AGAACCTCACACCTTC_1
-0.0674507	GPC	Young WT Isograft	TACTGCCAGTATTCCG_1
-0.0969876	GPC	Young WT Isograft	TTCGATTCACCAGTTA_1
0.014853	GPC	Young WT Isograft	TTCGATTCATCGGAGA_1
1.21345	cGPC	Young WT Isograft	GCGGATCCAATACCCA_1
-0.0770538	GPC	Young WT Isograft	CCACACTGTATCCCTC_1
-0.0367141	GPC	Young WT Isograft	TACTGCCGTCGTGTTA_1
-0.00581126	GPC	Young WT Isograft	TCTTAGTCACCAAATC_1
0.0248873	GPC	Young WT Isograft	CCACACTTCGTTAGAC_1
-0.0250601	GPC	Young WT Isograft	GTAAGTCGTGGTCTCG_1
-0.048615	GPC	Young WT Isograft	CCTCTAGAGACATAGT_1
0.0882316	cGPC	Young WT Isograft	AACAAAGCAGGGCTTC_1
-0.0648923	GPC	Young WT Isograft	TCTTCCTAGGTGATCG_1
-0.0830013	GPC	Young WT Isograft	AACAAAGCATTGCTTT_1
-0.0907576	GPC	Young WT Isograft	GATTCTTCACAACGCC_1
-0.0566454	GPC	Young WT Isograft	CCACCATAGTGAGTTA_1
-0.00794278	GPC	Young WT Isograft	GTAATGCCACATAGCT_1
-0.0313415	GPC	Young WT Isograft	TACTTACGTTCTTCAT_1
0.411191	cGPC	Young WT Isograft	AGAAGTACACGGTCTG_1
-0.044806	GPC	Young WT Isograft	AGAAGTAGTAGATTAG_1
-0.056392	GPC	Young WT Isograft	TACTTCAAGGTAGTAT_1
0.0400346	GPC	Young WT Isograft	CTCCCAAGTAACGGTG_1
0.0623631	GPC	Young WT Isograft	CCTGCATAGTTACGAA_1
-0.059071	GPC	Young WT Isograft	AGACAAAAGGTTATAG_1
-0.0691467	GPC	Young WT Isograft	AACAAGACAGGGTTGA_1
-0.0439865	GPC	Young WT Isograft	AACAAGAGTGAGACCA_1
0.0323392	GPC	Young WT Isograft	CTCCCTCCAGAGGGTT_1
-0.0794898	GPC	Young WT Isograft	GATTTCTCAGCGGATA_1
-0.0701549	GPC	Young WT Isograft	AGACAAAGTTGGCCGT_1
-0.035414	GPC	Young WT Isograft	GTACAGTAGTCCGCGT_1
-0.110332	GPC	Young WT Isograft	TAGACCATCGTCAACA_1
-0.0737069	GPC	Young WT Isograft	GTGATGTTCTAGTGTG_1
-0.0280595	cGPC	Young WT Isograft	AGACACTTCATCACCC_1
0.337664	cGPC	Young WT Isograft	GCAACATAGAGTTGCG_1
-0.00703612	GPC	Young WT Isograft	ATGGGTTCAGCTTTCC_1
-0.00250166	GPC	Young WT Isograft	CCACTTGGTCCACATA_1
-0.0218349	cGPC	Young WT Isograft	TGAATCGAGCCATTGT_1
-0.0775772	GPC	Young WT Isograft	ATGGGTTGTACCGGAA_1
-0.0436194	GPC	Young WT Isograft	GTAGAAAGTAACGCGA_1
-0.0733887	GPC	Young WT Isograft	ATGGTTGAGACATCAA_1
-0.0400936	GPC	Young WT Isograft	CTCCTCCGTCTGTCAA_1
-0.0732318	GPC	Young WT Isograft	AACAGGGCACATGACT_1
-0.0483424	GPC	Young WT Isograft	GTAGAGGCAGTTAGAA_1
-0.0209122	GPC	Young WT Isograft	AACAGGGGTCATCCCT_1
-0.00906111	GPC	Young WT Isograft	CCCAACTAGAGAGTGA_1
-0.0747202	GPC	Young WT Isograft	GTAGAGGGTTCATCTT_1
-0.0396775	cGPC	Young WT Isograft	AACAGGGTCATCGCTC_1
-0.114891	GPC	Young WT Isograft	CCCATTGAGGTGCTAG_1
-0.0716399	GPC	Young WT Isograft	AGACCCGGTCCAGCGT_1
-0.0557903	GPC	Young WT Isograft	AACCAACGTCGTTCAA_1
0.00679549	GPC	Young WT Isograft	AACCAACTCAATCTTC_1
-0.000989693	GPC	Young WT Isograft	AGACTCAAGACAGCGT_1
-0.0702043	GPC	Young WT Isograft	CCCGAAGCATTGGATC_1
-0.0577382	GPC	Young WT Isograft	TTCTTGAGTACGGTTT_1
-0.0696057	GPC	Young WT Isograft	TTCTTGATCGAGAGAC_1
0.0551825	cGPC	Young WT Isograft	CCCGGAAAGTCTGCGC_1
-0.0633633	GPC	Young WT Isograft	ATTACCTCAAATCAAG_1
-0.081544	GPC	Young WT Isograft	TTGAACGAGCCTGAGA_1
-0.0112793	GPC	Young WT Isograft	GTAGGAGCAAGGTCGA_1
0.189648	cGPC	Young WT Isograft	TAGGAGGGTTACCCTC_1
-0.037049	GPC	Young WT Isograft	GTAGGAGCATAGGTAA_1
-0.0890959	GPC	Young WT Isograft	CCCGGAACAGACCCGT_1
-0.095191	GPC	Young WT Isograft	AACCCAACAACAGCTT_1
-0.0832324	GPC	Young WT Isograft	TTGAACGCATTCTGTT_1
0.00682762	GPC	Young WT Isograft	TAGGGTTAGGGCGAAG_1
-0.0715374	GPC	Young WT Isograft	GTGGAAGCACACAGAG_1
0.254159	cGPC	Young WT Isograft	CTCTCGAGTCGTGGAA_1
-0.0260556	GPC	Young WT Isograft	CCCTAACGTTGGTGTT_1
0.138558	cGPC	Young WT Isograft	TGACCCTGTTTGGCTA_1
0.0653195	GPC	Young WT Isograft	AGAGAGCAGCCTTGAT_1
-0.0539254	GPC	Young WT Isograft	GTAGTACAGCTTAAGA_1
-0.015877	GPC	Young WT Isograft	TTGACCCGTGAGACGT_1
0.0101276	GPC	Young WT Isograft	CCCTCAAAGCGACCCT_1
-0.0238735	GPC	Young WT Isograft	GTAGTACTCAAAGGAT_1
-0.0314816	GPC	Young WT Isograft	CTCTGGTCAGCGAGTA_1
0.00324051	GPC	Young WT Isograft	GTAGTACTCTCCGATC_1
-0.119511	GPC	Young WT Isograft	CCCTCTCAGGACCCAA_1
0.00529216	GPC	Young WT Isograft	GTATTGGCAAATCAGA_1
-0.0555245	GPC	Young WT Isograft	AACCTTTGTGTCCAAT_1
0.0780736	cGPC	Young WT Isograft	AGAGCAGGTATTCCGA_1
-0.095384	GPC	Young WT Isograft	TTGATGGAGGAACTCG_1
0.00794629	GPC	Young WT Isograft	CTGAATGGTCGGTACC_1
-0.0920942	GPC	Young WT Isograft	CCCTGATTCCGATGCG_1
-0.0521398	GPC	Young WT Isograft	CCCTGATTCGAGTCCG_1
-0.0875001	GPC	Young WT Isograft	AACGAAAGTTTACACG_1
0.613694	cGPC	Young WT Isograft	GCAGCCAAGTTGCTCA_1
0.137599	cGPC	Young WT Isograft	GTATTTCAGACCACGA_1
-0.109943	GPC	Young WT Isograft	GTATTTCAGATACAGT_1
0.0355071	GPC	Young WT Isograft	ACACTGAGTTGACTAC_1
-0.0890105	GPC	Young WT Isograft	GTATTTCCAATAGTCC_1
-0.0631092	GPC	Young WT Isograft	AACGGGAGTGTATTGC_1
-0.0267411	GPC	Young WT Isograft	CCCTTAGGTTGTACGT_1
0.00496786	GPC	Young WT Isograft	AGATAGAAGATTAGCA_1
-0.0895819	GPC	Young WT Isograft	AACGTCAGTAAGAACT_1
0.128012	cGPC	Young WT Isograft	CCGAACGCAACATCGT_1
-0.0751514	GPC	Young WT Isograft	TTGATGGTCTCAACGA_1
-0.007321	GPC	Young WT Isograft	GTGGTTAGTAAGAACT_1
0.00284071	GPC	Young WT Isograft	AACGTCAGTTGCGTAT_1
0.0148019	GPC	Young WT Isograft	CCGAACGTCACGGGAA_1
0.670195	cGPC	Young WT Isograft	CCGAACGTCTCATTTG_1
-0.0527729	GPC	Young WT Isograft	AACTTCTAGGCCCACT_1
-0.0480432	GPC	Young WT Isograft	GTCAAACAGTCGGGAT_1
0.149094	GPC	Young WT Isograft	GTGGTTATCCGATAAC_1
-0.0695174	GPC	Young WT Isograft	TATATCCGTAAGAACT_1
-0.0161634	GPC	Young WT Isograft	GTCAAACTCGTGGACC_1
0.319105	cGPC	Young WT Isograft	AACTTCTTCGGCTGAC_1
-0.0595179	GPC	Young WT Isograft	TTGCCTGAGCTGCCAC_1
-0.106972	GPC	Young WT Isograft	AAGAACAAGACAGCTG_1
-0.00695503	GPC	Young WT Isograft	AGATCCACATGACAGG_1
0.673608	cGPC	Young WT Isograft	CCGATCTTCTGTCTCG_1
-0.0144077	GPC	Young WT Isograft	AAGAACACACTCCTGT_1
-0.034984	GPC	Young WT Isograft	TTGCCTGGTATCAAGA_1
0.645232	cGPC	Young WT Isograft	GGAACCCTCGCCGAGT_1
-0.0632874	GPC	Young WT Isograft	ACAGCCGGTTTCACAG_1
-0.0290719	GPC	Young WT Isograft	TATCAGGGTAGTGGCA_1
0.165112	cGPC	Young WT Isograft	AGATCGTCAACCGGAA_1
0.0950522	cGPC	Young WT Isograft	CCGATGGGTTCGGACC_1
-0.0696797	GPC	Young WT Isograft	AGATCGTCAGATACCT_1
-0.0708155	GPC	Young WT Isograft	AGATCGTCATTGACCA_1
-0.0348738	GPC	Young WT Isograft	GCATCTCCAACTGAAA_1
0.0399823	GPC	Young WT Isograft	GTCACGGTCACTGATG_1
-0.0265771	GPC	Young WT Isograft	AGATCGTTCGGACTGC_1
0.10599	GPC	Young WT Isograft	CCGCAAGTCGAGCCTG_1
-0.11895	GPC	Young WT Isograft	GTCAGCGAGGGAGGAC_1
-0.10047	GPC	Young WT Isograft	GCATGATAGCATGGGT_1
0.028306	GPC	Young WT Isograft	GAAGCCCTCCGGCTTT_1
0.0255986	GPC	Young WT Isograft	GAAGCGACAACCACGC_1
-0.0732734	GPC	Young WT Isograft	CGAGTTAGTCTGATAC_1
0.0670493	GPC	Young WT Isograft	AAGCATCAGCAACAGC_1
-0.0148762	GPC	Young WT Isograft	CCGGGTAGTGGGTTGA_1
-0.0250286	GPC	Young WT Isograft	TTGGGATGTAACTAAG_1
0.396163	cGPC	Young WT Isograft	TTGGGATGTCCCTGTT_1
-0.0476824	GPC	Young WT Isograft	TTGGGATGTGCCGAAA_1
-0.0607947	GPC	Young WT Isograft	AAGCCATAGACAGTCG_1
-0.00638391	GPC	Young WT Isograft	AAGCCATCAAACTAGA_1
-0.0245745	GPC	Young WT Isograft	AGCATCACATTACGGT_1
0.0319771	cGPC	Young WT Isograft	GTCATCCTCAGACATC_1
-0.0442164	GPC	Young WT Isograft	TGATGCAGTCACGTGC_1
-0.0381962	GPC	Young WT Isograft	CCGGTGAAGCAGCACA_1
0.00674663	GPC	Young WT Isograft	AAGCCATGTTAATGAG_1
-0.0625605	GPC	Young WT Isograft	AAGCCATGTTTGGCTA_1
0.0482895	GPC	Young WT Isograft	AAGCCATTCATGCGGC_1
-0.0633315	GPC	Young WT Isograft	GTCATGAGTACTCCGG_1
-0.00490349	GPC	Young WT Isograft	TTGGGTACATGAGAAT_1
0.00280765	cGPC	Young WT Isograft	TTGGGTATCATAGGCT_1
-0.0759377	GPC	Young WT Isograft	TATGTTCCATTCTGTT_1
-0.0289923	GPC	Young WT Isograft	GAAGGGTGTCTTGCGG_1
-0.084448	GPC	Young WT Isograft	AAGCCATTCTGGTGCG_1
0.0101295	cGPC	Young WT Isograft	AAGCGAGAGAAACCAT_1
0.0183941	GPC	Young WT Isograft	CCGTAGGCACTGTGTA_1
-0.0452408	GPC	Young WT Isograft	TTGGTTTCAGCCCACA_1
0.604662	cGPC	Young WT Isograft	CCGTAGGCAGGTGTGA_1
-0.0608643	GPC	Young WT Isograft	TTGGTTTCATAGACTC_1
-0.00180681	GPC	Young WT Isograft	TATTCCACAGGATGAC_1
-0.0231514	GPC	Young WT Isograft	GCCAACGTCGGACGTC_1
-0.0014168	GPC	Young WT Isograft	CTGCTCACAAAGTATG_1
-0.116359	GPC	Young WT Isograft	TTGGTTTGTATGGGAC_1
-0.071542	GPC	Young WT Isograft	AAGCGTTAGGGAGTGG_1
-0.0353408	GPC	Young WT Isograft	ATTCTTGCATCCTTGC_1
-0.0166986	GPC	Young WT Isograft	TTGTGGAAGCGCCATC_1
-0.0618759	GPC	Young WT Isograft	CTGGACGCATAGGAGC_1
0.673889	cGPC	Young WT Isograft	GCCAGGTAGAGGCCAT_1
-0.0536961	GPC	Young WT Isograft	AAGCGTTTCACCTACC_1
0.550212	cGPC	Young WT Isograft	AAGGAATAGAGCCGAT_1
0.86858	cGPC	Young WT Isograft	CTGGCAGCAGGACTAG_1
-0.092452	GPC	Young WT Isograft	TATTGGGAGCAGGGAG_1
-0.0755977	GPC	Young WT Isograft	AAGGAATGTCCAGCCA_1
0.311192	cGPC	Young WT Isograft	ATTGGGTGTGACATCT_1
0.00812076	GPC	Young WT Isograft	GTCCTCAAGTCAGCGA_1
-0.0231406	GPC	Young WT Isograft	AGCGCCAAGACTCGAG_1
-0.0535544	GPC	Young WT Isograft	CTGGTCTAGATGCTTC_1
0.0969576	cGPC	Young WT Isograft	TTGTTCAGTGGAACCA_1
-0.100736	GPC	Young WT Isograft	AGCGCCACAGTTGAAA_1
0.0888543	cGPC	Young WT Isograft	TCCATCGAGGTGTGAC_1
-0.00135783	cGPC	Young WT Isograft	AAGGTAAGTCTCGGGT_1
-0.0676869	GPC	Young WT Isograft	AAGGTAATCACTTGTT_1
0.0123861	GPC	Young WT Isograft	TTGTTGTTCGGATAAA_1
-0.013439	GPC	Young WT Isograft	AGCGCTGGTAGTTAGA_1
-0.102697	GPC	Young WT Isograft	CCTAACCTCTCCCATG_1
-0.0836267	GPC	Young WT Isograft	AAGGTAATCGCTAGCG_1
-0.0874747	GPC	Young WT Isograft	AGCGTATAGCGACTTT_1
-0.0241	GPC	Young WT Isograft	GTCGTAACAGCGAACA_1
0.0236904	GPC	Young WT Isograft	GTCGTAACAGCGCGTT_1
0.0345978	cGPC	Young WT Isograft	TTGTTTGGTCTCTCTG_1
-0.00223134	GPC	Young WT Isograft	GTCGTAACATGAAGCG_1
-0.0695329	GPC	Young WT Isograft	AGCGTATGTGTTTCTT_1
-0.121274	GPC	Young WT Isograft	CCTACGTAGGGCAAGG_1
-0.0175738	GPC	Young WT Isograft	TCAAGCAAGTCGAAGC_1
0.267167	cGPC	Young WT Isograft	GACATCACATCCGAAT_1
-0.0592483	GPC	Young WT Isograft	CTGTATTAGACTTCAC_1
0.235075	cGPC	Young WT Isograft	TGCAGTAGTGTGTCGC_1
-0.0596926	GPC	Young WT Isograft	CGCCATTTCACCATCC_1
0.00693267	GPC	Young WT Isograft	TCAAGTGAGGATTACA_1
-0.0407561	GPC	Young WT Isograft	CCTATCGGTCTGATCA_1
-0.0379676	GPC	Young WT Isograft	AAGTCGTGTGTCTTCC_1
0.0161593	GPC	Young WT Isograft	TCAAGTGGTTTGATCG_1
-0.0317398	GPC	Young WT Isograft	AGCTACAAGAGTCGAC_1
0.0243817	GPC	Young WT Isograft	AAGTCGTTCGCAATTG_1
-0.0422255	GPC	Young WT Isograft	AAGTCGTTCGCCGAAC_1
-0.0644548	GPC	Young WT Isograft	CAACAACCAAGCAATA_1
-0.0167796	GPC	Young WT Isograft	GTCTAGAAGTTCTCTT_1
0.00846209	GPC	Young WT Isograft	GTTCATTGTTCTCACC_1
-0.0837191	GPC	Young WT Isograft	AGCTCAAAGAGCACTG_1
-0.0122799	GPC	Young WT Isograft	AAGTGAAGTAGCGATG_1
-0.118605	GPC	Young WT Isograft	CAACAACGTCGTCGGT_1
-0.0171249	GPC	Young WT Isograft	AGCTCAACAATCAAGA_1
0.287357	GPC	Young WT Isograft	TTTACTGTCGTCGATA_1
-0.110085	GPC	Young WT Isograft	GACCCTTAGACTCCGC_1
-0.0610964	GPC	Young WT Isograft	CTGTGAAAGTAGTCCT_1
-0.0601634	GPC	Young WT Isograft	GTCTAGATCTTAGCTT_1
-0.111071	GPC	Young WT Isograft	GTCTCACAGAAGGATG_1
-0.0274568	GPC	Young WT Isograft	AGTTCCCCAGGCCTGT_1
-0.00469635	GPC	Young WT Isograft	AGCTTCCAGACCACGA_1
-0.0327467	GPC	Young WT Isograft	CTGTGAAGTGTCCGGT_1
0.15431	cGPC	Young WT Isograft	AATAGAGAGCTAATGA_1
-0.101546	GPC	Young WT Isograft	CTGTGAATCTCATTGT_1
-0.0800412	GPC	Young WT Isograft	AGCTTCCCATGTGTCA_1
0.0356296	cGPC	Young WT Isograft	CTGTGGGCAGAACGCA_1
-0.0629837	GPC	Young WT Isograft	CAGCGTGGTCCACACG_1
0.0274331	GPC	Young WT Isograft	TCTGCCACAACGCATT_1
-0.0266486	GPC	Young WT Isograft	AATCACGCATGGTACT_1
-0.086961	GPC	Young WT Isograft	AGTTCGAGTGGTAACG_1
-0.0634221	GPC	Young WT Isograft	CCTCATGAGTAAGCAT_1
0.0293351	GPC	Young WT Isograft	AATCACGTCCATCAGA_1
-0.107157	GPC	Young WT Isograft	CAACCTCAGGGATCAC_1
-0.037189	GPC	Young WT Isograft	GTCTGTCTCTGAATGC_1
0.0360516	GPC	Young WT Isograft	CTTACCGCAGATCACT_1
-0.0156703	GPC	Young WT Isograft	GGGAAGTAGTTTGCTG_1
-0.0906748	GPC	Young WT Isograft	GTCTTTAAGTCCCGGT_1
-0.0462296	GPC	Young WT Isograft	GTCTTTACACGATTCA_1
-0.0686285	GPC	Young WT Isograft	GCGAGAATCCGCTGTT_1
-0.0361016	GPC	Young WT Isograft	TGCGATAGTGTGACCC_1
-0.0633601	GPC	Young WT Isograft	TCACATTGTGCAGTGA_1
0.00733074	GPC	Young WT Isograft	TCACATTGTTCTCGCT_1
-0.0100718	GPC	Young WT Isograft	CCTCCAACAGAAGTGC_1
0.0169119	GPC	Young WT Isograft	TCACGCTAGTGCACTT_1
0.0179986	cGPC	Young WT Isograft	GATGGAGTCAGGTAAA_1
-0.0938231	GPC	Young WT Isograft	GTGACGCGTGTAACGG_1
0.309117	cGPC	Young WT Isograft	AGGAGGTAGTGATCGG_1
-0.0412507	GPC	Young WT Isograft	TGCGGCAGTCGAGATG_1
-0.0405397	GPC	Young WT Isograft	ACCTGTCAGTCGCTAT_1
-0.0392613	GPC	Young WT Isograft	TGCGGCAGTTAGTTCG_1
-0.0273572	cGPC	Young WT Isograft	TTTCATGAGCTTGTGT_1
-0.04666	GPC	Young WT Isograft	AGGATAAAGCACGATG_1
-0.0819201	GPC	Young WT Isograft	TCACGGGGTATTGACC_1
-0.0765564	GPC	Young WT Isograft	CAAGAGGAGAGTCACG_1
-0.021274	GPC	Young WT Isograft	CAAGAGGCACAGCTTA_1
-0.0615047	GPC	Young WT Isograft	TGCGGGTTCTTCGACC_1
-0.0377035	GPC	Young WT Isograft	TTTCATGTCAGGCGAA_1
-0.0650842	GPC	Young WT Isograft	CCTCTCCCACTACCCT_1
0.0900601	cGPC	Young WT Isograft	CTTCCTTGTATCGATC_1
0.456881	cGPC	Young WT Isograft	GTGAGGACATTAGGCT_1
0.0252344	cGPC	Young WT Isograft	GTGAGGAGTGTTGACT_1
-0.0688149	GPC	Young WT Isograft	CTTCGGTAGGCCCAAA_1
-0.0734872	GPC	Young WT Isograft	GCGTTTCCAGTGAGCA_1
0.0126566	GPC	Young WT Isograft	TTTCCTCTCCACGAAT_1
-0.0489688	GPC	Young WT Isograft	TTTCCTCTCGAGTGAG_1
-0.0918678	GPC	Young WT Isograft	AATGGCTTCATGAAAG_1
-0.0366523	GPC	Young WT Isograft	GCTACAAAGGTAACTA_1
0.0231397	GPC	Young WT Isograft	GACTTCCAGTTACGAA_1
-0.0231045	GPC	Young WT Isograft	AATTCCTTCCTGTTGC_1
-0.0852189	GPC	Young WT Isograft	CCTGTTGGTCAACACT_1
0.0149216	GPC	Young WT Isograft	GTTGTGATCTGGCCGA_1
0.188295	GPC	Young WT Isograft	AGGCCACTCGTGGGTC_1
-0.0392595	GPC	Young WT Isograft	AATTTCCGTCTTGAAC_1
-0.0442951	GPC	Young WT Isograft	CTTCTCTCATGGAACG_1
-0.0566607	GPC	Young WT Isograft	CAATACGGTGTTCCTC_1
-0.00163499	GPC	Young WT Isograft	AATTTCCTCCCTCTTT_1
-0.0615074	GPC	Young WT Isograft	CTTCTCTTCTCACTCG_1
-0.029488	GPC	Young WT Isograft	TGCTTCGTCATTCGGA_1
-0.0180946	cGPC	Young WT Isograft	GTGCGTGGTAGTCTTG_1
-0.101214	GPC	Young WT Isograft	CAATCGATCCTAACAG_1
0.00970614	GPC	Young WT Isograft	AGGGCCTAGCATGATA_1
-0.0596753	GPC	Young WT Isograft	TCAGCCTTCAAGTCGT_1
-0.0141747	GPC	Young WT Isograft	ACAACCAAGTCGGCAA_1
0.0364587	GPC	Young WT Isograft	ACAACCACAAGTCATC_1
0.181851	cGPC	Young WT Isograft	TTTGATCTCATTCGGA_1
-0.0360569	GPC	Young WT Isograft	GCTCAAAGTACGTGTT_1
-0.0356679	GPC	Young WT Isograft	ACAACCAGTAGCACGA_1
-0.0587654	GPC	Young WT Isograft	CAATGACTCCTGGCTT_1
-0.062667	GPC	Young WT Isograft	CGAAGGACAGAACCGA_1
-0.132118	GPC	Young WT Isograft	CAATTTCCATAGACTC_1
-0.126977	GPC	Young WT Isograft	CGAAGGATCCATGATG_1
0.0592206	GPC	Young WT Isograft	ACAAGCTCATAGGAGC_1
0.0012167	GPC	Young WT Isograft	TCGACGGAGATTGCGG_1
0.0485594	GPC	Young WT Isograft	AGGGCTCTCTACCTTA_1
-0.0332564	GPC	Young WT Isograft	CGAAGTTTCATCACTT_1
-0.0766465	GPC	Young WT Isograft	GTGCTTCGTTTGTTCT_1
-0.0559968	GPC	Young WT Isograft	CACAACACACCTGCAG_1
-0.0761582	GPC	Young WT Isograft	TTTGGTTTCCCTCAAC_1
-0.0746154	GPC	Young WT Isograft	AGGGTCCTCGTCAGAT_1
-0.0810342	GPC	Young WT Isograft	CATCAAGTCACTGTTT_1
-0.00756804	GPC	Young WT Isograft	AGGGTGACACAAGCCC_1
0.00413541	GPC	Young WT Isograft	ACACCAAAGCACTCAT_1
-0.049048	GPC	Young WT Isograft	CTTTCGGCATGCCATA_1
-0.0650905	GPC	Young WT Isograft	AGGGTGATCTTCTGTA_1
-0.0485824	GPC	Young WT Isograft	CGAATTGTCGACATCA_1
0.0397393	GPC	Young WT Isograft	TTTGTTGAGATTTGCC_1
0.372499	cGPC	Young WT Isograft	ATTACTCGTCGCTGCA_1
0.0312128	GPC	Young WT Isograft	GTGGAAGTCGTTCAGA_1
-0.0101357	GPC	Young WT Isograft	TTTGTTGGTGCTGCAC_1
0.0154717	GPC	Young WT Isograft	TCAGTTTCAAGGTCAG_1
-0.00773655	GPC	Young WT Isograft	TCAGTTTTCACACCCT_1
-0.0510364	GPC	Young WT Isograft	GTGGAGATCCCATAGA_1
0.0517416	cGPC	Young WT Isograft	ACACGCGCATGGGTTT_1
-0.0511597	GPC	Young WT Isograft	ACACGCGGTAGCTAAA_1
0.912506	cGPC	Young WT Isograft	GAAACCTGTTGGTAGG_1
0.814249	cGPC	Young WT Isograft	CGACAGCGTTAGAGAT_1
-0.10594	GPC	Young WT Isograft	ACACGCGTCTTGCAAG_1
1.30947	cGPC	Young WT Isograft	CGAGAAGAGTGCACTT_1
0.058146	cGPC	Young WT Isograft	CACAGGCCATCGTTCC_1
-0.0782152	GPC	Young WT Isograft	TGGCGTGTCGCCGAGT_1
0.0918614	cGPC	Young WT Isograft	ACACTGAGTGGACTAG_1
-0.0589355	GPC	Young WT Isograft	TAAGCCAGTGATCGTT_1
0.21852	cGPC	Young WT Isograft	CATCGCTCAGTAGTTC_1
-0.0963365	GPC	Young WT Isograft	CGAGAAGGTTCAACGT_1
0.544028	cGPC	Young WT Isograft	GTGGGAAGTCGAACGA_1
-0.0317715	GPC	Young WT Isograft	GAACACTAGTGCACAG_1
0.0906467	cGPC	Young WT Isograft	AGGTGTTAGTCAAGCG_1
-0.0585866	GPC	Young WT Isograft	GTGGTTAAGCTAATCC_1
-0.0292774	GPC	Young WT Isograft	CGAGGAACAGGTTACT_1
0.355633	cGPC	Young WT Isograft	CGAGGAACATTAGGAA_1
-0.0182649	GPC	Young WT Isograft	CATCGGGGTAACATGA_1
0.0470647	GPC	Young WT Isograft	GTGGTTATCCAAGCTA_1
-0.0646199	GPC	Young WT Isograft	CGAGGAAGTGTGATGG_1
0.00337849	GPC	Young WT Isograft	TCATGAGAGATACAGT_1
-0.0661417	GPC	Young WT Isograft	GTGTAACCAAGCACAG_1
-0.0952455	GPC	Young WT Isograft	ACAGCCGAGGGAACAA_1
-0.0524745	GPC	Young WT Isograft	ACAGCCGAGGTCGACA_1
-0.0989276	GPC	Young WT Isograft	TCATGAGGTTGGACCC_1
-0.0509841	GPC	Young WT Isograft	AGTAACCGTTGCTGAT_1
-0.0997301	GPC	Young WT Isograft	GGAACCCTCAAAGGAT_1
-0.0476491	GPC	Young WT Isograft	TAAGTCGTCGAAGAAT_1
0.0224007	cGPC	Young WT Isograft	CTAACTTGTCGTTCAA_1
0.0307734	GPC	Young WT Isograft	ACTATCTAGTCGTTAC_1
-0.0132481	GPC	Young WT Isograft	ACAGCCGTCGCCTCTA_1
0.0603888	cGPC	Young WT Isograft	CTAACTTTCTGACGCG_1
-0.0995614	GPC	Young WT Isograft	TAATCTCAGCTGTGCC_1
-0.0116168	GPC	Young WT Isograft	TCATGCCTCCTATGGA_1
0.0978998	GPC	Young WT Isograft	ACAGGGACAGTCTCTC_1
-0.0351448	GPC	Young WT Isograft	AGTACCAGTGAATAAC_1
0.0235203	GPC	Young WT Isograft	GTGTGATGTAGTGATA_1
1.3737	cGPC	Young WT Isograft	TATCAGGTCGTCCATC_1
0.052973	cGPC	Young WT Isograft	CGAGTGCGTATGACAA_1
0.00390547	GPC	Young WT Isograft	AGTACCATCTTGCAAG_1
-0.0195302	GPC	Young WT Isograft	CATGCAATCGTTTACT_1
-0.0553786	GPC	Young WT Isograft	TAATTCCAGACATATG_1
-0.0859245	GPC	Young WT Isograft	GTGTGGCGTCTGGTTA_1
-0.00588542	GPC	Young WT Isograft	GAAGCCCCAGGTTTAC_1
0.380312	cGPC	Young WT Isograft	CACGTGGAGGATCACG_1
-0.0740771	GPC	Young WT Isograft	TAATTCCGTGGCCACT_1
-0.0314627	GPC	Young WT Isograft	TAATTCCTCAGACAAA_1
0.105667	cGPC	Young WT Isograft	CATGCGGAGTAGGAAG_1
-0.00158415	GPC	Young WT Isograft	AGTAGCTAGGTAGGCT_1
-0.0336643	GPC	Young WT Isograft	TCATTACGTGTATTCG_1
0.00596755	cGPC	Young WT Isograft	TCATTACGTGAGGATC_1
0.0737144	cGPC	Young WT Isograft	CGATCGGAGATTTGCC_1
-0.0967208	cGPC	Young WT Isograft	CGATCGGAGGCCCAAA_1
0.445887	cGPC	Young WT Isograft	AGTAGCTTCGATAACC_1
0.00260609	GPC	Young WT Isograft	GAAGGACCAGAACTAA_1
-0.0423682	GPC	Young WT Isograft	GTGTTAGGTGTTTACG_1
-0.00777933	GPC	Young WT Isograft	TGGTACAGTTCATCGA_1
-0.0171595	GPC	Young WT Isograft	GTGTTAGTCTTGGTCC_1
-0.0993664	GPC	Young WT Isograft	TACAACGGTTGCCATA_1
-0.0548769	GPC	Young WT Isograft	GTGTTCCCAGACCCGT_1
0.0181692	GPC	Young WT Isograft	CACTAAGCAGGTTCAT_1
0.00417089	GPC	Young WT Isograft	CACTAAGCATTAGGCT_1
-0.100851	GPC	Young WT Isograft	ACATGCATCCTGGTCT_1
-0.090126	GPC	Young WT Isograft	GTGTTCCTCCACAAGT_1
0.0594256	cGPC	Young WT Isograft	AGTCAACGTCGTGCCA_1
-0.111995	GPC	Young WT Isograft	ACATGCATCTACAGGT_1
0.0436806	cGPC	Young WT Isograft	TGGTAGTTCCCTCTCC_1
-0.0821397	GPC	Young WT Isograft	ACATTTCAGGTCGCCT_1
0.000544805	GPC	Young WT Isograft	GGAGCAACATCATCTT_1
-0.0363637	GPC	Young WT Isograft	CGATGGCAGGGCTGAT_1
0.0973218	cGPC	Young WT Isograft	CTACTATTCCGGACGT_1
-0.030382	GPC	Young WT Isograft	TCGTGGGAGTGACACG_1
-0.0468927	GPC	Young WT Isograft	ACCAAACAGAGTCTTC_1
-0.0563693	GPC	Young WT Isograft	GAATAGAGTGATACCT_1
-0.0575775	GPC	Young WT Isograft	TCCACCACATTGAAAG_1
-0.0458209	GPC	Young WT Isograft	ACCAAACGTACGTGAG_1
-0.0739248	GPC	Young WT Isograft	AGTCATGCAAATGAAC_1
0.367699	cGPC	Young WT Isograft	GTTACCCCAATGCAGG_1
-0.0216304	GPC	Young WT Isograft	CGCAGGTCACTGTCCT_1
-0.0807524	GPC	Young WT Isograft	ACCAACACAATTGCGT_1
-0.0563572	cGPC	Young WT Isograft	TGTAACGAGAGTCAGC_1
-0.016145	GPC	Young WT Isograft	TGTAACGCACCGTACG_1
0.783407	cGPC	Young WT Isograft	ACCAACATCAGAGCGA_1
-0.0980503	GPC	Young WT Isograft	CTAGGTATCTTCTAAC_1
-0.0616767	GPC	Young WT Isograft	CATTCTACACAGTCCG_1
-0.026063	GPC	Young WT Isograft	CGCATAAGTCTTTATC_1
0.0110414	GPC	Young WT Isograft	GATCACATCAGATGCT_1
-0.0737136	GPC	Young WT Isograft	CGCATAAGTGGGTCAA_1
-0.0702138	GPC	Young WT Isograft	CGCATAAGTGGTTTAC_1
-0.0503303	GPC	Young WT Isograft	CAGAGCCTCGGATTAC_1
0.0773073	cGPC	Young WT Isograft	TTCATGTCATAACCCA_1
-0.0579602	GPC	Young WT Isograft	TCCTGCAAGCAACAGC_1
-0.109708	GPC	Young WT Isograft	GTTAGTGCAAACACCT_1
-0.0450974	GPC	Young WT Isograft	CGCATGGCAAATTGGA_1
-0.0504477	GPC	Young WT Isograft	CAGATCACAACGGTAG_1
-0.0648763	GPC	Young WT Isograft	GGCACGTGTGCCTACG_1
-0.00784422	GPC	Young WT Isograft	ACCATTTAGGCATGCA_1
-0.0238198	GPC	Young WT Isograft	GACAGCCGTGTGGACA_1
-0.0612339	GPC	Young WT Isograft	GTTAGTGTCGTAGTGT_1
0.026652	cGPC	Young WT Isograft	CGCCAGACAACACAAA_1
-0.0472181	GPC	Young WT Isograft	ACCATTTGTGAATAAC_1
-0.0930758	GPC	Young WT Isograft	ATCTCTACAGTAGAGC_1
-0.0608729	GPC	Young WT Isograft	ACCCAAAAGTACTGGG_1
-0.0106131	GPC	Young WT Isograft	CAGATTGCAGTTTCAG_1
-0.0776341	GPC	Young WT Isograft	TGTCAGACAACCGCTG_1
-0.0896211	GPC	Young WT Isograft	TCCCACACAAGTTGGG_1
-0.0843341	GPC	Young WT Isograft	TCTATCACATCCTTGC_1
0.0786688	GPC	Young WT Isograft	CGCCATTGTCGCATCG_1
0.0210199	GPC	Young WT Isograft	GCCCGAAAGGAACTCG_1
0.0314411	GPC	Young WT Isograft	GTTATGGTCCTACACC_1
-0.0869979	GPC	Young WT Isograft	GTTCATTAGGTACAGC_1
-0.0408743	GPC	Young WT Isograft	CAGCACGCACTCAGAT_1
0.792015	cGPC	Young WT Isograft	TCAAGTGTCTGGGAGA_1
-0.00316077	GPC	Young WT Isograft	CGGAACCAGAACTCCT_1
0.00548349	GPC	Young WT Isograft	AGTTAGCGTTGATGTC_1
-0.0178548	GPC	Young WT Isograft	ACCCTCACATGGGTCC_1
-0.0659495	GPC	Young WT Isograft	GTTCCGTAGCGAGTCA_1
-0.0724263	GPC	Young WT Isograft	CGGAATTAGGTAAGAG_1
0.0554105	GPC	Young WT Isograft	GTTCCGTAGGTGAGCT_1
-0.038826	GPC	Young WT Isograft	GTTCCGTGTAGTGATA_1
0.0138974	GPC	Young WT Isograft	ACCCTTGCACACGCCA_1
-0.0793108	GPC	Young WT Isograft	GATGAGGAGTATAACG_1
0.0177689	GPC	Young WT Isograft	GGCTTGGGTACAAGCG_1
0.0873789	cGPC	Young WT Isograft	ACCCTTGGTTCTAAGC_1
0.0404918	cGPC	Young WT Isograft	GTTCGCTAGCACCCAC_1
-0.0215231	GPC	Young WT Isograft	AGTTCCCTCAAAGACA_1
-0.0688595	GPC	Young WT Isograft	CGGACACGTATGTGTC_1
-0.0372725	GPC	Young WT Isograft	ACCCTTGTCTATACTC_1
0.153466	cGPC	Young WT Isograft	ACCGTTCAGAGCATCG_1
-0.0413891	GPC	Young WT Isograft	TACGGGCGTAGCCCTG_1
1.29455	cGPC	Young WT Isograft	TTCCTAATCAAGCCGC_1
-0.0609423	GPC	Young WT Isograft	GTTCTATAGCTCTGTA_1
-0.00361203	GPC	Young WT Isograft	TCCGATCTCCAGTGTA_1
0.143776	cGPC	Young WT Isograft	GCCTGTTCACAACCGC_1
-0.0667271	GPC	Young WT Isograft	CGGAGAACAGTCGCTG_1
-0.128356	GPC	Young WT Isograft	AGTTCGATCGCGTGCA_1
-0.0485891	GPC	Young WT Isograft	ACCTACCAGCTGTACT_1
-0.0751655	GPC	Young WT Isograft	TCCGGGATCCGCACGA_1
-0.10002	GPC	Young WT Isograft	CAGGGCTAGGCAGTCA_1
0.12251	cGPC	Young WT Isograft	TCACACCGTGCTGATT_1
-0.0437688	GPC	Young WT Isograft	GATGCTACACGCGCTA_1
0.0595169	cGPC	Young WT Isograft	TGTGATGGTCCTACAA_1
-0.00348752	cGPC	Young WT Isograft	GTTGAACGTCTTAGTG_1
-0.0490704	GPC	Young WT Isograft	ACCTGAACAGCGGATA_1
-0.0236111	GPC	Young WT Isograft	CAACGATAGTGAACAT_1
0.038348	cGPC	Young WT Isograft	ACCTGTCAGCGTCTGC_1
-0.0592734	GPC	Young WT Isograft	ATACTTCAGCGAGTAC_1
0.024648	GPC	Young WT Isograft	GTTGCTCCACATTGTG_1
-0.0779539	GPC	Young WT Isograft	GGGACCTCACGAGGAT_1
-0.102397	GPC	Young WT Isograft	ACCTGTCAGTCAGAGC_1
-0.0227391	GPC	Young WT Isograft	TCCTCGAAGTCTGCAT_1
-0.0782638	GPC	Young WT Isograft	CAGTTAGAGATCCGAG_1
-0.045891	GPC	Young WT Isograft	CAGTGCGTCGCTAGCG_1
1.22321	cGPC	Young WT Isograft	CAGTTAGAGGTCTTTG_1
0.0170879	GPC	Young WT Isograft	ATACTTCGTAGGCAAC_1
-0.0880424	GPC	Young WT Isograft	TCCTCGATCCATCGTC_1
0.09046	cGPC	Young WT Isograft	ATGCGATGTCCTACAA_1
0.00254688	cGPC	Young WT Isograft	CGGGCATTCTAGATCG_1
-0.128613	GPC	Young WT Isograft	GTTGTAGCATGCGTGC_1
0.0305275	GPC	Young WT Isograft	CCACCATAGCGATCGA_1
-0.042255	cGPC	Young WT Isograft	ACGATCAAGCGTCTGC_1
-0.140944	GPC	Young WT Isograft	CGGGTCAGTAGATGTA_1
-0.0305733	GPC	Young WT Isograft	ACGATCAAGTTGCCCG_1
-0.00802747	GPC	Young WT Isograft	ATAGACCCATGAGAAT_1
0.060731	cGPC	Young WT Isograft	ACGATGTAGCGACTAG_1
0.0209387	cGPC	Young WT Isograft	ACGATGTAGTCAGCGA_1
0.0999846	cGPC	Young WT Isograft	TCACTCGCACCTCTAC_1
-0.062202	GPC	Young WT Isograft	GTTGTCCTCACGAACT_1
-0.000658536	GPC	Young WT Isograft	ATAGAGAAGGCTAAAT_1
-0.0303185	cGPC	Young WT Isograft	CTCCCTCAGGGCTAAC_1
0.123765	cGPC	Young WT Isograft	ATAGAGATCGTTTACT_1
-0.103408	GPC	Young WT Isograft	GTTGTGAAGTTCCGGC_1
0.0513519	cGPC	Young WT Isograft	TGCTGAAAGTTGTCGT_1
-0.0189874	GPC	Young WT Isograft	ATCCGTCAGAATCGAT_1
0.00208755	GPC	Young WT Isograft	CGTAAGTAGCCGCTTG_1
0.0276964	GPC	Young WT Isograft	AGACACTAGTAGCTCT_1
-0.0540093	GPC	Young WT Isograft	CGTAAGTAGGATCACG_1
-0.0140309	GPC	Young WT Isograft	TGCTGAAGTTAAGGGC_1
-0.0383281	GPC	Young WT Isograft	TCAGCAAAGGAGTATT_1
-0.0317863	GPC	Young WT Isograft	GAGACCCAGGGTACAC_1
-0.089464	GPC	Young WT Isograft	CGTAAGTTCCAACCAA_1
-0.0649416	GPC	Young WT Isograft	GGGATCCGTACGGTTT_1
-0.0625375	GPC	Young WT Isograft	ACGGGTCCAAGGTCGA_1
-0.0348873	cGPC	Young WT Isograft	CTCCTCCCAACACGTT_1
-0.000852106	GPC	Young WT Isograft	GTTTGGAGTCCGTACG_1
-0.0148445	GPC	Young WT Isograft	ATGGTTGAGACTCTAC_1
-0.0403517	cGPC	Young WT Isograft	GGGATGACAGAGGAAA_1
0.217871	cGPC	Young WT Isograft	ATGGTTGGTACCTATG_1
-0.0311051	GPC	Young WT Isograft	ACGGGTCTCATGAAAG_1
-0.0353389	GPC	Young WT Isograft	ATCACAGGTCCCTCAT_1
0.473855	cGPC	Young WT Isograft	GCAACCGAGCCGAATG_1
-0.023972	GPC	Young WT Isograft	ATCACAGTCTCGACCT_1
0.0254648	GPC	Young WT Isograft	GCAACCGCAGTAACAA_1
-0.00783577	GPC	Young WT Isograft	TCGACCTAGACCATAA_1
0.0928753	cGPC	Young WT Isograft	TCGACCTAGTCGAGGT_1
0.0401274	GPC	Young WT Isograft	CGTCAAAGTCAAGTTC_1
-0.012493	GPC	Young WT Isograft	GAGAGGTGTGGTGATG_1
-0.0573043	GPC	Young WT Isograft	TAACCAGAGATACGAT_1
0.00636941	GPC	Young WT Isograft	TTAATCCGTATCCCAA_1
-0.0610757	GPC	Young WT Isograft	TAACCAGTCACCGGTG_1
-0.0685331	GPC	Young WT Isograft	ACGGTTAGTAACGGTG_1
-0.0662224	GPC	Young WT Isograft	TAACGACAGCATGATA_1
0.00505051	GPC	Young WT Isograft	CGTGAATAGCAGAAAG_1
0.204098	cGPC	Young WT Isograft	CGTGAATCAAGGCCTC_1
0.0141896	GPC	Young WT Isograft	CGTGAATGTGCTGTCG_1
-0.0657094	GPC	Young WT Isograft	ATTACTCAGACGTCGA_1
-0.108423	GPC	Young WT Isograft	GAGCCTGAGGGCAGAG_1
-0.0704558	GPC	Young WT Isograft	TGGAGGACACATTACG_1
-0.0174318	GPC	Young WT Isograft	CATCCACAGCCTTTGA_1
-0.0604049	GPC	Young WT Isograft	TCGCACTCACAAATCC_1
-0.0433071	GPC	Young WT Isograft	CGTGCTTCAAACTCGT_1
-0.0871796	GPC	Young WT Isograft	TGGTGATTCGCTACAA_1
-0.0553321	GPC	Young WT Isograft	GAGCTGCGTACTCAAC_1
-0.0110977	cGPC	Young WT Isograft	ACGTAGTCAGTTTCGA_1
-0.127451	GPC	Young WT Isograft	TAAGCACCATCTGTTT_1
0.603433	cGPC	Young WT Isograft	GCACTAACATCCTTGC_1
0.849594	cGPC	Young WT Isograft	TAAGCACGTCATCGCG_1
0.0226146	cGPC	Young WT Isograft	TAAGCACGTGTTAGCT_1
-0.0415547	GPC	Young WT Isograft	CGTGTCTGTCCAGCGT_1
-0.0828047	GPC	Young WT Isograft	TCGCTCAAGTCTGGTT_1
-0.0675592	GPC	Young WT Isograft	CGTGTCTGTGACCGTC_1
-0.10764	GPC	Young WT Isograft	CATCCGTTCATCTCTA_1
-0.0763247	GPC	Young WT Isograft	ACGTCCTTCAACTGGT_1
0.0117574	GPC	Young WT Isograft	CGTTAGAGTACCTATG_1
-0.0138169	GPC	Young WT Isograft	GCAGCCACACGACGTC_1
-0.00655054	GPC	Young WT Isograft	GAGGCCTGTTGGGTAG_1
-0.0794706	GPC	Young WT Isograft	GGGTCTGCACATGGTT_1
0.0927266	GPC	Young WT Isograft	CGTTCTGGTCAACCTA_1
-0.0119531	GPC	Young WT Isograft	ATCCACCTCCGAACGC_1
0.145825	cGPC	Young WT Isograft	CGTTCTGGTTATTCCT_1
-0.0402446	GPC	Young WT Isograft	ATAGACCAGATTCGAA_1
0.0253894	cGPC	Young WT Isograft	TGGGAAGTCGTAACAC_1
1.78561	cGPC	Young WT Isograft	ATCCATTCAGATTCGT_1
-0.122468	GPC	Young WT Isograft	TAAGCGTCATGGCCAC_1
-0.0227238	GPC	Young WT Isograft	TTAGGCAAGGCGTTGA_1
0.106333	cGPC	Young WT Isograft	ATTCAGGAGCCGAATG_1
-0.0701643	GPC	Young WT Isograft	TAAGCGTGTTGGGATG_1
-0.0520425	GPC	Young WT Isograft	GAGGGTAGTAATCAAG_1
-0.0560562	GPC	Young WT Isograft	ATCCCTGAGGCATGCA_1
-0.00231669	GPC	Young WT Isograft	TCGGATAGTACTGCCG_1
-0.0567446	GPC	Young WT Isograft	TAAGTCGCAGCAGTCC_1
-0.0102368	GPC	Young WT Isograft	TCGGATAGTCCACTTC_1
-0.0986158	GPC	Young WT Isograft	ACTACGATCCGGCAAC_1
-0.0659723	GPC	Young WT Isograft	ACTACGATCGCTGATA_1
0.0828501	cGPC	Young WT Isograft	GAGTCATGTCACTCGG_1
0.0238545	GPC	Young WT Isograft	GCCCAGAGTGTAAATG_1
-0.0536402	GPC	Young WT Isograft	GGGAGTAGTGGCTGCT_1
-0.00622319	GPC	Young WT Isograft	TAATCTCAGAACGCGT_1
-0.0385363	GPC	Young WT Isograft	GCATCGGCATGTGCCG_1
-0.0737462	GPC	Young WT Isograft	GAGTCTAAGCGTTCCG_1
0.026334	GPC	Young WT Isograft	ACTATCTTCTTCGGTC_1
0.0064791	GPC	Young WT Isograft	ATCCGTCTCTATACTC_1
-0.112443	GPC	Young WT Isograft	TCGGGCAAGGCTGGAT_1
-0.0408596	GPC	Young WT Isograft	CTGCAGGTCCTGCTAC_1
-0.0257037	GPC	Young WT Isograft	ATTCCATTCGCTCCTA_1
-0.0603618	GPC	Young WT Isograft	TAATCTCTCAGTCATG_1
1.23776	cGPC	Young WT Isograft	TTAGTCTGTGGGATTG_1
-0.0162666	GPC	Young WT Isograft	TGAGGTTAGGATATAC_1
-0.0343297	GPC	Young WT Isograft	TCATGGAGTCTTGAAC_1
-0.130931	GPC	Young WT Isograft	ACTATTCAGGTGGGTT_1
-0.00800593	GPC	Young WT Isograft	CTACATTAGAACAAGG_1
-0.0691226	GPC	Young WT Isograft	ACTATTCCAAGTCCAT_1
-0.0116037	cGPC	Young WT Isograft	CACGTGGGTACGTTCA_1
0.261479	cGPC	Young WT Isograft	TCAATTCAGTGATAGT_1
-0.0865902	GPC	Young WT Isograft	CTACATTTCCGTTGAA_1
-0.0335507	GPC	Young WT Isograft	GGGTTTAGTCTTACTT_1
-0.0339531	GPC	Young WT Isograft	GGGTTTAGTTCGAAGG_1
0.0400852	GPC	Young WT Isograft	CATGCGGCAGGACAGT_1
-0.0171191	GPC	Young WT Isograft	GTCAGCGGTATGATCC_1
0.182304	cGPC	Young WT Isograft	ACTCCCAAGAAGGATG_1
-0.071466	GPC	Young WT Isograft	CTACCCAGTGTCCGGT_1
-0.0470638	GPC	Young WT Isograft	TACAACGCATAGGCGA_1
-0.032569	GPC	Young WT Isograft	TACAACGGTAAGTAGT_1
0.0921333	GPC	Young WT Isograft	ACTCCCACATAGTCAC_1
0.0168845	GPC	Young WT Isograft	TCGTAGAAGGCATGGT_1
-0.0157465	GPC	Young WT Isograft	CTACCTGCAAGCGCAA_1
-0.0132853	cGPC	Young WT Isograft	CTACCTGCATCGTCCT_1
-0.0340407	GPC	Young WT Isograft	AGTAGTCAGTCATCCA_1
0.184358	cGPC	Young WT Isograft	GGTAACTTCGTTCCTG_1
-0.0591372	GPC	Young WT Isograft	TTCACCGAGGCACAAC_1
-0.0568947	GPC	Young WT Isograft	TTCACCGCAAGGTCTT_1
-0.018324	GPC	Young WT Isograft	TACACCCAGGGCTTCC_1
-0.0626584	GPC	Young WT Isograft	CATGGATTCCATTTGT_1
-0.00699936	GPC	Young WT Isograft	TCGTCCAGTTCCAAAC_1
-0.0737072	GPC	Young WT Isograft	CTACTATAGGATTCAA_1
0.141626	cGPC	Young WT Isograft	TACACCCTCCTTATGT_1
-0.0781359	GPC	Young WT Isograft	ATCGGCGAGTATCTGC_1
-0.0589928	GPC	Young WT Isograft	AGCCACGAGTGACACG_1
0.251765	cGPC	Young WT Isograft	TCGTGCTAGAAAGTCT_1
-0.0935714	GPC	Young WT Isograft	CTGCTCATCGTCCATC_1
0.0552269	GPC	Young WT Isograft	ACTGCAAGTGGAATGC_1
0.0454116	cGPC	Young WT Isograft	GGTCACGCACCATAAC_1
-0.0610714	GPC	Young WT Isograft	ATACCTTTCCTAGCCT_1
-0.105121	GPC	Young WT Isograft	TACCCACAGCAGCGAT_1
-0.0342189	GPC	Young WT Isograft	ATCGTCCAGCGCCATC_1
0.0827461	GPC	Young WT Isograft	GATAGCTTCAACTCTT_1
-0.0363167	GPC	Young WT Isograft	TGATTTCGTAGACGTG_1
-0.0125093	GPC	Young WT Isograft	TACTGCCTCACTCTTA_1
0.00501998	GPC	Young WT Isograft	ACTGTGACATGCAGCC_1
-0.157852	GPC	Young WT Isograft	ACTGTGAGTAGGGTAC_1
0.0583007	cGPC	Young WT Isograft	GATCAGTAGAATGTTG_1
-0.0549215	GPC	Young WT Isograft	TTGATGGTCGAGAAGC_1
-0.0130223	GPC	Young WT Isograft	CAGTTCCAGGCAGTCA_1
-0.0372152	GPC	Young WT Isograft	TACCCGTAGTCATACC_1
0.00592078	GPC	Young WT Isograft	CATTGAGCACTTGAGT_1
-0.0231216	GPC	Young WT Isograft	ACTTAGGGTGCGTGCT_1
0.0807534	GPC	Young WT Isograft	ACTTAGGTCCACCTGT_1
-0.0748741	GPC	Young WT Isograft	TACCGAAAGAAACCCG_1
-0.0322652	GPC	Young WT Isograft	CTATCTAAGTCCTACA_1
-0.0716194	GPC	Young WT Isograft	ACTTATCCACTGGACC_1
0.0339917	GPC	Young WT Isograft	TTGTTTGAGCAAGTCG_1
-0.0500765	GPC	Young WT Isograft	ACTTATCGTGACCGTC_1
1.21233	cGPC	Young WT Isograft	TTCCAATAGTTGTAGA_1
-0.073049	GPC	Young WT Isograft	ACTTCCGAGAAGAACG_1
0.0431378	GPC	Young WT Isograft	ATCTCTATCGTTCTCG_1
-0.103167	GPC	Young WT Isograft	TGTTCCGTCAGATTGC_1
-0.0591293	GPC	Young WT Isograft	TTGCCTGCAGCCTACG_1
-0.043866	GPC	Young WT Isograft	AGCGTCGAGGGTTGCA_1
-0.0605015	GPC	Young WT Isograft	AGTGTTGCACCTAAAC_1
-0.0218865	GPC	Young WT Isograft	TCAAGCATCCAATCCC_1
-0.0417196	GPC	Young WT Isograft	TGTCAGAGTATGAGCG_1
-0.075436	GPC	Young WT Isograft	CTCAAGACATGGTGGA_1
0.0312212	GPC	Young WT Isograft	CTCAAGAGTGGCCTCA_1
0.0377294	GPC	Young WT Isograft	TACCTCGTCAGCGTCG_1
-0.0817006	GPC	Young WT Isograft	TACCTCGTCAGTCTTT_1
-0.0140388	GPC	Young WT Isograft	ACTTCCGTCTGTAACG_1
-0.0341052	GPC	Young WT Isograft	TACCTCGTCCCTTGGT_1
-0.0459841	GPC	Young WT Isograft	GATCCCTTCGGAGTGA_1
0.0504612	GPC	Young WT Isograft	CTGTATTTCGAGAAAT_1
-0.0780082	GPC	Young WT Isograft	TGTTGAGCAAACTAAG_1
-0.0805151	GPC	Young WT Isograft	GTCTAGAAGGCCTGAA_1
-0.0660035	GPC	Young WT Isograft	CTGTCGTTCAACTACG_1
0.0289897	GPC	Young WT Isograft	TGAATCGGTGCCGTTG_1
-0.0208349	GPC	Young WT Isograft	GTTCCGTAGCCTCTGG_1
-0.0979588	GPC	Young WT Isograft	CTGTGAACACAGAGAC_1
-0.0385987	GPC	Young WT Isograft	CAACAGTAGTGCGCTC_1
-0.0399184	GPC	Young WT Isograft	CAGCCAGCAGCAAGAC_1
0.112957	cGPC	Young WT Isograft	GATGAGGGTCAGACTT_1
-0.0039117	GPC	Young WT Isograft	ATGAGTCTCCCTGGTT_1
0.0128116	GPC	Young WT Isograft	GATGAGGGTGCGTCGT_1
-0.109696	GPC	Young WT Isograft	ACTTTGTCATACAGCT_1
-0.081019	GPC	Young WT Isograft	ATGAGTCTCGTGCGAC_1
-0.0414332	GPC	Young WT Isograft	GGTTCTCAGTGCGCTC_1
-0.0761514	GPC	Young WT Isograft	TCACAAGGTCTGTCCT_1
0.00918629	GPC	Young WT Isograft	CTCAGTCCATGAATAG_1
0.108646	cGPC	Young WT Isograft	CAGGCCAGTGTCTAAC_1
-0.0921472	GPC	Young WT Isograft	GGTTGTACAATCGAAA_1
0.349411	cGPC	Young WT Isograft	TACGGTACAAGCGCTC_1
0.241866	cGPC	Young WT Isograft	ATGCATGCAATTTCGG_1
-0.0677204	GPC	Young WT Isograft	GTCTTTAAGGTCGAGT_1
-0.0740187	GPC	Young WT Isograft	AGAAATGTCAGGTAAA_1
-0.0464691	GPC	Young WT Isograft	GCTGCAGTCTCACCCA_1
-0.0949384	GPC	Young WT Isograft	AGAGAGCGTACGGGAT_1
-0.0269345	GPC	Young WT Isograft	TCTGTCGAGGGAGAAT_1
-0.0620654	GPC	Young WT Isograft	AGAACAAGTGCTTCAA_1
-0.076477	GPC	Young WT Isograft	TACGTCCCAGTAGTGG_1
0.0291672	GPC	Young WT Isograft	TGGATGTAGGGTTAAT_1
-0.0524812	GPC	Young WT Isograft	GCACTAAGTACCGGAA_1
-0.0888593	GPC	Young WT Isograft	GCGGAAAAGCCTCTGG_1
-0.0338673	GPC	Young WT Isograft	AGAGCAGCAGAGATTA_1
-0.0342847	GPC	Young WT Isograft	TAGGTACCATTCACCC_1
1.05023	cGPC	Young WT Isograft	TGCGGCACAACGCATT_1
-0.0651494	GPC	Young WT Isograft	CTTCAATGTTCGGTAT_1
-0.0372493	GPC	Young WT Isograft	TCACGCTTCCTCACCA_1
0.0200759	GPC	Young WT Isograft	TCTTAGTAGATCGGTG_1
-0.0887918	GPC	Young WT Isograft	CTCCAACGTCGCATGC_1
0.0950682	GPC	Young WT Isograft	ATACTTCCAGAGACTG_1
0.0229822	GPC	Young WT Isograft	TTGATGGGTAATTGGA_1
-0.0964064	GPC	Young WT Isograft	GATTCGAAGTTGTAGA_1
-0.0401625	GPC	Young WT Isograft	TCATCATAGATTAGTG_1
0.0496837	GPC	Young WT Isograft	TCTTAGTGTTTGTGGT_1
-0.058665	GPC	Young WT Isograft	GGGACTCAGAGAGCAA_1
-0.030085	GPC	Young WT Isograft	AGAAGCGTCAGTCACA_1
0.0629851	GPC	Young WT Isograft	GTGAGCCTCTTCACGC_1
-0.00863223	GPC	Young WT Isograft	GTTAGACGTAATCAGA_1
0.0234449	cGPC	Young WT Isograft	CATTCTAGTCTAGGTT_1
-0.144454	GPC	Young WT Isograft	GCAGCTGAGCCATATC_1
-0.0556571	GPC	Young WT Isograft	GATTCTTCATGGACAG_1
-0.0365535	GPC	Young WT Isograft	TTTCATGTCGGTGTTA_1
-0.0383809	GPC	Young WT Isograft	TCTTCCTGTACTCGAT_1
-0.068946	GPC	Young WT Isograft	ATGGATCAGGTTCTAC_1
0.0571573	cGPC	Young WT Isograft	TCTTCCTTCCCGAGGT_1
-0.0577125	GPC	Young WT Isograft	TCCTGCATCGCGTGCA_1
-0.0607941	GPC	Young WT Isograft	GATTGGTCATGACTAC_1
-0.078795	GPC	Young WT Isograft	ATAGACCTCCTCAGAA_1
-0.0642338	GPC	Young WT Isograft	AGGCATTAGCTCTTCC_1
-0.0737162	GPC	Young WT Isograft	CTCCCTCAGGAGATAG_1
-0.0464439	GPC	Young WT Isograft	GGGAGTAAGAGCCGTA_1
0.119359	cGPC	Young WT Isograft	GTACAACTCCCAGTGG_1
-0.0967733	GPC	Young WT Isograft	ATTCATCCACGGCACT_1
-0.0901098	GPC	Young WT Isograft	CTCCCTCTCGTTGTAG_1
-0.0105588	GPC	Young WT Isograft	TGCTGAAGTGCTGTCG_1
-0.00481585	GPC	Young WT Isograft	CATACAGAGAGAGGTA_1
0.998767	cGPC	Young WT Isograft	CATACAGAGCAATTCC_1
-0.0402889	GPC	Young WT Isograft	CAATACGCACATTCGA_1
0.0209802	GPC	Young WT Isograft	AGGCCACTCGTTCCTG_1
-0.0570233	GPC	Young WT Isograft	GGGATCCTCCAAGCAT_1
-0.0385667	GPC	Young WT Isograft	GGAATCTCACTAACCA_1
0.00865982	cGPC	Young WT Isograft	TCATGGAGTCTGATCA_1
0.0983863	cGPC	Young WT Isograft	CTGTCGTGTTAGAGAT_1
0.00653153	GPC	Young WT Isograft	ATGGTTGGTGCCTACG_1
-0.0358342	GPC	Young WT Isograft	GGAATCTTCGCAACAT_1
0.0256459	GPC	Young WT Isograft	TGCTTGCCACTCCACT_1
-0.0414489	GPC	Young WT Isograft	TTCTGTACACATGGTT_1
-0.0477841	GPC	Young WT Isograft	TCGGTCTAGCCGAACA_1
-0.023456	GPC	Young WT Isograft	TGAATGCAGGTATTGA_1
-0.0884093	GPC	Young WT Isograft	GTAGATCAGTGATCGG_1
-0.094004	GPC	Young WT Isograft	CTCCTTTTCAATGCAC_1
-0.0297395	GPC	Young WT Isograft	TGAATGCGTCCGCAGT_1
-0.00428684	GPC	Young WT Isograft	CAATGACTCTAGTGAC_1
-0.123414	GPC	Young WT Isograft	ATGTCTTTCCCTCTCC_1
-0.0482081	GPC	Young WT Isograft	CTCGAGGTCGGAGCAA_1
-0.117065	GPC	Young WT Isograft	GCACATATCTATCACT_1
0.0318738	GPC	Young WT Isograft	GGTAACTTCGCTCATC_1
0.164539	cGPC	Young WT Isograft	CAATTTCTCCCGAATA_1
0.0121543	GPC	Young WT Isograft	GGGCTACGTGACTGAG_1
-0.0685655	GPC	Young WT Isograft	TGACAGTGTGCCCAGT_1
-0.0252129	GPC	Young WT Isograft	TCAGTCCGTCCCTCAT_1
0.126891	GPC	Young WT Isograft	GCTGCAGCACTGAATC_1
0.19657	cGPC	Young WT Isograft	GTGCTTCTCCGAACGC_1
0.0330715	GPC	Young WT Isograft	TGATGGTCATAACAGA_1
0.0446231	cGPC	Young WT Isograft	TGGATCAAGACCTCCG_1
-0.02789	GPC	Young WT Isograft	ATTACTCCACTGGAAG_1
-0.017931	GPC	Young WT Isograft	TAGGGTTGTATGCTTG_1
-0.0439353	GPC	Young WT Isograft	TCCTAATCATATTCGG_1
0.0227215	GPC	Young WT Isograft	AGAGCAGAGCATCGAG_1
-0.0553644	GPC	Young WT Isograft	GTCCACTGTTAATCGC_1
-0.0229868	GPC	Young WT Isograft	GCTTCACAGGTGATAT_1
-0.0604965	GPC	Young WT Isograft	GATAGAATCGCCCAGA_1
-0.105925	GPC	Young WT Isograft	GTTACCCAGAATACAC_1
-0.0723881	GPC	Young WT Isograft	ATTATCCCACACGGAA_1
-0.0116352	GPC	Young WT Isograft	AGAGCAGGTCGCACAC_1
-0.0231669	GPC	Young WT Isograft	AGGTCATAGCCTCAGC_1
-0.0376859	GPC	Young WT Isograft	TGGCGTGAGCCTGCCA_1
0.657327	cGPC	Young WT Isograft	CTGAATGTCCGCAACG_1
-0.0252055	GPC	Young WT Isograft	CACAGGCGTCTTCATT_1
-0.00395302	GPC	Young WT Isograft	TCCTCGATCAGCGGAA_1
-0.0272767	GPC	Young WT Isograft	CACAGGCGTTGTTTGG_1
0.00424673	GPC	Young WT Isograft	GCTTGGGGTCGTTGGC_1
-0.0918984	GPC	Young WT Isograft	TAGTGCACACAAGTGG_1
-0.0474472	GPC	Young WT Isograft	ATTCACTCACCCTTGT_1
-0.0790324	GPC	Young WT Isograft	ATTCACTCATACCAGT_1
-0.0345947	GPC	Young WT Isograft	TCACGGGGTGTTAACC_1
0.0922299	cGPC	Young WT Isograft	AGGTGTTGTATCCCAA_1
-0.0516885	GPC	Young WT Isograft	GAACACTGTAGCTTAC_1
-0.08485	GPC	Young WT Isograft	AGGTTACAGCCGAATG_1
0.133322	cGPC	Young WT Isograft	AGATAGACACACAGCC_1
0.169781	cGPC	Young WT Isograft	CTGAGGCAGTGCAACG_1
0.0224417	GPC	Young WT Isograft	GTGGTTAGTTGCGTAT_1
-0.0691718	GPC	Young WT Isograft	CTGAGGCCAAGTGCTT_1
-0.045988	GPC	Young WT Isograft	ATTCAGGAGGCGCTTC_1
-0.0495703	GPC	Young WT Isograft	TTGCATTGTACAGTAA_1
-0.0530117	GPC	Young WT Isograft	GGGTGAACACAGTCGC_1
-0.0131275	GPC	Young WT Isograft	TAAGCGTGTGCCTAAT_1
0.222073	cGPC	Young WT Isograft	TGCAGGCCAAAGGTTA_1
-0.0347963	GPC	Young WT Isograft	TCAAGACGTGTTAAAG_1
0.0112255	GPC	Young WT Isograft	TGGGATTAGGTTAAAC_1
-0.0503263	GPC	Young WT Isograft	AGTAACCAGTAGGAAG_1
-0.0514027	GPC	Young WT Isograft	TTTCGATAGCCTCTCT_1
-0.0526551	GPC	Young WT Isograft	AGATGCTTCGAACGCC_1
-0.123226	GPC	Young WT Isograft	TTAGGGTGTACGTGTT_1
-0.00213008	GPC	Young WT Isograft	GAACTGTTCCCTTGTG_1
0.459569	cGPC	Young WT Isograft	CAGATTGTCTTGGTCC_1
-0.0563849	cGPC	Young WT Isograft	TGAGGGATCATGCCGG_1
-0.0495325	GPC	Young WT Isograft	CTGTATTGTAGCGATG_1
-0.0871163	GPC	Young WT Isograft	AGTACCATCTGGCTGG_1
-0.0341802	cGPC	Young WT Isograft	GTGTGATTCGCAATTG_1
-0.0677181	GPC	Young WT Isograft	GCAACATCACATTACG_1
1.13176	cGPC	Young WT Isograft	ATTCCCGAGTCATTGC_1
0.105459	cGPC	Young WT Isograft	CATACAGTCGGTAGAG_1
-0.0659803	GPC	Young WT Isograft	TGTCCACGTGTGCTTA_1
-0.0566034	GPC	Young WT Isograft	ATCGATGAGTGTTCCA_1
-0.0148646	GPC	Young WT Isograft	TAATTCCGTCATTGCA_1
-0.0235515	GPC	Young WT Isograft	AGTTAGCTCTCGTGAA_1
-0.110846	GPC	Young WT Isograft	CAATGACCAAACTGCT_1
-0.0805373	GPC	Young WT Isograft	CTGCCATTCCGGCTTT_1
0.0140939	GPC	Young WT Isograft	AGATGCTCACCAGTTA_1
0.00573797	GPC	Young WT Isograft	GAAGCGATCTTGATTC_1
0.0398991	GPC	Young WT Isograft	GTGTTAGCACAAATCC_1
-0.0651906	GPC	Young WT Isograft	TATCTGTCATGTAACC_1
-0.0683076	GPC	Young WT Isograft	GAGTTACAGTCATAGA_1
-0.0466086	GPC	Young WT Isograft	CACGTTCCACTGGCGT_1
0.0927026	cGPC	Young WT Isograft	GCATTAGAGTTGAAGT_1
0.164094	cGPC	Young WT Isograft	CACGTTCGTTCCTTGC_1
0.0199906	GPC	Young WT Isograft	TTTATGCAGAGTCCGA_1
-0.0361752	GPC	Young WT Isograft	GCTGAATGTCACTGAT_1
0.0411484	GPC	Young WT Isograft	TGATGGTAGAGCGACT_1
0.218219	cGPC	Young WT Isograft	ATTCTACAGTGCCCGT_1
0.00455232	GPC	Young WT Isograft	ATTCTACAGTTAACAG_1
0.226215	cGPC	Young WT Isograft	AGCCAATCAAACAGGC_1
-0.0313371	GPC	Young WT Isograft	TGATGGTAGGATGCGT_1
-0.0818059	GPC	Young WT Isograft	TCACACCGTGCCCACA_1
-0.0791966	GPC	Young WT Isograft	GAAGGGTTCGCCGAAC_1
0.411899	cGPC	Young WT Isograft	ATTCTACTCACGGGAA_1
-0.128322	GPC	Young WT Isograft	TCGTGCTCAATCACGT_1
-0.0228594	GPC	Young WT Isograft	GCTGCAGTCGGACCAC_1
-0.0196923	GPC	Young WT Isograft	TTTGGTTTCTTCGATT_1
-0.0665429	GPC	Young WT Isograft	TGTGATGTCATTTCCA_1
0.0269153	GPC	Young WT Isograft	TGTGATGTCGTCTCAC_1
-0.0504992	GPC	Young WT Isograft	GAATAGAAGGACGCTA_1
-0.00162265	GPC	Young WT Isograft	CACTGGGCAATTTCGG_1
0.0958602	cGPC	Young WT Isograft	CATTCATAGACCGCCT_1
-0.0763901	GPC	Young WT Isograft	TATTCCATCTCTCAAT_1
0.619956	cGPC	Young WT Isograft	TGTGCGGCACCATTCC_1
-0.0440345	GPC	Young WT Isograft	TTACCGCGTCGTGGTC_1
-0.111447	GPC	Young WT Isograft	TATTGCTGTACTGAGG_1
0.733156	cGPC	Young WT Isograft	CGCCAGAGTAGCGCCT_1
-0.0930288	GPC	Young WT Isograft	TATTGGGAGATGGGCT_1
-0.0417068	GPC	Young WT Isograft	GCAGCCAAGCGACTTT_1
-0.0771991	GPC	Young WT Isograft	TTACGTTCACGGTGTC_1
0.206029	cGPC	Young WT Isograft	TCACGGGCACGAGGTA_1
-0.0641106	GPC	Young WT Isograft	GGGTCTGAGCTAGAGC_1
-0.0569546	GPC	Young WT Isograft	TGATTTCGTGGGATTG_1
-0.00550411	GPC	Young WT Isograft	TCCTCTTCAAGCCATT_1
-0.0319073	GPC	Young WT Isograft	GAATCGTGTTGGGACA_1
[truncated: 4,572 more rows]

## Sheet: Fig4G
Signaling	Pval	Zscore	category	Label
LARP1 Signaling	85.0552	-7.618	Upstream	Young WT Ctr vs Aged WT Ctr
MYC Signaling	40.4995	6.15	Upstream	Young WT Ctr vs Aged WT Ctr
MYCN Signaling	48.4702	6.151	Upstream	Young WT Ctr vs Aged WT Ctr
MLXIPL Signaling	55.1402	7.353	Upstream	Young WT Ctr vs Aged WT Ctr
TP53 Signaling	13.175	1.18	Upstream	Young WT Ctr vs Aged WT Ctr
YAP1 Signaling	35.8218	-0.074	Upstream	Young WT Ctr vs Aged WT Ctr
Synthesis of protein	14.3029	0.692	Functional	Young WT Ctr vs Aged WT Ctr
EIF2 Signaling	60.4377	5.864	Canonical	Young WT Ctr vs Aged WT Ctr
mTOR Signaling	16.9363	0.447	Canonical	Young WT Ctr vs Aged WT Ctr
Oxidative Phosphorylation	2.26543	1.897	Canonical	Young WT Ctr vs Aged WT Ctr
RICTOR Signaling	22.038	-5.249	Upstream	Young WT Ctr vs Aged WT Ctr
LARP1 Signaling	80.3263	-8.122	Upstream	Young WT Isograft vs Young WT Ctr
MLXIPL Signaling	53.6041	8	Upstream	Young WT Isograft vs Young WT Ctr
MYC Signaling	32.7754	6.999	Upstream	Young WT Isograft vs Young WT Ctr
MYCN Signaling	35.9302	7.089	Upstream	Young WT Isograft vs Young WT Ctr
TP53 Signaling	9.42484	1.26	Upstream	Young WT Isograft vs Young WT Ctr
RICTOR Signaling	68.5132	-8.975	Upstream	Young WT Isograft vs Young WT Ctr
YAP1 Signaling	30.0268	-0.385	Upstream	Young WT Isograft vs Young WT Ctr
Oxidative Phosphorylation	49.3249	4.719	Canonical	Young WT Isograft vs Young WT Ctr
Synthesis of protein	13.6524	1.281	Functional	Young WT Isograft vs Young WT Ctr
EIF2 Signaling	60.6929	6.272	Canonical	Young WT Isograft vs Young WT Ctr
mTOR Signaling	14.6584	1.342	Canonical	Young WT Isograft vs Young WT Ctr
LARP1 Signaling	97.8356	-7.94	Upstream	Young WT Isograft vs Aged WT Isograft
MYC Signaling	41.4599	6.204	Upstream	Young WT Isograft vs Aged WT Isograft
MYCN Signaling	47.3491	5.476	Upstream	Young WT Isograft vs Aged WT Isograft
MLXIPL Signaling	55.0754	7.216	Upstream	Young WT Isograft vs Aged WT Isograft
RICTOR Signaling	22.1225	-5.364	Upstream	Young WT Isograft vs Aged WT Isograft
TP53 Signaling	13.3945	1.26	Upstream	Young WT Isograft vs Aged WT Isograft
YAP1 Signaling	36.5712	-0.153	Upstream	Young WT Isograft vs Aged WT Isograft
Synthesis of protein	17.6252	-0.257	Functional	Young WT Isograft vs Aged WT Isograft
EIF2 Signaling	60.0593	6.091	Canonical	Young WT Isograft vs Aged WT Isograft
Oxidative Phosphorylation	-1	-1	Canonical	Young WT Isograft vs Aged WT Isograft
mTOR Signaling	13.81	0	Canonical	Young WT Isograft vs Aged WT Isograft
MLXIPL Signaling	48.5396	7.937	Upstream	Aged WT Isograft vs Aged WT Ctr
MYC Signaling	31.7416	6.477	Upstream	Aged WT Isograft vs Aged WT Ctr
MYCN Signaling	36.6574	6.827	Upstream	Aged WT Isograft vs Aged WT Ctr
TP53 Signaling	13.932	0.218	Upstream	Aged WT Isograft vs Aged WT Ctr
YAP1 Signaling	28.2045	-0.924	Upstream	Aged WT Isograft vs Aged WT Ctr
LARP1 Signaling	76.2827	-8.122	Upstream	Aged WT Isograft vs Aged WT Ctr
Synthesis of protein	11.9678	1.386	Functional	Aged WT Isograft vs Aged WT Ctr
mTOR Signaling	13.5176	0.816	Canonical	Aged WT Isograft vs Aged WT Ctr
Oxidative Phosphorylation	47.4853	6.682	Canonical	Aged WT Isograft vs Aged WT Ctr
EIF2 Signaling	58.2903	5.571	Canonical	Aged WT Isograft vs Aged WT Ctr
RICTOR Signaling	60.6464	-9.416	Upstream	Aged WT Isograft vs Aged WT Ctr

## Sheet: Fig4H
Gene	FDR	logFC	Label	sig
JUN	0.00156073	-0.192361	Young WT Ctr vs Aged WT Ctr	**
GRB14	8.6347e-20	0.428312	Young WT Ctr vs Aged WT Ctr	****
ARPP21	1.14154e-58	-0.583314	Young WT Ctr vs Aged WT Ctr	****
PDGFRA	7.4567e-12	0.192706	Young WT Ctr vs Aged WT Ctr	****
SPARCL1	9.76848e-06	-0.21306	Young WT Ctr vs Aged WT Ctr	****
PCDHGB6	2.66194e-39	0.64857	Young WT Ctr vs Aged WT Ctr	****
SPRY4	1.39648e-24	0.424922	Young WT Ctr vs Aged WT Ctr	****
HSPA1B	0.555079	0.0429693	Young WT Ctr vs Aged WT Ctr
RARRES2	1.64459e-53	-0.486958	Young WT Ctr vs Aged WT Ctr	****
TMSB4X	4.75612e-33	0.590504	Young WT Ctr vs Aged WT Ctr	****
CASK	1.31797e-115	0.656646	Young WT Ctr vs Aged WT Ctr	****
PMP2	1.11207e-44	0.599814	Young WT Ctr vs Aged WT Ctr	****
LY6H	1.31797e-62	-0.688933	Young WT Ctr vs Aged WT Ctr	****
FIBIN	1.6349e-151	0.589764	Young WT Ctr vs Aged WT Ctr	****
CCND2	9.887e-21	0.400821	Young WT Ctr vs Aged WT Ctr	****
FOS	1.07205e-07	-0.100983	Young WT Ctr vs Aged WT Ctr
MEG3	6.71995e-300	1.57464	Young WT Ctr vs Aged WT Ctr	****
MT3	1.66282e-84	-0.759931	Young WT Ctr vs Aged WT Ctr	****
BCAS1	8.71658e-60	-0.654488	Young WT Ctr vs Aged WT Ctr	****
DNAJB1	2.70987e-09	0.272627	Young WT Ctr vs Aged WT Ctr	****
APOE	8.66302e-20	-0.608068	Young WT Ctr vs Aged WT Ctr	****
JUN	0.089354	0.0573619	Young WT Isograft vs Young WT Ctr
GRB14	0.827642	-0.0358733	Young WT Isograft vs Young WT Ctr
ARPP21	0.201051	0.0873995	Young WT Isograft vs Young WT Ctr
PDGFRA	3.3755e-48	0.404175	Young WT Isograft vs Young WT Ctr	****
SPARCL1	7.36868e-17	0.487037	Young WT Isograft vs Young WT Ctr	****
PCDHGB6	2.17139e-47	0.651786	Young WT Isograft vs Young WT Ctr	****
SPRY4	6.27451e-05	-0.107143	Young WT Isograft vs Young WT Ctr
HSPA1B	7.44857e-70	-0.893704	Young WT Isograft vs Young WT Ctr	****
RARRES2	0.522245	0.000985046	Young WT Isograft vs Young WT Ctr
TMSB4X	9.5898e-13	0.135763	Young WT Isograft vs Young WT Ctr
CASK	0.142683	0.0579755	Young WT Isograft vs Young WT Ctr
PMP2	0.00087773	-0.0772709	Young WT Isograft vs Young WT Ctr
LY6H	4.29284e-10	0.251248	Young WT Isograft vs Young WT Ctr	****
FIBIN	0.00774139	0.0326258	Young WT Isograft vs Young WT Ctr
CCND2	0.0142207	-0.106387	Young WT Isograft vs Young WT Ctr
FOS	1.5026e-07	0.342563	Young WT Isograft vs Young WT Ctr	****
MEG3	2.70229e-10	-0.378478	Young WT Isograft vs Young WT Ctr	****
MT3	2.63173e-28	0.613662	Young WT Isograft vs Young WT Ctr	****
BCAS1	0.309942	-0.00890423	Young WT Isograft vs Young WT Ctr
DNAJB1	6.75347e-79	-0.870804	Young WT Isograft vs Young WT Ctr	****
APOE	4.56755e-09	0.124224	Young WT Isograft vs Young WT Ctr
JUN	2.4028e-50	-0.583926	Young WT Isograft vs Aged WT Isograft	****
GRB14	1.83865e-62	0.545505	Young WT Isograft vs Aged WT Isograft	****
ARPP21	9.15567e-11	-0.22856	Young WT Isograft vs Aged WT Isograft	****
PDGFRA	1.03711e-109	0.495714	Young WT Isograft vs Aged WT Isograft	****
SPARCL1	5.12378e-45	-0.497368	Young WT Isograft vs Aged WT Isograft	****
PCDHGB6	6.06361e-40	0.262927	Young WT Isograft vs Aged WT Isograft	****
SPRY4	1.64814e-14	0.246758	Young WT Isograft vs Aged WT Isograft	****
HSPA1B	0.348464	0.00714025	Young WT Isograft vs Aged WT Isograft
RARRES2	4.92588e-169	-0.730233	Young WT Isograft vs Aged WT Isograft	****
TMSB4X	3.20552e-18	0.258496	Young WT Isograft vs Aged WT Isograft	****
CASK	1.12343e-271	0.892529	Young WT Isograft vs Aged WT Isograft	****
PMP2	1.10027e-07	0.183964	Young WT Isograft vs Aged WT Isograft	****
LY6H	6.50736e-121	-0.829843	Young WT Isograft vs Aged WT Isograft	****
FIBIN	0	0.621569	Young WT Isograft vs Aged WT Isograft	****
CCND2	1.04169e-25	0.329587	Young WT Isograft vs Aged WT Isograft	****
FOS	1.56378e-39	-0.579044	Young WT Isograft vs Aged WT Isograft	****
MEG3	0	1.19616	Young WT Isograft vs Aged WT Isograft	****
MT3	2.36153e-180	-0.845891	Young WT Isograft vs Aged WT Isograft	****
BCAS1	5.9273e-36	-0.356573	Young WT Isograft vs Aged WT Isograft	****
DNAJB1	0.145049	-0.04322	Young WT Isograft vs Aged WT Isograft
APOE	7.73071e-124	-1.29822	Young WT Isograft vs Aged WT Isograft	****
JUN	1.43577e-31	0.448926	Aged WT Isograft vs Aged WT Ctr	****
GRB14	9.31986e-10	-0.153066	Aged WT Isograft vs Aged WT Ctr	****
ARPP21	3.15896e-22	-0.267355	Aged WT Isograft vs Aged WT Ctr	****
PDGFRA	2.02529e-05	0.101166	Aged WT Isograft vs Aged WT Ctr
SPARCL1	2.69588e-72	0.771345	Aged WT Isograft vs Aged WT Ctr	****
PCDHGB6	8.617e-137	1.03743	Aged WT Isograft vs Aged WT Ctr	****
SPRY4	0.00136922	0.0710209	Aged WT Isograft vs Aged WT Ctr
HSPA1B	2.55833e-112	-0.857874	Aged WT Isograft vs Aged WT Ctr	****
RARRES2	1.17735e-14	0.24426	Aged WT Isograft vs Aged WT Ctr	****
TMSB4X	1.14921e-29	0.467772	Aged WT Isograft vs Aged WT Ctr	****
CASK	2.28303e-10	-0.177907	Aged WT Isograft vs Aged WT Ctr	****
PMP2	4.00597e-18	0.33858	Aged WT Isograft vs Aged WT Ctr	****
LY6H	5.4427e-29	0.392159	Aged WT Isograft vs Aged WT Ctr	****
FIBIN	0.599563	0.000820442	Aged WT Isograft vs Aged WT Ctr
CCND2	0.0017484	-0.0351532	Aged WT Isograft vs Aged WT Ctr
FOS	6.3995e-61	0.820624	Aged WT Isograft vs Aged WT Ctr	****
MEG3	0.174786	0	Aged WT Isograft vs Aged WT Ctr
MT3	1.88304e-60	0.699622	Aged WT Isograft vs Aged WT Ctr	****
BCAS1	2.89347e-23	-0.306819	Aged WT Isograft vs Aged WT Ctr	****
DNAJB1	4.1206e-60	-0.554957	Aged WT Isograft vs Aged WT Ctr	****
APOE	2.55366e-60	0.814377	Aged WT Isograft vs Aged WT Ctr	****

## Sheet: Fig4I
Gene	PVal	FDR	Log2FC	Label
RPS4X	2.12395e-97	2.35816e-94	0.783017	Young WT Ctr vs Aged WT Ctr
RPL37A	1.47686e-45	6.0123e-43	0.470247	Young WT Ctr vs Aged WT Ctr
RPL13	1.05113e-27	2.0377e-25	-0.361178	Young WT Ctr vs Aged WT Ctr
RPS29	4.05735e-26	7.07892e-24	0.309919	Young WT Ctr vs Aged WT Ctr
RPL27A	3.85647e-25	6.27987e-23	0.356631	Young WT Ctr vs Aged WT Ctr
RPS27	8.31761e-21	8.98965e-19	0.371796	Young WT Ctr vs Aged WT Ctr
RPL23	1.98948e-19	1.9438e-17	0.306549	Young WT Ctr vs Aged WT Ctr
RPLP0	1.69953e-17	1.39304e-15	0.350018	Young WT Ctr vs Aged WT Ctr
RPS2	2.09295e-17	1.68166e-15	0.278445	Young WT Ctr vs Aged WT Ctr
RPL18A	9.45325e-17	7.35367e-15	0.368822	Young WT Ctr vs Aged WT Ctr
RPS27A	1.06482e-16	8.1789e-15	0.320817	Young WT Ctr vs Aged WT Ctr
RPS12	3.19656e-16	2.25663e-14	0.310677	Young WT Ctr vs Aged WT Ctr
RPL23A	6.89939e-16	4.55472e-14	0.314119	Young WT Ctr vs Aged WT Ctr
RPS18	1.71768e-15	1.10411e-13	0.369425	Young WT Ctr vs Aged WT Ctr
RPS19	1.7588e-15	1.12462e-13	0.387997	Young WT Ctr vs Aged WT Ctr
RPL37	9.91209e-15	5.71021e-13	0.280546	Young WT Ctr vs Aged WT Ctr
RPL21	1.43165e-14	7.9839e-13	0.250747	Young WT Ctr vs Aged WT Ctr
RPS11	1.06331e-13	5.40917e-12	0.279929	Young WT Ctr vs Aged WT Ctr
RPS8	2.77091e-13	1.33759e-11	0.298841	Young WT Ctr vs Aged WT Ctr
RPL39	1.49484e-12	6.54354e-11	0.264885	Young WT Ctr vs Aged WT Ctr
RPS16	2.0543e-12	8.77242e-11	0.309335	Young WT Ctr vs Aged WT Ctr
RPL6	3.86513e-12	1.58406e-10	0.277164	Young WT Ctr vs Aged WT Ctr
RPLP1	2.19156e-11	8.21028e-10	0.322262	Young WT Ctr vs Aged WT Ctr
RPL22	2.61645e-11	9.71268e-10	0.312277	Young WT Ctr vs Aged WT Ctr
RPL35A	2.92453e-11	1.07259e-09	0.216698	Young WT Ctr vs Aged WT Ctr
RPS6	2.93393e-11	1.07282e-09	0.273562	Young WT Ctr vs Aged WT Ctr
RPL3	6.52514e-11	2.3099e-09	0.270957	Young WT Ctr vs Aged WT Ctr
RPL26	8.84254e-11	3.05932e-09	0.280194	Young WT Ctr vs Aged WT Ctr
RPL9	1.22334e-10	4.18506e-09	0.242516	Young WT Ctr vs Aged WT Ctr
RPSA	1.34705e-10	4.5826e-09	0.238225	Young WT Ctr vs Aged WT Ctr
RPL11	2.18329e-10	7.20663e-09	0.229799	Young WT Ctr vs Aged WT Ctr
RPL4	6.15005e-10	1.90636e-08	0.220648	Young WT Ctr vs Aged WT Ctr
RPS5	8.70714e-10	2.61922e-08	0.309766	Young WT Ctr vs Aged WT Ctr
RPS23	1.08377e-09	3.17411e-08	0.254175	Young WT Ctr vs Aged WT Ctr
RPL28	7.21228e-09	1.83507e-07	0.19143	Young WT Ctr vs Aged WT Ctr
RPS9	7.39414e-09	1.87744e-07	0.263482	Young WT Ctr vs Aged WT Ctr
RPL41	8.08568e-09	2.04452e-07	0.224237	Young WT Ctr vs Aged WT Ctr
RPL30	1.89331e-08	4.45861e-07	0.278713	Young WT Ctr vs Aged WT Ctr
RPS20	2.01984e-08	4.67204e-07	0.188019	Young WT Ctr vs Aged WT Ctr
RPL12	3.46064e-08	7.76927e-07	0.178451	Young WT Ctr vs Aged WT Ctr
RPL13A	3.49022e-08	7.82129e-07	0.217935	Young WT Ctr vs Aged WT Ctr
RPL32	5.78994e-08	1.24934e-06	0.254614	Young WT Ctr vs Aged WT Ctr
RPL15	6.44937e-08	1.37944e-06	0.220286	Young WT Ctr vs Aged WT Ctr
RPL34	9.84796e-08	2.03508e-06	0.242035	Young WT Ctr vs Aged WT Ctr
RPL31	1.21791e-07	2.47525e-06	0.236056	Young WT Ctr vs Aged WT Ctr
RPS15A	1.89099e-07	3.67165e-06	0.24166	Young WT Ctr vs Aged WT Ctr
RPS3A	4.53234e-07	8.20644e-06	0.231323	Young WT Ctr vs Aged WT Ctr
RPS13	8.45615e-07	1.43637e-05	0.184965	Young WT Ctr vs Aged WT Ctr
RPL10	1.30933e-06	2.10962e-05	0.157557	Young WT Ctr vs Aged WT Ctr
RPS14	1.77554e-06	2.73948e-05	0.204877	Young WT Ctr vs Aged WT Ctr
RPS24	2.88408e-06	4.19825e-05	0.201173	Young WT Ctr vs Aged WT Ctr
RPLP2	7.65108e-06	9.79483e-05	0.161845	Young WT Ctr vs Aged WT Ctr
RPL19	9.9729e-06	0.000124041	0.204691	Young WT Ctr vs Aged WT Ctr
RPL5	1.62749e-05	0.00018912	0.179131	Young WT Ctr vs Aged WT Ctr
RPL10A	2.21131e-05	0.000241996	0.183921	Young WT Ctr vs Aged WT Ctr
RPS3	3.20765e-05	0.000331992	0.215881	Young WT Ctr vs Aged WT Ctr
RPL24	0.00026015	0.00186847	0.153332	Young WT Ctr vs Aged WT Ctr
RPS28	0.000304481	0.00211767	0.182606	Young WT Ctr vs Aged WT Ctr
RPS15	0.000424483	0.00276049	0.199208	Young WT Ctr vs Aged WT Ctr
RPL27	0.000474589	0.00302463	0.173793	Young WT Ctr vs Aged WT Ctr
RPL7A	0.000553109	0.0034268	0.182063	Young WT Ctr vs Aged WT Ctr
RPS7	0.000653906	0.00394877	0.159351	Young WT Ctr vs Aged WT Ctr
RPL7	0.00076891	0.00447931	0.171871	Young WT Ctr vs Aged WT Ctr
RPL29	0.000816668	0.00471582	0.151763	Young WT Ctr vs Aged WT Ctr
RPL14	0.00137842	0.00716064	0.161002	Young WT Ctr vs Aged WT Ctr
RPS10	0.00178844	0.00879316	0.187999	Young WT Ctr vs Aged WT Ctr
RPS21	9.09594e-34	2.41497e-31	0.458277	Young WT Isograft vs Young WT Ctr
RPL41	8.25126e-32	1.97593e-29	0.394905	Young WT Isograft vs Young WT Ctr
RPS29	9.5433e-30	2.15838e-27	0.412729	Young WT Isograft vs Young WT Ctr
RPS18	3.84537e-28	8.09716e-26	0.27012	Young WT Isograft vs Young WT Ctr
RPS27	1.23126e-26	2.21137e-24	0.394611	Young WT Isograft vs Young WT Ctr
RPS7	1.13517e-24	1.8005e-22	0.26205	Young WT Isograft vs Young WT Ctr
RPL30	1.88133e-24	2.87209e-22	0.352359	Young WT Isograft vs Young WT Ctr
RPL38	2.41136e-24	3.63579e-22	0.442428	Young WT Isograft vs Young WT Ctr
RPL39	3.53112e-24	5.19585e-22	0.392091	Young WT Isograft vs Young WT Ctr
RPS28	3.80847e-24	5.53724e-22	0.363196	Young WT Isograft vs Young WT Ctr
RPL13	6.33896e-24	8.89858e-22	0.350251	Young WT Isograft vs Young WT Ctr
RPLP1	8.01362e-24	1.09967e-21	0.370755	Young WT Isograft vs Young WT Ctr
RPL27	1.63921e-23	2.19997e-21	0.391131	Young WT Isograft vs Young WT Ctr
RPL18	4.19807e-23	5.39695e-21	0.283737	Young WT Isograft vs Young WT Ctr
RPL36	9.06084e-23	1.14083e-20	0.397619	Young WT Isograft vs Young WT Ctr
RPS27A	2.04668e-22	2.4996e-20	0.292281	Young WT Isograft vs Young WT Ctr
RPS4X	6.46287e-22	7.73834e-20	0.358692	Young WT Isograft vs Young WT Ctr
RPL34	4.66049e-21	5.12779e-19	0.397686	Young WT Isograft vs Young WT Ctr
RPL35	1.09263e-20	1.15036e-18	0.378039	Young WT Isograft vs Young WT Ctr
RPS19	2.16465e-20	2.22159e-18	0.270695	Young WT Isograft vs Young WT Ctr
RPS15	1.23438e-19	1.19646e-17	0.297193	Young WT Isograft vs Young WT Ctr
RPL37A	1.45086e-19	1.38433e-17	0.265298	Young WT Isograft vs Young WT Ctr
RPL32	1.54962e-19	1.4671e-17	0.345093	Young WT Isograft vs Young WT Ctr
RPS14	4.32203e-19	3.91e-17	0.314545	Young WT Isograft vs Young WT Ctr
RPL15	4.79708e-19	4.27878e-17	0.308592	Young WT Isograft vs Young WT Ctr
RPL35A	1.10017e-18	9.46223e-17	0.310148	Young WT Isograft vs Young WT Ctr
RPS24	4.22428e-18	3.46249e-16	0.284966	Young WT Isograft vs Young WT Ctr
RPS12	4.82966e-17	3.42934e-15	0.263984	Young WT Isograft vs Young WT Ctr
RPS3	5.11255e-17	3.58848e-15	0.17806	Young WT Isograft vs Young WT Ctr
RPL37	5.39504e-17	3.76512e-15	0.288702	Young WT Isograft vs Young WT Ctr
RPL19	9.93746e-17	6.81832e-15	0.259582	Young WT Isograft vs Young WT Ctr
RPS8	2.00116e-16	1.32827e-14	0.285372	Young WT Isograft vs Young WT Ctr
RPS13	8.00375e-16	4.98724e-14	0.286357	Young WT Isograft vs Young WT Ctr
RPL27A	9.27244e-16	5.71941e-14	0.341336	Young WT Isograft vs Young WT Ctr
RPLP2	1.16989e-15	7.14394e-14	0.334904	Young WT Isograft vs Young WT Ctr
RPL8	1.2719e-15	7.72823e-14	0.219157	Young WT Isograft vs Young WT Ctr
RPL11	1.47315e-15	8.86284e-14	0.262194	Young WT Isograft vs Young WT Ctr
RPS25	1.50711e-15	8.97873e-14	0.306274	Young WT Isograft vs Young WT Ctr
RPL10	2.0397e-15	1.18623e-13	0.241349	Young WT Isograft vs Young WT Ctr
RPL7A	2.61263e-15	1.51223e-13	0.257895	Young WT Isograft vs Young WT Ctr
RPL3	2.83306e-15	1.62442e-13	0.232908	Young WT Isograft vs Young WT Ctr
RPS10	3.97072e-15	2.23476e-13	0.290628	Young WT Isograft vs Young WT Ctr
RPS15A	6.87332e-15	3.78126e-13	0.291272	Young WT Isograft vs Young WT Ctr
RPS2	1.271e-14	6.77849e-13	0.250372	Young WT Isograft vs Young WT Ctr
RPL24	1.69405e-14	8.76669e-13	0.256977	Young WT Isograft vs Young WT Ctr
RPS26	2.18695e-14	1.11754e-12	0.316723	Young WT Isograft vs Young WT Ctr
RPS9	5.43053e-14	2.69606e-12	0.183485	Young WT Isograft vs Young WT Ctr
RPS23	6.68784e-14	3.30683e-12	0.246682	Young WT Isograft vs Young WT Ctr
RPL28	7.9029e-14	3.89186e-12	0.195937	Young WT Isograft vs Young WT Ctr
RPL21	3.06615e-13	1.42383e-11	0.26602	Young WT Isograft vs Young WT Ctr
RPL36AL	3.23336e-13	1.4958e-11	0.358687	Young WT Isograft vs Young WT Ctr
RPL18A	7.23442e-13	3.1782e-11	0.170592	Young WT Isograft vs Young WT Ctr
RPL12	7.29103e-13	3.19159e-11	0.248425	Young WT Isograft vs Young WT Ctr
RPL23A	8.77894e-13	3.80203e-11	0.227894	Young WT Isograft vs Young WT Ctr
RPL9	1.43878e-12	5.99721e-11	0.243013	Young WT Isograft vs Young WT Ctr
RPS3A	2.77712e-12	1.12681e-10	0.231465	Young WT Isograft vs Young WT Ctr
RPS6	9.24751e-12	3.56277e-10	0.191434	Young WT Isograft vs Young WT Ctr
RPS11	1.09447e-11	4.20339e-10	0.207071	Young WT Isograft vs Young WT Ctr
RPL5	3.03707e-11	1.11053e-09	0.217873	Young WT Isograft vs Young WT Ctr
RPL26	3.442e-11	1.25111e-09	0.205363	Young WT Isograft vs Young WT Ctr
MRPL33	1.01795e-10	3.4534e-09	0.309192	Young WT Isograft vs Young WT Ctr
RPS5	1.75919e-10	5.8225e-09	0.222564	Young WT Isograft vs Young WT Ctr
RPL23	2.93509e-10	9.38384e-09	0.175317	Young WT Isograft vs Young WT Ctr
RPL7	7.90712e-09	2.08574e-07	0.229973	Young WT Isograft vs Young WT Ctr
RPL10A	8.66489e-09	2.27091e-07	0.2159	Young WT Isograft vs Young WT Ctr
RPSA	2.47061e-08	6.0468e-07	0.196149	Young WT Isograft vs Young WT Ctr
RPL29	2.52236e-08	6.15834e-07	0.217568	Young WT Isograft vs Young WT Ctr
RPL6	2.76529e-08	6.71422e-07	0.206995	Young WT Isograft vs Young WT Ctr
RPL22	1.42824e-07	3.11483e-06	0.238809	Young WT Isograft vs Young WT Ctr
RPL14	4.46972e-07	8.83313e-06	0.162698	Young WT Isograft vs Young WT Ctr
RPL31	6.07571e-06	9.26375e-05	0.186425	Young WT Isograft vs Young WT Ctr
MRPL57	3.37022e-05	0.000418297	0.163116	Young WT Isograft vs Young WT Ctr
MRPL52	3.43326e-05	0.000424827	0.178661	Young WT Isograft vs Young WT Ctr
RPL13A	0.000131709	0.00135739	0.180076	Young WT Isograft vs Young WT Ctr
RPS27L	0.000153624	0.00155059	0.160464	Young WT Isograft vs Young WT Ctr
MRPL51	0.000361136	0.00324544	0.151615	Young WT Isograft vs Young WT Ctr
RPS4X	1.75181e-263	3.05642e-260	0.842805	Young WT Isograft vs Aged WT Isograft
RPS19	1.91642e-53	5.0881e-51	0.377654	Young WT Isograft vs Aged WT Isograft
RPS29	3.82127e-53	9.9296e-51	0.346902	Young WT Isograft vs Aged WT Isograft
RPS27	5.83185e-53	1.48384e-50	0.376285	Young WT Isograft vs Aged WT Isograft
RPL39	2.25975e-50	4.75834e-48	0.364207	Young WT Isograft vs Aged WT Isograft
RPL37	6.50316e-43	1.05897e-40	0.306328	Young WT Isograft vs Aged WT Isograft
RPS15A	4.74273e-41	6.97867e-39	0.289515	Young WT Isograft vs Aged WT Isograft
RPS2	1.90498e-39	2.64381e-37	0.313192	Young WT Isograft vs Aged WT Isograft
RPL37A	1.8811e-38	2.47031e-36	0.296199	Young WT Isograft vs Aged WT Isograft
RPL27A	2.54675e-36	3.11034e-34	0.305734	Young WT Isograft vs Aged WT Isograft
RPL18A	3.0416e-33	3.34658e-31	0.283809	Young WT Isograft vs Aged WT Isograft
RPL34	2.43488e-32	2.63161e-30	0.265694	Young WT Isograft vs Aged WT Isograft
RPL32	1.64926e-31	1.69264e-29	0.295138	Young WT Isograft vs Aged WT Isograft
RPL6	2.64895e-31	2.67369e-29	0.251422	Young WT Isograft vs Aged WT Isograft
RPS8	3.12826e-31	3.13159e-29	0.270671	Young WT Isograft vs Aged WT Isograft
RPS18	7.88809e-27	6.64394e-25	0.276868	Young WT Isograft vs Aged WT Isograft
RPL11	6.91698e-25	5.31302e-23	0.240899	Young WT Isograft vs Aged WT Isograft
RPS27A	1.99547e-24	1.52316e-22	0.242107	Young WT Isograft vs Aged WT Isograft
RPL22	1.6651e-23	1.18923e-21	0.253962	Young WT Isograft vs Aged WT Isograft
RPL29	3.80807e-22	2.52761e-20	0.208753	Young WT Isograft vs Aged WT Isograft
RPL36	6.04849e-22	3.92927e-20	0.233509	Young WT Isograft vs Aged WT Isograft
RPL26	6.43843e-22	4.16045e-20	0.232201	Young WT Isograft vs Aged WT Isograft
RPS3A	1.16201e-21	7.39149e-20	0.233787	Young WT Isograft vs Aged WT Isograft
RPL13A	1.27735e-21	8.08307e-20	0.240589	Young WT Isograft vs Aged WT Isograft
RPS24	4.93965e-21	2.97182e-19	0.241463	Young WT Isograft vs Aged WT Isograft
RPS11	1.15507e-20	6.7497e-19	0.280081	Young WT Isograft vs Aged WT Isograft
RPL35	1.99266e-20	1.13192e-18	0.21626	Young WT Isograft vs Aged WT Isograft
RPS10	2.58698e-20	1.4493e-18	0.316604	Young WT Isograft vs Aged WT Isograft
RPLP0	2.96661e-20	1.64687e-18	0.272325	Young WT Isograft vs Aged WT Isograft
RPS12	2.9886e-20	1.65157e-18	0.219616	Young WT Isograft vs Aged WT Isograft
RPSA	3.73648e-20	2.05557e-18	0.223613	Young WT Isograft vs Aged WT Isograft
RPL35A	4.92243e-20	2.68382e-18	0.21259	Young WT Isograft vs Aged WT Isograft
RPLP1	5.19716e-20	2.82102e-18	0.233907	Young WT Isograft vs Aged WT Isograft
RPL4	8.18814e-20	4.32908e-18	0.26481	Young WT Isograft vs Aged WT Isograft
RPS28	1.38958e-19	7.17176e-18	0.219666	Young WT Isograft vs Aged WT Isograft
RPS21	6.24003e-19	3.09795e-17	0.23249	Young WT Isograft vs Aged WT Isograft
RPL19	6.68985e-19	3.30782e-17	0.214512	Young WT Isograft vs Aged WT Isograft
RPS6	2.54183e-18	1.22701e-16	0.23211	Young WT Isograft vs Aged WT Isograft
RPL10A	6.2811e-18	2.91677e-16	0.2011	Young WT Isograft vs Aged WT Isograft
RPS13	9.95835e-18	4.50449e-16	0.18764	Young WT Isograft vs Aged WT Isograft
RPL38	2.82961e-17	1.24758e-15	0.18813	Young WT Isograft vs Aged WT Isograft
RPS5	4.20166e-17	1.81968e-15	0.200423	Young WT Isograft vs Aged WT Isograft
RPL3	1.86386e-16	7.71638e-15	0.203721	Young WT Isograft vs Aged WT Isograft
RPL36A	2.26091e-16	9.23496e-15	0.160434	Young WT Isograft vs Aged WT Isograft
RPS23	5.22318e-16	2.07113e-14	0.190027	Young WT Isograft vs Aged WT Isograft
RPL23A	6.45382e-16	2.55083e-14	0.224173	Young WT Isograft vs Aged WT Isograft
RPS16	2.26486e-15	8.51098e-14	0.199484	Young WT Isograft vs Aged WT Isograft
RPL15	4.01684e-15	1.46163e-13	0.180249	Young WT Isograft vs Aged WT Isograft
RPLP2	7.54402e-15	2.67835e-13	0.229159	Young WT Isograft vs Aged WT Isograft
RPL30	7.75078e-15	2.74378e-13	0.194682	Young WT Isograft vs Aged WT Isograft
RPL27	1.7886e-14	6.24118e-13	0.19155	Young WT Isograft vs Aged WT Isograft
RPL5	4.73093e-14	1.58733e-12	0.179113	Young WT Isograft vs Aged WT Isograft
RPL14	5.15224e-13	1.55753e-11	0.190187	Young WT Isograft vs Aged WT Isograft
RPS15	6.0405e-13	1.80815e-11	0.183204	Young WT Isograft vs Aged WT Isograft
RPL9	8.01734e-13	2.3766e-11	0.156284	Young WT Isograft vs Aged WT Isograft
RPS14	1.46151e-12	4.12227e-11	0.173197	Young WT Isograft vs Aged WT Isograft
RPL10	2.21271e-12	6.12786e-11	0.167464	Young WT Isograft vs Aged WT Isograft
RPL13	9.8079e-12	2.61537e-10	-0.189593	Young WT Isograft vs Aged WT Isograft
RPL28	1.63915e-11	4.27756e-10	0.15548	Young WT Isograft vs Aged WT Isograft
RPS3	2.07519e-11	5.40389e-10	0.156459	Young WT Isograft vs Aged WT Isograft
RPL41	1.10004e-10	2.59359e-09	0.162461	Young WT Isograft vs Aged WT Isograft
RPL7A	1.22724e-10	2.88236e-09	0.165061	Young WT Isograft vs Aged WT Isograft
RPL12	2.52983e-10	5.75359e-09	0.174577	Young WT Isograft vs Aged WT Isograft
RPL7	3.26374e-10	7.28703e-09	0.192405	Young WT Isograft vs Aged WT Isograft
RPL23	2.76849e-09	5.60722e-08	0.195146	Young WT Isograft vs Aged WT Isograft
RPS9	5.64926e-09	1.08142e-07	0.156716	Young WT Isograft vs Aged WT Isograft
RPL41	1.43673e-50	4.08065e-48	0.456682	Aged WT Isograft vs Aged WT Ctr
RPL37A	3.06661e-39	4.86396e-37	0.439347	Aged WT Isograft vs Aged WT Ctr
RPLP1	5.08656e-34	5.75206e-32	0.459111	Aged WT Isograft vs Aged WT Ctr
RPL30	5.36224e-34	6.00817e-32	0.43639	Aged WT Isograft vs Aged WT Ctr
RPS3	8.65644e-33	8.3245e-31	0.237482	Aged WT Isograft vs Aged WT Ctr
RPS19	2.27841e-32	2.14048e-30	0.281037	Aged WT Isograft vs Aged WT Ctr
RPL21	1.22617e-31	1.10112e-29	0.402879	Aged WT Isograft vs Aged WT Ctr
RPS18	7.51046e-30	6.11502e-28	0.362678	Aged WT Isograft vs Aged WT Ctr
RPS29	3.54817e-29	2.78205e-27	0.375747	Aged WT Isograft vs Aged WT Ctr
RPL15	2.2791e-28	1.73967e-26	0.348629	Aged WT Isograft vs Aged WT Ctr
RPL34	4.26735e-28	3.19737e-26	0.374027	Aged WT Isograft vs Aged WT Ctr
RPS8	1.76163e-27	1.22942e-25	0.313542	Aged WT Isograft vs Aged WT Ctr
RPS27	2.18615e-27	1.50844e-25	0.390122	Aged WT Isograft vs Aged WT Ctr
RPS27A	3.27393e-27	2.20909e-25	0.37099	Aged WT Isograft vs Aged WT Ctr
RPS15A	4.01685e-27	2.69549e-25	0.243417	Aged WT Isograft vs Aged WT Ctr
RPS15	5.28272e-27	3.48745e-25	0.313197	Aged WT Isograft vs Aged WT Ctr
RPS14	1.20066e-26	7.71437e-25	0.346225	Aged WT Isograft vs Aged WT Ctr
RPS4X	1.20646e-26	7.71437e-25	0.298904	Aged WT Isograft vs Aged WT Ctr
RPS28	2.86292e-26	1.80231e-24	0.326135	Aged WT Isograft vs Aged WT Ctr
RPS7	3.65346e-26	2.26496e-24	0.279563	Aged WT Isograft vs Aged WT Ctr
RPS12	4.1279e-26	2.53337e-24	0.355045	Aged WT Isograft vs Aged WT Ctr
RPL8	9.93129e-26	5.91663e-24	0.191631	Aged WT Isograft vs Aged WT Ctr
RPL7A	2.00393e-25	1.13833e-23	0.274897	Aged WT Isograft vs Aged WT Ctr
RPL27	2.40608e-25	1.35417e-23	0.373374	Aged WT Isograft vs Aged WT Ctr
RPL18	3.02538e-25	1.69491e-23	0.31039	Aged WT Isograft vs Aged WT Ctr
RPL9	5.88623e-25	3.18091e-23	0.329245	Aged WT Isograft vs Aged WT Ctr
RPL18A	7.85945e-25	4.17337e-23	0.255604	Aged WT Isograft vs Aged WT Ctr
RPS21	1.35687e-24	6.90475e-23	0.319983	Aged WT Isograft vs Aged WT Ctr
RPL38	4.38195e-24	2.15793e-22	0.354813	Aged WT Isograft vs Aged WT Ctr
RPL3	8.91995e-24	4.32299e-22	0.300144	Aged WT Isograft vs Aged WT Ctr
RPL27A	2.03044e-23	9.28755e-22	0.392233	Aged WT Isograft vs Aged WT Ctr
RPL10	2.18624e-23	9.96288e-22	0.231443	Aged WT Isograft vs Aged WT Ctr
RPS23	2.26888e-23	1.03011e-21	0.31083	Aged WT Isograft vs Aged WT Ctr
RPS13	3.37254e-23	1.50875e-21	0.283683	Aged WT Isograft vs Aged WT Ctr
RPS5	4.73902e-23	2.08193e-21	0.331907	Aged WT Isograft vs Aged WT Ctr
RPL19	6.42466e-23	2.73395e-21	0.249761	Aged WT Isograft vs Aged WT Ctr
RPS25	7.42439e-23	3.14841e-21	0.302911	Aged WT Isograft vs Aged WT Ctr
RPL24	1.06399e-22	4.40493e-21	0.284235	Aged WT Isograft vs Aged WT Ctr
RPL35	3.42141e-22	1.3611e-20	0.274086	Aged WT Isograft vs Aged WT Ctr
RPL35A	9.52083e-22	3.69136e-20	0.314256	Aged WT Isograft vs Aged WT Ctr
RPL32	9.97162e-22	3.84175e-20	0.304569	Aged WT Isograft vs Aged WT Ctr
RPL39	2.82988e-21	1.03477e-19	0.292769	Aged WT Isograft vs Aged WT Ctr
RPL36	3.21264e-21	1.16774e-19	0.304109	Aged WT Isograft vs Aged WT Ctr
RPS26	8.17903e-21	2.85401e-19	0.276504	Aged WT Isograft vs Aged WT Ctr
RPL37	2.86521e-20	9.4575e-19	0.262919	Aged WT Isograft vs Aged WT Ctr
RPL36AL	3.29404e-20	1.08146e-18	0.317609	Aged WT Isograft vs Aged WT Ctr
RPS3A	4.85506e-20	1.57281e-18	0.229	Aged WT Isograft vs Aged WT Ctr
RPL31	9.48032e-20	2.97643e-18	0.349571	Aged WT Isograft vs Aged WT Ctr
RPL28	4.46332e-19	1.30097e-17	0.231887	Aged WT Isograft vs Aged WT Ctr
RPL26	6.64367e-19	1.91632e-17	0.253356	Aged WT Isograft vs Aged WT Ctr
RPL11	1.72462e-18	4.73322e-17	0.251094	Aged WT Isograft vs Aged WT Ctr
RPS9	5.88085e-18	1.51525e-16	0.290251	Aged WT Isograft vs Aged WT Ctr
RPL29	2.23094e-17	5.49324e-16	0.160578	Aged WT Isograft vs Aged WT Ctr
RPL6	3.76868e-17	9.09623e-16	0.232737	Aged WT Isograft vs Aged WT Ctr
RPS24	3.81332e-17	9.18581e-16	0.244676	Aged WT Isograft vs Aged WT Ctr
RPL5	7.24134e-17	1.68776e-15	0.217891	Aged WT Isograft vs Aged WT Ctr
RPL23A	3.71614e-16	7.99035e-15	0.31784	Aged WT Isograft vs Aged WT Ctr
RPS2	3.02215e-15	5.62646e-14	0.215626	Aged WT Isograft vs Aged WT Ctr
RPL10A	9.69278e-15	1.6839e-13	0.19872	Aged WT Isograft vs Aged WT Ctr
RPS6	1.8165e-14	3.07697e-13	0.232886	Aged WT Isograft vs Aged WT Ctr
RPL22	1.90879e-14	3.21989e-13	0.297123	Aged WT Isograft vs Aged WT Ctr
RPS10	1.47501e-13	2.18091e-12	0.162023	Aged WT Isograft vs Aged WT Ctr
RPL12	3.89119e-13	5.42502e-12	0.252298	Aged WT Isograft vs Aged WT Ctr
MRPS33	1.34406e-12	1.71705e-11	0.170297	Aged WT Isograft vs Aged WT Ctr
RPL13	4.67306e-12	5.58435e-11	0.178667	Aged WT Isograft vs Aged WT Ctr
RPL23	4.67808e-12	5.58488e-11	0.286719	Aged WT Isograft vs Aged WT Ctr
RPSA	1.06967e-11	1.21186e-10	0.210761	Aged WT Isograft vs Aged WT Ctr
RPLP2	1.09709e-11	1.23948e-10	0.26759	Aged WT Isograft vs Aged WT Ctr
RPS16	1.49338e-11	1.64016e-10	0.221288	Aged WT Isograft vs Aged WT Ctr
RPL7	2.458e-11	2.57237e-10	0.209439	Aged WT Isograft vs Aged WT Ctr
MRPL33	3.16295e-11	3.25984e-10	0.258903	Aged WT Isograft vs Aged WT Ctr
MRPL57	1.31033e-09	1.00082e-08	0.184687	Aged WT Isograft vs Aged WT Ctr
RPS11	1.0571e-08	6.84901e-08	0.206919	Aged WT Isograft vs Aged WT Ctr
RPL13A	7.54684e-07	3.11699e-06	0.157421	Aged WT Isograft vs Aged WT Ctr
RPS27L	2.06682e-06	7.64679e-06	0.17673	Aged WT Isograft vs Aged WT Ctr
