# Supplementary material for: Young glial progenitor cells competitively replace aged and diseased human glia in the adult chimeric mouse brain
Source: Nat Biotechnol. 2023 Jul 17;42(5):719–30. doi: 10.1038/s41587-023-01798-5 (PMC11098747; doi:10.1038/s41587-023-01798-5)
Supplement: Supplementary file 13 — Statistical source data. [file 41587_2023_1798_MOESM13_ESM.xlsx]

## Sheet: Fig5B
Cell ID	Environment	Module Eigengene - blue
TAGTGCAGTTCAAAGA_2	Not_Competing	0.0101881844975255
AGGTCATTCATGAGTC_2	Not_Competing	0.00594184579440038
CCGATGGGTAACATGA_2	Not_Competing	0.00800733056442737
ATTGGGTTCGCCACTT_2	Not_Competing	-0.0267009899839032
ACCACAAAGACTTCGT_2	Not_Competing	0.0107648800761694
GCCATGGTCCACGTAA_2	Not_Competing	-0.0320126010818334
ATCACAGCAGAATCGG_2	Not_Competing	-0.0250556199264521
CGGGACTTCCTGATAG_2	Not_Competing	0.0074772294828473
CTGGTCTCAATGCAGG_2	Not_Competing	-0.0179096724622665
AGTTAGCTCCCTGTTG_2	Not_Competing	0.00365857164181625
ATCCTATTCAGGAACG_2	Not_Competing	0.0101158285842737
TTTCAGTTCGCGCCAA_2	Not_Competing	-0.0120215419543458
ATCTTCAAGTTGTCAC_2	Not_Competing	0.00374930949376284
CTGGCAGTCCTTGACC_2	Not_Competing	0.00961760314084317
GGGATCCTCGGAATGG_2	Not_Competing	0.00772178723407286
ACGGGTCCAATGAGCG_2	Not_Competing	-0.0148876775596831
AGAGCCCTCGGCTTCT_2	Not_Competing	0.0104697960711419
CCTAACCAGCGACCCT_2	Not_Competing	-0.0116714060933491
GTTAGACTCCGAAATC_2	Not_Competing	0.00528482546210028
AAGACTCCACCAGCCA_2	Not_Competing	-0.0216193759342634
TCAAGCACAAGGTCAG_2	Not_Competing	-0.0176006003226322
TTATTGCGTATCACGT_2	Not_Competing	-0.0280893698866882
CACGGGTTCAATCTCT_2	Not_Competing	-0.0169919942351804
ACCCTCACAATGTTGC_2	Not_Competing	-0.0294516323228926
TTCGCTGCAACATACC_2	Not_Competing	-0.0205340782673009
TAGACCATCTGACAGT_2	Not_Competing	0.00456886413307007
GATCGTATCGCTGTCT_2	Not_Competing	0.00777164707536381
ACGTTCCCAAATCAAG_2	Not_Competing	0.00563262735618182
ACATCCCAGCTTCATG_2	Not_Competing	-0.0254617721063893
CTGGTCTGTCGAATTC_2	Not_Competing	-0.0334651156096107
ATTTACCCACCGCTGA_2	Not_Competing	0.00675399543343647
ATGGAGGGTATCAGCT_2	Not_Competing	0.00573344701856839
ACCACAAAGTTGCGCC_2	Not_Competing	0.0104980220355043
TGCACGGTCAGCGGAA_2	Not_Competing	-0.0211336341469884
ACCAACAGTCGAAGCA_2	Not_Competing	-0.0194053353316396
TCTCACGTCGAGAGAC_2	Not_Competing	0.00496866187197148
GTCTAGAAGCAGAAAG_2	Not_Competing	-0.0257353323358257
CGTTCTGGTATCTTCT_2	Not_Competing	0.00424331692303477
TGAATCGCATCTCATT_2	Not_Competing	0.00933369415571964
AGACAGGGTTATGACC_2	Not_Competing	0.00701414173467412
ACATCCCAGCTAGATA_2	Not_Competing	-0.0140642857827471
GTGAGCCCAAGCGAGT_2	Not_Competing	-0.0284938343800261
TCCAGAAGTTCCGCTT_2	Not_Competing	0.00566640393171181
CTCCATGAGTGGTTAA_2	Not_Competing	0.00815071730840371
ATTACTCAGCATGCAG_2	Not_Competing	-0.0218959449175781
CTGGCAGTCGACGCTG_2	Not_Competing	0.00870282035518464
ATTTCTGTCTCCCATG_2	Not_Competing	0.0069386655776652
CCTCCTCCACGGTGCT_2	Not_Competing	0.00391316516543281
CCACACTCAGAGATGC_2	Not_Competing	0.00808308970831132
CTCAATTTCAGACATC_2	Not_Competing	-0.030879297427199
AAGACTCTCAAACCTG_2	Not_Competing	0.00829954595756702
ACGCACGGTCCGGCAT_2	Not_Competing	-0.0248318585437578
TACGCTCAGCTCGTGC_2	Not_Competing	0.0112042837181869
GTCAGCGCAAACCATC_2	Not_Competing	-0.0220215679929134
TTTCATGGTTGCTTGA_2	Not_Competing	0.00866264048427797
GTTTGGAGTACTCCCT_2	Not_Competing	-0.0328806014719525
GGGAGATTCTTCTCAA_2	Not_Competing	-0.0280949807276645
CCTCAACAGTCTACCA_2	Not_Competing	-0.0268669008823816
ATCCATTGTATCAAGA_2	Not_Competing	0.00612307338247866
CCTACGTTCCTAGCCT_2	Not_Competing	-0.0287575914883034
ATTGTTCAGTCTCTGA_2	Not_Competing	0.00358095383764125
CCTCACAAGCTTCGTA_2	Not_Competing	-0.0301290553848988
AGTGACTCAGCAGACA_2	Not_Competing	0.00690410789806983
CATTGTTCACAACGTT_2	Not_Competing	0.00698972618944288
TGTCCCATCGCGTAGC_2	Not_Competing	0.00883504778041379
GTACAACTCTGGCTGG_2	Not_Competing	-0.0247654749378591
GTTGTGATCAAGGAGC_2	Not_Competing	-0.0172639891252242
ATCGATGGTGTTTACG_2	Not_Competing	0.00693796367811891
ATTCCTACAGAGGTAC_2	Not_Competing	0.00517443992122891
ACGTAACTCAGCCCAG_2	Not_Competing	0.00699454084908421
ATGACCACAAGTGGAC_2	Not_Competing	-0.0226294073907193
GTTTGGACATCCTTCG_2	Not_Competing	0.00358166215014521
CTGGTCTTCGGCATTA_2	Not_Competing	0.00930154480858887
TACAACGTCCGAACGC_2	Not_Competing	0.00229954176433933
TAGGGTTTCGCAGTGC_2	Not_Competing	-0.0152712459530747
CCCGGAACAGAACTCT_2	Not_Competing	0.00888783577095932
GGAATGGGTGCCTGAC_2	Not_Competing	-0.0295922299665002
TTCCGTGAGACGGTCA_2	Not_Competing	-0.0252036211195463
CTACCCAAGCGTCTCG_2	Not_Competing	-0.0170142152647639
ACTACGAGTGAACTAA_2	Not_Competing	0.00407397233855479
ACTTCGCCATCGATAC_2	Not_Competing	-0.0257258136649091
AAGTGAACACAAAGTA_2	Not_Competing	-0.0263568966425129
CACTAAGAGCCTATCA_2	Not_Competing	-0.0268412114855182
CACGTGGGTGAATAAC_2	Not_Competing	-0.0158292270198418
ATCAGGTTCCAGCCTT_2	Not_Competing	-0.0361817423147852
GAACTGTTCCTTTAGT_2	Not_Competing	-0.0279549835781316
GCCGATGGTAGATCCT_2	Not_Competing	-0.0287769964078238
TATCAGGAGTAAGGGA_2	Not_Competing	-0.0256201876662708
CTGCAGGCATAATGAG_2	Not_Competing	-0.0268445196464056
AAGTACCGTAGATGTA_2	Not_Competing	-0.0175378737215925
TAAGCCAAGAAATTCG_2	Not_Competing	-0.023023694771627
GAAACCTTCCCTCGTA_2	Not_Competing	-0.030965173746374
ATTATCCGTTCGATTG_2	Not_Competing	-0.035839799686145
CATCGGGCAGACGCTC_2	Not_Competing	-0.0161226340474754
CATGGATCAACACAAA_2	Not_Competing	0.00494726421220656
CAAGACTTCGCTCATC_2	Not_Competing	0.00634036405953024
GATCCCTCAACGTAAA_2	Not_Competing	-0.0209357741893905
CCCTTAGGTGGTCTGC_2	Not_Competing	0.00751926124054344
GCTTGGGTCTGAGAAA_2	Not_Competing	-0.0102331022336093
ACACTGAAGTATAGGT_2	Not_Competing	-0.0262654185300285
GTTCATTTCAACGTGT_2	Not_Competing	0.00541398641363907
CGGCAGTGTCTTCGAA_2	Not_Competing	-0.0123144522296795
CTCCACAGTGGGTCAA_2	Not_Competing	-0.0154719215644585
TAATCTCGTTACACAC_2	Not_Competing	0.00816514130105941
ATGAGTCAGACGTCCC_2	Not_Competing	0.00863481135153295
GTCAGCGCATCCGGCA_2	Not_Competing	-0.0194043315328139
CTACCCACATATGGCT_2	Not_Competing	-0.0291777663926566
AAGGTAAGTCGATTAC_2	Not_Competing	0.0102940778310778
TCGCTCAGTATGGAGC_2	Not_Competing	-0.0203426087475592
CGTTAGATCATTCGGA_2	Not_Competing	-0.0210124818250803
ATGTCCCAGCGAAACC_2	Not_Competing	0.000997931323171916
GTTCGCTGTAGACGTG_2	Not_Competing	-0.0176263113705777
CGCCAGATCTCCAATT_2	Not_Competing	-0.0244035233696067
CGTGTCTTCCTCATAT_2	Not_Competing	-0.0130302476124536
CTTCTAATCGAAGGAC_2	Not_Competing	-0.0137193474732014
CCTTGTGAGCCAGAGT_2	Not_Competing	0.00521319623038363
TCACTATCACAGCATT_2	Not_Competing	-0.0245712145658809
GAAATGAAGGCTGGAT_2	Not_Competing	-0.019834003770832
TGCTTCGAGCTAAGTA_2	Not_Competing	0.00340174638599695
TACGCTCTCCCAGCGA_2	Not_Competing	-0.0188604713838863
GGGTTATGTCTCTCAC_2	Not_Competing	-0.0298699622893097
ATTCCATTCGCGTTTC_2	Not_Competing	-0.00117250153316544
GTGCAGCTCAGCCTCT_2	Not_Competing	0.00612421041015335
GTGCAGCTCAACACGT_2	Not_Competing	-0.0033140204246149
TCATCCGCAATACGCT_2	Not_Competing	0.00854914220873651
TCTCAGCCAGCTGTTA_2	Not_Competing	0.0113235163683425
GAGTGTTAGTAATCCC_2	Not_Competing	-0.0272518502768216
CTCACTGGTGTGTGGA_2	Not_Competing	-0.021276440547992
TCCTGCAGTGCCTGCA_2	Not_Competing	-0.0255164836565055
ACTATGGCACCCGTAG_2	Not_Competing	-0.0200030118954302
CGAGGAACATGACAGG_2	Not_Competing	-0.0134237532066111
CGAAGGAAGTCCCTAA_2	Not_Competing	0.00717247613557453
CACCGTTGTCGTGCCA_2	Not_Competing	0.00816008945358822
GAAGGACGTGGACCAA_2	Not_Competing	-0.0234252621214904
TCCGATCGTGACAGCA_2	Not_Competing	0.00425092052292685
TCTGCCAAGCACACAG_2	Not_Competing	0.0034476611904646
CATGGATGTAACATCC_2	Not_Competing	0.00149074225460267
CTTTCAACAACACAGG_2	Not_Competing	-0.031066255584037
CGAATTGAGAGTTGTA_2	Not_Competing	0.0100074814839507
CGAGTGCTCTGAACGT_2	Not_Competing	0.0103676206590687
ACTCTCGCAGGACGAT_2	Not_Competing	-0.0228497791468949
ACTTCCGGTAGACGTG_2	Not_Competing	0.00589965626342992
TCATGTTAGTTTCGAC_2	Not_Competing	0.00276434036418559
AGCCACGGTGATCGTT_2	Not_Competing	0.00648332391532859
CCTTGTGTCACTGATG_2	Not_Competing	-0.000329681238805666
CCGGACATCCTTCTGG_2	Not_Competing	0.00377379546074415
AGTTCCCAGCCTGCCA_2	Not_Competing	-0.0314649509321884
ACTTCGCTCGCTATTT_2	Not_Competing	0.00694478559890333
CCTGCATAGCAGAAAG_2	Not_Competing	0.00468142669936646
TCCGATCTCGTGGACC_2	Not_Competing	0.00736982776422003
GTAACCAAGGTCCTGC_2	Not_Competing	-0.0162457476423851
TCTGTCGTCATTGCGA_2	Not_Competing	0.00669436868862784
ACGTCCTCACTCATAG_2	Not_Competing	-0.0328176610466784
GAATCACTCAGGTAAA_2	Not_Competing	0.00693515153613457
GCAGCCACATAGCTGT_2	Not_Competing	-0.0141895402559363
ACTGTGACAAGAATGT_2	Not_Competing	-0.0233651323325754
TCCAGAACAGTCGAGA_2	Not_Competing	-0.0310768538131846
TATCCTACAAACTAAG_2	Not_Competing	-0.0250758086752424
GAATCGTAGCCTCAAT_2	Not_Competing	-0.0171236748673671
ACTGATGCACTTGGCG_2	Not_Competing	0.00697026702251337
ATAGACCTCGTGGCTG_2	Not_Competing	0.0062295815423595
CTGTACCGTAACTAAG_2	Not_Competing	-0.0174421271278789
TACCGAAAGATTACCC_2	Not_Competing	-0.026217532434251
AAAGGATAGGATATGT_2	Not_Competing	0.00260866902759693
CTTCTAACAGCCTATA_2	Not_Competing	-0.0199350559667678
TCTTTGACATAATCGC_2	Not_Competing	-0.0238276071150599
ATGTCTTGTTCGGCTG_2	Not_Competing	-0.0288777761840657
ATCGTAGTCGGACTGC_2	Not_Competing	0.00780545145653074
GACATCACAGTTTGGT_2	Not_Competing	-0.0213350833950293
AGCGTCGCACGTCGGT_2	Not_Competing	0.00917089971408082
AGTGTTGCACGCAAAG_2	Not_Competing	0.00608724550394074
TCAAGCATCGTAGCTA_2	Not_Competing	-0.0164240923898942
TCAGCAACATCCGATA_2	Not_Competing	0.00504983481908621
TCAGCAATCAACGCTA_2	Not_Competing	-0.0297217988253455
ATCCTATGTACCTAAC_2	Not_Competing	-0.0116890115511737
ACCACAAAGGTTGCCC_2	Not_Competing	-0.0290185560441
ACTTCGCGTACGACTT_2	Not_Competing	0.00813371008901748
TGGGTTAAGGAAGTGA_2	Not_Competing	0.00688951420027353
AGATGAAGTGTTTCTT_2	Not_Competing	0.00319446852428729
ACATCCCGTAGATGTA_2	Not_Competing	0.00638645608082075
CCGATCTAGCGGCTCT_2	Not_Competing	-0.0368451559946407
GTGTGGCCAAATTAGG_2	Not_Competing	-0.0185128380954993
TGTTTGTTCTGGACTA_2	Not_Competing	0.00651939872505879
GGCTTGGGTGAGTTTC_2	Not_Competing	0.00996046741081543
AGCTTCCAGTAGGATT_2	Not_Competing	-0.0195648815963035
TTGCCTGGTTGTTTGG_2	Not_Competing	0.00882513179444155
CAGCGTGCAACCACGC_2	Not_Competing	0.00784851780911556
TCGACCTGTGCACATT_2	Not_Competing	-0.0309263488417364
CAGCGTGGTCAACCTA_2	Not_Competing	0.0081333135830614
TGACAGTAGAGCGACT_2	Not_Competing	0.00738581313575547
CTGCGAGAGAATCGAT_2	Not_Competing	0.00561695312827072
AAGCCATCATCTATCT_2	Not_Competing	-0.025663425241774
CATGCTCTCTTGCGCT_2	Not_Competing	-0.0119908289282328
AGGAAATTCGTGGAAG_2	Not_Competing	-0.000600234076760908
TGCCGAGGTCTGCATA_2	Not_Competing	0.00325076836369785
TCAGTCCTCAAAGCCT_2	Not_Competing	-0.0205704183491874
GTTCATTAGCGGCTCT_2	Not_Competing	0.00403932326371929
ACTTCGCAGGCCCAAA_2	Not_Competing	0.00533245441960347
AGCTACAAGGTCCCGT_2	Not_Competing	-0.0217115181004383
GCCAACGTCACTTTGT_2	Not_Competing	-0.0276365927388793
TGATTCTAGTAAGGGA_2	Not_Competing	0.0056033130323466
CGATGCGTCACTGCTC_2	Not_Competing	0.00778030514878739
TCGTGCTCAGTTTCGA_2	Not_Competing	-0.0162895782740723
CCTCCAACATCATTTC_2	Not_Competing	0.00250670612627946
CCGGGTACAACCACGC_2	Not_Competing	0.0108672609747214
TGGGAGATCATTGCCC_2	Not_Competing	-0.0162154715253702
TACGTCCCATAGGTTC_2	Not_Competing	0.0080827775765171
CTCATTAAGTCTTCCC_2	Not_Competing	-0.032271253352114
AGTCATGCATCCGGCA_2	Not_Competing	-0.0142645183726724
TTCGATTAGGAGAATG_2	Not_Competing	-0.0140838958400807
TCCACCATCGATGCAT_2	Not_Competing	-0.0263331687551378
CTTCCGAAGAATAACC_2	Not_Competing	0.00845098384774555
CCACACTGTAACCCGC_2	Not_Competing	0.00878451820221943
GTAAGTCCAACTGAAA_2	Not_Competing	0.00616314216963899
TTCGATTTCCTAGCTC_2	Not_Competing	0.00740410438300761
CCACCATAGATGACCG_2	Not_Competing	0.00780076503757758
GTAATCGTCAAAGCCT_2	Not_Competing	0.00526512600084238
AGAAGCGTCGGCATAT_2	Not_Competing	0.0106856682274402
CAGGGCTCAAAGCAAT_2	Not_Competing	0.00608209135792155
TGCATCCGTAGTCCTA_2	Not_Competing	-0.0279234340344466
CAGTTCCCAAAGGGTC_2	Not_Competing	0.00435619777009155
AGGTTGTGTCGATTTG_2	Not_Competing	0.0060094128865735
TACTTCATCACTACGA_2	Not_Competing	-0.0313641552578654
GGGAGATTCGTTAGAC_2	Not_Competing	0.00245140764748502
ACATCCCGTATGCAAA_2	Not_Competing	-0.01785195043101
TGCTCGTGTGACATCT_2	Not_Competing	0.00501862252343986
ACTTATCTCTTCCGTG_2	Not_Competing	-0.0202909847233138
AGGCATTGTATGTGTC_2	Not_Competing	-0.0142332262594773
ATGGGAGTCTCGCTTG_2	Not_Competing	-0.0245184280643536
AATTCCTGTAATCAGA_2	Not_Competing	-0.0303612068344777
AGACAAATCCTTCTTC_2	Not_Competing	0.00195952887893774
AGACACTAGGGCTAAC_2	Not_Competing	0.00766418047503755
TGAACGTTCAATGTCG_2	Not_Competing	0.00643436826044714
ACGGAAGCAGAAATTG_2	Not_Competing	-0.0373106873387482
AGACACTTCCTATTGT_2	Not_Competing	0.0051460426783874
TGTTCTAGTCCAGAAG_2	Not_Competing	-0.025930440293673
GCAACATCAATAACCC_2	Not_Competing	0.00398745900437943
GGGATCCCAGTTCTAG_2	Not_Competing	-0.0179702422911082
TTTGACTGTCCGAAAG_2	Not_Competing	0.00760134895297102
TTCATGTGTGAACCGA_2	Not_Competing	-0.0266068999458333
CGTAATGGTACGTGTT_2	Not_Competing	-0.0286441013263157
TCCCATGAGTGTTGTC_2	Not_Competing	0.00825359108475694
CAGCCAGAGAGTCGAC_2	Not_Competing	0.00923212988909311
AGAAGTATCAGGAAAT_2	Not_Competing	-0.0147565580297902
GGTTAACAGCATACTC_2	Not_Competing	-0.0259529794513951
AAGTTCGTCCGCTTAC_2	Not_Competing	-0.0273892540017595
TGGAACTCATGGAGAC_2	Not_Competing	-0.0279554693604254
CTTGATTCAAACACGG_2	Not_Competing	-0.0290069306385432
ACATCGACAGCAGTTT_2	Not_Competing	-0.0240651334192211
GCACATATCGATACGT_2	Not_Competing	-0.0283241898224457
ACCGTTCGTAGAGACC_2	Not_Competing	-0.0360248776412532
TTGGGTAAGATTAGTG_2	Not_Competing	0.00355424953187356
TTACAGGGTACGGTTT_2	Not_Competing	0.00645268369537123
CACAACAAGTAACCGG_2	Not_Competing	0.00681056571975907
GTGCTTCGTTCCTACC_2	Not_Competing	0.00729889251425684
TCCGGGAGTGGACTGA_2	Not_Competing	0.00902151254795921
GAGACCCTCGTCCTTG_2	Not_Competing	0.00676121667742191
CAGGGCTAGGGTAGCT_2	Not_Competing	0.0081466763525496
TATCCTACACACGTGC_2	Not_Competing	0.00440996032420098
TTTGTTGAGCGTTACT_2	Not_Competing	0.0106162886526577
TCTCAGCTCTGCTCTG_2	Not_Competing	0.00367098036340151
TTCGATTAGATACATG_2	Not_Competing	0.00582156304751096
AATCGTGCATAGGCGA_2	Not_Competing	-0.00583801779640822
GTGACGCAGCTCCATA_2	Not_Competing	-0.0160038601416681
ATTATCCCAACAAGAT_2	Not_Competing	-0.024107894245551
TACGTCCTCTTGGCTC_2	Not_Competing	-0.0267944865154391
CTAGACAGTACGGTTT_2	Not_Competing	-0.0300110281143897
TTACGTTAGTTCAACC_2	Not_Competing	0.0106505519806571
CACAGGCCACATACGT_2	Not_Competing	0.00681958066426003
ACACTGAAGGCCTGAA_2	Not_Competing	0.00802139352290491
CGTTAGACATGCCGCA_2	Not_Competing	0.00823216061032797
TTACGTTGTTCTAACG_2	Not_Competing	0.00731907236846892
CACAGGCGTGTAAACA_2	Not_Competing	0.0068261283623662
CATCGCTCATACAGGG_2	Not_Competing	-0.0151917090602271
TAAGCCAGTTGGCCGT_2	Not_Competing	-0.0185469763699747
ACACTGATCTTGTTAC_2	Not_Competing	-0.0129635047499066
CGAGAAGTCCCAGCGA_2	Not_Competing	0.00679741256688088
GAACACTCAAAGGAGA_2	Not_Competing	0.00925064229683974
TAAGCGTCAATACAGA_2	Not_Competing	0.00789457636766404
CACCAAAGTACCTTCC_2	Not_Competing	0.0055398122135368
TAAGCGTTCCTCTTTC_2	Not_Competing	0.00678592265263432
ACTACGAGTCCGGATC_2	Not_Competing	0.00819159511668993
ATGGATCTCCATTGTT_2	Not_Competing	0.00323914232075506
TATATCCTCTGTCGTC_2	Not_Competing	0.00763979082819617
CTGATCCGTGAACGGT_2	Not_Competing	0.00351991827195669
GTCAAGTCAGATTTCG_2	Not_Competing	-0.0331486256402569
CGAGGCTGTCAAAGCG_2	Not_Competing	-0.0264841690903064
CCACGTTGTTGGCCTG_2	Not_Competing	0.00382234039234164
GCAGTTACAGACAAAT_2	Not_Competing	-0.00491778707709953
AGTACCAAGTCCTGTA_2	Not_Competing	0.00582224353694772
TTGCGTCAGCGCGTTC_2	Not_Competing	-0.017161571917968
CACGAATGTCGTATGT_2	Not_Competing	-0.0140340516658985
GAGTGAGAGAGCATAT_2	Not_Competing	-0.0221885931943681
TCAAGTGTCGGCTGAC_2	Not_Competing	-0.0241817160919272
CACGGGTAGCATGGGT_2	Not_Competing	-0.0144694980413909
CCGCAAGGTTCCTACC_2	Not_Competing	0.00848865996900185
GGGTTATTCTACGGTA_2	Not_Competing	0.00882623278467152
TGAGTCAAGGCGAACT_2	Not_Competing	0.00586443077317449
CATGCCTGTCCTCCTA_2	Not_Competing	-0.0372437699479729
CATACTTCACCCATAA_2	Not_Competing	-0.0132446892916255
CGAGTTACACATGGTT_2	Not_Competing	0.00850608731371442
GCATGATCACTAGGTT_2	Not_Competing	0.00870320622778786
AAAGAACGTGCTCTTC_2	Not_Competing	-0.0262133031797199
CATACTTTCTGGACTA_2	Not_Competing	-0.0243418133811453
TAACACGGTTTAGTCG_2	Not_Competing	0.00645227946492595
TCATTACTCCATGCAA_2	Not_Competing	0.0089089834784898
AAGCATCTCCGTAATG_2	Not_Competing	-0.0182296891464538
GTAGATCTCTAGTGAC_2	Not_Competing	0.00602499748629312
CTACCTGAGCCATCCG_2	Not_Competing	-0.0337882301272931
GGGCTACTCAGGGTAG_2	Not_Competing	-0.0133599952157941
ATTCTACCAGGTCAAG_2	Not_Competing	-0.026433903369182
AGGGTCCTCCCTTTGG_2	Not_Competing	0.00909101766119686
AGAAATGGTGAGCAGT_2	Not_Competing	-0.0281845477276154
TTCCTCTTCTGCACCT_2	Not_Competing	0.00775991429740644
CACTGGGAGATGACCG_2	Not_Competing	-0.0359126295100489
CCACAAAGTCCCGTGA_2	Not_Competing	-0.0298568851730913
GACGCTGCATATCTCT_2	Not_Competing	-0.0288101308934486
TGCGGCAAGGAACTAT_2	Not_Competing	0.00778637223654077
AAGCGTTGTCGAGATG_2	Not_Competing	0.00730614887160976
GTCCCATTCCTTCGAC_2	Not_Competing	0.00252603828815687
GAATCACTCGGACAAG_2	Not_Competing	-0.0145684162404633
TCTAACTTCCGATGCG_2	Not_Competing	-0.0246289278958982
GAATCGTTCCGTTTCG_2	Not_Competing	0.00522316056286674
AAGGTAACACGAAGAC_2	Not_Competing	-0.0264013594743369
GGTGAAGAGTGGTGGT_2	Not_Competing	0.00789923085847456
TATTTCGCAGTCTGGC_2	Not_Competing	-0.0288324360563412
TCTACCGAGCCTTTCC_2	Not_Competing	-0.0134132477438662
TCGCTTGTCTACTTCA_2	Not_Competing	-0.0146923882180007
AGATAGATCTATCGGA_2	Not_Competing	0.00342123372979846
ATGGATCGTATTCCTT_2	Not_Competing	-0.019073104704756
CTATCTAAGTCATTGC_2	Not_Competing	0.00482799953808316
ATCTCTACAACTCATG_2	Not_Competing	0.00173925486014633
CATCGGGTCTGTTGGA_2	Not_Competing	-0.0309770116386501
ACCATTTCACGGAAGT_2	Not_Competing	0.00946615484208487
GGCAGTCCAAGGTTGG_2	Not_Competing	0.0098803353583549
GTCGTAACAAGAAACT_2	Not_Competing	0.00787248426687652
GACATCACACGCTGAC_2	Not_Competing	0.00756264660176547
TACCGGGCAGATCACT_2	Not_Competing	-0.0341128379980326
ACCCAAACAGTGTGCC_2	Not_Competing	-0.0290775535623014
CCTATCGCACAAATAG_2	Not_Competing	0.00908083272217203
CTTCTCTTCTCTAAGG_2	Not_Competing	0.00605896846962975
GGGTTATGTGACTCGC_2	Not_Competing	0.00598572242913517
TCGGGCAGTCTTCTAT_2	Not_Competing	-0.021424751047565
GACCAATTCAGTGTCA_2	Not_Competing	-0.0169484243458265
TCAATCTCATCACCAA_2	Not_Competing	-0.0290698768287009
TCAATCTCACCTAAAC_2	Not_Competing	-0.0325663248470207
TACCTGCGTGTTGACT_2	Not_Competing	-0.0130493977476182
TGCATCCTCCTACTGC_2	Not_Competing	0.00805537997339139
ATGAGGGTCACAACCA_2	Not_Competing	0.00638469626219228
ACTATTCGTTCACGAT_2	Not_Competing	0.006217063481418
GTTCCGTGTCAACACT_2	Not_Competing	-0.0246621125670089
GTCTCACAGATCCCGC_2	Not_Competing	0.00545071020575254
TCATTCAAGACTCATC_2	Not_Competing	0.00609276750270666
AGTTCGAAGCTGCGAA_2	Not_Competing	-0.0169562411201746
CTCAGGGGTTCGTGCG_2	Not_Competing	0.010416873355106
CCGGTAGGTTCCACGG_2	Not_Competing	-0.00490074581639851
ATTCGTTTCTACCTTA_2	Not_Competing	0.00762374358372763
AGTTCGACATGGAGAC_2	Not_Competing	0.00497879735907134
ACTTTGTTCAAGAGGC_2	Not_Competing	0.00797730534885584
CAGGCCAGTGCCTGCA_2	Not_Competing	0.00688848383026835
ACAAGCTTCGATCCAA_2	Not_Competing	0.0119661863099232
AATCGACCAAGGCTTT_2	Not_Competing	0.00829548850863519
CTTACCGGTACACGTT_2	Not_Competing	-0.0187523094963701
GGGAAGTCATACGCAT_2	Not_Competing	-0.0146757343383752
GCGAGAACATTGGCAT_2	Not_Competing	-0.0228682853436956
CCAATTTTCTCCGAGG_2	Not_Competing	-0.020286456076866
AATCGACTCACAGTGT_2	Not_Competing	-0.0160348531828922
GGAGGATAGCCGTTGC_2	Not_Competing	0.00244192703745782
ACCTGAATCAACTACG_2	Not_Competing	-0.0180428274162851
GACGCTGGTGTGATGG_2	Not_Competing	0.00661031181902717
AGGTAGGGTCCAAGAG_2	Not_Competing	-0.00169467764763461
GATGTTGGTCATAAAG_2	Not_Competing	-0.0305497534296474
ATGCCTCTCGCTTGAA_2	Not_Competing	0.00821324237273126
AATGACCGTAACCCGC_2	Not_Competing	-0.0113814416729345
CTCCAACTCTACACAG_2	Not_Competing	-0.0301605769061822
CTTCCGAAGAGTAACT_2	Not_Competing	-0.0261885055349404
TTCGATTGTCTCGCGA_2	Not_Competing	-0.0173163434188581
CCTCCTCGTTGGAGAC_2	Not_Competing	-0.0206234839229082
TCACGGGTCGAGAACG_2	Not_Competing	-0.0280054883732397
ATGGAGGAGGCACTAG_2	Not_Competing	-0.0304908492214279
AATGCCATCATAGACC_2	Not_Competing	0.00557397226451601
TCCTCTTTCCACGTCT_2	Not_Competing	-0.0244677954145229
TCACTATAGTGACACG_2	Not_Competing	0.00593333975414324
GATTCTTGTCCATACA_2	Not_Competing	0.00510168068519678
ATCCATTTCCATCTGC_2	Not_Competing	-0.000164069174305064
GCGTTTCCACTTCCTG_2	Not_Competing	0.00425358250017383
CCTCTCCTCGGCATAT_2	Not_Competing	0.00401376595539771
CGGGTGTTCCGATTAG_2	Not_Competing	0.00636101813174157
TGTTCCGAGTTACGGG_2	Not_Competing	0.0108811959362741
TCACTCGCAGACACAG_2	Not_Competing	0.00967378458753379
AGACAAACATCATGAC_2	Not_Competing	0.00640177052174031
AAACGAAAGCCAGAGT_2	Not_Competing	-0.0140849714210017
TGCTGAAAGTGCCGAA_2	Not_Competing	0.0101251953523728
GTGATGTTCAGGAGAC_2	Not_Competing	-0.00727892316557547
TGTTCTACACTTCAGA_2	Not_Competing	-0.0241587507781487
CCACTTGCATCAGCGC_2	Not_Competing	-0.0336782388731681
CTCCTCCAGACATACA_2	Not_Competing	-0.0328377819154771
ATATCCTGTTGACGGA_2	Not_Competing	0.010253898037018
GCCCGAAGTCCAGAAG_2	Not_Competing	0.00786089132188786
AAGACTCAGCGCCCAT_2	Not_Competing	0.00454296716747389
TGTTGGACATGGCTGC_2	Not_Competing	0.00677699482165729
AACAGGGCACAGGATG_2	Not_Competing	-0.0342303440988774
TTGGATGGTAGATGTA_2	Not_Competing	-0.013045732690373
CATACTTCACTGTGAT_2	Not_Competing	-0.0207684932963861
AGCTCAAGTTACGGAG_2	Not_Competing	0.00782949139982521
GATGACTGTGTCGCTG_2	Not_Competing	-0.0195886823288768
TAACACGTCAGTGTCA_2	Not_Competing	-0.0277161379394327
TAACACGTCGACGAGA_2	Not_Competing	-0.0184331197179626
GTGCTGGGTCCGGTCA_2	Not_Competing	0.0116611491926814
TAGGAGGCAAGCACAG_2	Not_Competing	-0.0245064686200772
GTGCTTCAGGTACATA_2	Not_Competing	0.00848732030094361
TAACCAGTCAGAGCAG_2	Not_Competing	-0.034707073153153
TGTGAGTCACTCCTGT_2	Not_Competing	0.00801235644625048
TCGACGGTCCATAGAC_2	Not_Competing	-0.0374414801794663
CATCAAGCACCAAAGG_2	Not_Competing	-0.0317187710892749
AGCCAATGTGCGAGTA_2	Not_Competing	0.00912116435090561
AGAAATGCAGCATTGT_2	Not_Competing	-0.0168988446376307
CGGAGAATCGGATACT_2	Not_Competing	-0.0390223462744155
AGAGAATGTGACACAG_2	Not_Competing	-0.0320514399389014
GAGCCTGTCAGTGGGA_2	Not_Competing	0.00779015467358216
CACACAACAACACAAA_2	Not_Competing	0.00851513313211065
GTTGCGGAGAGCGACT_2	Not_Competing	0.00842257629184352
CGGCAGTGTTAGGCTT_2	Not_Competing	0.0109672947576773
TCGCAGGGTCGGTGTC_2	Not_Competing	-0.0257734265743815
GGGTATTGTACCAATC_2	Not_Competing	-0.0226003568712021
AGGTCATAGCATGATA_2	Not_Competing	0.00769160130511545
GCTTCACCACACGGTC_2	Not_Competing	0.0092581721976042
TTACGCCTCATTACCT_2	Not_Competing	0.0088901705613021
TAAGCACTCGACGCTG_2	Not_Competing	0.00547840545576635
ATCCACCAGAGGATGA_2	Not_Competing	-0.0230691626129424
ATCCACCAGGCTCCCA_2	Not_Competing	-0.0240168579201621
CCCTGATTCTCGTGGG_2	Not_Competing	-0.0134630185236929
TCATCATCATTCCTCG_2	Not_Competing	-0.0365767187487831
AACGGGAGTCATTGCA_2	Not_Competing	-0.00998012583146395
CCCTTAGCAGGGAATC_2	Not_Competing	-0.0210548724123007
CATCGCTGTGTTCCTC_2	Not_Competing	-0.0253395035489492
TACTTACCATTCCTCG_2	Not_Competing	-0.0260187992825935
TCATCCGCATCGTTCC_2	Not_Competing	-0.00205817340524561
CGTTGGGGTTCGGCCA_2	Not_Competing	0.00410449191212971
TATATCCAGTCTCTGA_2	Not_Competing	0.00658490385116634
TATATCCCAGCGCGTT_2	Not_Competing	0.0082193351774268
GTGTAACAGTACAACA_2	Not_Competing	-0.0165426505600843
TCGGATAGTACTCCCT_2	Not_Competing	-0.0067755867398834
ACTACGAGTTCGTGCG_2	Not_Competing	-0.0288311841392334
CCGATCTTCAAACGTC_2	Not_Competing	-0.034226229809219
AGACAAAGTGGACCAA_2	Not_Competing	0.00607991150035753
TGGGCGTAGGAGACCT_2	Not_Competing	-0.0317026056335391
AAGAACATCATGCGGC_2	Not_Competing	-0.0154188428073428
GGGTTATAGGACGCTA_2	Not_Competing	0.00858082677820407
CCGATGGTCATACGAC_2	Not_Competing	-0.0272476595981341
TTAGTCTCATGTGCCG_2	Not_Competing	0.00944321528300736
GTGTGATCATCTGTTT_2	Not_Competing	-0.0331814438549033
ATTCCATTCGAGTCTA_2	Not_Competing	-0.0242748415667596
CCGCAAGAGGTTACAA_2	Not_Competing	-0.0154548603063545
GCTACCTCAGGCATTT_2	Not_Competing	-0.0223425943964865
GCATCTCCAGACAATA_2	Not_Competing	-0.0203427165629232
TTTACGTAGCGTTCAT_2	Not_Competing	0.00865533613738656
CACGAATGTTCTTCAT_2	Not_Competing	0.00695260106176459
ATCCTATTCAGCTTCC_2	Not_Competing	0.00653970841429341
GTCACTCGTAAGTAGT_2	Not_Competing	0.00546608447339445
CTGCCATAGAGTCACG_2	Not_Competing	0.0049264515584751
CGAGTTAAGCGTCAAG_2	Not_Competing	-0.0194194036871952
GGAATGGAGCGATCGA_2	Not_Competing	-0.0217100061225734
GACCCAGGTCCAAATC_2	Not_Competing	-0.0255262374813896
TATCCTATCTTCGCTG_2	Not_Competing	-0.0269912535074123
ATGAGGGTCTCCGAAA_2	Not_Competing	0.0101925479171603
ATTCCTACATTGCCTC_2	Not_Competing	0.00323460296798317
TGATCAGGTCACCGCA_2	Not_Competing	0.00801950672744935
TATCTGTAGCGTTACT_2	Not_Competing	-0.0110985921000632
TGATCAGGTGCGTGCT_2	Not_Competing	-0.0215331005493984
CTGCCTAAGCTAATCC_2	Not_Competing	-0.0263047442327002
TATCTGTGTTCAATCG_2	Not_Competing	0.00273602745521471
TATCTGTGTTCCGCTT_2	Not_Competing	-0.0145141814679605
TACGCTCTCCTAAGTG_2	Not_Competing	0.00556792401154657
TTCAATCCATGCGTGC_2	Not_Competing	0.0012095109092852
CACGTTCTCTAAGAAG_2	Not_Competing	0.00587263590220989
TTCAATCTCGGTTGTA_2	Not_Competing	0.00604070666146055
AACCATGCACAGTACT_2	Not_Competing	0.00253177858304868
GGTAATCAGACGAAGA_2	Not_Competing	-0.016558269983339
GAGTTTGAGTCAAGCG_2	Not_Competing	-0.0152684020396638
CACTAAGGTGGGCTTC_2	Not_Competing	0.0106197802367075
TCAGTCCGTCCTGTCT_2	Not_Competing	-0.0340859610465609
ATCAGGTAGACATCAA_2	Not_Competing	0.00974207079492711
TTCCTCTTCAGTGGGA_2	Not_Competing	-0.0166598547357317
CACTGAATCAGCTGTA_2	Not_Competing	0.00349689192943377
AAGCGAGCACGACAAG_2	Not_Competing	-0.0178915525294239
GTCATTTAGTAACGTA_2	Not_Competing	-0.0291948205817686
GATGGAGAGTCTGCGC_2	Not_Competing	0.00908649873381099
GGTAGAGGTCTTACTT_2	Not_Competing	-0.0149286019564427
TGGTTAGGTGCGTTTA_2	Not_Competing	-0.0267742238788872
CGATGGCGTTGACGGA_2	Not_Competing	0.0103633770054269
GTCCACTTCAAACTGC_2	Not_Competing	-0.0186752019117145
CAACGATCACCCTGAG_2	Not_Competing	-0.0208087132931162
TGCGGCACAAAGTATG_2	Not_Competing	0.0121948600737906
TATTGCTCATGCAGGA_2	Not_Competing	-0.0299099208094027
ATCGTAGCACGTCGGT_2	Not_Competing	0.00623056268696562
CATTCCGCAATCTCGA_2	Not_Competing	-0.0312579965083708
TGATTTCCATACCATG_2	Not_Competing	0.00792339287459634
ACTGTGAAGGAACGCT_2	Not_Competing	0.00830924358842668
GGAGGTATCCGACATA_2	Not_Competing	-0.0101366827055496
TTGTGTTGTTACTCAG_2	Not_Competing	-0.0221251780404286
GTTACGAGTTCGGTCG_2	Not_Competing	0.00881071290457686
GCCAGTGTCATTCACT_2	Not_Competing	0.00274148995888061
CATTCTAGTCGACTGC_2	Not_Competing	0.00451987923733378
GCCATGGGTACTGGGA_2	Not_Competing	0.0120768096636037
CATTCTAGTTCAACGT_2	Not_Competing	0.00720462264046168
GACTCAAAGCAGTACG_2	Not_Competing	0.0085953503111695
GCCATGGTCTCGCGTT_2	Not_Competing	-0.0219452519342778
CTATCCGGTTTGCCGG_2	Not_Competing	-0.0233725662596064
TACCCGTTCGCTTAAG_2	Not_Competing	0.00477455459044807
AGCGCTGCAAGTTTGC_2	Not_Competing	0.00388371465372041
CATTGCCAGCGAGTCA_2	Not_Competing	-0.0373203521175849
TTCATTGTCCCTCATG_2	Not_Competing	-0.0276118398483675
GCAGGCTAGTTTAGGA_2	Not_Competing	-0.0210011867443604
GGTGATTCAGACGATG_2	Not_Competing	-0.0213608194603284
GTTATGGAGGTCGTAG_2	Not_Competing	-0.0222550254652488
GATCATGTCTTTCGAT_2	Not_Competing	-0.0312672630149514
AGCGTATTCACCACAA_2	Not_Competing	-0.0204154834965994
TGTCAGACACAGTACT_2	Not_Competing	0.0110544743802891
CCTACGTCAACTGATC_2	Not_Competing	-0.0256168484356963
TACCGGGCATGGTGGA_2	Not_Competing	0.00648595641218388
GCTACAATCCGTACGG_2	Not_Competing	0.0112668711164761
GTTATGGTCCCTCAAC_2	Not_Competing	-0.01578114262121
CTCAAGAGTGTTACAC_2	Not_Competing	0.00871627925939878
CAAAGAAGTCATCTAG_2	Not_Competing	0.004112785646797
GATCCCTTCCCAGGCA_2	Not_Competing	-0.017853737275619
GTTCATTCAGCAAGAC_2	Not_Competing	-0.0334867610549619
CGGAACCAGGTTCACT_2	Not_Competing	0.00396153143589197
CAATGACAGCTCCATA_2	Not_Competing	-0.0190923893757227
CCTTGTGTCTCGCAGG_2	Not_Competing	-0.0204281053101414
CAACAGTAGCCTTGAT_2	Not_Competing	0.00326133170384513
TGCATGAGTACCGTGC_2	Not_Competing	0.0048216417479918
TCCGAAACAAGCGATG_2	Not_Competing	0.00688553733223508
TGCATGATCGTGGACC_2	Not_Competing	0.00778553465409368
GATGAGGGTCTGCCTT_2	Not_Competing	0.00937751949078106
AGTTCCCTCGTTAGAC_2	Not_Competing	-0.0235166779794654
TGTCCTGGTCACCGCA_2	Not_Competing	-0.0304215340552959
TGCCGAGCAATCTCGA_2	Not_Competing	-0.0237794189732788
GTGTTCCAGAAGGTAG_2	Not_Competing	-0.0221573023958804
GATGATCAGCGGCTCT_2	Not_Competing	0.00868135467030467
GCTGCAGAGGATTACA_2	Not_Competing	-0.0267438946214764
CCTCAGTTCGTAACTG_2	Not_Competing	0.00808146380303108
CTTTCAAAGGGCGAGA_2	Not_Competing	0.0110156997021163
AACCATGTCCCGTTGT_2	Not_Competing	-0.0364654767354143
GTCATGATCAAACTGC_2	Not_Competing	-0.00912806439086837
TTTATGCGTGTCATCA_2	Not_Competing	0.0037284266759599
GTCTGTCTCCAACCGG_2	Not_Competing	-0.0127740674895276
TTCCTCTGTTAGGGTG_2	Not_Competing	0.00790273856145124
CTTACCGCACATGAAA_2	Not_Competing	0.007368258290559
AGAAATGGTCTTGTCC_2	Not_Competing	-0.0269731499362827
CAACCTCCATCCGTGG_2	Not_Competing	-0.0174731498460494
ACCTACCTCATCCCGT_2	Not_Competing	0.0107680080631035
CAACCTCGTGTCCGGT_2	Not_Competing	0.00556836461150236
GGGACAAAGATAGCTA_2	Not_Competing	-0.000151431445426872
AAAGTGAAGAAGAGCA_2	Not_Competing	-0.0239526163006805
AACCTTTAGGAGCTGT_2	Not_Competing	-0.0154856233673031
ACGTAGTTCCTACGGG_2	Not_Competing	0.00765683424634902
TCCTCCCGTATACAGA_2	Not_Competing	0.00717074566513156
TTCGATTAGCGTACAG_2	Not_Competing	0.00832709517038942
TGCGGCAGTGCCGTAC_2	Not_Competing	0.00625653395392032
CGGGACTGTGCTATTG_2	Not_Competing	0.00741410277160102
GTTGCTCGTTTCGCTC_2	Not_Competing	0.00350322522901759
GGGACCTTCACAAGGG_2	Not_Competing	0.00215830654023887
AACAAAGAGTCACTCA_2	Not_Competing	0.00615896623488735
GTAAGTCGTCCGAAAG_2	Not_Competing	0.00870076937404688
TGTGTGATCCCGAGTG_2	Not_Competing	0.00290350822185826
CGGGTCAAGACATAAC_2	Not_Competing	-0.0180974289705933
CCTCTAGGTCGATTAC_2	Not_Competing	-0.0254703423826883
GATTCGATCTTACCGC_2	Not_Competing	-0.0294693955859046
GTATTTCGTCAGACTT_2	Not_Competing	-0.021384066162504
GTGAGGACAACGACTT_2	Not_Competing	0.00627371295407384
CCACCATAGTTGGGAC_2	Not_Competing	-0.0306432568972226
AGGATCTAGGTCCGAA_2	Not_Competing	-0.016099127959548
ACTTAGGTCGAGTACT_2	Not_Competing	-0.0189597444473585
GATTGGTCAACGTAAA_2	Not_Competing	-0.0154327190231591
GCGTTTCAGGCGTTGA_2	Not_Competing	-0.0316916998342988
GCGTTTCCAAGCAATA_2	Not_Competing	-0.0162358928698074
TCTTGCGCATGACAGG_2	Not_Competing	0.00981835952940485
TGTACAGCAGCAGTGA_2	Not_Competing	-0.0270205839346956
CCACGAGCAACGGCTC_2	Not_Competing	0.00211229432085466
CTTCGGTGTGGTGATG_2	Not_Competing	0.00961589182930325
ACGATGTTCGCGGTAC_2	Not_Competing	0.00427297734528904
GGGAGTAGTACGGTTT_2	Not_Competing	-0.0214515510045338
GCTACAAGTGCCAAGA_2	Not_Competing	0.00790326388696513
TTCTAGTAGAAGTCAT_2	Not_Competing	-0.0137343334189376
ACTATCTGTGCGACAA_2	Not_Competing	0.00874462291154081
GCTACCTAGCAAGCCA_2	Not_Competing	-0.02660913442183
TTCTAGTCATCCGATA_2	Not_Competing	-0.0202267289178348
ATGGGTTCATCTTCGC_2	Not_Competing	0.0066439973308718
GCCCGAAAGGGACACT_2	Not_Competing	-0.0196748380052156
AGTACTGAGTTGGCTT_2	Not_Competing	0.00557244030728837
TGCTTGCCAAAGGAGA_2	Not_Competing	0.00560713957769226
TAGATCGAGTCATCGT_2	Not_Competing	-0.0185951956528899
TTATTGCGTGGCGCTT_2	Not_Competing	-0.0246044368919116
TAGATCGCAGGCCCTA_2	Not_Competing	-0.0272212308142806
GGCTTGGCAACTTCTT_2	Not_Competing	0.00722113154369658
ACGGTCGAGTCGTCTA_2	Not_Competing	0.00464959228873886
TCAGGGCTCTTCGGTC_2	Not_Competing	-0.0210810747355763
TGAATGCAGTGGATAT_2	Not_Competing	0.0119571147463904
GTGCTGGCAGGAAGTC_2	Not_Competing	0.0121087357456309
GAGAGGTTCTCTCTAA_2	Not_Competing	-0.022637109925059
TTAATCCGTCTTAGTG_2	Not_Competing	-0.0316921450397714
CATCAAGAGTAGATCA_2	Not_Competing	0.00919285734145502
AATCACGCAAGCTGTT_2	Not_Competing	-0.0182054412569912
TCAGTCCCAACTCCAA_2	Not_Competing	0.00850808133146017
ACAAGCTCATGGGAAC_2	Not_Competing	0.00315644720882312
GGTAATCAGTCTAGAA_2	Not_Competing	0.0096100724130188
AGTCAACAGAGCTGAC_2	Not_Competing	0.00350860708979848
CTTTCAAGTTGACTGT_2	Not_Competing	-0.0178120056662491
GCACGTGGTGGTCCGT_2	Not_Competing	0.00851989928525536
CTTTCGGAGATCGCCC_2	Not_Competing	-0.0188491394996913
CTGCGAGTCGTCAGAT_2	Not_Competing	0.004611207694102
CACAACATCCGATGCG_2	Not_Competing	-0.0166306841043024
TCAGTGATCGACATAC_2	Not_Competing	0.00664573035304683
CGTGCTTGTATCAAGA_2	Not_Competing	0.00815669040070606
GAGCTGCTCTCCGCAT_2	Not_Competing	-0.0257707630623098
AACCTTTAGGCCTGCT_2	Not_Competing	-0.0356288257768439
GTCCACTGTATCCCTC_2	Not_Competing	-0.0212517170893115
ACACGCGGTGGAATGC_2	Not_Competing	0.00530182231386778
TGATTTCCAGACCAGA_2	Not_Competing	-0.0196604893346226
AGGTCATCACCGAATT_2	Not_Competing	-0.0294842317264542
GAAACCTTCGAATCCA_2	Not_Competing	-0.0148233993084512
CACAGGCCATGTGGCC_2	Not_Competing	0.0109102570597886
TTGATGGGTTCTTCAT_2	Not_Competing	-0.0260446450645094
TAAGCCAGTGTTAACC_2	Not_Competing	-0.0219311567043237
TCATCATGTGATGAAT_2	Not_Competing	0.00680483539506753
TCATCATGTTGATGTC_2	Not_Competing	-0.0253118754269122
GGGTCTGCAGGGACTA_2	Not_Competing	-0.0296456869456017
GGGTCTGGTAACATGA_2	Not_Competing	-0.0317699890772873
TACTTACAGTCACAGG_2	Not_Competing	-0.0342878728975199
TGGGAAGTCTCCAATT_2	Not_Competing	-0.0155356650928242
TTCGGTCCATACCACA_2	Not_Competing	0.00599582133460303
ACAGAAACAGTTCACA_2	Not_Competing	-0.0247300979475734
GCTTTCGCAGTTTCAG_2	Not_Competing	-0.0292199688491876
TCATGAGCAAGTGGTG_2	Not_Competing	0.00787185103478577
TGGGAGAGTGTGTACT_2	Not_Competing	0.00840991862376181
TCATGAGGTGTGTTTG_2	Not_Competing	0.0106779732027104
ACAGCCGCATACAGCT_2	Not_Competing	-0.0112728988612606
GGAACCCGTCTCTCAC_2	Not_Competing	0.0031946745151267
GGGAGTACAGTGCGCT_2	Not_Competing	0.00223543012549827
TTGTTTGTCGGTGCAC_2	Not_Competing	-0.0316973854007624
AATTCCTTCGCAATTG_2	Not_Competing	-0.0334403943103309
GTGTGATCATAGACTC_2	Not_Competing	-0.0242142972918338
GAAGAATAGTCTGGAG_2	Not_Competing	0.00595118684879092
AGCGTCGCATCACAGT_2	Not_Competing	-0.0300308813943964
TGTCCACAGGGTACAC_2	Not_Competing	-0.0160908559666237
GTGTGATTCGTTGTTT_2	Not_Competing	0.00819565667008589
GGAATCTTCCATGAGT_2	Not_Competing	0.00834436250845212
GCATCTCTCATTGAGC_2	Not_Competing	0.007549529989913
TCAATCTTCACGATCA_2	Not_Competing	-0.0208555593138826
AGTAGCTAGCCGTAAG_2	Not_Competing	-0.0144765193203548
GCATGATGTGTCTTGA_2	Not_Competing	-0.00803897755659762
GAAGGACAGGACTATA_2	Not_Competing	-0.0289906818087322
TGCATGATCCTCTAGC_2	Not_Competing	-0.0299374678209731
TCACAAGAGTTACGTC_2	Not_Competing	-0.0172190696967359
GTGTTAGCATGACGTT_2	Not_Competing	-0.0146351645377747
TGGTACACATTGTACG_2	Not_Competing	-0.00308253253271482
TGATCTTGTCTAGGCC_2	Not_Competing	0.00387137785132492
CCGGTAGGTCCGTACG_2	Not_Competing	-0.00793637885739992
TACAACGGTGGTACAG_2	Not_Competing	0.00811164355915101
TCGTAGACACTAGAGG_2	Not_Competing	-0.0300331826344668
GTGTTCCAGTATAACG_2	Not_Competing	-0.0272707052120926
TACGGGCTCCATTTCA_2	Not_Competing	0.00808065829668922
AACCATGGTGGCGCTT_2	Not_Competing	-0.0176848147498978
GACCTTCCAAACCATC_2	Not_Competing	0.00625670126911301
ACATGCATCTAGATCG_2	Not_Competing	0.00553278002399351
AGTCAACTCCGATTAG_2	Not_Competing	-0.0222679973128285
CTACTATCAAGCACAG_2	Not_Competing	-0.0291355033045003
TATTCCAGTGGCTCTG_2	Not_Competing	0.0080286412803904
GGTAGAGTCGTGCAGC_2	Not_Competing	0.00738508465174431
GAATAGAGTCAACCAT_2	Not_Competing	0.00814513274058999
TCGCTCAAGGTTCACT_2	Not_Competing	-0.017868134159765
TCCACGTCACATGACT_2	Not_Competing	0.00556815580073277
TTGTGGATCACTTCTA_2	Not_Competing	-0.0239533549493985
TCCACGTGTCTTGCTC_2	Not_Competing	-0.0343768243903563
TACCCACCAAGACCTT_2	Not_Competing	-0.0150293446028676
TCTAACTCATAGAGGC_2	Not_Competing	0.00315102939328494
GATCACAGTGTCCACG_2	Not_Competing	0.00818746228231652
ACCACAAAGCGACAGT_2	Not_Competing	-0.0173220074324246
GGGTCTGCAGTAGTGG_2	Not_Competing	-0.0235416878725788
AACAAAGCATGACGTT_2	Not_Competing	0.00484889673634852
ATAGACCCACGGTAGA_2	Not_Competing	0.00662390332067049
CAGATACGTTGGGAAC_2	Not_Competing	0.00590960888590274
CATTGAGGTAAGATCA_2	Not_Competing	0.00876200572011334
GTCGCGAGTATTTCCT_2	Not_Competing	0.00756053523240145
TGTACAGAGCTAAACA_2	Not_Competing	0.00526274157502706
TGGGAGAGTATGTCTG_2	Not_Competing	-0.0157617640304677
CAGATCAGTTGCACGC_2	Not_Competing	-0.0199135647318489
TTCCAATCAGCATCTA_2	Not_Competing	-0.0270478226926843
TCCATGCTCACTCACC_2	Not_Competing	-0.0250926264436527
TACCGAATCCGTATGA_2	Not_Competing	-0.0133887252519398
CCTGTTGAGGGTCTTT_2	Not_Competing	0.0106306618116936
CTAACCCGTTGACTAC_2	Not_Competing	-0.0270067801417929
GCCCAGAGTTCATCTT_2	Not_Competing	-0.0288489043436982
TAGACCAGTAATCAAG_2	Not_Competing	-0.0252624986005802
TAGACCAGTAGAGTTA_2	Not_Competing	-0.0243281209330229
GGCAGTCTCTAACGCA_2	Not_Competing	-0.0264675435193609
AGCGTCGAGGTAGATT_2	Not_Competing	-0.015692258450315
CCTACGTTCTCGCCTA_2	Not_Competing	-0.0330047188583086
CGCCATTTCTTCCTAA_2	Not_Competing	-0.0149573370541948
TTCCACGGTGGGTATG_2	Not_Competing	0.00971454353316054
GGCGTCATCACTCTTA_2	Not_Competing	-0.0260363255648371
TGTCAGAGTTGCGGCT_2	Not_Competing	-0.0267057805969402
ATACCGAAGGCTTCCG_2	Not_Competing	-0.0153785798716669
CGCCATTTCTCATGGA_2	Not_Competing	0.00991672019201253
CGGAACCCATGCGTGC_2	Not_Competing	0.00666679086835488
ACAAAGACAGATACTC_2	Not_Competing	0.0103374382764905
TCACATTAGACTTAAG_2	Not_Competing	0.00436781720045253
CCTCAACTCGACGCTG_2	Not_Competing	0.0050526599854486
CGTAGTATCCTGTAGA_2	Not_Competing	-0.01823551554284
TGTTTGTAGCTGACCC_2	Not_Competing	-0.0242363447022475
TGCATGACATTGGGAG_2	Not_Competing	-0.0265904543259012
TCCGAAACACAACCGC_2	Not_Competing	0.00618513548054385
ACAACCATCTGAATGC_2	Not_Competing	-0.0224603913654594
GATGAGGCACTTCAAG_2	Not_Competing	0.00590025656591668
CTCAGAATCGGTCATA_2	Not_Competing	-0.0168231892956091
TCCGATCCAACTTGGT_2	Not_Competing	-0.022972354888604
TGCCGAGCAAATTAGG_2	Not_Competing	0.00416682333488378
GTAGCTAGTGGTCTGC_2	Not_Competing	-0.0202903272913884
GGGCTACGTTTGATCG_2	Not_Competing	0.00496512451940436
CCCGGAACAAATTGGA_2	Not_Competing	-0.0160933849360948
AGAGAATGTCCACAGC_2	Not_Competing	0.00380133080347069
TCGCACTCAGGCACTC_2	Not_Competing	-0.0309570558796615
CTTTCGGCATTCCTCG_2	Not_Competing	0.00958416084839113
GTGAGGAGTCCGGACT_2	Not_Competing	-0.0251978756967461
CAGGTATAGTCAGCCC_2	Not_Competing	0.00382991505689236
AGGACGAGTATTTCCT_2	Not_Competing	-0.0172558174277601
TCTGTCGAGTTAGTAG_2	Not_Competing	0.00896542763992127
TACGTCCCACAGCTGC_2	Not_Competing	0.00564457716727129
CATCCCATCATCGGGC_2	Not_Competing	0.00697782367759256
TATTCCAGTGCAATAA_2	Not_Competing	0.00762696270662055
ATCATTCTCAAACGAA_2	Not_Competing	-0.0322917116427627
TACATTCCATTCCTCG_2	Not_Competing	-0.0165249741706237
CTGAATGCAACCGTGC_2	Not_Competing	-0.00457975368357405
CGGGACTCATGGAAGC_2	Not_Competing	0.00557967054670967
CTCCAACAGAGTCACG_2	Not_Competing	-0.0279864919752618
GGGACCTGTAATCAGA_2	Not_Competing	-0.0238442082920642
CTCCACAAGTTTCTTC_2	Not_Competing	0.00648565771658103
GACTATGGTAGTTAGA_2	Not_Competing	0.0089833873249372
TTACTGTAGCTGCCAC_2	Not_Competing	0.00167159964869745
GACTATGGTGGCAACA_2	Not_Competing	-0.0293395011945905
TCGCTTGGTACATACC_2	Not_Competing	0.00934966937353652
TGTTACTCATAACGGG_2	Not_Competing	0.00661053866567676
CACCAAATCAGCACCG_2	Not_Competing	-0.017369105929006
GCTTTCGTCTGCGAGC_2	Not_Competing	-0.0124499870716933
GGGTGTCCACTCCGAG_2	Not_Competing	-0.0293472555279429
CTGTAGACACTTCATT_2	Not_Competing	-0.0310467204807821
GTACAGTAGACTTGTC_2	Not_Competing	0.00842294124158664
TATCAGGCAGCCTACG_2	Not_Competing	0.00617699704731021
CGAGTGCAGTCAGGGT_2	Not_Competing	0.00794649192992934
CCACTTGCACATACTG_2	Not_Competing	-0.0357993009933354
GTGCACGTCCTGGCTT_2	Not_Competing	0.00628275893314126
GCAACATAGATAACGT_2	Not_Competing	-0.0220073822936659
AAGAACATCTCCTGCA_2	Not_Competing	-0.0241822912262241
TCACACCGTCCGGACT_2	Not_Competing	-0.0211621317820685
TGGTAGTGTGGTTCTA_2	Not_Competing	0.00305874408301974
AGCCAATTCGGCTTGG_2	Not_Competing	-0.0143568491918156
GAGACTTCATCATTGG_2	Not_Competing	-0.0309485970752332
GTCTTTAAGTCGGCAA_2	Not_Competing	0.00732241577513323
GTCTAGAGTCACTGAT_2	Not_Competing	-0.0320961747808224
GTGCTGGAGTGAGTGC_2	Not_Competing	-0.0137187234736392
AGACCCGCAAGCGAAC_2	Not_Competing	0.00482163049127825
AACAGGGTCTCGTTTA_2	Not_Competing	0.00411848722015412
ACTCCCAAGTACCCTA_2	Not_Competing	-0.0282242296362137
CGTCCATAGATGAAGG_2	Not_Competing	-0.0209858067503231
GCTGAATTCCCGAGTG_2	Not_Competing	0.00916226989659465
GGTAACTTCGACTCCT_2	Not_Competing	0.00819375920792047
TTACAGGAGCCTGTCG_2	Not_Competing	0.00897751527713903
TGATGCACATTGACCA_2	Not_Competing	-0.0160137643797378
CAACCAAGTAGGGAGG_2	Not_Competing	-0.0171214091549615
GAGGCCTTCGCCAGAC_2	Not_Competing	-0.0256420352311684
CTGTATTCATTGAAGA_2	Not_Competing	-0.022501335680681
CTGCTCAAGACTGGGT_2	Not_Competing	-0.013837329694426
ATTCAGGAGAGTAACT_2	Not_Competing	0.00625481330942785
CCCTAACAGTGAATAC_2	Not_Competing	0.00365006945562832
ACACCAAGTGCGAGTA_2	Not_Competing	-0.0281910357393289
AGGTAGGAGGGCTAAC_2	Not_Competing	-0.0216798570725644
TTCACGCCAGTCGGTC_2	Not_Competing	0.0033118369643415
TACAGGTGTTTCACTT_2	Not_Competing	-0.0234387969245888
AGTCATGAGATCCCGC_2	Not_Competing	-0.0113360847290612
TTACGCCGTAGCGTTT_2	Not_Competing	0.00325318045287148
TACATTCGTCCATCTC_2	Not_Competing	-0.0192830770585333
TTGAGTGCATTCCTAT_2	Not_Competing	-0.0289508272791319
AGTCATGTCAAGTCGT_2	Not_Competing	0.00532874592709225
GGGTCACCAGCTTCGG_2	Not_Competing	0.0108092244930683
GTTGCTCTCTTCACGC_2	Not_Competing	-0.0226141799023618
CTCATCGAGGACAACC_2	Not_Competing	0.0079243275001926
GGTTGTAGTGAGACCA_2	Not_Competing	0.00656054383926329
ACGTACAAGGTTAAAC_2	Not_Competing	0.00486323624305471
GGTGAAGGTGCTATTG_2	Not_Competing	0.00835530469629635
TTGTTTGAGCCATTCA_2	Not_Competing	-0.0245164215395167
GCCATTCTCTGCATAG_2	Not_Competing	-0.0285583037479426
CATCGTCCAATCTGCA_2	Not_Competing	-0.0235592194987492
TTAGGGTCAGAGATGC_2	Not_Competing	0.0087431917690714
TTAGGGTCATCTCATT_2	Not_Competing	-0.0182567324609464
ACTTCCGAGACCACGA_2	Not_Competing	-0.0152210897219942
CAAGCTATCAGAGTTC_2	Not_Competing	0.00415680810087824
TCTATACGTACGCTAT_2	Not_Competing	-0.0363835583565386
AGGAAATAGGTCGCCT_2	Not_Competing	0.00483341862767369
TCACTCGTCACAGTGT_2	Not_Competing	0.00991304503612666
ACTATCTTCCCTTTGG_2	Not_Competing	-0.0173051964200649
TCGGGCAAGGACAAGA_2	Not_Competing	0.00396896311078128
TTTACCACAGTTGTCA_2	Not_Competing	0.00844124182482097
ACTTCCGGTTAAGAAC_2	Not_Competing	0.00531810164674502
GGCTTGGCACTTGTCC_2	Not_Competing	-0.0289198964824778
TATGTTCCAACCACGC_2	Not_Competing	-0.0153554474555508
GCACGTGCAGCTCTGG_2	Not_Competing	-0.0294721263208166
TAACGACTCAGCCCAG_2	Not_Competing	-0.0200395418749113
CTCTCGAGTCAAACGG_2	Not_Competing	-0.032096432407369
GACCCAGGTCGTCGGT_2	Not_Competing	-0.0288738618052365
CTACCCACATTAGGCT_2	Not_Competing	-0.0287080127396184
ATCGCCTAGATGACAT_2	Not_Competing	0.00660678090794271
CGGAATTGTCCGTACG_2	Not_Competing	0.00820243521446713
GGTCTGGAGCACACAG_2	Not_Competing	-0.0192528408937718
GTCTCACTCGATACAC_2	Not_Competing	0.0022176071383494
CTGTGGGGTCTGTGGC_2	Not_Competing	0.0059224679102185
GCTACAAGTGTTCGTA_2	Not_Competing	0.00333762491701881
ATTCTTGAGGAACGTC_2	Not_Competing	-0.027380853698465
ATTCGTTTCTGAATGC_2	Not_Competing	0.0033272299992207
TGATTCTTCATCACCC_2	Not_Competing	-0.0177062436261477
TATACCTAGAGGATCC_2	Not_Competing	-0.0132755093857055
TCGTCCATCCAAGCCG_2	Not_Competing	0.00935370746094573
AGCGCTGCAAGTGACG_2	Not_Competing	0.0101909315570482
ATAGAGATCTTCGACC_2	Not_Competing	0.000318020205483433
TGATTCTGTCCATCTC_2	Not_Competing	0.0109044345273465
CACTGGGAGTAACCGG_2	Not_Competing	-0.0181455446718507
ACACGCGAGTAGTCTC_2	Not_Competing	-0.01526522218951
CGTGTCTCAAGCCTGC_2	Not_Competing	0.00575644311527911
CTATAGGCACCTCTAC_2	Not_Competing	-0.0265487972969459
TTCTAACCAGCTGAAG_2	Not_Competing	0.0126909286832405
AAGTACCCACGCAAAG_2	Not_Competing	-0.0193134775871278
TATTGCTTCTGGCCTT_2	Not_Competing	-0.0311185013498792
GTTGCTCTCGTTGTTT_2	Not_Competing	0.00608007800714707
GTGTGATCACCCTAGG_2	Not_Competing	-0.0264590533840487
AATTTCCAGTGCCTCG_2	Not_Competing	0.00245055427197656
GGGTCTGGTCTAATCG_2	Not_Competing	-0.0149927509821487
TAGGGTTGTACAATAG_2	Not_Competing	0.00617437529803977
CCGAACGAGCCTGTCG_2	Not_Competing	0.0104842138528765
ACAGAAACACTTGAGT_2	Not_Competing	-0.0314355395612103
ACGTACACACGACCTG_2	Not_Competing	0.00623821423822903
AGACCATTCCTATTTG_2	Not_Competing	-0.0310820441752865
TTGTTGTTCGCGGACT_2	Not_Competing	0.00630258660542831
AAACCCACAGCTGAAG_2	Not_Competing	-0.00051101336301238
AGTGCCGGTAGATGTA_2	Not_Competing	0.00916823476645585
CATCCGTCAATTAGGA_2	Not_Competing	-0.0229086256538358
TAAGCACCATTCGGGC_2	Not_Competing	-0.0116065459682524
CGTAGTACAGCATGCC_2	Not_Competing	-0.0184154068860159
TTGCCTGTCTATGCCC_2	Not_Competing	-0.0186424936246503
CTTGATTTCATCGCTC_2	Not_Competing	-0.0224560271503604
ATTACTCCAATCGCCG_2	Not_Competing	-0.0277923246974553
CTGAATGAGTATCCTG_2	Not_Competing	0.00821229439255418
GGGTATTGTATGGAAT_2	Not_Competing	-0.0246985872205276
TGCCGAGTCGGCTTCT_2	Not_Competing	-0.0308237031551485
AATGCCAGTTAGTCGT_2	Not_Competing	0.00462941685859241
CACTGAACAGTTTCGA_2	Not_Competing	-0.024960635524707
TTGACCCAGCTACGTT_2	Not_Competing	-0.00173954188677159
CTTCTAAGTTTAGAGA_2	Not_Competing	-0.0193675341182471
TGTAGACCAACGATCT_2	Not_Competing	-0.0290634544773851
TTTGTTGGTATCGCAT_2	Not_Competing	-0.0326744133526046
GCCGATGGTTCGTACA_2	Not_Competing	-0.0325829515321731
TGGGTTACAGAACATA_2	Not_Competing	0.00699480161032366
GACCCTTAGTGCACCC_2	Not_Competing	-0.0226833996515543
GTCATGATCATGCCAA_2	Not_Competing	-0.0142375265826218
TGCAGGCCAGGCGATA_2	Not_Competing	0.00300481579728236
TCACGCTTCGGACTGC_2	Not_Competing	-0.0137755952722952
GATGTTGTCGACCACG_2	Not_Competing	0.00863074448287951
AATAGAGTCTCGGTCT_2	Not_Competing	-0.0146502430642386
AGACTCATCGTAACAC_2	Not_Competing	0.00737879663022275
TTTGATCGTGCTATTG_2	Not_Competing	0.00715348399133822
CTACTATAGACTTCCA_2	Not_Competing	0.00715755503413576
TACCGAAGTCCCGGTA_2	Not_Competing	0.00738869453407027
TGCGATATCATCACTT_2	Not_Competing	0.00909476912385284
TTTATGCCAGGACTTT_2	Not_Competing	0.00536917845812949
TGAATCGTCGTGCACG_2	Not_Competing	-0.013989706247574
CAATGACAGTAACGAT_2	Not_Competing	0.00215870543288787
GTGGAGATCGCTACGG_2	Not_Competing	-0.0172695261508205
TTTCCTCCACCTCAGG_2	Not_Competing	-0.0249046551470819
TAACTTCCAACACAGG_2	Not_Competing	0.00522376372161032
TTCACGCAGTTAGTGA_2	Not_Competing	0.00889448095381926
ATTTCACCAGTTGAAA_2	Not_Competing	-0.0217611318176526
TCCCATGCACGTCATA_2	Not_Competing	-0.0182460662550361
AACGTCATCGGTAGAG_2	Not_Competing	0.00903077218471972
TGAATCGGTTTCGGCG_2	Not_Competing	-0.0128703571636998
CTACTATTCGGTTGTA_2	Not_Competing	0.000601116911660643
CCTCATGAGGTTGGTG_2	Not_Competing	0.00401232474608789
CATCCCAGTACAGTAA_2	Not_Competing	-0.0178946626464427
CACTGGGTCACTCGAA_2	Not_Competing	-0.0161696743605195
TCCTAATCAGCTGTCG_2	Not_Competing	0.00794361495715457
TGAGCGCAGCCTCAAT_2	Not_Competing	0.00681186377558054
TATGTTCAGGCATCAG_2	Not_Competing	0.00139646115266904
GTTACAGCATTGGGAG_2	Not_Competing	-0.0217876444451997
GGGCCATAGGTCGTAG_2	Not_Competing	0.00195778403791866
GTTGTCCAGCCGAACA_2	Not_Competing	0.00682188673296269
CTACTATTCATTTCGT_2	Not_Competing	-0.0241027034926976
CTGTACCCACTGTCGG_2	Not_Competing	0.00576856294213497
CTTGAGATCGGCCTTT_2	Not_Competing	0.00806037376106061
TGGAGGATCTCATTTG_2	Not_Competing	-0.0168802242583133
GACTCAATCACCTCTG_2	Not_Competing	-0.0256622524065239
AGCGCTGTCATACGAC_1	In_Competition	0.0068750186350951
CATTGCCGTATTTCCT_1	In_Competition	0.0058052331890043
GATCATGCAGTAGGAC_1	In_Competition	0.00599789507361588
CTCAACCCAACTTGGT_1	In_Competition	0.00394880249374277
GGTGATTCAGTTTCAG_1	In_Competition	0.00648982375403894
CTCAACCGTGCGTGCT_1	In_Competition	0.0085726943587678
GATCCCTCAAAGACTA_1	In_Competition	0.00134612693240674
CCTACGTAGGTAGTAT_1	In_Competition	0.00578708501672731
GGTGGCTAGCGATGGT_1	In_Competition	0.00798161208748168
TTCCACGGTCTACGTA_1	In_Competition	0.00683477686896427
AAACGAATCAGGACAG_1	In_Competition	0.00589510826068003
AAACGAATCTTACACT_1	In_Competition	0.00206974704360578
TTCCGGTAGCGAGGAG_1	In_Competition	0.0068315067369703
GATCCCTTCCGTAGTA_1	In_Competition	-0.00977302176536199
AAACGCTGTGGGCTCT_1	In_Competition	0.000444476856258425
TCTCAGCCAACCAACT_1	In_Competition	0.00315935619627257
ATGAGGGGTCCATCTC_1	In_Competition	0.0039393649297807
TTCCGGTTCTACGGGC_1	In_Competition	0.00919777850854317
CTCACTGAGCTCGTGC_1	In_Competition	-0.0123225558110952
CCAAGCGCACTTCATT_1	In_Competition	-0.00453424667860835
CTCACTGTCTTCTAAC_1	In_Competition	-0.0121248592443263
TTCCGTGGTGAATGAT_1	In_Competition	0.0109904643284219
TCAATTCTCGCTAATG_1	In_Competition	0.00791339033517781
CCAAGCGTCCCAGGCA_1	In_Competition	-0.0239914452849974
TACGGGCAGATGTTGA_1	In_Competition	0.00373457063829067
CCAATGAAGCGTTGTT_1	In_Competition	0.00921634670400689
TTCCTAATCATTGTTC_1	In_Competition	0.00893814457747412
AATCACGAGCCGTAAG_1	In_Competition	-0.0114347400072896
AGGAAATCACTGAGGA_1	In_Competition	0.00782339571688263
TCTGCCAAGGTAAGGA_1	In_Competition	0.0121377801146482
GGTTGTACAAACTAAG_1	In_Competition	-0.0174137578377458
TTCCTCTCAGCAGGAT_1	In_Competition	0.00711475344451815
CCAATGATCCCTCTCC_1	In_Competition	0.00524635225222511
GGTTGTACATGGCCAC_1	In_Competition	-0.0197189252067665
TTCCTCTGTTAGCTAC_1	In_Competition	0.00554319715669035
CCAATTTCATAGCTGT_1	In_Competition	0.00914177971404177
GATGCTATCAAGCTTG_1	In_Competition	0.00663822495404308
CCAATTTTCACGGAGA_1	In_Competition	0.00132785483781681
CCAATTTTCTATCGCC_1	In_Competition	0.0054501536927821
TTCCTTCAGTTCCGTA_1	In_Competition	0.00629324212374281
CCACAAAAGCCTCTTC_1	In_Competition	0.00945721248260144
GTAACACTCTACAGGT_1	In_Competition	0.00753051021362688
CCACAAAAGTGATAGT_1	In_Competition	-0.00291360025122049
TTCCTTCTCAGCTGAT_1	In_Competition	0.00404118262243363
TTCCTTCTCCAGCAAT_1	In_Competition	0.00503469365816298
CTCATGCTCGGAACTT_1	In_Competition	0.00761101898887506
AAATGGACAAATGCTC_1	In_Competition	0.00710022786593418
CCACACTAGGCTCTCG_1	In_Competition	0.00208590581709687
AGAACCTCACACCTTC_1	In_Competition	-0.0057445613632408
TACTGCCAGTATTCCG_1	In_Competition	0.00595656743427735
TTCGATTCACCAGTTA_1	In_Competition	-0.015046726971463
TTCGATTCATCGGAGA_1	In_Competition	-0.0216364790931094
CCACACTGTATCCCTC_1	In_Competition	0.00619793427561958
TACTGCCGTCGTGTTA_1	In_Competition	0.00434236018966723
TCTTAGTCACCAAATC_1	In_Competition	0.00746908650060331
CCACACTTCGTTAGAC_1	In_Competition	0.0102545259842381
GTAAGTCGTGGTCTCG_1	In_Competition	0.00317934116719322
CCTCTAGAGACATAGT_1	In_Competition	-0.0198958665521756
TCTTCCTAGGTGATCG_1	In_Competition	0.00830224998384793
AACAAAGCATTGCTTT_1	In_Competition	0.00883158675139994
GATTCTTCACAACGCC_1	In_Competition	0.0101881952601138
CCACCATAGTGAGTTA_1	In_Competition	0.00698129863655591
GTAATGCCACATAGCT_1	In_Competition	0.00839726384256216
TACTTACGTTCTTCAT_1	In_Competition	0.00585167681543916
AGAAGTAGTAGATTAG_1	In_Competition	0.00852894465705641
TACTTCAAGGTAGTAT_1	In_Competition	0.00319797841063782
CTCCCAAGTAACGGTG_1	In_Competition	0.00657490983930457
CCTGCATAGTTACGAA_1	In_Competition	0.007761707871639
AGACAAAAGGTTATAG_1	In_Competition	-0.0134851158695572
AACAAGACAGGGTTGA_1	In_Competition	0.0029943370548784
AACAAGAGTGAGACCA_1	In_Competition	0.0100646979118353
CTCCCTCCAGAGGGTT_1	In_Competition	0.00635775131301688
GATTTCTCAGCGGATA_1	In_Competition	0.0060986255581528
AGACAAAGTTGGCCGT_1	In_Competition	0.00880108558659871
GTACAGTAGTCCGCGT_1	In_Competition	0.00659555736226164
TAGACCATCGTCAACA_1	In_Competition	-0.0159017525129688
GTGATGTTCTAGTGTG_1	In_Competition	0.0103376650940913
ATGGGTTCAGCTTTCC_1	In_Competition	0.00527099516713233
CCACTTGGTCCACATA_1	In_Competition	0.00590265480969692
ATGGGTTGTACCGGAA_1	In_Competition	0.00984830756167
GTAGAAAGTAACGCGA_1	In_Competition	0.00696811503494368
ATGGTTGAGACATCAA_1	In_Competition	0.00373710300437362
CTCCTCCGTCTGTCAA_1	In_Competition	0.00671074267941181
AACAGGGCACATGACT_1	In_Competition	0.00653417650379667
GTAGAGGCAGTTAGAA_1	In_Competition	0.0063578708543485
AACAGGGGTCATCCCT_1	In_Competition	-0.0152537889099212
CCCAACTAGAGAGTGA_1	In_Competition	0.00781222763238981
GTAGAGGGTTCATCTT_1	In_Competition	-0.0162369546539816
CCCATTGAGGTGCTAG_1	In_Competition	0.00774410881964163
AGACCCGGTCCAGCGT_1	In_Competition	0.00494324105831826
AACCAACGTCGTTCAA_1	In_Competition	0.00442824714952727
AACCAACTCAATCTTC_1	In_Competition	0.00364713163223208
AGACTCAAGACAGCGT_1	In_Competition	0.00447023019069914
CCCGAAGCATTGGATC_1	In_Competition	0.00769860067766859
TTCTTGAGTACGGTTT_1	In_Competition	0.00614542843261911
TTCTTGATCGAGAGAC_1	In_Competition	0.00683291397363551
ATTACCTCAAATCAAG_1	In_Competition	-0.0067493780135422
TTGAACGAGCCTGAGA_1	In_Competition	0.00772107069655545
GTAGGAGCAAGGTCGA_1	In_Competition	0.00823543998884771
GTAGGAGCATAGGTAA_1	In_Competition	0.00709139918619101
CCCGGAACAGACCCGT_1	In_Competition	-0.0153830417960175
AACCCAACAACAGCTT_1	In_Competition	0.00781502278594832
TTGAACGCATTCTGTT_1	In_Competition	0.00768546425591693
TAGGGTTAGGGCGAAG_1	In_Competition	0.00885291029608312
GTGGAAGCACACAGAG_1	In_Competition	0.00573610161768104
CCCTAACGTTGGTGTT_1	In_Competition	-0.00820542289890638
AGAGAGCAGCCTTGAT_1	In_Competition	0.00533232979847164
GTAGTACAGCTTAAGA_1	In_Competition	-0.0150622465138635
TTGACCCGTGAGACGT_1	In_Competition	0.00671234694675809
CCCTCAAAGCGACCCT_1	In_Competition	0.00777202607467497
GTAGTACTCAAAGGAT_1	In_Competition	0.00525400997004212
CTCTGGTCAGCGAGTA_1	In_Competition	0.00347179165121618
GTAGTACTCTCCGATC_1	In_Competition	0.00651094925896242
CCCTCTCAGGACCCAA_1	In_Competition	-0.00891237807524415
GTATTGGCAAATCAGA_1	In_Competition	0.00378727500276238
AACCTTTGTGTCCAAT_1	In_Competition	0.00421091087095496
TTGATGGAGGAACTCG_1	In_Competition	0.00798860332420765
CTGAATGGTCGGTACC_1	In_Competition	0.00578611584041979
CCCTGATTCCGATGCG_1	In_Competition	-0.0148494570377682
CCCTGATTCGAGTCCG_1	In_Competition	0.00393561490062853
AACGAAAGTTTACACG_1	In_Competition	0.00376699118657119
GTATTTCAGATACAGT_1	In_Competition	-0.011820500910552
ACACTGAGTTGACTAC_1	In_Competition	0.0071696658604488
GTATTTCCAATAGTCC_1	In_Competition	-0.0153062793469242
AACGGGAGTGTATTGC_1	In_Competition	0.00770367600175662
CCCTTAGGTTGTACGT_1	In_Competition	0.00373275850757176
AGATAGAAGATTAGCA_1	In_Competition	-0.0116394348019444
AACGTCAGTAAGAACT_1	In_Competition	0.0108790956530022
TTGATGGTCTCAACGA_1	In_Competition	0.00465323321213607
GTGGTTAGTAAGAACT_1	In_Competition	0.00730933083599663
AACGTCAGTTGCGTAT_1	In_Competition	-0.0129054129048533
CCGAACGTCACGGGAA_1	In_Competition	-0.0157648064057338
AACTTCTAGGCCCACT_1	In_Competition	-0.00196789678149603
GTCAAACAGTCGGGAT_1	In_Competition	0.00798646166891795
GTGGTTATCCGATAAC_1	In_Competition	0.00321415139540889
TATATCCGTAAGAACT_1	In_Competition	0.00619262873248583
GTCAAACTCGTGGACC_1	In_Competition	0.00546504508205961
TTGCCTGAGCTGCCAC_1	In_Competition	0.005354299204337
AAGAACAAGACAGCTG_1	In_Competition	0.00532275236483576
AGATCCACATGACAGG_1	In_Competition	0.00626843290786298
AAGAACACACTCCTGT_1	In_Competition	0.00648164789198101
TTGCCTGGTATCAAGA_1	In_Competition	0.00882341856841122
ACAGCCGGTTTCACAG_1	In_Competition	0.00606001369654572
TATCAGGGTAGTGGCA_1	In_Competition	0.00819581212233063
AGATCGTCAGATACCT_1	In_Competition	0.00584040902335821
AGATCGTCATTGACCA_1	In_Competition	0.00575658593114059
GCATCTCCAACTGAAA_1	In_Competition	0.00339912293467124
GTCACGGTCACTGATG_1	In_Competition	-0.00947522895775005
AGATCGTTCGGACTGC_1	In_Competition	0.00638315336086166
CCGCAAGTCGAGCCTG_1	In_Competition	0.0115424323088243
GTCAGCGAGGGAGGAC_1	In_Competition	0.00152220903739385
GCATGATAGCATGGGT_1	In_Competition	0.00910241281587104
GAAGCCCTCCGGCTTT_1	In_Competition	0.00732756707020519
GAAGCGACAACCACGC_1	In_Competition	0.00857013552174581
CGAGTTAGTCTGATAC_1	In_Competition	0.00738817445422235
AAGCATCAGCAACAGC_1	In_Competition	-0.0177578264478699
CCGGGTAGTGGGTTGA_1	In_Competition	0.00654554485579052
TTGGGATGTAACTAAG_1	In_Competition	0.00284702016023925
TTGGGATGTGCCGAAA_1	In_Competition	0.00706577310369414
AAGCCATAGACAGTCG_1	In_Competition	0.00639060902132667
AAGCCATCAAACTAGA_1	In_Competition	-0.0180934691202341
AGCATCACATTACGGT_1	In_Competition	0.0016413060464078
TGATGCAGTCACGTGC_1	In_Competition	0.00541649927268994
CCGGTGAAGCAGCACA_1	In_Competition	0.00460733636880017
AAGCCATGTTAATGAG_1	In_Competition	0.0060336415760612
AAGCCATGTTTGGCTA_1	In_Competition	-0.0096992482258583
AAGCCATTCATGCGGC_1	In_Competition	0.00423696509048216
GTCATGAGTACTCCGG_1	In_Competition	0.00605986591092475
TTGGGTACATGAGAAT_1	In_Competition	0.00966154457450613
TATGTTCCATTCTGTT_1	In_Competition	0.00593537031180781
GAAGGGTGTCTTGCGG_1	In_Competition	0.010831317270153
AAGCCATTCTGGTGCG_1	In_Competition	-0.0122838639972809
CCGTAGGCACTGTGTA_1	In_Competition	0.00116800361546907
TTGGTTTCAGCCCACA_1	In_Competition	0.00594330252591921
TTGGTTTCATAGACTC_1	In_Competition	-0.0118936007503523
TATTCCACAGGATGAC_1	In_Competition	0.00470938736144052
GCCAACGTCGGACGTC_1	In_Competition	0.00523600972693475
CTGCTCACAAAGTATG_1	In_Competition	0.00817114498762294
TTGGTTTGTATGGGAC_1	In_Competition	0.00776040651713987
AAGCGTTAGGGAGTGG_1	In_Competition	0.00746511661628715
ATTCTTGCATCCTTGC_1	In_Competition	0.00493392177528069
TTGTGGAAGCGCCATC_1	In_Competition	0.00762016517692583
CTGGACGCATAGGAGC_1	In_Competition	0.00562959580794666
AAGCGTTTCACCTACC_1	In_Competition	-0.00995689488097883
TATTGGGAGCAGGGAG_1	In_Competition	0.0070115405699132
AAGGAATGTCCAGCCA_1	In_Competition	-0.00159531332258996
GTCCTCAAGTCAGCGA_1	In_Competition	-0.00556761168064005
AGCGCCAAGACTCGAG_1	In_Competition	0.00562581589955604
CTGGTCTAGATGCTTC_1	In_Competition	0.00648530263314691
AGCGCCACAGTTGAAA_1	In_Competition	0.00830171106736608
AAGGTAATCACTTGTT_1	In_Competition	-0.0139006840429002
TTGTTGTTCGGATAAA_1	In_Competition	0.00687196192831588
AGCGCTGGTAGTTAGA_1	In_Competition	0.0049540789746698
CCTAACCTCTCCCATG_1	In_Competition	0.00415681154546781
AAGGTAATCGCTAGCG_1	In_Competition	0.00552817350583408
AGCGTATAGCGACTTT_1	In_Competition	0.00597849086168881
GTCGTAACAGCGAACA_1	In_Competition	0.00896573986946624
GTCGTAACAGCGCGTT_1	In_Competition	0.00484792707587026
GTCGTAACATGAAGCG_1	In_Competition	0.00422719023344906
AGCGTATGTGTTTCTT_1	In_Competition	0.00369183436407232
CCTACGTAGGGCAAGG_1	In_Competition	0.0111039793614667
TCAAGCAAGTCGAAGC_1	In_Competition	0.00798410612179835
CTGTATTAGACTTCAC_1	In_Competition	0.00307888733998925
CGCCATTTCACCATCC_1	In_Competition	0.00870336463745111
TCAAGTGAGGATTACA_1	In_Competition	0.00178874607735333
CCTATCGGTCTGATCA_1	In_Competition	0.00724873566667272
AAGTCGTGTGTCTTCC_1	In_Competition	0.00973412896663463
TCAAGTGGTTTGATCG_1	In_Competition	0.0100166063163226
AGCTACAAGAGTCGAC_1	In_Competition	0.00886698887390548
AAGTCGTTCGCAATTG_1	In_Competition	0.00567908876499113
AAGTCGTTCGCCGAAC_1	In_Competition	0.00320165994467897
CAACAACCAAGCAATA_1	In_Competition	0.00543971206994981
GTCTAGAAGTTCTCTT_1	In_Competition	0.00218610248056495
GTTCATTGTTCTCACC_1	In_Competition	0.00382215435888108
AGCTCAAAGAGCACTG_1	In_Competition	0.00659494308497226
AAGTGAAGTAGCGATG_1	In_Competition	0.00804547564491643
CAACAACGTCGTCGGT_1	In_Competition	0.0073685740579707
AGCTCAACAATCAAGA_1	In_Competition	-0.0154705677301925
TTTACTGTCGTCGATA_1	In_Competition	-0.00855988359376159
GACCCTTAGACTCCGC_1	In_Competition	0.00894514225805492
CTGTGAAAGTAGTCCT_1	In_Competition	0.00736822683594552
GTCTAGATCTTAGCTT_1	In_Competition	0.000788049292783262
GTCTCACAGAAGGATG_1	In_Competition	0.00775644195745807
AGTTCCCCAGGCCTGT_1	In_Competition	0.00815197148510214
AGCTTCCAGACCACGA_1	In_Competition	0.0097838125861715
CTGTGAAGTGTCCGGT_1	In_Competition	0.00858681628765724
CTGTGAATCTCATTGT_1	In_Competition	0.00452517523498006
AGCTTCCCATGTGTCA_1	In_Competition	0.006732733122594
CAGCGTGGTCCACACG_1	In_Competition	0.00362882145530478
TCTGCCACAACGCATT_1	In_Competition	0.00398472109975295
AATCACGCATGGTACT_1	In_Competition	0.00567553079352771
AGTTCGAGTGGTAACG_1	In_Competition	-0.0116723350713404
CCTCATGAGTAAGCAT_1	In_Competition	0.00773462421970029
AATCACGTCCATCAGA_1	In_Competition	0.00427254741987272
CAACCTCAGGGATCAC_1	In_Competition	-0.0238729878410555
GTCTGTCTCTGAATGC_1	In_Competition	0.00366549477181947
CTTACCGCAGATCACT_1	In_Competition	-0.0154551373335135
GGGAAGTAGTTTGCTG_1	In_Competition	0.00650345037385265
GTCTTTAAGTCCCGGT_1	In_Competition	0.00600195491156717
GTCTTTACACGATTCA_1	In_Competition	0.00669459514387999
GCGAGAATCCGCTGTT_1	In_Competition	0.00779336214194949
TGCGATAGTGTGACCC_1	In_Competition	0.0120175051907831
TCACATTGTGCAGTGA_1	In_Competition	0.0077372304352394
TCACATTGTTCTCGCT_1	In_Competition	0.00605232853630597
CCTCCAACAGAAGTGC_1	In_Competition	0.0103544051395027
TCACGCTAGTGCACTT_1	In_Competition	0.0110333676209169
GTGACGCGTGTAACGG_1	In_Competition	0.00734229570777034
TGCGGCAGTCGAGATG_1	In_Competition	0.00633196890476847
ACCTGTCAGTCGCTAT_1	In_Competition	-0.00123249307338963
TGCGGCAGTTAGTTCG_1	In_Competition	-0.0111596552561633
AGGATAAAGCACGATG_1	In_Competition	0.00798247035825275
TCACGGGGTATTGACC_1	In_Competition	0.0045254074679916
CAAGAGGAGAGTCACG_1	In_Competition	-0.0183505337296874
CAAGAGGCACAGCTTA_1	In_Competition	-0.0153446723560598
TGCGGGTTCTTCGACC_1	In_Competition	0.00636962427909447
TTTCATGTCAGGCGAA_1	In_Competition	0.00703609461350606
CCTCTCCCACTACCCT_1	In_Competition	0.00736337177263085
CTTCGGTAGGCCCAAA_1	In_Competition	0.00736972783513984
GCGTTTCCAGTGAGCA_1	In_Competition	0.00834026299361685
TTTCCTCTCCACGAAT_1	In_Competition	0.00458315722392834
TTTCCTCTCGAGTGAG_1	In_Competition	0.0121781368398143
AATGGCTTCATGAAAG_1	In_Competition	0.00316353285852179
GCTACAAAGGTAACTA_1	In_Competition	0.00109803492655392
GACTTCCAGTTACGAA_1	In_Competition	0.0057627225891001
AATTCCTTCCTGTTGC_1	In_Competition	-0.0096154188231192
CCTGTTGGTCAACACT_1	In_Competition	0.00577007928670641
GTTGTGATCTGGCCGA_1	In_Competition	-0.00568442927461118
AGGCCACTCGTGGGTC_1	In_Competition	0.00920107102199693
AATTTCCGTCTTGAAC_1	In_Competition	0.00737321065668534
CTTCTCTCATGGAACG_1	In_Competition	0.00658122723141508
CAATACGGTGTTCCTC_1	In_Competition	0.00479437850349142
AATTTCCTCCCTCTTT_1	In_Competition	0.00463662450025309
CTTCTCTTCTCACTCG_1	In_Competition	0.00437685868055674
TGCTTCGTCATTCGGA_1	In_Competition	0.0046899358948708
CAATCGATCCTAACAG_1	In_Competition	0.00708337962474143
AGGGCCTAGCATGATA_1	In_Competition	0.00613178062989915
TCAGCCTTCAAGTCGT_1	In_Competition	0.00813838333740906
ACAACCAAGTCGGCAA_1	In_Competition	0.0059816105981063
ACAACCACAAGTCATC_1	In_Competition	0.00488024784978411
GCTCAAAGTACGTGTT_1	In_Competition	0.00741774161855125
ACAACCAGTAGCACGA_1	In_Competition	0.00548955723937883
CAATGACTCCTGGCTT_1	In_Competition	0.0107182657622748
CGAAGGACAGAACCGA_1	In_Competition	0.00528586915566206
CAATTTCCATAGACTC_1	In_Competition	-0.00356508237808335
CGAAGGATCCATGATG_1	In_Competition	0.00717187038613882
ACAAGCTCATAGGAGC_1	In_Competition	0.00585913324391302
TCGACGGAGATTGCGG_1	In_Competition	0.00557311539051547
AGGGCTCTCTACCTTA_1	In_Competition	0.00431430588354217
CGAAGTTTCATCACTT_1	In_Competition	-0.0128004874179605
GTGCTTCGTTTGTTCT_1	In_Competition	0.00508810414689675
CACAACACACCTGCAG_1	In_Competition	0.00367929500579303
TTTGGTTTCCCTCAAC_1	In_Competition	-0.0168243447816947
AGGGTCCTCGTCAGAT_1	In_Competition	0.00688489821503196
CATCAAGTCACTGTTT_1	In_Competition	0.00731225799339923
AGGGTGACACAAGCCC_1	In_Competition	0.00431503313797494
ACACCAAAGCACTCAT_1	In_Competition	0.00762097103266929
CTTTCGGCATGCCATA_1	In_Competition	0.00161046568587495
AGGGTGATCTTCTGTA_1	In_Competition	0.00658992256113205
CGAATTGTCGACATCA_1	In_Competition	-0.0213073112776157
TTTGTTGAGATTTGCC_1	In_Competition	0.0053827353146766
GTGGAAGTCGTTCAGA_1	In_Competition	0.00601073133005842
TTTGTTGGTGCTGCAC_1	In_Competition	0.00590728699091197
TCAGTTTCAAGGTCAG_1	In_Competition	0.00928797122347306
TCAGTTTTCACACCCT_1	In_Competition	0.00676338625195474
GTGGAGATCCCATAGA_1	In_Competition	0.00843029838749408
ACACGCGGTAGCTAAA_1	In_Competition	0.00891645572831564
ACACGCGTCTTGCAAG_1	In_Competition	0.00604668304443853
TGGCGTGTCGCCGAGT_1	In_Competition	0.00960209548031302
TAAGCCAGTGATCGTT_1	In_Competition	-0.00971535375625557
CGAGAAGGTTCAACGT_1	In_Competition	0.00702681259217919
GAACACTAGTGCACAG_1	In_Competition	0.00815351527252362
GTGGTTAAGCTAATCC_1	In_Competition	0.00886549983584897
CGAGGAACAGGTTACT_1	In_Competition	0.0022665462960048
CATCGGGGTAACATGA_1	In_Competition	0.00841168749619897
GTGGTTATCCAAGCTA_1	In_Competition	0.00717565741809381
CGAGGAAGTGTGATGG_1	In_Competition	0.00495028621952438
TCATGAGAGATACAGT_1	In_Competition	0.00944511532778527
GTGTAACCAAGCACAG_1	In_Competition	0.011613550877485
ACAGCCGAGGGAACAA_1	In_Competition	0.00508794424448106
ACAGCCGAGGTCGACA_1	In_Competition	0.00154167672268893
TCATGAGGTTGGACCC_1	In_Competition	0.0077124227455638
AGTAACCGTTGCTGAT_1	In_Competition	0.00686177411157217
GGAACCCTCAAAGGAT_1	In_Competition	0.00447740396087172
TAAGTCGTCGAAGAAT_1	In_Competition	0.0101469378078456
ACTATCTAGTCGTTAC_1	In_Competition	0.00682479277104344
ACAGCCGTCGCCTCTA_1	In_Competition	0.00698916578453243
TAATCTCAGCTGTGCC_1	In_Competition	0.00250050112006758
TCATGCCTCCTATGGA_1	In_Competition	0.010006685904573
ACAGGGACAGTCTCTC_1	In_Competition	0.00657714379487359
AGTACCAGTGAATAAC_1	In_Competition	0.0057122586013277
GTGTGATGTAGTGATA_1	In_Competition	0.00456529746375873
AGTACCATCTTGCAAG_1	In_Competition	0.00397278567431384
CATGCAATCGTTTACT_1	In_Competition	0.00845209430374785
TAATTCCAGACATATG_1	In_Competition	0.00564016142990124
GTGTGGCGTCTGGTTA_1	In_Competition	0.00638975036422396
GAAGCCCCAGGTTTAC_1	In_Competition	0.00456592091638632
TAATTCCGTGGCCACT_1	In_Competition	0.00636513204291396
TAATTCCTCAGACAAA_1	In_Competition	0.0068514989605217
AGTAGCTAGGTAGGCT_1	In_Competition	0.00894500221823145
TCATTACGTGTATTCG_1	In_Competition	0.00112385754274892
GAAGGACCAGAACTAA_1	In_Competition	0.00753850119100845
GTGTTAGGTGTTTACG_1	In_Competition	0.00921645639689298
TGGTACAGTTCATCGA_1	In_Competition	-0.0173147143613326
GTGTTAGTCTTGGTCC_1	In_Competition	0.00749351011771881
TACAACGGTTGCCATA_1	In_Competition	0.004631918955721
GTGTTCCCAGACCCGT_1	In_Competition	0.00606359206711357
CACTAAGCAGGTTCAT_1	In_Competition	0.00368074275099925
CACTAAGCATTAGGCT_1	In_Competition	0.00685101827888162
ACATGCATCCTGGTCT_1	In_Competition	0.00646192476433813
GTGTTCCTCCACAAGT_1	In_Competition	0.00675766283935106
ACATGCATCTACAGGT_1	In_Competition	-0.0135827468133949
ACATTTCAGGTCGCCT_1	In_Competition	0.00739789254491951
GGAGCAACATCATCTT_1	In_Competition	0.004169587740112
CGATGGCAGGGCTGAT_1	In_Competition	0.00576646087099244
TCGTGGGAGTGACACG_1	In_Competition	0.0101858638560888
ACCAAACAGAGTCTTC_1	In_Competition	0.00695081645696061
GAATAGAGTGATACCT_1	In_Competition	0.00558507693338791
TCCACCACATTGAAAG_1	In_Competition	0.00744257098701905
ACCAAACGTACGTGAG_1	In_Competition	0.00701745968609668
AGTCATGCAAATGAAC_1	In_Competition	-0.0127914693983703
CGCAGGTCACTGTCCT_1	In_Competition	0.00447419611000373
ACCAACACAATTGCGT_1	In_Competition	-0.0156889694207551
TGTAACGCACCGTACG_1	In_Competition	-0.0174834219042731
CTAGGTATCTTCTAAC_1	In_Competition	0.00785240920197738
CATTCTACACAGTCCG_1	In_Competition	-0.0104087748345396
CGCATAAGTCTTTATC_1	In_Competition	0.00646728776584458
GATCACATCAGATGCT_1	In_Competition	0.00444270416808257
CGCATAAGTGGGTCAA_1	In_Competition	0.00916091303430176
CGCATAAGTGGTTTAC_1	In_Competition	0.00741521211153389
CAGAGCCTCGGATTAC_1	In_Competition	0.000423744862873706
TCCTGCAAGCAACAGC_1	In_Competition	0.00359859108400479
GTTAGTGCAAACACCT_1	In_Competition	0.00648031723233586
CGCATGGCAAATTGGA_1	In_Competition	0.00719621157160504
CAGATCACAACGGTAG_1	In_Competition	0.00172210587199564
GGCACGTGTGCCTACG_1	In_Competition	0.00355650097481677
ACCATTTAGGCATGCA_1	In_Competition	0.00128717263045583
GACAGCCGTGTGGACA_1	In_Competition	0.00468749162941202
GTTAGTGTCGTAGTGT_1	In_Competition	-0.0180060585954613
ACCATTTGTGAATAAC_1	In_Competition	0.00565001139357046
ATCTCTACAGTAGAGC_1	In_Competition	0.00501042935139639
ACCCAAAAGTACTGGG_1	In_Competition	0.00593384983531855
CAGATTGCAGTTTCAG_1	In_Competition	0.0101106308857563
TGTCAGACAACCGCTG_1	In_Competition	0.00400917200794904
TCCCACACAAGTTGGG_1	In_Competition	-0.0202989043522044
TCTATCACATCCTTGC_1	In_Competition	0.00852137045443594
CGCCATTGTCGCATCG_1	In_Competition	0.00466066159142115
GCCCGAAAGGAACTCG_1	In_Competition	0.00587209344352993
GTTATGGTCCTACACC_1	In_Competition	0.0058832781314167
GTTCATTAGGTACAGC_1	In_Competition	0.0100363235220427
CAGCACGCACTCAGAT_1	In_Competition	0.00724436733917734
CGGAACCAGAACTCCT_1	In_Competition	0.00681812477100979
AGTTAGCGTTGATGTC_1	In_Competition	0.00932444012330515
ACCCTCACATGGGTCC_1	In_Competition	0.00334100857201895
GTTCCGTAGCGAGTCA_1	In_Competition	0.00637852932533991
CGGAATTAGGTAAGAG_1	In_Competition	0.00885600428005891
GTTCCGTAGGTGAGCT_1	In_Competition	0.00758137932392028
GTTCCGTGTAGTGATA_1	In_Competition	0.00753476358681635
ACCCTTGCACACGCCA_1	In_Competition	0.00767418427488398
GATGAGGAGTATAACG_1	In_Competition	0.00677053139392204
GGCTTGGGTACAAGCG_1	In_Competition	0.009128360085694
AGTTCCCTCAAAGACA_1	In_Competition	0.00542077291729627
CGGACACGTATGTGTC_1	In_Competition	0.0105612398349017
ACCCTTGTCTATACTC_1	In_Competition	0.00876288758593402
TACGGGCGTAGCCCTG_1	In_Competition	0.00655451589804082
GTTCTATAGCTCTGTA_1	In_Competition	0.00395207086668344
TCCGATCTCCAGTGTA_1	In_Competition	0.00745193023905404
CGGAGAACAGTCGCTG_1	In_Competition	0.00582370655438792
AGTTCGATCGCGTGCA_1	In_Competition	0.00867102319491176
ACCTACCAGCTGTACT_1	In_Competition	0.00471379519722923
TCCGGGATCCGCACGA_1	In_Competition	0.00494709232906219
CAGGGCTAGGCAGTCA_1	In_Competition	0.00970473136482153
GATGCTACACGCGCTA_1	In_Competition	0.00479226389974433
ACCTGAACAGCGGATA_1	In_Competition	-0.0160506744820473
CAACGATAGTGAACAT_1	In_Competition	-0.0163009279335668
ATACTTCAGCGAGTAC_1	In_Competition	0.00564732235341505
GTTGCTCCACATTGTG_1	In_Competition	0.00433183708967705
GGGACCTCACGAGGAT_1	In_Competition	0.00623661898092104
ACCTGTCAGTCAGAGC_1	In_Competition	0.00660679363112235
TCCTCGAAGTCTGCAT_1	In_Competition	0.00493294107701882
CAGTTAGAGATCCGAG_1	In_Competition	0.00352493885315412
CAGTGCGTCGCTAGCG_1	In_Competition	-0.012030677483587
ATACTTCGTAGGCAAC_1	In_Competition	-0.0124004970125306
TCCTCGATCCATCGTC_1	In_Competition	0.00469860356162702
GTTGTAGCATGCGTGC_1	In_Competition	-0.000791684360526721
CCACCATAGCGATCGA_1	In_Competition	-0.00826803647293648
CGGGTCAGTAGATGTA_1	In_Competition	0.00651770129418621
ACGATCAAGTTGCCCG_1	In_Competition	0.00823177785394517
ATAGACCCATGAGAAT_1	In_Competition	0.00413079558509217
GTTGTCCTCACGAACT_1	In_Competition	0.00629262809613706
ATAGAGAAGGCTAAAT_1	In_Competition	0.00769286639430236
GTTGTGAAGTTCCGGC_1	In_Competition	0.00342348559624985
ATCCGTCAGAATCGAT_1	In_Competition	0.00650723132360642
CGTAAGTAGCCGCTTG_1	In_Competition	0.0110058893830695
AGACACTAGTAGCTCT_1	In_Competition	0.0102229203698642
CGTAAGTAGGATCACG_1	In_Competition	0.00967114942446024
TGCTGAAGTTAAGGGC_1	In_Competition	0.0108041634478293
TCAGCAAAGGAGTATT_1	In_Competition	0.00995911616945034
GAGACCCAGGGTACAC_1	In_Competition	-0.0108297341877867
CGTAAGTTCCAACCAA_1	In_Competition	0.00597376824599853
GGGATCCGTACGGTTT_1	In_Competition	0.00512222127750111
ACGGGTCCAAGGTCGA_1	In_Competition	0.00609369011178914
GTTTGGAGTCCGTACG_1	In_Competition	0.00489899662834404
ATGGTTGAGACTCTAC_1	In_Competition	0.00631404116689195
ACGGGTCTCATGAAAG_1	In_Competition	0.00434154137032759
ATCACAGGTCCCTCAT_1	In_Competition	0.0035073521040663
ATCACAGTCTCGACCT_1	In_Competition	0.0076103033153283
GCAACCGCAGTAACAA_1	In_Competition	0.00753707673102475
TCGACCTAGACCATAA_1	In_Competition	0.00809971287030515
CGTCAAAGTCAAGTTC_1	In_Competition	0.00296998164833663
GAGAGGTGTGGTGATG_1	In_Competition	0.00763755222750031
TAACCAGAGATACGAT_1	In_Competition	-0.0230161983649309
TTAATCCGTATCCCAA_1	In_Competition	0.00876264515069036
TAACCAGTCACCGGTG_1	In_Competition	0.00455237281992606
ACGGTTAGTAACGGTG_1	In_Competition	0.00729510701493722
TAACGACAGCATGATA_1	In_Competition	0.00269198059738587
CGTGAATAGCAGAAAG_1	In_Competition	0.00665546290130158
CGTGAATGTGCTGTCG_1	In_Competition	0.00671525695629862
ATTACTCAGACGTCGA_1	In_Competition	0.00608297384967894
GAGCCTGAGGGCAGAG_1	In_Competition	0.00667371785866611
TGGAGGACACATTACG_1	In_Competition	0.00796442014642354
CATCCACAGCCTTTGA_1	In_Competition	0.00502886062778917
TCGCACTCACAAATCC_1	In_Competition	0.00702283859644737
CGTGCTTCAAACTCGT_1	In_Competition	0.00660264552267822
TGGTGATTCGCTACAA_1	In_Competition	0.00567583249261493
GAGCTGCGTACTCAAC_1	In_Competition	0.0116961704070544
TAAGCACCATCTGTTT_1	In_Competition	0.00328904617184384
CGTGTCTGTCCAGCGT_1	In_Competition	0.00830815454954395
TCGCTCAAGTCTGGTT_1	In_Competition	0.00430043052427397
CGTGTCTGTGACCGTC_1	In_Competition	0.00524030185843768
CATCCGTTCATCTCTA_1	In_Competition	-0.0102207766290296
ACGTCCTTCAACTGGT_1	In_Competition	0.0100207970660692
CGTTAGAGTACCTATG_1	In_Competition	0.00602030143010423
GCAGCCACACGACGTC_1	In_Competition	0.00912482243841482
GAGGCCTGTTGGGTAG_1	In_Competition	0.0114873563795289
GGGTCTGCACATGGTT_1	In_Competition	-0.0128100179828406
CGTTCTGGTCAACCTA_1	In_Competition	0.00209130305438627
ATCCACCTCCGAACGC_1	In_Competition	0.00143201981975674
ATAGACCAGATTCGAA_1	In_Competition	-0.00938669959709271
TAAGCGTCATGGCCAC_1	In_Competition	0.00765042441326533
TTAGGCAAGGCGTTGA_1	In_Competition	0.00451214493397707
TAAGCGTGTTGGGATG_1	In_Competition	0.00546210715932517
GAGGGTAGTAATCAAG_1	In_Competition	0.0076365909668837
ATCCCTGAGGCATGCA_1	In_Competition	0.00852359035313634
TCGGATAGTACTGCCG_1	In_Competition	0.008558344755633
TAAGTCGCAGCAGTCC_1	In_Competition	0.00765145097118589
TCGGATAGTCCACTTC_1	In_Competition	0.00687646067794742
ACTACGATCCGGCAAC_1	In_Competition	0.00264735526217512
ACTACGATCGCTGATA_1	In_Competition	0.00969480161563178
GCCCAGAGTGTAAATG_1	In_Competition	0.00417296068073315
GGGAGTAGTGGCTGCT_1	In_Competition	0.0051736753956054
TAATCTCAGAACGCGT_1	In_Competition	0.00150450614711855
GCATCGGCATGTGCCG_1	In_Competition	0.00803600629732062
GAGTCTAAGCGTTCCG_1	In_Competition	0.00724269943664074
ACTATCTTCTTCGGTC_1	In_Competition	-0.0204841102826401
ATCCGTCTCTATACTC_1	In_Competition	0.00699634282486857
TCGGGCAAGGCTGGAT_1	In_Competition	-0.0143801764879605
CTGCAGGTCCTGCTAC_1	In_Competition	0.0085591040278908
ATTCCATTCGCTCCTA_1	In_Competition	-0.00560282023532509
TAATCTCTCAGTCATG_1	In_Competition	0.00557894270989508
TGAGGTTAGGATATAC_1	In_Competition	0.00751283367939286
TCATGGAGTCTTGAAC_1	In_Competition	0.00807561630588009
ACTATTCAGGTGGGTT_1	In_Competition	0.00319099516405241
CTACATTAGAACAAGG_1	In_Competition	0.00675165024264238
ACTATTCCAAGTCCAT_1	In_Competition	-0.0174605603745024
CTACATTTCCGTTGAA_1	In_Competition	0.00883724070227622
GGGTTTAGTCTTACTT_1	In_Competition	0.0104375673785832
GGGTTTAGTTCGAAGG_1	In_Competition	0.00690855897447479
CATGCGGCAGGACAGT_1	In_Competition	-0.00329306653562453
GTCAGCGGTATGATCC_1	In_Competition	0.00586393120605057
CTACCCAGTGTCCGGT_1	In_Competition	0.00102324545943875
TACAACGCATAGGCGA_1	In_Competition	0.00432212809697887
TACAACGGTAAGTAGT_1	In_Competition	0.00788187020104967
ACTCCCACATAGTCAC_1	In_Competition	0.0100614885193287
TCGTAGAAGGCATGGT_1	In_Competition	0.0121591090918088
CTACCTGCAAGCGCAA_1	In_Competition	0.00609205196317157
AGTAGTCAGTCATCCA_1	In_Competition	0.00561306758714411
TTCACCGAGGCACAAC_1	In_Competition	0.00503311532234843
TTCACCGCAAGGTCTT_1	In_Competition	-4.54279413814793e-05
TACACCCAGGGCTTCC_1	In_Competition	0.00405677643113988
CATGGATTCCATTTGT_1	In_Competition	0.0040308668914302
TCGTCCAGTTCCAAAC_1	In_Competition	0.00711044818159392
CTACTATAGGATTCAA_1	In_Competition	0.00409055790213351
ATCGGCGAGTATCTGC_1	In_Competition	0.0057462050305998
AGCCACGAGTGACACG_1	In_Competition	0.00248199498153208
CTGCTCATCGTCCATC_1	In_Competition	0.00416678013762882
ACTGCAAGTGGAATGC_1	In_Competition	0.00681397191685418
ATACCTTTCCTAGCCT_1	In_Competition	-0.021995282995777
TACCCACAGCAGCGAT_1	In_Competition	0.00540283860107941
ATCGTCCAGCGCCATC_1	In_Competition	0.00622574029845088
GATAGCTTCAACTCTT_1	In_Competition	-0.00755426567714468
TGATTTCGTAGACGTG_1	In_Competition	0.0078276514745706
TACTGCCTCACTCTTA_1	In_Competition	-0.00218582721765957
ACTGTGACATGCAGCC_1	In_Competition	0.00571249520660614
ACTGTGAGTAGGGTAC_1	In_Competition	0.00691416808255288
TTGATGGTCGAGAAGC_1	In_Competition	0.00879237848877135
CAGTTCCAGGCAGTCA_1	In_Competition	0.0107245165339768
TACCCGTAGTCATACC_1	In_Competition	0.00606150967983516
CATTGAGCACTTGAGT_1	In_Competition	0.00811883493849976
ACTTAGGGTGCGTGCT_1	In_Competition	-0.000849522565305891
ACTTAGGTCCACCTGT_1	In_Competition	-0.0143467305050085
TACCGAAAGAAACCCG_1	In_Competition	0.00319976634865568
CTATCTAAGTCCTACA_1	In_Competition	0.00507685850081675
ACTTATCCACTGGACC_1	In_Competition	0.00657674644242526
TTGTTTGAGCAAGTCG_1	In_Competition	0.0111662556122055
ACTTATCGTGACCGTC_1	In_Competition	0.00842823605043933
ACTTCCGAGAAGAACG_1	In_Competition	0.00656810427009743
ATCTCTATCGTTCTCG_1	In_Competition	0.0053105997428937
TGTTCCGTCAGATTGC_1	In_Competition	0.0077485803495492
TTGCCTGCAGCCTACG_1	In_Competition	0.00329117690161827
AGCGTCGAGGGTTGCA_1	In_Competition	0.00510705113187335
AGTGTTGCACCTAAAC_1	In_Competition	0.00596987070460293
TCAAGCATCCAATCCC_1	In_Competition	0.00842175577565798
TGTCAGAGTATGAGCG_1	In_Competition	-0.00481435684126002
CTCAAGACATGGTGGA_1	In_Competition	0.00774965197568573
CTCAAGAGTGGCCTCA_1	In_Competition	-0.00657964746710488
TACCTCGTCAGCGTCG_1	In_Competition	0.0106387374879883
TACCTCGTCAGTCTTT_1	In_Competition	0.00592201940592175
ACTTCCGTCTGTAACG_1	In_Competition	0.00769347925158121
TACCTCGTCCCTTGGT_1	In_Competition	0.0082470988101216
GATCCCTTCGGAGTGA_1	In_Competition	0.00838593785023831
CTGTATTTCGAGAAAT_1	In_Competition	0.00843138773787903
TGTTGAGCAAACTAAG_1	In_Competition	0.0033235832225731
GTCTAGAAGGCCTGAA_1	In_Competition	0.00583860091279148
CTGTCGTTCAACTACG_1	In_Competition	-0.00892595041383273
TGAATCGGTGCCGTTG_1	In_Competition	-0.0146846625494212
GTTCCGTAGCCTCTGG_1	In_Competition	0.000504189511843007
CTGTGAACACAGAGAC_1	In_Competition	0.00339159039810009
CAACAGTAGTGCGCTC_1	In_Competition	0.00729438399862758
CAGCCAGCAGCAAGAC_1	In_Competition	0.00628083751818811
ATGAGTCTCCCTGGTT_1	In_Competition	0.00828122719375757
GATGAGGGTGCGTCGT_1	In_Competition	0.00265488456168723
ACTTTGTCATACAGCT_1	In_Competition	0.00402037251326379
ATGAGTCTCGTGCGAC_1	In_Competition	0.00656975242616768
GGTTCTCAGTGCGCTC_1	In_Competition	0.00835239264791288
TCACAAGGTCTGTCCT_1	In_Competition	-0.0152439123855531
CTCAGTCCATGAATAG_1	In_Competition	0.00146740762195252
GGTTGTACAATCGAAA_1	In_Competition	-0.0091632968334431
GTCTTTAAGGTCGAGT_1	In_Competition	0.00797911168399225
AGAAATGTCAGGTAAA_1	In_Competition	0.00454381652871081
GCTGCAGTCTCACCCA_1	In_Competition	0.00596909926267489
AGAGAGCGTACGGGAT_1	In_Competition	0.00827124811125018
TCTGTCGAGGGAGAAT_1	In_Competition	0.00904024107645304
AGAACAAGTGCTTCAA_1	In_Competition	0.0036636006157373
TACGTCCCAGTAGTGG_1	In_Competition	0.00822370034120153
TGGATGTAGGGTTAAT_1	In_Competition	0.00880318774262902
GCACTAAGTACCGGAA_1	In_Competition	0.00906210250366528
GCGGAAAAGCCTCTGG_1	In_Competition	-0.0153291193224162
AGAGCAGCAGAGATTA_1	In_Competition	0.00662067806489184
TAGGTACCATTCACCC_1	In_Competition	0.00635344663267156
CTTCAATGTTCGGTAT_1	In_Competition	0.00510534417761706
TCACGCTTCCTCACCA_1	In_Competition	-0.0103327268811535
TCTTAGTAGATCGGTG_1	In_Competition	0.00685237673687417
CTCCAACGTCGCATGC_1	In_Competition	-0.00771033684926059
ATACTTCCAGAGACTG_1	In_Competition	0.0060903969411325
TTGATGGGTAATTGGA_1	In_Competition	0.00780520874028395
GATTCGAAGTTGTAGA_1	In_Competition	0.00804286599184511
TCATCATAGATTAGTG_1	In_Competition	0.00373755429309224
TCTTAGTGTTTGTGGT_1	In_Competition	0.00433119641988841
GGGACTCAGAGAGCAA_1	In_Competition	0.0054138368607118
AGAAGCGTCAGTCACA_1	In_Competition	0.0067148247444054
GTGAGCCTCTTCACGC_1	In_Competition	0.00632110483238677
GTTAGACGTAATCAGA_1	In_Competition	0.00424474633845971
GCAGCTGAGCCATATC_1	In_Competition	0.00836119678267955
GATTCTTCATGGACAG_1	In_Competition	0.00876107077891669
TTTCATGTCGGTGTTA_1	In_Competition	0.00433851880646305
TCTTCCTGTACTCGAT_1	In_Competition	0.00247108751857722
ATGGATCAGGTTCTAC_1	In_Competition	-0.0115762162049924
TCCTGCATCGCGTGCA_1	In_Competition	0.00560174523651792
GATTGGTCATGACTAC_1	In_Competition	0.00608241464061916
ATAGACCTCCTCAGAA_1	In_Competition	0.0039726181939947
AGGCATTAGCTCTTCC_1	In_Competition	-0.0140438206958867
CTCCCTCAGGAGATAG_1	In_Competition	0.00493319034299154
GGGAGTAAGAGCCGTA_1	In_Competition	-0.019510185841232
ATTCATCCACGGCACT_1	In_Competition	0.00804830488613622
CTCCCTCTCGTTGTAG_1	In_Competition	0.00984872176769807
TGCTGAAGTGCTGTCG_1	In_Competition	0.00668061957812641
CATACAGAGAGAGGTA_1	In_Competition	0.00690743237637468
CAATACGCACATTCGA_1	In_Competition	0.0124770642030402
AGGCCACTCGTTCCTG_1	In_Competition	0.00662772072743191
GGGATCCTCCAAGCAT_1	In_Competition	0.00646330428812114
GGAATCTCACTAACCA_1	In_Competition	0.00464542157282861
ATGGTTGGTGCCTACG_1	In_Competition	0.00560059190471365
GGAATCTTCGCAACAT_1	In_Competition	0.00645801002403888
TGCTTGCCACTCCACT_1	In_Competition	0.00611680095530008
TTCTGTACACATGGTT_1	In_Competition	0.00722275212186138
TCGGTCTAGCCGAACA_1	In_Competition	0.00784762748972217
TGAATGCAGGTATTGA_1	In_Competition	0.00858787052558433
GTAGATCAGTGATCGG_1	In_Competition	0.00779415545966889
CTCCTTTTCAATGCAC_1	In_Competition	0.0030797673120485
TGAATGCGTCCGCAGT_1	In_Competition	0.004173798241168
CAATGACTCTAGTGAC_1	In_Competition	0.00230914423573513
ATGTCTTTCCCTCTCC_1	In_Competition	0.00382875856486837
CTCGAGGTCGGAGCAA_1	In_Competition	0.00782019281179147
GCACATATCTATCACT_1	In_Competition	0.00414149014665134
GGTAACTTCGCTCATC_1	In_Competition	0.0051302758647043
GGGCTACGTGACTGAG_1	In_Competition	0.00728439518706663
TGACAGTGTGCCCAGT_1	In_Competition	0.00445569244651765
TCAGTCCGTCCCTCAT_1	In_Competition	0.00882048775891491
GCTGCAGCACTGAATC_1	In_Competition	0.00705446410433907
TGATGGTCATAACAGA_1	In_Competition	0.00319577928457242
ATTACTCCACTGGAAG_1	In_Competition	0.00459129924229943
TAGGGTTGTATGCTTG_1	In_Competition	0.00797720757553067
TCCTAATCATATTCGG_1	In_Competition	0.00524692695696399
AGAGCAGAGCATCGAG_1	In_Competition	0.012340948046197
GTCCACTGTTAATCGC_1	In_Competition	0.00363876126339842
GCTTCACAGGTGATAT_1	In_Competition	0.00673443289028053
GATAGAATCGCCCAGA_1	In_Competition	0.00652230536816011
GTTACCCAGAATACAC_1	In_Competition	-0.0164538376210524
ATTATCCCACACGGAA_1	In_Competition	0.00816758615834654
AGAGCAGGTCGCACAC_1	In_Competition	0.00500796664239595
AGGTCATAGCCTCAGC_1	In_Competition	0.00517357754188828
TGGCGTGAGCCTGCCA_1	In_Competition	0.00815976159448869
CACAGGCGTCTTCATT_1	In_Competition	0.00576692646401987
TCCTCGATCAGCGGAA_1	In_Competition	0.00829153785491383
CACAGGCGTTGTTTGG_1	In_Competition	0.00417202411718152
GCTTGGGGTCGTTGGC_1	In_Competition	0.00568604687535365
TAGTGCACACAAGTGG_1	In_Competition	0.0051202186006497
ATTCACTCACCCTTGT_1	In_Competition	-0.0208712241866467
ATTCACTCATACCAGT_1	In_Competition	0.00469681598329513
TCACGGGGTGTTAACC_1	In_Competition	-0.0120104420883481
GAACACTGTAGCTTAC_1	In_Competition	-0.013886593022583
AGGTTACAGCCGAATG_1	In_Competition	0.00947251603200735
GTGGTTAGTTGCGTAT_1	In_Competition	-0.012733570222201
CTGAGGCCAAGTGCTT_1	In_Competition	0.00944532860439989
ATTCAGGAGGCGCTTC_1	In_Competition	0.00507006850359329
TTGCATTGTACAGTAA_1	In_Competition	0.00812531655972223
GGGTGAACACAGTCGC_1	In_Competition	-0.0165136181388236
TAAGCGTGTGCCTAAT_1	In_Competition	0.00577224044005728
TCAAGACGTGTTAAAG_1	In_Competition	0.00667920268877277
TGGGATTAGGTTAAAC_1	In_Competition	0.00229124183112441
AGTAACCAGTAGGAAG_1	In_Competition	0.00374542717829246
TTTCGATAGCCTCTCT_1	In_Competition	0.00294950769213748
AGATGCTTCGAACGCC_1	In_Competition	0.00577600459184087
TTAGGGTGTACGTGTT_1	In_Competition	0.0082816650206512
GAACTGTTCCCTTGTG_1	In_Competition	0.00412048854726922
CTGTATTGTAGCGATG_1	In_Competition	0.0075020856365383
AGTACCATCTGGCTGG_1	In_Competition	-0.0212475475272259
GCAACATCACATTACG_1	In_Competition	0.00603069248775725
TGTCCACGTGTGCTTA_1	In_Competition	0.00845081626057362
ATCGATGAGTGTTCCA_1	In_Competition	0.00572418188089463
TAATTCCGTCATTGCA_1	In_Competition	0.00292848069282861
AGTTAGCTCTCGTGAA_1	In_Competition	0.00737147792014741
CAATGACCAAACTGCT_1	In_Competition	-0.013147987672922
CTGCCATTCCGGCTTT_1	In_Competition	-0.0122977855296456
AGATGCTCACCAGTTA_1	In_Competition	0.00769155663257181
GAAGCGATCTTGATTC_1	In_Competition	0.00748128151182034
GTGTTAGCACAAATCC_1	In_Competition	0.00573367259543675
TATCTGTCATGTAACC_1	In_Competition	0.00565750051668066
GAGTTACAGTCATAGA_1	In_Competition	0.00840251235951908
CACGTTCCACTGGCGT_1	In_Competition	0.00398917119704064
TTTATGCAGAGTCCGA_1	In_Competition	0.00625313825052212
GCTGAATGTCACTGAT_1	In_Competition	0.00717750747206012
TGATGGTAGAGCGACT_1	In_Competition	0.00992884309219893
ATTCTACAGTTAACAG_1	In_Competition	0.00524375820148895
TGATGGTAGGATGCGT_1	In_Competition	0.0034307806602947
TCACACCGTGCCCACA_1	In_Competition	0.00479989305236638
GAAGGGTTCGCCGAAC_1	In_Competition	0.00617661198714742
TCGTGCTCAATCACGT_1	In_Competition	0.00535097246556301
GCTGCAGTCGGACCAC_1	In_Competition	0.0089092029768499
TTTGGTTTCTTCGATT_1	In_Competition	0.00188478766022764
TGTGATGTCATTTCCA_1	In_Competition	0.00899356023787235
TGTGATGTCGTCTCAC_1	In_Competition	0.00483324161490849
GAATAGAAGGACGCTA_1	In_Competition	0.000798350407563647
CACTGGGCAATTTCGG_1	In_Competition	0.00513909036184725
TATTCCATCTCTCAAT_1	In_Competition	-0.0134489310646044
TTACCGCGTCGTGGTC_1	In_Competition	-0.00887096968197751
TATTGCTGTACTGAGG_1	In_Competition	0.00702863224123351
TATTGGGAGATGGGCT_1	In_Competition	0.00157563793549973
GCAGCCAAGCGACTTT_1	In_Competition	-0.0183983264741648
TTACGTTCACGGTGTC_1	In_Competition	0.00518858877440051
GGGTCTGAGCTAGAGC_1	In_Competition	0.00979364976864297
TGATTTCGTGGGATTG_1	In_Competition	0.00539489796259247
TCCTCTTCAAGCCATT_1	In_Competition	-0.0243956962077785
GAATCGTGTTGGGACA_1	In_Competition	0.00881349625345825
TCTACATAGTCACGAG_1	In_Competition	0.00378971047066645
TCGCTTGCAATGGCCC_1	In_Competition	0.00562468964604581
CTGTACCAGCTAGAAT_1	In_Competition	0.00942755019252422
CTGTACCCAACGGCTC_1	In_Competition	0.00778151731921712
AGCGCTGAGTAGGAAG_1	In_Competition	0.00501754881389771
CTGTACCCACTTTAGG_1	In_Competition	0.0074266982159544
CTGTACCCATCCGTTC_1	In_Competition	-0.000736712023462188
TATTTCGTCGGCATAT_1	In_Competition	0.0077648060688306
TGTACAGCAATTGCGT_1	In_Competition	-0.0167499084570551
TCTATACCACGGAAGT_1	In_Competition	0.00999784109495578
AGCGTATCACCCTCTA_1	In_Competition	0.0034521832559484
GACAGCCTCTTGTTAC_1	In_Competition	0.00607810989188041
GCCCAGAGTGCATGTT_1	In_Competition	0.00878348496927907
CAACAGTGTTTCGGCG_1	In_Competition	0.0105413577254388
CAACAGTTCCCGAGAC_1	In_Competition	0.00724254069169538
TTAGTCTAGATGTTCC_1	In_Competition	0.00789917879919033
TGCAGTACAATTCTCT_1	In_Competition	0.00213988295176905
CAGCAATAGCTAATGA_1	In_Competition	0.00705649388285746
CATACAGCAGGGAGAG_1	In_Competition	0.00625255813307982
CAGCACGGTGCCGTTG_1	In_Competition	0.00480390671192972
TTTATGCTCCCGAGAC_1	In_Competition	0.00662172492595476
CAATCGACATTGACAC_1	In_Competition	0.0082974016102
ATCACAGGTCCCGTGA_1	In_Competition	-0.000930515009121268
TCTGGCTCAGGTGACA_1	In_Competition	0.00857282568677341
TCAATTCAGCTTTCTT_1	In_Competition	0.00122168552012979
GCTCAAACATCGCTGG_1	In_Competition	0.00663730506640565
GCCGATGGTCGTGGTC_1	In_Competition	0.0092957634807051
CAGCCAGCACCAACAT_1	In_Competition	0.0062176397925618
CGGAATTCACGCTATA_1	In_Competition	0.00532333818577576
CATAGACCAGAGAGGG_1	In_Competition	0.00776587200866377
TCACGCTTCAGGAGAC_1	In_Competition	-0.0111511475136774
CCACAAATCTCTTAAC_1	In_Competition	0.00794560832530035
TGCCGAGAGCATAGGC_1	In_Competition	0.00854515995882753
CATCAAGAGGGCAGAG_1	In_Competition	0.0111528891687248
CTTGATTTCCACAGGC_1	In_Competition	0.0107843160282735
GTGCTTCCAATACGCT_1	In_Competition	0.00669892049675022
AGTAGTCCATCCTATT_1	In_Competition	0.00759034131898276
ATCACTTTCCATTGTT_1	In_Competition	0.0096631263596963
GCGAGAAAGCAGCACA_1	In_Competition	0.00616231154981538
TGTGAGTTCGACGCGT_1	In_Competition	0.00664069493468151
TGCGACGGTTCCACGG_1	In_Competition	-0.00740727975516739
TTCGCTGGTAACTTCG_1	In_Competition	0.00762186090863652
CAGATCAAGGTTAAAC_1	In_Competition	-0.0111328466483544
GCGAGAAGTTCCGCAG_1	In_Competition	0.00460890912528276
TTTCACAAGGAGCTGT_1	In_Competition	0.00755098098697591
GTAACACGTTTCACAG_1	In_Competition	0.00705704755771284
CAACGATAGGGAGGTG_1	In_Competition	0.00634363457239605
CACACAATCTGGTTGA_1	In_Competition	0.00621375509933698
TCCTCCCGTTAACCTG_1	In_Competition	-0.0152596203685744
GCTACAAAGGATATAC_1	In_Competition	0.00883226628836296
TCCTTCTGTTAACCTG_1	In_Competition	0.0052935205629106
GATAGCTGTATCGTAC_1	In_Competition	0.00586783805814982
AGGTCATCAGACCCGT_1	In_Competition	0.00316203678036578
CCCTGATTCAAGCCAT_1	In_Competition	0.00648379638396537
TTCGATTTCCACCCTA_1	In_Competition	0.00581115834517956
GGGTCTGCAAGTTCGT_1	In_Competition	0.00672108915783926
GACTATGTCAGGACGA_1	In_Competition	0.0055361728267572
TGTAACGTCAGCTGTA_1	In_Competition	0.00567850784041493
TGTGTGAGTTAGAAAC_1	In_Competition	0.00306518205782168
GGGACTCCACTGGACC_1	In_Competition	0.00269682867355945
AGGATAATCGAGTGGA_1	In_Competition	0.00770057726049006
GGGCTCATCAGACAAA_1	In_Competition	0.00893011366203426
TGCTCCACAATCGCGC_1	In_Competition	0.00603653808552304
GACTCAATCACGATAC_1	In_Competition	0.00382251473028368
TGAATCGGTCGGTAAG_1	In_Competition	0.00259559375004993
GTTGTCCAGGGCCTCT_1	In_Competition	0.00396623663127546
GTTGTCCCATGGGAAC_1	In_Competition	-0.0137536340129536
CGAGGAATCGCACGGT_1	In_Competition	0.0055570878704052
CGCATGGTCGTAACAC_1	In_Competition	0.00750479501463378
GTGCGTGTCGGAATGG_1	In_Competition	-0.0163364369225706
GCGTTTCTCAGTGTTG_1	In_Competition	0.00553652915683061
CAAGCTACAGCAAGAC_1	In_Competition	0.00589930813779903
GATTTCTAGGACAGCT_1	In_Competition	-0.0133483590098619
ATAGAGATCGACCAAT_1	In_Competition	0.0126012360975379
CTTCTAACAATAGGAT_1	In_Competition	0.00682920504529499
ATCATTCTCGAGAGCA_1	In_Competition	0.00481002737934274
AGGGCTCAGTCCTGCG_1	In_Competition	-0.0142295003821717
TGGGCGTAGATAGTCA_1	In_Competition	0.00449770338118353
TGAACGTAGAGCCGTA_1	In_Competition	0.00923940674665164
CTCCGATAGTCTGGTT_1	In_Competition	0.0138739763356941
TCAGTCCAGGGACAGG_1	In_Competition	0.00683843138384947
CAGCAATGTAATCAGA_1	In_Competition	0.00468152809719067
TCTCACGCAACGTTAC_1	In_Competition	-0.0124954579120173
TGTCCACGTATCACGT_1	In_Competition	0.00642631294722601
CATTGTTTCTCGACCT_1	In_Competition	0.00633441047980285
TTCCACGTCCCGAATA_1	In_Competition	0.00774055058841308
TACGGTAAGCTCTGTA_1	In_Competition	0.00678248904724644
GGGACTCGTCGTTGGC_1	In_Competition	0.00551533728148611
TGCGATAAGACCAAGC_1	In_Competition	0.00753438970990737
CATACCCCAGGTCAGA_1	In_Competition	0.00605800778193726
TTGTTGTAGGATTACA_1	In_Competition	0.00783901481674858
GAACACTTCTAGGAAA_1	In_Competition	0.00711754971911349
CAGCCAGAGAGCAGTC_1	In_Competition	0.00847688564656237
GAAGCCCTCCCTTCCC_1	In_Competition	-0.0166331008779825
CAATGACTCCCATACC_1	In_Competition	-0.0147622801226709
TGATCAGGTAGGGTAC_1	In_Competition	0.00478270606886859
TTCTTCCCATGGAATA_1	In_Competition	0.00849432614066134
TCGACCTCACTGATTG_1	In_Competition	0.0105568794798055
TCATACTGTTGTATGC_1	In_Competition	0.00143714836189171
TTAGGGTCAATGCTCA_1	In_Competition	0.00592582053349204
TAAGCACTCAGATTGC_1	In_Competition	0.00404859760469886
TCCGATCCAAAGAACT_1	In_Competition	0.003977692956578
TGGTACATCAACCCGG_1	In_Competition	0.00613753429970267
ATTGGGTGTCTTGCGG_1	In_Competition	0.00905695928484986
CCCGGAAAGATCCCAT_1	In_Competition	0.00421376331066326
TGATGCATCTGTCCCA_1	In_Competition	-0.00402474276811098
TCGATTTAGACCAGAC_1	In_Competition	0.00516377675926598
GTTCTATTCACGGTCG_1	In_Competition	-0.0197210259561562
CACATGAAGGTTGACG_1	In_Competition	-0.00769012712392415
TGCTCCAAGTGGTCAG_1	In_Competition	-0.015815167809197
CGGCAGTAGTGCACCC_1	In_Competition	0.00518466682340282
AGGGTTTTCTGCTAGA_1	In_Competition	0.0104090275945038
GGGTGAAGTATGAAGT_1	In_Competition	0.00829043417340486
CATCCCATCACGTCCT_1	In_Competition	-0.0179845468871447
TAGGGTTTCTCCATAT_1	In_Competition	0.00697512897938566
ATCGGCGTCCCATTTA_1	In_Competition	-0.0183567793670411
TCGCTCAAGGACGCTA_1	In_Competition	0.00523712882655875
TTCAATCCAGCGCGTT_1	In_Competition	0.00795967179974773
GTCCCATTCGTCCATC_1	In_Competition	0.00565607085627271
CATCCGTTCCATCCGT_1	In_Competition	0.00321054822172083
TTCAGGATCTAGCATG_1	In_Competition	0.0108525535970915
TCGCTCAGTGAATAAC_1	In_Competition	0.00382377003666053
CACAGGCTCCATTTGT_1	In_Competition	0.00712822501798321
TGTGTGAGTCACAATC_1	In_Competition	0.00613706624217946
GCATTAGTCCTCTTTC_1	In_Competition	0.0112049693096547
GAGTTTGTCATTGGTG_1	In_Competition	0.00596120564960362
TTGCATTAGCGACAGT_1	In_Competition	0.0034675138953241
TATATCCAGGGCAATC_1	In_Competition	0.00698342383582007
TGTAAGCTCTTCCCGA_1	In_Competition	0.00406406124801079
GTTAGTGTCGCTATTT_1	In_Competition	0.0112768015181855
TGGGATTAGCTGGCCT_1	In_Competition	0.00663578482959677
CTGCCATTCTACTCAT_1	In_Competition	0.0088460508950226
AGTCATGCAAGATTGA_1	In_Competition	0.00871126734260795
CATGCTCGTTGGGAAC_1	In_Competition	0.0156255484181048
TGAATGCTCTTGAGCA_1	In_Competition	0.00379964206886752
TAACCAGCAGCAGATG_1	In_Competition	0.00857860667230876
GCACATAGTATGGAAT_1	In_Competition	0.00886443042674429
TTCAATCCATCCCACT_1	In_Competition	0.00820663292955015
CCTGTTGGTACGTACT_1	In_Competition	0.00919233322720069
CATGAGTCAGATAAAC_1	In_Competition	0.00951279230580782
TCCGATCTCTGACCCT_1	In_Competition	-0.0120495104495971
CATGGATCACTATGTG_1	In_Competition	0.005490508691872
TCTGCCAGTGTGCCTG_1	In_Competition	0.00569768109841587
TTTATGCCAGCTCCTT_1	In_Competition	0.00364521824194296
TTCAATCAGAGCCTGA_1	In_Competition	0.00889655737321809
GCGTGCATCATTGCGA_1	In_Competition	0.00509176799324145
GAGGGTAAGGTAAGGA_1	In_Competition	0.00819693191851032
TCCTGCATCCGGGACT_1	In_Competition	0.00386090692507391
GAGAGGTAGTATAGAC_1	In_Competition	-0.0156987548716483
GTAGAGGGTAGGTACG_1	In_Competition	0.00547457703707444
TCCACCAAGCAGGTCA_1	In_Competition	0.00650711087234214
CTCATGCGTAATGATG_1	In_Competition	-0.00981027798358762
GGTAACTCATAAGCGG_1	In_Competition	0.00332118125617499
GCACTAACAGGGTCTC_1	In_Competition	-0.00734100449905156
GTGTTCCGTCGTTGCG_1	In_Competition	-0.00561945464003108
GAAGGACAGCAGGTCA_1	In_Competition	-0.00929498137468836
TTGGTTTTCGTGACTA_1	In_Competition	0.00768213863629172
TGTAGACCAAAGAGTT_1	In_Competition	0.00701008297180659
GATAGCTAGGTCGACA_1	In_Competition	0.00856511072237341
CTGCCTAGTCAAGGCA_1	In_Competition	-0.0072659861065037
TGGTACAGTCACCTTC_1	In_Competition	0.00299664220011859
TCCATGCCATCGTGCG_1	In_Competition	0.00532247245502128
GCGAGAACAAGGTTGG_1	In_Competition	-0.0159964778080674
TGATGCATCGCGGACT_1	In_Competition	-0.018608728441923
TTGGGTACACCGGCTA_1	In_Competition	0.0120775830921888
GGCTTTCCAACAAAGT_1	In_Competition	0.00342838754696601
CAGTGCGGTTCAGGTT_1	In_Competition	0.0115023688436537
GGACGTCCACCCATAA_1	In_Competition	0.00681221077868129
ATCGGCGTCATATGGC_1	In_Competition	0.00622929641801011
TAGGGTTTCGTTCTGC_1	In_Competition	0.00699948289489631
GTAATGCAGGGAGTGG_1	In_Competition	0.00847414224920418
CGGGTCAGTTAGGACG_1	In_Competition	0.00460427971235652
GCCATTCCACACTTAG_1	In_Competition	0.00113623175692191
CATGGTATCCTGTTGC_1	In_Competition	0.00543548549964546
TCGTGCTTCTGGGCCA_1	In_Competition	-0.0239047764923137
GTCGCGAAGTCAGCGA_1	In_Competition	-0.0217299088516513
TATGTTCAGACCGTTT_1	In_Competition	-0.0156694321389292
GGTTAACTCACACCCT_1	In_Competition	-0.0123412582788976
ATCAGGTTCGGAGCAA_1	In_Competition	0.00587374938758485
CCCAACTCAGGTTCGC_1	In_Competition	-0.0190377279526892
GGCTTGGCATGGGCAA_1	In_Competition	0.00838840397196552
TGTGTGACATCCGAAT_1	In_Competition	0.00482357008203996
CATAGACAGGTAAGTT_1	In_Competition	0.00181603843095966
TGGATGTTCATCAGTG_1	In_Competition	-0.0133829687016865
GGCTTGGTCAGATGCT_1	In_Competition	0.00615358801702526
GGTCTGGGTATGGTTC_1	In_Competition	0.00990845208391911
TAACGACAGGAAGTAG_1	In_Competition	-0.00618160129948977
GCTTGGGGTCAAATCC_1	In_Competition	0.0135973375012039
TATTTCGGTCACTACA_1	In_Competition	0.0112814377892025
CAGGTATCACTATCGA_1	In_Competition	-0.0301996122927883
TTCCAATAGACCAACG_1	In_Competition	-0.0138637090659094
TTGGTTTTCGTCTCAC_1	In_Competition	0.00360064812671297
ATCTCTAAGCAATTCC_1	In_Competition	0.00854305048170367
TGCAGATAGAATCGCG_1	In_Competition	0.00839332365294031
GGGACTCGTCGACTTA_1	In_Competition	0.00959059973219525
CATTCATTCGCGTAGC_1	In_Competition	0.00653379468410038
TGTTCATGTGGAAATT_1	In_Competition	0.00856329201093632
GGTCTGGGTACGATCT_1	In_Competition	-0.0159065997374824
TGTTCCGAGTCTGCAT_1	In_Competition	-0.0154754775087856
CACAGATGTACAAACA_1	In_Competition	-0.00995464119534968
GTTGCTCTCTTAGCCC_1	In_Competition	0.00746001543477766
TTCTGTATCGTGGTAT_1	In_Competition	-0.00831937134062407
CCGTAGGTCGGTGTAT_1	In_Competition	-0.00937664128573938
CATTCTACACAGCCTG_1	In_Competition	0.00287646587294368
TTTCATGGTTTATGCG_1	In_Competition	0.0103073129713467
TTCCTTCCAAATTGGA_1	In_Competition	0.00171219419761169
GCACTAACAACAGCCC_1	In_Competition	0.0053267609049612
GCAGCTGGTGATCGTT_1	In_Competition	0.00742180482078844
ATTTCTGGTAGTCACT_1	In_Competition	0.0054591917422198
TTGACCCTCCCGTGTT_1	In_Competition	0.00154917070011392
TTGAGTGCATGTTTGG_1	In_Competition	0.00517741418939852
CCGATCTCATACAGAA_1	In_Competition	0.0131977781591208
TTCACGCCAGGAGACT_1	In_Competition	0.00589993800737568
GTAGTACGTGGCCTCA_1	In_Competition	0.00556631518466607
CTACTATTCCGCACGA_1	In_Competition	0.0040617720176972
TAGGGTTTCGCGCTGA_1	In_Competition	0.00419749782739825
TGGATCATCACGATAC_1	In_Competition	-0.0192518342669223
ATACCGAGTCCTGAAT_10	Not_Competing	0.00434565685541191
TCTAACTGTAGCTTGT_10	Not_Competing	-0.0138711442321605
TGAGCGCGTTGGCCTG_10	Not_Competing	-0.0120451536019671
TACCTCGTCGGATAAA_11	Not_Competing	0.0063449517212926
ACATCCCGTCCGCAGT_10	Not_Competing	-0.00927857155722889
GAGAGGTCACAAGGTG_10	Not_Competing	-0.00564873154364195
ACTTCGCCAACGTAAA_10	Not_Competing	-0.00177048529358003
AGTTAGCAGGTAGTCG_10	Not_Competing	0.00183484747086843
CGGAATTCAACCTATG_10	Not_Competing	-0.0154574696727358
TTTACGTGTTCTAACG_11	Not_Competing	-0.0105836673248456
TTGATGGTCAACTGGT_11	Not_Competing	-0.00435657913453172
TACCTCGTCGGATAAA_10	Not_Competing	0.00842722783919211
CGGAGAATCTCGGGAC_10	Not_Competing	-0.0127669542480423
TTTCCTCGTATCGCGC_11	Not_Competing	0.00530915973286066
TGATTTCCACCAATTG_11	Not_Competing	0.00736373644020851
TAAGCCATCCGAACGC_10	Not_Competing	-0.013984601605903
TTCCGGTTCTAAGGAA_11	Not_Competing	-0.00339474975720642
GTCAAACTCGGACTGC_11	Not_Competing	-0.0155529615387857
CTAACCCCACGCGCAT_10	Not_Competing	-0.000760438709967922
CCTCATGAGCTTCGTA_10	Not_Competing	0.000530244183796495
GCTGCAGGTCTTGTCC_11	Not_Competing	-0.0203860499669714
ATCGTGAGTCATACCA_10	Not_Competing	0.00859617610554669
ACATCGAGTGATACCT_11	Not_Competing	0.0035686769510841
CTATAGGTCAGTCATG_10	Not_Competing	-0.00508659574294479
CTGGTCTTCGGCCTTT_10	Not_Competing	-0.020322664634575
TAGGTACCACCAGCCA_11	Not_Competing	0.00838379080206134
CCTCCTCAGAGCACTG_10	Not_Competing	-0.00196910867351208
CCTCCTCAGAGCACTG_11	Not_Competing	-0.00169378999760302
ACCAAACGTTCGGTTA_11	Not_Competing	0.00172102672740008
TAGGTACTCGTTGTTT_11	Not_Competing	0.00357968586918049
TCCTTTCGTAGGCAAC_11	Not_Competing	-0.00752950176628644
GCCCGAACACCAACAT_10	Not_Competing	-0.00314702633360261
CTGCATCAGATGACAT_10	Not_Competing	-0.00131557669225811
ATCACAGCACCGAATT_10	Not_Competing	-0.0230401661163758
GTCCCATCACAGAGCA_11	Not_Competing	-0.019083055844947
GATGATCAGAGATCGC_10	Not_Competing	0.000282808447248226
CGATGCGAGCAACAAT_11	Not_Competing	-0.0131723872352138
TCATTGTAGAAGTGTT_10	Not_Competing	-0.0111658418636196
CGTGATAAGACAGCTG_11	Not_Competing	-0.00776456168862082
CGGCAGTAGCACTCCG_10	Not_Competing	0.0092690308620724
CGGCAGTAGCACTCCG_11	Not_Competing	0.0141217546163523
GGTAGAGCATGCCGCA_11	Not_Competing	0.00440350827720168
TTGACCCGTATTCTCT_11	Not_Competing	-0.00295104110531923
TTTCCTCGTATCGCGC_10	Not_Competing	0.00344850147688965
AAATGGACAACCACGC_11	Not_Competing	-0.0136510502949412
AGGAGGTGTAATTAGG_10	Not_Competing	-0.000565882357160062
TTACTGTCACTAACGT_10	Not_Competing	-0.00819349643239327
TACTTACAGGCTATCT_11	Not_Competing	-0.00600301447118231
ATCGTCCTCATCGCTC_11	Not_Competing	0.000566556329008415
CAGTTCCCAGTTAAAG_11	Not_Competing	0.00040681297893917
TCCTTTCAGCGCCTTG_11	Not_Competing	0.00200964129163724
GTGTCCTTCTAGTACG_10	Not_Competing	-0.00330338803061142
GCATCGGGTAGCTTAC_11	Not_Competing	-0.0221973610468774
TTCCTCTAGGACATCG_11	Not_Competing	-0.00941381974500875
AATCGACAGAAGAGCA_11	Not_Competing	0.0027689550422764
AGTCAACTCATAGCAC_10	Not_Competing	0.0107217032317293
TTGACCCGTATTCTCT_10	Not_Competing	-0.0042265564975096
AAGCGTTAGGCTGTAG_11	Not_Competing	-0.00740043690495039
AATGAAGCAATACCTG_11	Not_Competing	0.00408483965729007
CACCGTTTCGTTCGCT_10	Not_Competing	-0.0168686379653769
CTTCCTTCACTCCGGA_11	Not_Competing	0.0033498166598338
GTCGTAAAGCAACTCT_10	Not_Competing	-0.00654162520090934
CCGATGGCAAACTCTG_10	Not_Competing	0.00841495788152028
TCAATCTAGTATGACA_11	Not_Competing	0.0133870931337008
CTCCTCCGTTGACTAC_11	Not_Competing	0.0112923789315878
ATTCGTTAGTGCGCTC_10	Not_Competing	0.00469565396332127
ATGGGTTCAAGACCTT_10	Not_Competing	-0.00308340230277334
TACAACGTCTATTCGT_11	Not_Competing	0.00563028838393793
ATCGGATGTGAGACGT_10	Not_Competing	-0.00508130671349113
ATCAGGTGTGTATCCA_10	Not_Competing	0.000852135021533586
TTTCACATCACGAACT_10	Not_Competing	0.00153726973791334
CCACTTGTCACCATAG_11	Not_Competing	-0.00726810820810733
AGAAGTAAGCTGGTGA_11	Not_Competing	0.00395332557680289
AGAAGTAAGCTGGTGA_10	Not_Competing	-0.00554567029803654
AGACCATTCTCTCTAA_10	Not_Competing	-0.00985613271952305
AGCTCAAGTTCGGACC_10	Not_Competing	-0.00240913212804045
TTCCTAAGTCTAGTGT_11	Not_Competing	0.00560247594504595
GAGTGTTAGCCTCTTC_10	Not_Competing	-0.0121492600245556
CAACAACGTCAAGTTC_10	Not_Competing	-0.00526410872904339
CCTCACACATCTGTTT_10	Not_Competing	-0.0117816524794803
TTCGATTGTGTAAACA_10	Not_Competing	0.00318566772467428
GAAGTAATCTCGAGTA_11	Not_Competing	-0.0166915440653912
CTCATGCTCGTGTGAT_11	Not_Competing	0.0018843268594881
GCGTGCACAGGTGAGT_10	Not_Competing	0.00355541212701785
GATGATCAGAGATCGC_11	Not_Competing	0.00323266593703484
TTCTAACGTCTAATCG_10	Not_Competing	-0.00455544224411399
GTAGATCGTGATAGAT_10	Not_Competing	-0.00905259959245792
CCGGGTATCACGACTA_10	Not_Competing	0.00543228865567508
TTCGGTCTCATTCTTG_11	Not_Competing	0.00290056041058632
AACCTGACACCTGCTT_10	Not_Competing	-0.00807295569069783
TCTCAGCAGCGCCTAC_8	In_Competition	0.000338790396472237
CTGTATTTCCTGCTAC_8	In_Competition	0.0105352129857606
GAGGCAATCTGCTTAT_8	In_Competition	0.010680067786843
TTAGTCTCAAGCGATG_8	In_Competition	0.00785539722792993
TTTGGTTGTCCCTAAA_8	In_Competition	0.00809032098308334
CATTTCAAGCATCTTG_8	In_Competition	0.00428186421543893
GCGTGCACACGCGCTA_8	In_Competition	0.00251784308211335
AGCCAATAGTTGCATC_8	In_Competition	0.0038810481605194
CAGTTCCTCGCAAGAG_8	In_Competition	0.0104335104054853
TGGGTTAGTCCAAATC_8	In_Competition	0.00512197783149663
CCAATTTAGACAGTCG_8	In_Competition	0.0109856393921118
CATTGTTTCAAGCTTG_8	In_Competition	-0.00349383185139817
TGGCGTGGTCTAACGT_8	In_Competition	0.00524177205988103
GGTTAACTCCAACTAG_8	In_Competition	0.0111600485542092
ATGAGTCTCCTCACGT_8	In_Competition	0.00488410735353721
AACGTCAGTATGAGAT_8	In_Competition	-0.0288721430647911
GGGTCACCATGTCTAG_8	In_Competition	-0.0103239359172809
GGTGGCTTCCAACTGA_8	In_Competition	-0.0040165713460502
CTCCGATGTGGTTTAC_8	In_Competition	-0.00823771860149578
CATTCTATCTACACAG_8	In_Competition	0.00847412981163951
ATCGTCCGTCTCAAGT_8	In_Competition	-0.0076760903471298
ACTATTCTCATTGTGG_8	In_Competition	0.0159031975469779
TTCATGTTCCTTGAAG_8	In_Competition	-0.0131927875194032
ATCGATGTCGAGTGGA_8	In_Competition	0.00514361442356683
TCCCACAAGTGCGCTC_8	In_Competition	0.00314031027825894
TTCTTGACACTCCTTG_8	In_Competition	0.0028523019422556
CTCGAGGGTGTGATGG_8	In_Competition	0.00986866725835074
TATCAGGGTGACTATC_8	In_Competition	0.00287131562816117
TCACGCTTCCCGTGAG_8	In_Competition	-0.0160309614608897
TCCCAGTAGTCATGAA_8	In_Competition	0.00554022498283312
GTTCTATGTTCTCACC_8	In_Competition	0.00521505283134829
TCATCATTCCCAGCGA_8	In_Competition	-0.0176821983643269
GCAACCGGTAAGAACT_8	In_Competition	0.0122306073118602
TACGCTCCAAAGCTCT_8	In_Competition	-0.00159796241061334
ATTCAGGCAATACGCT_8	In_Competition	0.00346872025545151
AACCCAAGTGTCATTG_8	In_Competition	0.0097518900293964
CATGGATCACCAGACC_8	In_Competition	-0.0201246750646506
TCATATCAGCTGCGAA_8	In_Competition	-0.0177986155912757
CTCAGGGAGCTGAAGC_8	In_Competition	0.00535794868341452
TGAATGCTCCGTATGA_8	In_Competition	0.00398127584515133
ACCAACAGTAGAATGT_8	In_Competition	-0.00738308136078996
ACCAACAGTCAACCAT_8	In_Competition	0.00738261303735074
ACTATGGGTCCAAATC_8	In_Competition	0.0068668688276265
AATGCCACAAGCGATG_8	In_Competition	0.0129055780975547
TATCAGGGTGGTTTAC_8	In_Competition	0.0078805900511806
ATATCCTGTATACGGG_8	In_Competition	0.00898760167159489
CGATGCGAGTGGTTAA_8	In_Competition	0.00875617973805339
CCACTTGAGATGCAGC_8	In_Competition	0.00716437410679425
GATCAGTAGTGAGTGC_8	In_Competition	0.0120098157938704
TACGCTCGTAAGCGGT_8	In_Competition	0.0083637801754437
GCTTTCGTCAGGGATG_8	In_Competition	0.00862828040124182
TACAACGAGTTAGTAG_8	In_Competition	0.00728752149080474
AGGAATATCCTACAAG_8	In_Competition	0.00721957345798254
CGGGACTAGGAACGAA_8	In_Competition	-0.0245553180944924
GGACGTCAGGGATGTC_8	In_Competition	0.00312050515730407
TACAACGCACGACAAG_8	In_Competition	-0.0194774132180376
GTATTGGCAAGATGGC_8	In_Competition	0.00800637999380955
ACCCAAACAGCTAACT_8	In_Competition	0.00391175621423017
ATCCTATCAAAGGCGT_8	In_Competition	0.00608588165723866
GACTATGGTAGCACGA_8	In_Competition	-0.00539499770784674
CATGCCTCAGCGACCT_8	In_Competition	-0.0151189412656255
GTTGTAGAGGTTATAG_8	In_Competition	0.00528289571596906
TCGAACATCGCCGAAC_8	In_Competition	0.00749559739620019
TACGGTAGTTTAAGGA_8	In_Competition	0.00794830119168707
GCAACATGTTGCGGCT_8	In_Competition	0.00878058174479467
TCGAAGTCAGATCCTA_8	In_Competition	-0.0212605181332016
AAGTTCGCAGTAACGG_8	In_Competition	0.00697762756704179
GTGTGGCTCGATGCAT_8	In_Competition	0.00441432798375871
CGGACACAGCTACTAC_8	In_Competition	0.00506316708923637
TTCCGTGGTACACGCC_8	In_Competition	0.0112358441862938
CCTAACCCAGCAATTC_8	In_Competition	0.00548199045078379
GATAGCTAGATTGGGC_8	In_Competition	0.006447901435464
TCTGTCGGTCAGACTT_8	In_Competition	-0.00309581964321055
CCACAAACACCGGAAA_8	In_Competition	-0.0147425605608064
TTCTAACAGAGTCTTC_8	In_Competition	0.0100751290708286
GCTTCACCAATTCGTG_8	In_Competition	0.000148182216535472
TCATCCGTCCGAGATT_8	In_Competition	-0.0038755744713865
AAGAACACATGACAAA_8	In_Competition	0.0104146538735625
TACCGAAAGAAATGGG_8	In_Competition	0.0129068471412354
GGATGTTTCAAAGACA_8	In_Competition	0.00777759478134775
[truncated: 3,999 more rows]

## Sheet: Fig5C
Comparison	TF	Proportion of Leading Edge Genes	Network Enrichment Score
Isograft_Young_WT_vs_Isograft_Aged_WT	CEBPZ	0.369294605809129	2.03860243384242
Isograft_Young_WT_vs_Isograft_Aged_WT	CTCF	0.325568181818182	2.13132636434548
Isograft_Young_WT_vs_Isograft_Aged_WT	E2F1	0.192425793244626	1.35873422682268
Isograft_Young_WT_vs_Isograft_Aged_WT	MYC	0.197368421052632	2.19285129613498
Isograft_Young_WT_vs_Isograft_Aged_WT	NFYB	0.207087486157254	1.80471064631077
Allograft_Young_WT_vs_Allograft_Aged_HD	ETV4	0.270588235294118	2.12621531621833
Allograft_Young_WT_vs_Allograft_Aged_HD	MYC	0.181578947368421	2.13372077777974

## Sheet: Fig5D
Contribution of covariate to module	Covariate	Module
0.785728450011482	genotype	black
0.214271549988518	age	black
0.00517090570222357	genotype	blue
0.994829094297776	age	blue
0.787084769455184	genotype	brown
0.212915230544816	age	brown
0.0313091441515381	genotype	cyan
0.968690855848462	age	cyan
0.0405123609931867	genotype	darkgreen
0.959487639006813	age	darkgreen
0.0174942395280941	genotype	darkgrey
0.982505760471906	age	darkgrey
0.059425756994758	genotype	darkred
0.940574243005242	age	darkred
0.00895082468111823	genotype	darkturquoise
0.991049175318882	age	darkturquoise
0.858371214851762	genotype	green
0.141628785148238	age	green
0.287693471871644	genotype	greenyellow
0.712306528128356	age	greenyellow
0.705464312883616	genotype	grey
0.294535687116384	age	grey
0.0293335468707646	genotype	grey60
0.970666453129235	age	grey60
0.0486372039124471	genotype	lightcyan
0.951362796087553	age	lightcyan
0.256043652991646	genotype	lightgreen
0.743956347008354	age	lightgreen
0.00458042889342238	genotype	lightyellow
0.995419571106578	age	lightyellow
0.00883120753361287	genotype	magenta
0.991168792466387	age	magenta
0.488474566615383	genotype	midnightblue
0.511525433384617	age	midnightblue
0.522694102555465	genotype	pink
0.477305897444535	age	pink
0.0119842462909119	genotype	purple
0.988015753709088	age	purple
0.0665515068848923	genotype	red
0.933448493115108	age	red
0.0361887998028582	genotype	royalblue
0.963811200197142	age	royalblue
0.0540487855344944	genotype	salmon
0.945951214465506	age	salmon
0.0903336457839653	genotype	tan
0.909666354216035	age	tan
0.0990402124059125	genotype	turquoise
0.900959787594087	age	turquoise
0.137010300913913	genotype	yellow
0.862989699086087	age	yellow

## Sheet: Fig5E
TF	CellID	Activity	Group
CEBPZ	TAGTGCAGTTCAAAGA_2	0.0295756272976534	Alone_Young_WT
CTCF	TAGTGCAGTTCAAAGA_2	0.0278711439463424	Alone_Young_WT
E2F1	TAGTGCAGTTCAAAGA_2	0.0192245491475549	Alone_Young_WT
ETV4	TAGTGCAGTTCAAAGA_2	0.102238041088087	Alone_Young_WT
MYC	TAGTGCAGTTCAAAGA_2	0.10201564537627	Alone_Young_WT
NFYB	TAGTGCAGTTCAAAGA_2	0.0496725102321802	Alone_Young_WT
CEBPZ	AGGTCATTCATGAGTC_2	0.045711941746306	Alone_Young_WT
CTCF	AGGTCATTCATGAGTC_2	0.0240851376707813	Alone_Young_WT
E2F1	AGGTCATTCATGAGTC_2	0.0205140438011442	Alone_Young_WT
ETV4	AGGTCATTCATGAGTC_2	0.0796965821203223	Alone_Young_WT
MYC	AGGTCATTCATGAGTC_2	0.0733567848272759	Alone_Young_WT
NFYB	AGGTCATTCATGAGTC_2	0.0240296289255078	Alone_Young_WT
CEBPZ	CCGATGGGTAACATGA_2	0.0255358918509288	Alone_Young_WT
CTCF	CCGATGGGTAACATGA_2	0.0289137306774354	Alone_Young_WT
E2F1	CCGATGGGTAACATGA_2	0.0314215160253455	Alone_Young_WT
ETV4	CCGATGGGTAACATGA_2	0.0952531100814203	Alone_Young_WT
MYC	CCGATGGGTAACATGA_2	0.102559407507484	Alone_Young_WT
NFYB	CCGATGGGTAACATGA_2	0.0253346799431451	Alone_Young_WT
CEBPZ	ATTGGGTTCGCCACTT_2	0.0461828402915588	Alone_Young_WT
CTCF	ATTGGGTTCGCCACTT_2	0.0444502291754838	Alone_Young_WT
E2F1	ATTGGGTTCGCCACTT_2	0.00978002803647793	Alone_Young_WT
ETV4	ATTGGGTTCGCCACTT_2	0.00430836523060193	Alone_Young_WT
MYC	ATTGGGTTCGCCACTT_2	0.026992428125341	Alone_Young_WT
NFYB	ATTGGGTTCGCCACTT_2	0.0152135542911166	Alone_Young_WT
CEBPZ	ACCACAAAGACTTCGT_2	0.0365709761010175	Alone_Young_WT
CTCF	ACCACAAAGACTTCGT_2	0.0293912445836366	Alone_Young_WT
E2F1	ACCACAAAGACTTCGT_2	0.0259776859985857	Alone_Young_WT
ETV4	ACCACAAAGACTTCGT_2	0.0497140824914583	Alone_Young_WT
MYC	ACCACAAAGACTTCGT_2	0.0699555903352693	Alone_Young_WT
NFYB	ACCACAAAGACTTCGT_2	0.0183563081549472	Alone_Young_WT
CEBPZ	GCCATGGTCCACGTAA_2	0.0433300664167987	Alone_Young_WT
CTCF	GCCATGGTCCACGTAA_2	0.0407852352838396	Alone_Young_WT
E2F1	GCCATGGTCCACGTAA_2	0.01038758277011	Alone_Young_WT
ETV4	GCCATGGTCCACGTAA_2	0.00662474844294888	Alone_Young_WT
MYC	GCCATGGTCCACGTAA_2	0.00825195832346641	Alone_Young_WT
NFYB	GCCATGGTCCACGTAA_2	0.0190321380043432	Alone_Young_WT
CEBPZ	ATCACAGCAGAATCGG_2	0.0341113448798311	Alone_Young_WT
CTCF	ATCACAGCAGAATCGG_2	0.0499177031572012	Alone_Young_WT
E2F1	ATCACAGCAGAATCGG_2	0.0106569863128294	Alone_Young_WT
ETV4	ATCACAGCAGAATCGG_2	0.00303026544979108	Alone_Young_WT
MYC	ATCACAGCAGAATCGG_2	0.0116017075600767	Alone_Young_WT
NFYB	ATCACAGCAGAATCGG_2	0.0246716989548374	Alone_Young_WT
CEBPZ	CGGGACTTCCTGATAG_2	0.0469186714187481	Alone_Young_WT
CTCF	CGGGACTTCCTGATAG_2	0.0361033908748584	Alone_Young_WT
E2F1	CGGGACTTCCTGATAG_2	0.0185134781796287	Alone_Young_WT
ETV4	CGGGACTTCCTGATAG_2	0.0773769522064722	Alone_Young_WT
MYC	CGGGACTTCCTGATAG_2	0.0824709815404513	Alone_Young_WT
NFYB	CGGGACTTCCTGATAG_2	0.0313066325525041	Alone_Young_WT
CEBPZ	CTGGTCTCAATGCAGG_2	0.0418130455854213	Alone_Young_WT
CTCF	CTGGTCTCAATGCAGG_2	0.0330979152029267	Alone_Young_WT
E2F1	CTGGTCTCAATGCAGG_2	0.0130486680504555	Alone_Young_WT
ETV4	CTGGTCTCAATGCAGG_2	0.00778444549180811	Alone_Young_WT
MYC	CTGGTCTCAATGCAGG_2	0.0132913156613973	Alone_Young_WT
NFYB	CTGGTCTCAATGCAGG_2	0.0261432602402734	Alone_Young_WT
CEBPZ	AGTTAGCTCCCTGTTG_2	0.0306362121104685	Alone_Young_WT
CTCF	AGTTAGCTCCCTGTTG_2	0.0284707844921269	Alone_Young_WT
E2F1	AGTTAGCTCCCTGTTG_2	0.0185678205458239	Alone_Young_WT
ETV4	AGTTAGCTCCCTGTTG_2	0.10617442311939	Alone_Young_WT
MYC	AGTTAGCTCCCTGTTG_2	0.117739068798986	Alone_Young_WT
NFYB	AGTTAGCTCCCTGTTG_2	0.0291623758229944	Alone_Young_WT
CEBPZ	ATCCTATTCAGGAACG_2	0.0385551885120109	Alone_Young_WT
CTCF	ATCCTATTCAGGAACG_2	0.026571481615793	Alone_Young_WT
E2F1	ATCCTATTCAGGAACG_2	0.0186092058701334	Alone_Young_WT
ETV4	ATCCTATTCAGGAACG_2	0.0962424385606196	Alone_Young_WT
MYC	ATCCTATTCAGGAACG_2	0.100055220661045	Alone_Young_WT
NFYB	ATCCTATTCAGGAACG_2	0.0261035766118795	Alone_Young_WT
CEBPZ	TTTCAGTTCGCGCCAA_2	0.0332825116738266	Alone_Young_WT
CTCF	TTTCAGTTCGCGCCAA_2	0.031774042361639	Alone_Young_WT
E2F1	TTTCAGTTCGCGCCAA_2	0.0195384957829994	Alone_Young_WT
ETV4	TTTCAGTTCGCGCCAA_2	0.012811146980403	Alone_Young_WT
MYC	TTTCAGTTCGCGCCAA_2	0.0273432130450241	Alone_Young_WT
NFYB	TTTCAGTTCGCGCCAA_2	0.0222840121857025	Alone_Young_WT
CEBPZ	ATCTTCAAGTTGTCAC_2	0.0377329304949065	Alone_Young_WT
CTCF	ATCTTCAAGTTGTCAC_2	0.0314926381158799	Alone_Young_WT
E2F1	ATCTTCAAGTTGTCAC_2	0.0167043281231237	Alone_Young_WT
ETV4	ATCTTCAAGTTGTCAC_2	0.102085281091362	Alone_Young_WT
MYC	ATCTTCAAGTTGTCAC_2	0.0872056543306423	Alone_Young_WT
NFYB	ATCTTCAAGTTGTCAC_2	0.0499916912491778	Alone_Young_WT
CEBPZ	CTGGCAGTCCTTGACC_2	0.0330056971242195	Alone_Young_WT
CTCF	CTGGCAGTCCTTGACC_2	0.0338858899448175	Alone_Young_WT
E2F1	CTGGCAGTCCTTGACC_2	0.0202474883497799	Alone_Young_WT
ETV4	CTGGCAGTCCTTGACC_2	0.0852502433008203	Alone_Young_WT
MYC	CTGGCAGTCCTTGACC_2	0.0761659835994535	Alone_Young_WT
NFYB	CTGGCAGTCCTTGACC_2	0.0208705311797149	Alone_Young_WT
CEBPZ	GGGATCCTCGGAATGG_2	0.0375560171962261	Alone_Young_WT
CTCF	GGGATCCTCGGAATGG_2	0.0273797548595252	Alone_Young_WT
E2F1	GGGATCCTCGGAATGG_2	0.012132879409479	Alone_Young_WT
ETV4	GGGATCCTCGGAATGG_2	0.0830160469004283	Alone_Young_WT
MYC	GGGATCCTCGGAATGG_2	0.0752750078686435	Alone_Young_WT
NFYB	GGGATCCTCGGAATGG_2	0.0551465701332174	Alone_Young_WT
CEBPZ	ACGGGTCCAATGAGCG_2	0.0413121312191351	Alone_Young_WT
CTCF	ACGGGTCCAATGAGCG_2	0.0377032286781636	Alone_Young_WT
E2F1	ACGGGTCCAATGAGCG_2	0.0159703087777369	Alone_Young_WT
ETV4	ACGGGTCCAATGAGCG_2	0.014748482631989	Alone_Young_WT
MYC	ACGGGTCCAATGAGCG_2	0.0135926325432157	Alone_Young_WT
NFYB	ACGGGTCCAATGAGCG_2	0.019555216940342	Alone_Young_WT
CEBPZ	AGAGCCCTCGGCTTCT_2	0.0323864827564085	Alone_Young_WT
CTCF	AGAGCCCTCGGCTTCT_2	0.0322166858964418	Alone_Young_WT
E2F1	AGAGCCCTCGGCTTCT_2	0.0319487264574979	Alone_Young_WT
ETV4	AGAGCCCTCGGCTTCT_2	0.100418319503705	Alone_Young_WT
MYC	AGAGCCCTCGGCTTCT_2	0.102719107962329	Alone_Young_WT
NFYB	AGAGCCCTCGGCTTCT_2	0.048993243817576	Alone_Young_WT
CEBPZ	CCTAACCAGCGACCCT_2	0.0468409765718677	Alone_Young_WT
CTCF	CCTAACCAGCGACCCT_2	0.0392546382995104	Alone_Young_WT
E2F1	CCTAACCAGCGACCCT_2	0.039321181998266	Alone_Young_WT
ETV4	CCTAACCAGCGACCCT_2	0.0121896889393288	Alone_Young_WT
MYC	CCTAACCAGCGACCCT_2	0.0146601223145413	Alone_Young_WT
NFYB	CCTAACCAGCGACCCT_2	0.0219196590289558	Alone_Young_WT
CEBPZ	GTTAGACTCCGAAATC_2	0.0292061169553347	Alone_Young_WT
CTCF	GTTAGACTCCGAAATC_2	0.0225942685147507	Alone_Young_WT
E2F1	GTTAGACTCCGAAATC_2	0.0124419366720407	Alone_Young_WT
ETV4	GTTAGACTCCGAAATC_2	0.0944071739577885	Alone_Young_WT
MYC	GTTAGACTCCGAAATC_2	0.114265648481628	Alone_Young_WT
NFYB	GTTAGACTCCGAAATC_2	0.0212174955589151	Alone_Young_WT
CEBPZ	AAGACTCCACCAGCCA_2	0.0507310663393365	Alone_Young_WT
CTCF	AAGACTCCACCAGCCA_2	0.0393806371531483	Alone_Young_WT
E2F1	AAGACTCCACCAGCCA_2	0.0186260473046962	Alone_Young_WT
ETV4	AAGACTCCACCAGCCA_2	0.0027325720012117	Alone_Young_WT
MYC	AAGACTCCACCAGCCA_2	0.0144323505317522	Alone_Young_WT
NFYB	AAGACTCCACCAGCCA_2	0.0196542737143821	Alone_Young_WT
CEBPZ	TCAAGCACAAGGTCAG_2	0.0292249571071753	Alone_Young_WT
CTCF	TCAAGCACAAGGTCAG_2	0.0367992139205016	Alone_Young_WT
E2F1	TCAAGCACAAGGTCAG_2	0.022559910116345	Alone_Young_WT
ETV4	TCAAGCACAAGGTCAG_2	0.0114591643605551	Alone_Young_WT
MYC	TCAAGCACAAGGTCAG_2	0.00937386789469245	Alone_Young_WT
NFYB	TCAAGCACAAGGTCAG_2	0.0182849251165486	Alone_Young_WT
CEBPZ	TTATTGCGTATCACGT_2	0.0396767116914808	Alone_Young_WT
CTCF	TTATTGCGTATCACGT_2	0.0410050440083075	Alone_Young_WT
E2F1	TTATTGCGTATCACGT_2	0.0225250124349551	Alone_Young_WT
ETV4	TTATTGCGTATCACGT_2	0.0179985691727659	Alone_Young_WT
MYC	TTATTGCGTATCACGT_2	0.0180380269035703	Alone_Young_WT
NFYB	TTATTGCGTATCACGT_2	0.0209559162300906	Alone_Young_WT
CEBPZ	CACGGGTTCAATCTCT_2	0.0517156620530998	Alone_Young_WT
CTCF	CACGGGTTCAATCTCT_2	0.0484205034542181	Alone_Young_WT
E2F1	CACGGGTTCAATCTCT_2	0.0445234658040101	Alone_Young_WT
ETV4	CACGGGTTCAATCTCT_2	0.0117673533443601	Alone_Young_WT
MYC	CACGGGTTCAATCTCT_2	0.0167028061959786	Alone_Young_WT
NFYB	CACGGGTTCAATCTCT_2	0.022517297607768	Alone_Young_WT
CEBPZ	ACCCTCACAATGTTGC_2	0.0608471900127299	Alone_Young_WT
CTCF	ACCCTCACAATGTTGC_2	0.0386333091756086	Alone_Young_WT
E2F1	ACCCTCACAATGTTGC_2	0.0129299152698384	Alone_Young_WT
ETV4	ACCCTCACAATGTTGC_2	0.0603718699865976	Alone_Young_WT
MYC	ACCCTCACAATGTTGC_2	0.0324232455408791	Alone_Young_WT
NFYB	ACCCTCACAATGTTGC_2	0.0360849143845203	Alone_Young_WT
CEBPZ	TTCGCTGCAACATACC_2	0.0345949373115284	Alone_Young_WT
CTCF	TTCGCTGCAACATACC_2	0.0309323837666697	Alone_Young_WT
E2F1	TTCGCTGCAACATACC_2	0.0114997374922453	Alone_Young_WT
ETV4	TTCGCTGCAACATACC_2	0.0253002012976019	Alone_Young_WT
MYC	TTCGCTGCAACATACC_2	0.0154739767984445	Alone_Young_WT
NFYB	TTCGCTGCAACATACC_2	0.0429978992001171	Alone_Young_WT
CEBPZ	TAGACCATCTGACAGT_2	0.0292186992378065	Alone_Young_WT
CTCF	TAGACCATCTGACAGT_2	0.0265556620738213	Alone_Young_WT
E2F1	TAGACCATCTGACAGT_2	0.0223948940239213	Alone_Young_WT
ETV4	TAGACCATCTGACAGT_2	0.0834691199331869	Alone_Young_WT
MYC	TAGACCATCTGACAGT_2	0.080079030073162	Alone_Young_WT
NFYB	TAGACCATCTGACAGT_2	0.0378107240895398	Alone_Young_WT
CEBPZ	GATCGTATCGCTGTCT_2	0.0542988974506693	Alone_Young_WT
CTCF	GATCGTATCGCTGTCT_2	0.0403264812851907	Alone_Young_WT
E2F1	GATCGTATCGCTGTCT_2	0.0230076067476259	Alone_Young_WT
ETV4	GATCGTATCGCTGTCT_2	0.0940277546562504	Alone_Young_WT
MYC	GATCGTATCGCTGTCT_2	0.0927199168601302	Alone_Young_WT
NFYB	GATCGTATCGCTGTCT_2	0.0720040170522354	Alone_Young_WT
CEBPZ	ACGTTCCCAAATCAAG_2	0.0277968267819789	Alone_Young_WT
CTCF	ACGTTCCCAAATCAAG_2	0.0342395851530477	Alone_Young_WT
E2F1	ACGTTCCCAAATCAAG_2	0.0180017467359347	Alone_Young_WT
ETV4	ACGTTCCCAAATCAAG_2	0.0894824638354149	Alone_Young_WT
MYC	ACGTTCCCAAATCAAG_2	0.088092251891543	Alone_Young_WT
NFYB	ACGTTCCCAAATCAAG_2	0.0622792481972972	Alone_Young_WT
CEBPZ	ACATCCCAGCTTCATG_2	0.0325422063149151	Alone_Young_WT
CTCF	ACATCCCAGCTTCATG_2	0.0343686158586755	Alone_Young_WT
E2F1	ACATCCCAGCTTCATG_2	0.0213679851394266	Alone_Young_WT
ETV4	ACATCCCAGCTTCATG_2	0.0222480427966402	Alone_Young_WT
MYC	ACATCCCAGCTTCATG_2	0.0220674827528532	Alone_Young_WT
NFYB	ACATCCCAGCTTCATG_2	0.0133026706826228	Alone_Young_WT
CEBPZ	CTGGTCTGTCGAATTC_2	0.0494808164007023	Alone_Young_WT
CTCF	CTGGTCTGTCGAATTC_2	0.0482839904818079	Alone_Young_WT
E2F1	CTGGTCTGTCGAATTC_2	0.0345426542622934	Alone_Young_WT
ETV4	CTGGTCTGTCGAATTC_2	0.0587965250992538	Alone_Young_WT
MYC	CTGGTCTGTCGAATTC_2	0.0140910852749863	Alone_Young_WT
NFYB	CTGGTCTGTCGAATTC_2	0.023531487799825	Alone_Young_WT
CEBPZ	ATTTACCCACCGCTGA_2	0.0336925233484609	Alone_Young_WT
CTCF	ATTTACCCACCGCTGA_2	0.0355987148985053	Alone_Young_WT
E2F1	ATTTACCCACCGCTGA_2	0.0145420731428602	Alone_Young_WT
ETV4	ATTTACCCACCGCTGA_2	0.0761422671734413	Alone_Young_WT
MYC	ATTTACCCACCGCTGA_2	0.0780115803612431	Alone_Young_WT
NFYB	ATTTACCCACCGCTGA_2	0.0579437623579683	Alone_Young_WT
CEBPZ	ATGGAGGGTATCAGCT_2	0.0409397895604151	Alone_Young_WT
CTCF	ATGGAGGGTATCAGCT_2	0.0294924092467314	Alone_Young_WT
E2F1	ATGGAGGGTATCAGCT_2	0.0243819279910565	Alone_Young_WT
ETV4	ATGGAGGGTATCAGCT_2	0.102041726377701	Alone_Young_WT
MYC	ATGGAGGGTATCAGCT_2	0.107418131723837	Alone_Young_WT
NFYB	ATGGAGGGTATCAGCT_2	0.0543341954766732	Alone_Young_WT
CEBPZ	ACCACAAAGTTGCGCC_2	0.0321675340996787	Alone_Young_WT
CTCF	ACCACAAAGTTGCGCC_2	0.0364578869857841	Alone_Young_WT
E2F1	ACCACAAAGTTGCGCC_2	0.0260493455079956	Alone_Young_WT
ETV4	ACCACAAAGTTGCGCC_2	0.0984035134277309	Alone_Young_WT
MYC	ACCACAAAGTTGCGCC_2	0.111876185687584	Alone_Young_WT
NFYB	ACCACAAAGTTGCGCC_2	0.0682188419236606	Alone_Young_WT
CEBPZ	TGCACGGTCAGCGGAA_2	0.0398108888842906	Alone_Young_WT
CTCF	TGCACGGTCAGCGGAA_2	0.0416403868008086	Alone_Young_WT
E2F1	TGCACGGTCAGCGGAA_2	0.0286040987553102	Alone_Young_WT
ETV4	TGCACGGTCAGCGGAA_2	0.00512669362375591	Alone_Young_WT
MYC	TGCACGGTCAGCGGAA_2	0.0122469143169697	Alone_Young_WT
NFYB	TGCACGGTCAGCGGAA_2	0.0225290418075131	Alone_Young_WT
CEBPZ	ACCAACAGTCGAAGCA_2	0.0410366749479941	Alone_Young_WT
CTCF	ACCAACAGTCGAAGCA_2	0.0408212726679453	Alone_Young_WT
E2F1	ACCAACAGTCGAAGCA_2	0.0161998041385034	Alone_Young_WT
ETV4	ACCAACAGTCGAAGCA_2	0.0326787629388386	Alone_Young_WT
MYC	ACCAACAGTCGAAGCA_2	0.0260913570964128	Alone_Young_WT
NFYB	ACCAACAGTCGAAGCA_2	0.0154037315809267	Alone_Young_WT
CEBPZ	TCTCACGTCGAGAGAC_2	0.0323942863339042	Alone_Young_WT
CTCF	TCTCACGTCGAGAGAC_2	0.0250691366412299	Alone_Young_WT
E2F1	TCTCACGTCGAGAGAC_2	0.0189613203780381	Alone_Young_WT
ETV4	TCTCACGTCGAGAGAC_2	0.109121023308166	Alone_Young_WT
MYC	TCTCACGTCGAGAGAC_2	0.0920142365497787	Alone_Young_WT
NFYB	TCTCACGTCGAGAGAC_2	0.0574916045291608	Alone_Young_WT
CEBPZ	GTCTAGAAGCAGAAAG_2	0.0443150496596798	Alone_Young_WT
CTCF	GTCTAGAAGCAGAAAG_2	0.0409885288143755	Alone_Young_WT
E2F1	GTCTAGAAGCAGAAAG_2	0.0187907193884126	Alone_Young_WT
ETV4	GTCTAGAAGCAGAAAG_2	0.0138189699261745	Alone_Young_WT
MYC	GTCTAGAAGCAGAAAG_2	0.0123820803753615	Alone_Young_WT
NFYB	GTCTAGAAGCAGAAAG_2	0.0251562695333146	Alone_Young_WT
CEBPZ	CGTTCTGGTATCTTCT_2	0.0310425427198052	Alone_Young_WT
CTCF	CGTTCTGGTATCTTCT_2	0.0326731008812311	Alone_Young_WT
E2F1	CGTTCTGGTATCTTCT_2	0.0211381413628791	Alone_Young_WT
ETV4	CGTTCTGGTATCTTCT_2	0.0562175945235658	Alone_Young_WT
MYC	CGTTCTGGTATCTTCT_2	0.0650875364850972	Alone_Young_WT
NFYB	CGTTCTGGTATCTTCT_2	0.0609616983075913	Alone_Young_WT
CEBPZ	TGAATCGCATCTCATT_2	0.0499110260269087	Alone_Young_WT
CTCF	TGAATCGCATCTCATT_2	0.0241856105197291	Alone_Young_WT
E2F1	TGAATCGCATCTCATT_2	0.0246995922678254	Alone_Young_WT
ETV4	TGAATCGCATCTCATT_2	0.0733079655106379	Alone_Young_WT
MYC	TGAATCGCATCTCATT_2	0.077495541162978	Alone_Young_WT
NFYB	TGAATCGCATCTCATT_2	0.0158394002543691	Alone_Young_WT
CEBPZ	AGACAGGGTTATGACC_2	0.0422612682990267	Alone_Young_WT
CTCF	AGACAGGGTTATGACC_2	0.0265897650271728	Alone_Young_WT
E2F1	AGACAGGGTTATGACC_2	0.0172374567214717	Alone_Young_WT
ETV4	AGACAGGGTTATGACC_2	0.0955188754403106	Alone_Young_WT
MYC	AGACAGGGTTATGACC_2	0.081817778503952	Alone_Young_WT
NFYB	AGACAGGGTTATGACC_2	0.0542381731096377	Alone_Young_WT
CEBPZ	ACATCCCAGCTAGATA_2	0.0364325493937357	Alone_Young_WT
CTCF	ACATCCCAGCTAGATA_2	0.0305287465047563	Alone_Young_WT
E2F1	ACATCCCAGCTAGATA_2	0.0322092650606736	Alone_Young_WT
ETV4	ACATCCCAGCTAGATA_2	0.0110397807642282	Alone_Young_WT
MYC	ACATCCCAGCTAGATA_2	0.0218642906718019	Alone_Young_WT
NFYB	ACATCCCAGCTAGATA_2	0.0162653720530714	Alone_Young_WT
CEBPZ	GTGAGCCCAAGCGAGT_2	0.0667789431381601	Alone_Young_WT
CTCF	GTGAGCCCAAGCGAGT_2	0.048579508627695	Alone_Young_WT
E2F1	GTGAGCCCAAGCGAGT_2	0.0145200113729976	Alone_Young_WT
ETV4	GTGAGCCCAAGCGAGT_2	0.0156255907076709	Alone_Young_WT
MYC	GTGAGCCCAAGCGAGT_2	0.0221963048023423	Alone_Young_WT
NFYB	GTGAGCCCAAGCGAGT_2	0.0240856694083832	Alone_Young_WT
CEBPZ	TCCAGAAGTTCCGCTT_2	0.0404102478431662	Alone_Young_WT
CTCF	TCCAGAAGTTCCGCTT_2	0.0377217723682001	Alone_Young_WT
E2F1	TCCAGAAGTTCCGCTT_2	0.0287266339649926	Alone_Young_WT
ETV4	TCCAGAAGTTCCGCTT_2	0.0655179590055642	Alone_Young_WT
MYC	TCCAGAAGTTCCGCTT_2	0.0764443614197795	Alone_Young_WT
NFYB	TCCAGAAGTTCCGCTT_2	0.0541547724943369	Alone_Young_WT
CEBPZ	CTCCATGAGTGGTTAA_2	0.0267199828068812	Alone_Young_WT
CTCF	CTCCATGAGTGGTTAA_2	0.0264063288697271	Alone_Young_WT
E2F1	CTCCATGAGTGGTTAA_2	0.0192441616018096	Alone_Young_WT
ETV4	CTCCATGAGTGGTTAA_2	0.0635054871879852	Alone_Young_WT
MYC	CTCCATGAGTGGTTAA_2	0.0679319287394763	Alone_Young_WT
NFYB	CTCCATGAGTGGTTAA_2	0.0627793948112878	Alone_Young_WT
CEBPZ	ATTACTCAGCATGCAG_2	0.0303224289266024	Alone_Young_WT
CTCF	ATTACTCAGCATGCAG_2	0.0372806596033927	Alone_Young_WT
E2F1	ATTACTCAGCATGCAG_2	0.0161398229020812	Alone_Young_WT
ETV4	ATTACTCAGCATGCAG_2	0.00403426819238272	Alone_Young_WT
MYC	ATTACTCAGCATGCAG_2	0.0160786262630323	Alone_Young_WT
NFYB	ATTACTCAGCATGCAG_2	0.0258020618318013	Alone_Young_WT
CEBPZ	CTGGCAGTCGACGCTG_2	0.0423223426466903	Alone_Young_WT
CTCF	CTGGCAGTCGACGCTG_2	0.0327535027611195	Alone_Young_WT
E2F1	CTGGCAGTCGACGCTG_2	0.0144020274073966	Alone_Young_WT
ETV4	CTGGCAGTCGACGCTG_2	0.0719885758247531	Alone_Young_WT
MYC	CTGGCAGTCGACGCTG_2	0.063985407495459	Alone_Young_WT
NFYB	CTGGCAGTCGACGCTG_2	0.0580298737127445	Alone_Young_WT
CEBPZ	ATTTCTGTCTCCCATG_2	0.0353344893352671	Alone_Young_WT
CTCF	ATTTCTGTCTCCCATG_2	0.0340803360143139	Alone_Young_WT
E2F1	ATTTCTGTCTCCCATG_2	0.0277159890211881	Alone_Young_WT
ETV4	ATTTCTGTCTCCCATG_2	0.0824631339877674	Alone_Young_WT
MYC	ATTTCTGTCTCCCATG_2	0.0840103474288863	Alone_Young_WT
NFYB	ATTTCTGTCTCCCATG_2	0.0513590376355712	Alone_Young_WT
CEBPZ	CCTCCTCCACGGTGCT_2	0.0470846578797941	Alone_Young_WT
CTCF	CCTCCTCCACGGTGCT_2	0.0340970589557888	Alone_Young_WT
E2F1	CCTCCTCCACGGTGCT_2	0.0176183929093524	Alone_Young_WT
ETV4	CCTCCTCCACGGTGCT_2	0.106236528208248	Alone_Young_WT
MYC	CCTCCTCCACGGTGCT_2	0.110991739576923	Alone_Young_WT
NFYB	CCTCCTCCACGGTGCT_2	0.0242094273252119	Alone_Young_WT
CEBPZ	CCACACTCAGAGATGC_2	0.0445181436519735	Alone_Young_WT
CTCF	CCACACTCAGAGATGC_2	0.0383430875721699	Alone_Young_WT
E2F1	CCACACTCAGAGATGC_2	0.0164954212516384	Alone_Young_WT
ETV4	CCACACTCAGAGATGC_2	0.0675720991169994	Alone_Young_WT
MYC	CCACACTCAGAGATGC_2	0.0723705060937527	Alone_Young_WT
NFYB	CCACACTCAGAGATGC_2	0.0505585031966827	Alone_Young_WT
CEBPZ	CTCAATTTCAGACATC_2	0.0331394728758918	Alone_Young_WT
CTCF	CTCAATTTCAGACATC_2	0.0521445946007083	Alone_Young_WT
E2F1	CTCAATTTCAGACATC_2	0.015213632032453	Alone_Young_WT
ETV4	CTCAATTTCAGACATC_2	0.0109458561383728	Alone_Young_WT
MYC	CTCAATTTCAGACATC_2	0.015327791480899	Alone_Young_WT
NFYB	CTCAATTTCAGACATC_2	0.0213275994558116	Alone_Young_WT
CEBPZ	AAGACTCTCAAACCTG_2	0.0382571592886745	Alone_Young_WT
CTCF	AAGACTCTCAAACCTG_2	0.0280220974343894	Alone_Young_WT
E2F1	AAGACTCTCAAACCTG_2	0.017993683629455	Alone_Young_WT
ETV4	AAGACTCTCAAACCTG_2	0.0806556037542504	Alone_Young_WT
MYC	AAGACTCTCAAACCTG_2	0.0783987713380306	Alone_Young_WT
NFYB	AAGACTCTCAAACCTG_2	0.0535047427511899	Alone_Young_WT
CEBPZ	ACGCACGGTCCGGCAT_2	0.029934845957263	Alone_Young_WT
CTCF	ACGCACGGTCCGGCAT_2	0.0297267854238412	Alone_Young_WT
E2F1	ACGCACGGTCCGGCAT_2	0.0120867276696429	Alone_Young_WT
ETV4	ACGCACGGTCCGGCAT_2	0.0124006714195215	Alone_Young_WT
MYC	ACGCACGGTCCGGCAT_2	0.0299854490845371	Alone_Young_WT
NFYB	ACGCACGGTCCGGCAT_2	0.0161160354075247	Alone_Young_WT
CEBPZ	TACGCTCAGCTCGTGC_2	0.0325765198251332	Alone_Young_WT
CTCF	TACGCTCAGCTCGTGC_2	0.0254503719350983	Alone_Young_WT
E2F1	TACGCTCAGCTCGTGC_2	0.0201253737428241	Alone_Young_WT
ETV4	TACGCTCAGCTCGTGC_2	0.107276074017067	Alone_Young_WT
MYC	TACGCTCAGCTCGTGC_2	0.0964968896843922	Alone_Young_WT
NFYB	TACGCTCAGCTCGTGC_2	0.0415628924832637	Alone_Young_WT
CEBPZ	GTCAGCGCAAACCATC_2	0.0379451159890872	Alone_Young_WT
CTCF	GTCAGCGCAAACCATC_2	0.0344862459968643	Alone_Young_WT
E2F1	GTCAGCGCAAACCATC_2	0.0186847709759549	Alone_Young_WT
ETV4	GTCAGCGCAAACCATC_2	0.0051211885083939	Alone_Young_WT
MYC	GTCAGCGCAAACCATC_2	0.0165309862104794	Alone_Young_WT
NFYB	GTCAGCGCAAACCATC_2	0.0163049346424849	Alone_Young_WT
CEBPZ	TTTCATGGTTGCTTGA_2	0.0351281945967506	Alone_Young_WT
CTCF	TTTCATGGTTGCTTGA_2	0.0291404493185731	Alone_Young_WT
E2F1	TTTCATGGTTGCTTGA_2	0.0214046384902145	Alone_Young_WT
ETV4	TTTCATGGTTGCTTGA_2	0.0855899854146403	Alone_Young_WT
MYC	TTTCATGGTTGCTTGA_2	0.0848113939831712	Alone_Young_WT
NFYB	TTTCATGGTTGCTTGA_2	0.0279043465429066	Alone_Young_WT
CEBPZ	GTTTGGAGTACTCCCT_2	0.0319819441887628	Alone_Young_WT
CTCF	GTTTGGAGTACTCCCT_2	0.0366106947918434	Alone_Young_WT
E2F1	GTTTGGAGTACTCCCT_2	0.00986109231409474	Alone_Young_WT
ETV4	GTTTGGAGTACTCCCT_2	0.0190024675920447	Alone_Young_WT
MYC	GTTTGGAGTACTCCCT_2	0.0179890752624118	Alone_Young_WT
NFYB	GTTTGGAGTACTCCCT_2	0.0242723493815428	Alone_Young_WT
CEBPZ	GGGAGATTCTTCTCAA_2	0.0603363447572493	Alone_Young_WT
CTCF	GGGAGATTCTTCTCAA_2	0.0430458262778308	Alone_Young_WT
E2F1	GGGAGATTCTTCTCAA_2	0.0196459287686519	Alone_Young_WT
ETV4	GGGAGATTCTTCTCAA_2	0.0227799830663443	Alone_Young_WT
MYC	GGGAGATTCTTCTCAA_2	0.0120621540345655	Alone_Young_WT
NFYB	GGGAGATTCTTCTCAA_2	0.028167116748475	Alone_Young_WT
CEBPZ	CCTCAACAGTCTACCA_2	0.0367316028118036	Alone_Young_WT
CTCF	CCTCAACAGTCTACCA_2	0.0431605655022652	Alone_Young_WT
E2F1	CCTCAACAGTCTACCA_2	0.0362169045366841	Alone_Young_WT
ETV4	CCTCAACAGTCTACCA_2	0.0137661709895037	Alone_Young_WT
MYC	CCTCAACAGTCTACCA_2	0.025371635107991	Alone_Young_WT
NFYB	CCTCAACAGTCTACCA_2	0.0182860816009054	Alone_Young_WT
CEBPZ	ATCCATTGTATCAAGA_2	0.0511280417628688	Alone_Young_WT
CTCF	ATCCATTGTATCAAGA_2	0.0371187455102057	Alone_Young_WT
E2F1	ATCCATTGTATCAAGA_2	0.0170134463698406	Alone_Young_WT
ETV4	ATCCATTGTATCAAGA_2	0.0999451173868912	Alone_Young_WT
MYC	ATCCATTGTATCAAGA_2	0.104184703584425	Alone_Young_WT
NFYB	ATCCATTGTATCAAGA_2	0.044927690899596	Alone_Young_WT
CEBPZ	CCTACGTTCCTAGCCT_2	0.0457315963952586	Alone_Young_WT
CTCF	CCTACGTTCCTAGCCT_2	0.0405658090398516	Alone_Young_WT
E2F1	CCTACGTTCCTAGCCT_2	0.0120066984117581	Alone_Young_WT
ETV4	CCTACGTTCCTAGCCT_2	0.00346539408928648	Alone_Young_WT
MYC	CCTACGTTCCTAGCCT_2	0.0136056653853404	Alone_Young_WT
NFYB	CCTACGTTCCTAGCCT_2	0.0259005300830164	Alone_Young_WT
CEBPZ	ATTGTTCAGTCTCTGA_2	0.0295314685373093	Alone_Young_WT
CTCF	ATTGTTCAGTCTCTGA_2	0.0353175229869121	Alone_Young_WT
E2F1	ATTGTTCAGTCTCTGA_2	0.0173846365351157	Alone_Young_WT
ETV4	ATTGTTCAGTCTCTGA_2	0.0942411928285742	Alone_Young_WT
MYC	ATTGTTCAGTCTCTGA_2	0.0930720905780063	Alone_Young_WT
NFYB	ATTGTTCAGTCTCTGA_2	0.0646008588859465	Alone_Young_WT
CEBPZ	CCTCACAAGCTTCGTA_2	0.0303412454444146	Alone_Young_WT
CTCF	CCTCACAAGCTTCGTA_2	0.0427641720651229	Alone_Young_WT
E2F1	CCTCACAAGCTTCGTA_2	0.0181417849535154	Alone_Young_WT
ETV4	CCTCACAAGCTTCGTA_2	0.00686021512555276	Alone_Young_WT
MYC	CCTCACAAGCTTCGTA_2	0.0132620077414332	Alone_Young_WT
NFYB	CCTCACAAGCTTCGTA_2	0.0352581334686343	Alone_Young_WT
CEBPZ	AGTGACTCAGCAGACA_2	0.0493329527952613	Alone_Young_WT
CTCF	AGTGACTCAGCAGACA_2	0.0340438968670242	Alone_Young_WT
E2F1	AGTGACTCAGCAGACA_2	0.028819084936863	Alone_Young_WT
ETV4	AGTGACTCAGCAGACA_2	0.0840964890433477	Alone_Young_WT
MYC	AGTGACTCAGCAGACA_2	0.0773882094782942	Alone_Young_WT
NFYB	AGTGACTCAGCAGACA_2	0.0447178222187558	Alone_Young_WT
CEBPZ	CATTGTTCACAACGTT_2	0.0301288813521265	Alone_Young_WT
CTCF	CATTGTTCACAACGTT_2	0.0339253521066374	Alone_Young_WT
E2F1	CATTGTTCACAACGTT_2	0.019434611798682	Alone_Young_WT
ETV4	CATTGTTCACAACGTT_2	0.102476880395946	Alone_Young_WT
MYC	CATTGTTCACAACGTT_2	0.103348426947786	Alone_Young_WT
NFYB	CATTGTTCACAACGTT_2	0.0544923206780442	Alone_Young_WT
CEBPZ	TGTCCCATCGCGTAGC_2	0.0236886439798756	Alone_Young_WT
CTCF	TGTCCCATCGCGTAGC_2	0.0277068896597243	Alone_Young_WT
E2F1	TGTCCCATCGCGTAGC_2	0.0187682782646681	Alone_Young_WT
ETV4	TGTCCCATCGCGTAGC_2	0.0778079538366349	Alone_Young_WT
MYC	TGTCCCATCGCGTAGC_2	0.0819314355345326	Alone_Young_WT
NFYB	TGTCCCATCGCGTAGC_2	0.0224996783116915	Alone_Young_WT
CEBPZ	GTACAACTCTGGCTGG_2	0.0401370078244895	Alone_Young_WT
CTCF	GTACAACTCTGGCTGG_2	0.0331899648280281	Alone_Young_WT
E2F1	GTACAACTCTGGCTGG_2	0.0157782518647446	Alone_Young_WT
ETV4	GTACAACTCTGGCTGG_2	0.0309335478734981	Alone_Young_WT
MYC	GTACAACTCTGGCTGG_2	0.0304737665789094	Alone_Young_WT
NFYB	GTACAACTCTGGCTGG_2	0.0238609031712512	Alone_Young_WT
CEBPZ	GTTGTGATCAAGGAGC_2	0.0430567240867409	Alone_Young_WT
CTCF	GTTGTGATCAAGGAGC_2	0.0334983961261038	Alone_Young_WT
E2F1	GTTGTGATCAAGGAGC_2	0.0129571028964983	Alone_Young_WT
ETV4	GTTGTGATCAAGGAGC_2	0.0212832442433701	Alone_Young_WT
MYC	GTTGTGATCAAGGAGC_2	0.0209193474591042	Alone_Young_WT
NFYB	GTTGTGATCAAGGAGC_2	0.0270761866219484	Alone_Young_WT
CEBPZ	ATCGATGGTGTTTACG_2	0.0232141259093209	Alone_Young_WT
CTCF	ATCGATGGTGTTTACG_2	0.0232495946015381	Alone_Young_WT
E2F1	ATCGATGGTGTTTACG_2	0.0178416628332287	Alone_Young_WT
ETV4	ATCGATGGTGTTTACG_2	0.110786162070379	Alone_Young_WT
MYC	ATCGATGGTGTTTACG_2	0.1052157719494	Alone_Young_WT
NFYB	ATCGATGGTGTTTACG_2	0.0184274328680526	Alone_Young_WT
CEBPZ	ATTCCTACAGAGGTAC_2	0.0443949522266081	Alone_Young_WT
CTCF	ATTCCTACAGAGGTAC_2	0.0341355138618342	Alone_Young_WT
E2F1	ATTCCTACAGAGGTAC_2	0.0171471408247427	Alone_Young_WT
ETV4	ATTCCTACAGAGGTAC_2	0.0377115294793469	Alone_Young_WT
MYC	ATTCCTACAGAGGTAC_2	0.0704024171945487	Alone_Young_WT
NFYB	ATTCCTACAGAGGTAC_2	0.0545860667346365	Alone_Young_WT
CEBPZ	ACGTAACTCAGCCCAG_2	0.0465663845436567	Alone_Young_WT
CTCF	ACGTAACTCAGCCCAG_2	0.0341976428727439	Alone_Young_WT
E2F1	ACGTAACTCAGCCCAG_2	0.0288996376244271	Alone_Young_WT
ETV4	ACGTAACTCAGCCCAG_2	0.0792274242158316	Alone_Young_WT
MYC	ACGTAACTCAGCCCAG_2	0.0834304877623892	Alone_Young_WT
NFYB	ACGTAACTCAGCCCAG_2	0.02598645653251	Alone_Young_WT
CEBPZ	ATGACCACAAGTGGAC_2	0.0302117810666917	Alone_Young_WT
CTCF	ATGACCACAAGTGGAC_2	0.0313928829120351	Alone_Young_WT
E2F1	ATGACCACAAGTGGAC_2	0.0138009716513678	Alone_Young_WT
ETV4	ATGACCACAAGTGGAC_2	0.0305678038501618	Alone_Young_WT
MYC	ATGACCACAAGTGGAC_2	0.0215572250253431	Alone_Young_WT
NFYB	ATGACCACAAGTGGAC_2	0.0141692435634645	Alone_Young_WT
CEBPZ	GTTTGGACATCCTTCG_2	0.0429491288993559	Alone_Young_WT
CTCF	GTTTGGACATCCTTCG_2	0.0405703153216777	Alone_Young_WT
E2F1	GTTTGGACATCCTTCG_2	0.019086383515915	Alone_Young_WT
ETV4	GTTTGGACATCCTTCG_2	0.0911204603615399	Alone_Young_WT
MYC	GTTTGGACATCCTTCG_2	0.101120462020522	Alone_Young_WT
NFYB	GTTTGGACATCCTTCG_2	0.0353457434794635	Alone_Young_WT
CEBPZ	CTGGTCTTCGGCATTA_2	0.0451603277983272	Alone_Young_WT
CTCF	CTGGTCTTCGGCATTA_2	0.0412068325066413	Alone_Young_WT
E2F1	CTGGTCTTCGGCATTA_2	0.0238335058019846	Alone_Young_WT
ETV4	CTGGTCTTCGGCATTA_2	0.0941666389906417	Alone_Young_WT
MYC	CTGGTCTTCGGCATTA_2	0.0846193370264095	Alone_Young_WT
NFYB	CTGGTCTTCGGCATTA_2	0.0629883835914804	Alone_Young_WT
CEBPZ	TACAACGTCCGAACGC_2	0.0326908034255968	Alone_Young_WT
CTCF	TACAACGTCCGAACGC_2	0.02213174984181	Alone_Young_WT
E2F1	TACAACGTCCGAACGC_2	0.0201434879958048	Alone_Young_WT
ETV4	TACAACGTCCGAACGC_2	0.077675365241489	Alone_Young_WT
MYC	TACAACGTCCGAACGC_2	0.0889189554872792	Alone_Young_WT
NFYB	TACAACGTCCGAACGC_2	0.0515857289803596	Alone_Young_WT
CEBPZ	TAGGGTTTCGCAGTGC_2	0.033635772587733	Alone_Young_WT
CTCF	TAGGGTTTCGCAGTGC_2	0.0341730126204762	Alone_Young_WT
E2F1	TAGGGTTTCGCAGTGC_2	0.0135748723731618	Alone_Young_WT
ETV4	TAGGGTTTCGCAGTGC_2	0.0101851872395247	Alone_Young_WT
MYC	TAGGGTTTCGCAGTGC_2	0.0199213552398457	Alone_Young_WT
NFYB	TAGGGTTTCGCAGTGC_2	0.0230756805295773	Alone_Young_WT
CEBPZ	CCCGGAACAGAACTCT_2	0.0248582289765995	Alone_Young_WT
CTCF	CCCGGAACAGAACTCT_2	0.0225871219830956	Alone_Young_WT
E2F1	CCCGGAACAGAACTCT_2	0.0129850150910413	Alone_Young_WT
ETV4	CCCGGAACAGAACTCT_2	0.0924968731973453	Alone_Young_WT
MYC	CCCGGAACAGAACTCT_2	0.0801827437639044	Alone_Young_WT
NFYB	CCCGGAACAGAACTCT_2	0.0183433335895298	Alone_Young_WT
CEBPZ	GGAATGGGTGCCTGAC_2	0.0421897160101886	Alone_Young_WT
CTCF	GGAATGGGTGCCTGAC_2	0.0402849318090437	Alone_Young_WT
E2F1	GGAATGGGTGCCTGAC_2	0.00747841252090621	Alone_Young_WT
ETV4	GGAATGGGTGCCTGAC_2	0.00140774106210155	Alone_Young_WT
MYC	GGAATGGGTGCCTGAC_2	0.0182171397089857	Alone_Young_WT
NFYB	GGAATGGGTGCCTGAC_2	0.0288516994808484	Alone_Young_WT
CEBPZ	TTCCGTGAGACGGTCA_2	0.0395289887201857	Alone_Young_WT
CTCF	TTCCGTGAGACGGTCA_2	0.0417993155534921	Alone_Young_WT
E2F1	TTCCGTGAGACGGTCA_2	0.0175181189979608	Alone_Young_WT
ETV4	TTCCGTGAGACGGTCA_2	0.0265964724196304	Alone_Young_WT
MYC	TTCCGTGAGACGGTCA_2	0.00678583703350468	Alone_Young_WT
NFYB	TTCCGTGAGACGGTCA_2	0.0176472404367812	Alone_Young_WT
CEBPZ	CTACCCAAGCGTCTCG_2	0.035942917956047	Alone_Young_WT
CTCF	CTACCCAAGCGTCTCG_2	0.0365544376337388	Alone_Young_WT
E2F1	CTACCCAAGCGTCTCG_2	0.0256052941640062	Alone_Young_WT
ETV4	CTACCCAAGCGTCTCG_2	0.00143685404540299	Alone_Young_WT
MYC	CTACCCAAGCGTCTCG_2	0.0178449624038919	Alone_Young_WT
NFYB	CTACCCAAGCGTCTCG_2	0.0210693005031275	Alone_Young_WT
CEBPZ	ACTACGAGTGAACTAA_2	0.0334283691274526	Alone_Young_WT
CTCF	ACTACGAGTGAACTAA_2	0.0295404498311671	Alone_Young_WT
E2F1	ACTACGAGTGAACTAA_2	0.0199853743906961	Alone_Young_WT
ETV4	ACTACGAGTGAACTAA_2	0.099462588615301	Alone_Young_WT
MYC	ACTACGAGTGAACTAA_2	0.0931900822542248	Alone_Young_WT
NFYB	ACTACGAGTGAACTAA_2	0.0199930760436417	Alone_Young_WT
CEBPZ	ACTTCGCCATCGATAC_2	0.0401315004023413	Alone_Young_WT
CTCF	ACTTCGCCATCGATAC_2	0.036585218441792	Alone_Young_WT
E2F1	ACTTCGCCATCGATAC_2	0.0117714912022559	Alone_Young_WT
ETV4	ACTTCGCCATCGATAC_2	0.00112352071807811	Alone_Young_WT
MYC	ACTTCGCCATCGATAC_2	0.00885158570381644	Alone_Young_WT
NFYB	ACTTCGCCATCGATAC_2	0.0286583323147533	Alone_Young_WT
CEBPZ	AAGTGAACACAAAGTA_2	0.036846383082851	Alone_Young_WT
CTCF	AAGTGAACACAAAGTA_2	0.0406386415669578	Alone_Young_WT
E2F1	AAGTGAACACAAAGTA_2	0.0070834916436843	Alone_Young_WT
ETV4	AAGTGAACACAAAGTA_2	0.00470243963683078	Alone_Young_WT
MYC	AAGTGAACACAAAGTA_2	0.0203973433336626	Alone_Young_WT
NFYB	AAGTGAACACAAAGTA_2	0.0237468855494288	Alone_Young_WT
CEBPZ	CACTAAGAGCCTATCA_2	0.0554398929240039	Alone_Young_WT
CTCF	CACTAAGAGCCTATCA_2	0.0413621702033191	Alone_Young_WT
E2F1	CACTAAGAGCCTATCA_2	0.0328552430935347	Alone_Young_WT
ETV4	CACTAAGAGCCTATCA_2	0.000117666155611163	Alone_Young_WT
MYC	CACTAAGAGCCTATCA_2	0.0125539282462954	Alone_Young_WT
NFYB	CACTAAGAGCCTATCA_2	0.0206338082410855	Alone_Young_WT
CEBPZ	CACGTGGGTGAATAAC_2	0.0354759972284421	Alone_Young_WT
CTCF	CACGTGGGTGAATAAC_2	0.0437665704634788	Alone_Young_WT
E2F1	CACGTGGGTGAATAAC_2	0.0239643846638433	Alone_Young_WT
ETV4	CACGTGGGTGAATAAC_2	0.0134419588607744	Alone_Young_WT
MYC	CACGTGGGTGAATAAC_2	0.0149548759545174	Alone_Young_WT
NFYB	CACGTGGGTGAATAAC_2	0.0252352750368779	Alone_Young_WT
CEBPZ	ATCAGGTTCCAGCCTT_2	0.0345922271093574	Alone_Young_WT
CTCF	ATCAGGTTCCAGCCTT_2	0.0387281301130873	Alone_Young_WT
E2F1	ATCAGGTTCCAGCCTT_2	0.0171405756534026	Alone_Young_WT
ETV4	ATCAGGTTCCAGCCTT_2	0.0469786647511372	Alone_Young_WT
MYC	ATCAGGTTCCAGCCTT_2	0.00789340842962497	Alone_Young_WT
NFYB	ATCAGGTTCCAGCCTT_2	0.0182092177032463	Alone_Young_WT
CEBPZ	GAACTGTTCCTTTAGT_2	0.0218394121467056	Alone_Young_WT
CTCF	GAACTGTTCCTTTAGT_2	0.0360374328260495	Alone_Young_WT
E2F1	GAACTGTTCCTTTAGT_2	0.0115797274645073	Alone_Young_WT
ETV4	GAACTGTTCCTTTAGT_2	0.0111543536315814	Alone_Young_WT
MYC	GAACTGTTCCTTTAGT_2	0.00985502625625909	Alone_Young_WT
NFYB	GAACTGTTCCTTTAGT_2	0.0148509935756052	Alone_Young_WT
CEBPZ	GCCGATGGTAGATCCT_2	0.0320308830242713	Alone_Young_WT
CTCF	GCCGATGGTAGATCCT_2	0.0370681063417412	Alone_Young_WT
E2F1	GCCGATGGTAGATCCT_2	0.0157648995185347	Alone_Young_WT
ETV4	GCCGATGGTAGATCCT_2	0.0078545010672745	Alone_Young_WT
MYC	GCCGATGGTAGATCCT_2	0.0116205670358262	Alone_Young_WT
NFYB	GCCGATGGTAGATCCT_2	0.0181347645129815	Alone_Young_WT
CEBPZ	TATCAGGAGTAAGGGA_2	0.0283419050234755	Alone_Young_WT
CTCF	TATCAGGAGTAAGGGA_2	0.0363560736292152	Alone_Young_WT
E2F1	TATCAGGAGTAAGGGA_2	0.0115640355715647	Alone_Young_WT
ETV4	TATCAGGAGTAAGGGA_2	0.0148473405650794	Alone_Young_WT
MYC	TATCAGGAGTAAGGGA_2	0.0132540268188034	Alone_Young_WT
NFYB	TATCAGGAGTAAGGGA_2	0.0208969541978976	Alone_Young_WT
CEBPZ	CTGCAGGCATAATGAG_2	0.0379376873099659	Alone_Young_WT
CTCF	CTGCAGGCATAATGAG_2	0.0424988270450392	Alone_Young_WT
E2F1	CTGCAGGCATAATGAG_2	0.0149496594987248	Alone_Young_WT
ETV4	CTGCAGGCATAATGAG_2	0.00262245620581653	Alone_Young_WT
MYC	CTGCAGGCATAATGAG_2	0.00701427487230461	Alone_Young_WT
NFYB	CTGCAGGCATAATGAG_2	0.027149446658913	Alone_Young_WT
CEBPZ	AAGTACCGTAGATGTA_2	0.053474839565672	Alone_Young_WT
CTCF	AAGTACCGTAGATGTA_2	0.0425817265849749	Alone_Young_WT
E2F1	AAGTACCGTAGATGTA_2	0.0117473022298742	Alone_Young_WT
ETV4	AAGTACCGTAGATGTA_2	0.0485481569888261	Alone_Young_WT
MYC	AAGTACCGTAGATGTA_2	0.0411191716577497	Alone_Young_WT
NFYB	AAGTACCGTAGATGTA_2	0.0282221799343129	Alone_Young_WT
CEBPZ	TAAGCCAAGAAATTCG_2	0.0428502785137214	Alone_Young_WT
CTCF	TAAGCCAAGAAATTCG_2	0.0396391556159937	Alone_Young_WT
E2F1	TAAGCCAAGAAATTCG_2	0.0245532023814219	Alone_Young_WT
ETV4	TAAGCCAAGAAATTCG_2	0.00329705743520108	Alone_Young_WT
MYC	TAAGCCAAGAAATTCG_2	0.0108277867449082	Alone_Young_WT
NFYB	TAAGCCAAGAAATTCG_2	0.0267811624218181	Alone_Young_WT
CEBPZ	GAAACCTTCCCTCGTA_2	0.0492938817788795	Alone_Young_WT
CTCF	GAAACCTTCCCTCGTA_2	0.0493564637310049	Alone_Young_WT
E2F1	GAAACCTTCCCTCGTA_2	0.0117149688332112	Alone_Young_WT
ETV4	GAAACCTTCCCTCGTA_2	0.0291042239988402	Alone_Young_WT
MYC	GAAACCTTCCCTCGTA_2	0.0146118688355562	Alone_Young_WT
NFYB	GAAACCTTCCCTCGTA_2	0.0191497257341543	Alone_Young_WT
CEBPZ	ATTATCCGTTCGATTG_2	0.0339469586301066	Alone_Young_WT
CTCF	ATTATCCGTTCGATTG_2	0.0384607828898556	Alone_Young_WT
E2F1	ATTATCCGTTCGATTG_2	0.0168063418798701	Alone_Young_WT
ETV4	ATTATCCGTTCGATTG_2	0.0148907362119951	Alone_Young_WT
MYC	ATTATCCGTTCGATTG_2	0.0162733064932906	Alone_Young_WT
NFYB	ATTATCCGTTCGATTG_2	0.0212346262953015	Alone_Young_WT
CEBPZ	CATCGGGCAGACGCTC_2	0.0435575002159757	Alone_Young_WT
CTCF	CATCGGGCAGACGCTC_2	0.0529451654878	Alone_Young_WT
E2F1	CATCGGGCAGACGCTC_2	0.0416329988502053	Alone_Young_WT
ETV4	CATCGGGCAGACGCTC_2	0.0180097254799855	Alone_Young_WT
MYC	CATCGGGCAGACGCTC_2	0.0164639095401677	Alone_Young_WT
NFYB	CATCGGGCAGACGCTC_2	0.0270854642799071	Alone_Young_WT
CEBPZ	CATGGATCAACACAAA_2	0.0448616788407824	Alone_Young_WT
CTCF	CATGGATCAACACAAA_2	0.0328852846623331	Alone_Young_WT
E2F1	CATGGATCAACACAAA_2	0.0170262588823564	Alone_Young_WT
ETV4	CATGGATCAACACAAA_2	0.10271464337003	Alone_Young_WT
MYC	CATGGATCAACACAAA_2	0.0975419433791241	Alone_Young_WT
NFYB	CATGGATCAACACAAA_2	0.0396747859024425	Alone_Young_WT
CEBPZ	CAAGACTTCGCTCATC_2	0.0309467900256863	Alone_Young_WT
CTCF	CAAGACTTCGCTCATC_2	0.0263332190133202	Alone_Young_WT
E2F1	CAAGACTTCGCTCATC_2	0.0207222584934481	Alone_Young_WT
ETV4	CAAGACTTCGCTCATC_2	0.103306960142971	Alone_Young_WT
MYC	CAAGACTTCGCTCATC_2	0.0834475680699695	Alone_Young_WT
NFYB	CAAGACTTCGCTCATC_2	0.0533908737560723	Alone_Young_WT
CEBPZ	GATCCCTCAACGTAAA_2	0.0464480914197246	Alone_Young_WT
CTCF	GATCCCTCAACGTAAA_2	0.0435507925608551	Alone_Young_WT
E2F1	GATCCCTCAACGTAAA_2	0.0344844607647756	Alone_Young_WT
ETV4	GATCCCTCAACGTAAA_2	0.0238506288760501	Alone_Young_WT
MYC	GATCCCTCAACGTAAA_2	0.0172356963959765	Alone_Young_WT
NFYB	GATCCCTCAACGTAAA_2	0.0262373791874307	Alone_Young_WT
CEBPZ	CCCTTAGGTGGTCTGC_2	0.0349058357684516	Alone_Young_WT
CTCF	CCCTTAGGTGGTCTGC_2	0.0273435388103909	Alone_Young_WT
E2F1	CCCTTAGGTGGTCTGC_2	0.0181559448286405	Alone_Young_WT
ETV4	CCCTTAGGTGGTCTGC_2	0.0977653077624243	Alone_Young_WT
MYC	CCCTTAGGTGGTCTGC_2	0.0927850509446271	Alone_Young_WT
NFYB	CCCTTAGGTGGTCTGC_2	0.0511139585410341	Alone_Young_WT
CEBPZ	GCTTGGGTCTGAGAAA_2	0.0366207101747383	Alone_Young_WT
CTCF	GCTTGGGTCTGAGAAA_2	0.0354610982607882	Alone_Young_WT
E2F1	GCTTGGGTCTGAGAAA_2	0.0201126517450887	Alone_Young_WT
ETV4	GCTTGGGTCTGAGAAA_2	0.0393205839994411	Alone_Young_WT
MYC	GCTTGGGTCTGAGAAA_2	0.0133371891038566	Alone_Young_WT
NFYB	GCTTGGGTCTGAGAAA_2	0.0222079049377556	Alone_Young_WT
CEBPZ	ACACTGAAGTATAGGT_2	0.0475381439081724	Alone_Young_WT
CTCF	ACACTGAAGTATAGGT_2	0.0394044270212292	Alone_Young_WT
E2F1	ACACTGAAGTATAGGT_2	0.010249088131412	Alone_Young_WT
ETV4	ACACTGAAGTATAGGT_2	0.00824034755289104	Alone_Young_WT
MYC	ACACTGAAGTATAGGT_2	0.0173281283436731	Alone_Young_WT
NFYB	ACACTGAAGTATAGGT_2	0.0201159327182567	Alone_Young_WT
CEBPZ	GTTCATTTCAACGTGT_2	0.0560942390998196	Alone_Young_WT
CTCF	GTTCATTTCAACGTGT_2	0.039102466440834	Alone_Young_WT
E2F1	GTTCATTTCAACGTGT_2	0.0255719118916711	Alone_Young_WT
ETV4	GTTCATTTCAACGTGT_2	0.100633872839473	Alone_Young_WT
MYC	GTTCATTTCAACGTGT_2	0.0839333805943335	Alone_Young_WT
NFYB	GTTCATTTCAACGTGT_2	0.0336831848367232	Alone_Young_WT
CEBPZ	CGGCAGTGTCTTCGAA_2	0.0372482741107466	Alone_Young_WT
CTCF	CGGCAGTGTCTTCGAA_2	0.0335483794247211	Alone_Young_WT
E2F1	CGGCAGTGTCTTCGAA_2	0.0167943420237719	Alone_Young_WT
ETV4	CGGCAGTGTCTTCGAA_2	0.0171213899759106	Alone_Young_WT
MYC	CGGCAGTGTCTTCGAA_2	0.0142239945985169	Alone_Young_WT
NFYB	CGGCAGTGTCTTCGAA_2	0.0115492955907916	Alone_Young_WT
CEBPZ	CTCCACAGTGGGTCAA_2	0.0486189635646599	Alone_Young_WT
CTCF	CTCCACAGTGGGTCAA_2	0.0372322806804262	Alone_Young_WT
E2F1	CTCCACAGTGGGTCAA_2	0.0154182733227652	Alone_Young_WT
ETV4	CTCCACAGTGGGTCAA_2	0.00756086634884513	Alone_Young_WT
MYC	CTCCACAGTGGGTCAA_2	0.0170863137915265	Alone_Young_WT
NFYB	CTCCACAGTGGGTCAA_2	0.0151877186732898	Alone_Young_WT
CEBPZ	TAATCTCGTTACACAC_2	0.0317952865198593	Alone_Young_WT
CTCF	TAATCTCGTTACACAC_2	0.0379426631019273	Alone_Young_WT
E2F1	TAATCTCGTTACACAC_2	0.0200948739487995	Alone_Young_WT
ETV4	TAATCTCGTTACACAC_2	0.100882192977728	Alone_Young_WT
MYC	TAATCTCGTTACACAC_2	0.0859238380508785	Alone_Young_WT
NFYB	TAATCTCGTTACACAC_2	0.0475011185250816	Alone_Young_WT
CEBPZ	ATGAGTCAGACGTCCC_2	0.0291848006560668	Alone_Young_WT
CTCF	ATGAGTCAGACGTCCC_2	0.0281887895321326	Alone_Young_WT
E2F1	ATGAGTCAGACGTCCC_2	0.0238651028001291	Alone_Young_WT
ETV4	ATGAGTCAGACGTCCC_2	0.111924919711822	Alone_Young_WT
MYC	ATGAGTCAGACGTCCC_2	0.123437873577153	Alone_Young_WT
NFYB	ATGAGTCAGACGTCCC_2	0.0400531819628969	Alone_Young_WT
CEBPZ	GTCAGCGCATCCGGCA_2	0.0719996830295167	Alone_Young_WT
CTCF	GTCAGCGCATCCGGCA_2	0.046993902438237	Alone_Young_WT
E2F1	GTCAGCGCATCCGGCA_2	0.0333180948875818	Alone_Young_WT
ETV4	GTCAGCGCATCCGGCA_2	0.011407263079753	Alone_Young_WT
MYC	GTCAGCGCATCCGGCA_2	0.0119641924883093	Alone_Young_WT
NFYB	GTCAGCGCATCCGGCA_2	0.02766494867562	Alone_Young_WT
CEBPZ	CTACCCACATATGGCT_2	0.0406217877036669	Alone_Young_WT
CTCF	CTACCCACATATGGCT_2	0.0413714608132716	Alone_Young_WT
E2F1	CTACCCACATATGGCT_2	0.0174796005670067	Alone_Young_WT
ETV4	CTACCCACATATGGCT_2	0.0153816428772045	Alone_Young_WT
MYC	CTACCCACATATGGCT_2	0.00959569621005611	Alone_Young_WT
NFYB	CTACCCACATATGGCT_2	0.0193058906645079	Alone_Young_WT
CEBPZ	AAGGTAAGTCGATTAC_2	0.0342844468018821	Alone_Young_WT
CTCF	AAGGTAAGTCGATTAC_2	0.0287489708543644	Alone_Young_WT
E2F1	AAGGTAAGTCGATTAC_2	0.0238619730075911	Alone_Young_WT
ETV4	AAGGTAAGTCGATTAC_2	0.0978719892091409	Alone_Young_WT
MYC	AAGGTAAGTCGATTAC_2	0.0858207133422643	Alone_Young_WT
NFYB	AAGGTAAGTCGATTAC_2	0.055936448682964	Alone_Young_WT
CEBPZ	TCGCTCAGTATGGAGC_2	0.0415553940279513	Alone_Young_WT
CTCF	TCGCTCAGTATGGAGC_2	0.0304615215050828	Alone_Young_WT
E2F1	TCGCTCAGTATGGAGC_2	0.0100939297381383	Alone_Young_WT
ETV4	TCGCTCAGTATGGAGC_2	0.0369234363333656	Alone_Young_WT
MYC	TCGCTCAGTATGGAGC_2	0.0329656294150789	Alone_Young_WT
NFYB	TCGCTCAGTATGGAGC_2	0.0262498836092393	Alone_Young_WT
CEBPZ	CGTTAGATCATTCGGA_2	0.0426340954202946	Alone_Young_WT
CTCF	CGTTAGATCATTCGGA_2	0.0377760292175451	Alone_Young_WT
E2F1	CGTTAGATCATTCGGA_2	0.0165236689393874	Alone_Young_WT
ETV4	CGTTAGATCATTCGGA_2	0.0604080311632399	Alone_Young_WT
MYC	CGTTAGATCATTCGGA_2	0.0294104704289235	Alone_Young_WT
NFYB	CGTTAGATCATTCGGA_2	0.014292516714872	Alone_Young_WT
CEBPZ	ATGTCCCAGCGAAACC_2	0.0380430646432222	Alone_Young_WT
CTCF	ATGTCCCAGCGAAACC_2	0.0308274244405561	Alone_Young_WT
E2F1	ATGTCCCAGCGAAACC_2	0.0198581035951471	Alone_Young_WT
ETV4	ATGTCCCAGCGAAACC_2	0.0474635319388698	Alone_Young_WT
MYC	ATGTCCCAGCGAAACC_2	0.0588334994279275	Alone_Young_WT
NFYB	ATGTCCCAGCGAAACC_2	0.0267909903801721	Alone_Young_WT
CEBPZ	GTTCGCTGTAGACGTG_2	0.0364863596127284	Alone_Young_WT
CTCF	GTTCGCTGTAGACGTG_2	0.0342569383053143	Alone_Young_WT
E2F1	GTTCGCTGTAGACGTG_2	0.017646959140107	Alone_Young_WT
ETV4	GTTCGCTGTAGACGTG_2	0.0574760162746281	Alone_Young_WT
MYC	GTTCGCTGTAGACGTG_2	0.0149020863239313	Alone_Young_WT
NFYB	GTTCGCTGTAGACGTG_2	0.0165211063565471	Alone_Young_WT
CEBPZ	CGCCAGATCTCCAATT_2	0.0304786823933329	Alone_Young_WT
CTCF	CGCCAGATCTCCAATT_2	0.0416414684430644	Alone_Young_WT
E2F1	CGCCAGATCTCCAATT_2	0.0112420471747245	Alone_Young_WT
ETV4	CGCCAGATCTCCAATT_2	0.0225931433478763	Alone_Young_WT
MYC	CGCCAGATCTCCAATT_2	0.00748620771218681	Alone_Young_WT
NFYB	CGCCAGATCTCCAATT_2	0.0255051059244064	Alone_Young_WT
CEBPZ	CGTGTCTTCCTCATAT_2	0.0307815643284233	Alone_Young_WT
CTCF	CGTGTCTTCCTCATAT_2	0.034144950976662	Alone_Young_WT
E2F1	CGTGTCTTCCTCATAT_2	0.0186048049721956	Alone_Young_WT
ETV4	CGTGTCTTCCTCATAT_2	0.0262350276214621	Alone_Young_WT
MYC	CGTGTCTTCCTCATAT_2	0.0135399681284728	Alone_Young_WT
NFYB	CGTGTCTTCCTCATAT_2	0.0396407770418274	Alone_Young_WT
CEBPZ	CTTCTAATCGAAGGAC_2	0.0411788124611552	Alone_Young_WT
CTCF	CTTCTAATCGAAGGAC_2	0.0317822563174969	Alone_Young_WT
E2F1	CTTCTAATCGAAGGAC_2	0.0183049674138201	Alone_Young_WT
ETV4	CTTCTAATCGAAGGAC_2	0.00911075723942556	Alone_Young_WT
MYC	CTTCTAATCGAAGGAC_2	0.0127172642757075	Alone_Young_WT
NFYB	CTTCTAATCGAAGGAC_2	0.0236517350292543	Alone_Young_WT
CEBPZ	CCTTGTGAGCCAGAGT_2	0.0234676651050873	Alone_Young_WT
CTCF	CCTTGTGAGCCAGAGT_2	0.0315238841328174	Alone_Young_WT
E2F1	CCTTGTGAGCCAGAGT_2	0.0200470530508577	Alone_Young_WT
ETV4	CCTTGTGAGCCAGAGT_2	0.0803106182795985	Alone_Young_WT
MYC	CCTTGTGAGCCAGAGT_2	0.0973018235048717	Alone_Young_WT
NFYB	CCTTGTGAGCCAGAGT_2	0.0485521745664248	Alone_Young_WT
CEBPZ	TCACTATCACAGCATT_2	0.0334531515073702	Alone_Young_WT
CTCF	TCACTATCACAGCATT_2	0.0390456839457594	Alone_Young_WT
E2F1	TCACTATCACAGCATT_2	0.0181327975964098	Alone_Young_WT
ETV4	TCACTATCACAGCATT_2	0.0100006326284242	Alone_Young_WT
MYC	TCACTATCACAGCATT_2	0.0225838322720031	Alone_Young_WT
NFYB	TCACTATCACAGCATT_2	0.0216551266729552	Alone_Young_WT
CEBPZ	GAAATGAAGGCTGGAT_2	0.0252991831884496	Alone_Young_WT
CTCF	GAAATGAAGGCTGGAT_2	0.0244822642879631	Alone_Young_WT
E2F1	GAAATGAAGGCTGGAT_2	0.00957598541446696	Alone_Young_WT
ETV4	GAAATGAAGGCTGGAT_2	0.0100021584586954	Alone_Young_WT
MYC	GAAATGAAGGCTGGAT_2	0.0188300034488006	Alone_Young_WT
NFYB	GAAATGAAGGCTGGAT_2	0.0210702996560795	Alone_Young_WT
CEBPZ	TGCTTCGAGCTAAGTA_2	0.0618871837988576	Alone_Young_WT
CTCF	TGCTTCGAGCTAAGTA_2	0.0354256519554864	Alone_Young_WT
E2F1	TGCTTCGAGCTAAGTA_2	0.0190489376495116	Alone_Young_WT
ETV4	TGCTTCGAGCTAAGTA_2	0.104597282977357	Alone_Young_WT
MYC	TGCTTCGAGCTAAGTA_2	0.0974789545038598	Alone_Young_WT
NFYB	TGCTTCGAGCTAAGTA_2	0.0550507916632374	Alone_Young_WT
CEBPZ	TACGCTCTCCCAGCGA_2	0.0456956108874161	Alone_Young_WT
CTCF	TACGCTCTCCCAGCGA_2	0.0355165717646818	Alone_Young_WT
E2F1	TACGCTCTCCCAGCGA_2	0.0345600393436873	Alone_Young_WT
ETV4	TACGCTCTCCCAGCGA_2	0.000809823826812006	Alone_Young_WT
MYC	TACGCTCTCCCAGCGA_2	0.0231141380919632	Alone_Young_WT
NFYB	TACGCTCTCCCAGCGA_2	0.0244080116799529	Alone_Young_WT
CEBPZ	GGGTTATGTCTCTCAC_2	0.0448702412780574	Alone_Young_WT
CTCF	GGGTTATGTCTCTCAC_2	0.0459328175564013	Alone_Young_WT
E2F1	GGGTTATGTCTCTCAC_2	0.0148773543828311	Alone_Young_WT
ETV4	GGGTTATGTCTCTCAC_2	0.00544121426793843	Alone_Young_WT
MYC	GGGTTATGTCTCTCAC_2	0.0164429923626169	Alone_Young_WT
NFYB	GGGTTATGTCTCTCAC_2	0.0276052565834862	Alone_Young_WT
CEBPZ	ATTCCATTCGCGTTTC_2	0.0533948707404726	Alone_Young_WT
CTCF	ATTCCATTCGCGTTTC_2	0.0410102440779938	Alone_Young_WT
E2F1	ATTCCATTCGCGTTTC_2	0.0170037442239055	Alone_Young_WT
ETV4	ATTCCATTCGCGTTTC_2	0.0951494325196843	Alone_Young_WT
MYC	ATTCCATTCGCGTTTC_2	0.0959258893261923	Alone_Young_WT
NFYB	ATTCCATTCGCGTTTC_2	0.0435047199685888	Alone_Young_WT
CEBPZ	GTGCAGCTCAGCCTCT_2	0.0337722720341938	Alone_Young_WT
CTCF	GTGCAGCTCAGCCTCT_2	0.02992846433977	Alone_Young_WT
E2F1	GTGCAGCTCAGCCTCT_2	0.024794574262382	Alone_Young_WT
ETV4	GTGCAGCTCAGCCTCT_2	0.0959720295126149	Alone_Young_WT
MYC	GTGCAGCTCAGCCTCT_2	0.0832022899740368	Alone_Young_WT
NFYB	GTGCAGCTCAGCCTCT_2	0.0349936775475227	Alone_Young_WT
CEBPZ	GTGCAGCTCAACACGT_2	0.0370107022487663	Alone_Young_WT
CTCF	GTGCAGCTCAACACGT_2	0.040386644774509	Alone_Young_WT
E2F1	GTGCAGCTCAACACGT_2	0.0202785471214848	Alone_Young_WT
ETV4	GTGCAGCTCAACACGT_2	0.0486508795670644	Alone_Young_WT
MYC	GTGCAGCTCAACACGT_2	0.027148541963146	Alone_Young_WT
NFYB	GTGCAGCTCAACACGT_2	0.0225386164577792	Alone_Young_WT
CEBPZ	TCATCCGCAATACGCT_2	0.057482415637296	Alone_Young_WT
CTCF	TCATCCGCAATACGCT_2	0.0469286191334843	Alone_Young_WT
E2F1	TCATCCGCAATACGCT_2	0.0353623909606863	Alone_Young_WT
ETV4	TCATCCGCAATACGCT_2	0.113792620056074	Alone_Young_WT
MYC	TCATCCGCAATACGCT_2	0.0998844615192026	Alone_Young_WT
NFYB	TCATCCGCAATACGCT_2	0.064829166873223	Alone_Young_WT
CEBPZ	TCTCAGCCAGCTGTTA_2	0.0327180865166595	Alone_Young_WT
CTCF	TCTCAGCCAGCTGTTA_2	0.025038666506115	Alone_Young_WT
E2F1	TCTCAGCCAGCTGTTA_2	0.0193652964221748	Alone_Young_WT
ETV4	TCTCAGCCAGCTGTTA_2	0.0818487691307945	Alone_Young_WT
MYC	TCTCAGCCAGCTGTTA_2	0.0758709077805863	Alone_Young_WT
NFYB	TCTCAGCCAGCTGTTA_2	0.0265078367890481	Alone_Young_WT
CEBPZ	GAGTGTTAGTAATCCC_2	0.0411990609483323	Alone_Young_WT
CTCF	GAGTGTTAGTAATCCC_2	0.0375418692611841	Alone_Young_WT
E2F1	GAGTGTTAGTAATCCC_2	0.0151924398294248	Alone_Young_WT
ETV4	GAGTGTTAGTAATCCC_2	0.00338470534479053	Alone_Young_WT
MYC	GAGTGTTAGTAATCCC_2	0.0119340566810989	Alone_Young_WT
NFYB	GAGTGTTAGTAATCCC_2	0.0117314200872928	Alone_Young_WT
CEBPZ	CTCACTGGTGTGTGGA_2	0.0189536026828957	Alone_Young_WT
CTCF	CTCACTGGTGTGTGGA_2	0.0417569519840858	Alone_Young_WT
E2F1	CTCACTGGTGTGTGGA_2	0.0129081092678453	Alone_Young_WT
ETV4	CTCACTGGTGTGTGGA_2	0.00310934776556702	Alone_Young_WT
MYC	CTCACTGGTGTGTGGA_2	0.0142954334346688	Alone_Young_WT
NFYB	CTCACTGGTGTGTGGA_2	0.0142120179399386	Alone_Young_WT
CEBPZ	TCCTGCAGTGCCTGCA_2	0.0378364535351956	Alone_Young_WT
CTCF	TCCTGCAGTGCCTGCA_2	0.0413526711638762	Alone_Young_WT
E2F1	TCCTGCAGTGCCTGCA_2	0.0174141807081481	Alone_Young_WT
ETV4	TCCTGCAGTGCCTGCA_2	0.015366970605835	Alone_Young_WT
MYC	TCCTGCAGTGCCTGCA_2	0.0306532640356363	Alone_Young_WT
NFYB	TCCTGCAGTGCCTGCA_2	0.0259989316741872	Alone_Young_WT
CEBPZ	ACTATGGCACCCGTAG_2	0.0456313781236166	Alone_Young_WT
CTCF	ACTATGGCACCCGTAG_2	0.0349588073614783	Alone_Young_WT
E2F1	ACTATGGCACCCGTAG_2	0.0112868895804026	Alone_Young_WT
ETV4	ACTATGGCACCCGTAG_2	0.0379170262094011	Alone_Young_WT
MYC	ACTATGGCACCCGTAG_2	0.0218854683900527	Alone_Young_WT
NFYB	ACTATGGCACCCGTAG_2	0.021922849503589	Alone_Young_WT
CEBPZ	CGAGGAACATGACAGG_2	0.0272412419345005	Alone_Young_WT
CTCF	CGAGGAACATGACAGG_2	0.0362010910656546	Alone_Young_WT
E2F1	CGAGGAACATGACAGG_2	0.0189100606271502	Alone_Young_WT
ETV4	CGAGGAACATGACAGG_2	0.0103426846671971	Alone_Young_WT
MYC	CGAGGAACATGACAGG_2	0.0159840961201733	Alone_Young_WT
NFYB	CGAGGAACATGACAGG_2	0.0286505780104675	Alone_Young_WT
CEBPZ	CGAAGGAAGTCCCTAA_2	0.0425499465016357	Alone_Young_WT
CTCF	CGAAGGAAGTCCCTAA_2	0.0252364643615812	Alone_Young_WT
E2F1	CGAAGGAAGTCCCTAA_2	0.0166249542005924	Alone_Young_WT
ETV4	CGAAGGAAGTCCCTAA_2	0.0971541294517173	Alone_Young_WT
MYC	CGAAGGAAGTCCCTAA_2	0.0918596508897376	Alone_Young_WT
NFYB	CGAAGGAAGTCCCTAA_2	0.0196943127146927	Alone_Young_WT
CEBPZ	CACCGTTGTCGTGCCA_2	0.0198557592228327	Alone_Young_WT
CTCF	CACCGTTGTCGTGCCA_2	0.0270791462943615	Alone_Young_WT
E2F1	CACCGTTGTCGTGCCA_2	0.0237062728020436	Alone_Young_WT
ETV4	CACCGTTGTCGTGCCA_2	0.0901946123132365	Alone_Young_WT
MYC	CACCGTTGTCGTGCCA_2	0.0885160643236772	Alone_Young_WT
NFYB	CACCGTTGTCGTGCCA_2	0.0551734738473609	Alone_Young_WT
CEBPZ	GAAGGACGTGGACCAA_2	0.0425933223477121	Alone_Young_WT
CTCF	GAAGGACGTGGACCAA_2	0.0338976329361109	Alone_Young_WT
E2F1	GAAGGACGTGGACCAA_2	0.00990651037751465	Alone_Young_WT
ETV4	GAAGGACGTGGACCAA_2	0.0160524227310205	Alone_Young_WT
MYC	GAAGGACGTGGACCAA_2	0.0089687973811826	Alone_Young_WT
NFYB	GAAGGACGTGGACCAA_2	0.0213137576275565	Alone_Young_WT
CEBPZ	TCCGATCGTGACAGCA_2	0.0272602242524773	Alone_Young_WT
CTCF	TCCGATCGTGACAGCA_2	0.0238679869152931	Alone_Young_WT
E2F1	TCCGATCGTGACAGCA_2	0.0169612853277859	Alone_Young_WT
ETV4	TCCGATCGTGACAGCA_2	0.110515728737601	Alone_Young_WT
MYC	TCCGATCGTGACAGCA_2	0.11626895054855	Alone_Young_WT
NFYB	TCCGATCGTGACAGCA_2	0.033178808265006	Alone_Young_WT
CEBPZ	TCTGCCAAGCACACAG_2	0.0445388495792594	Alone_Young_WT
CTCF	TCTGCCAAGCACACAG_2	0.0269753679517639	Alone_Young_WT
E2F1	TCTGCCAAGCACACAG_2	0.0200375042035321	Alone_Young_WT
ETV4	TCTGCCAAGCACACAG_2	0.0981876989535248	Alone_Young_WT
MYC	TCTGCCAAGCACACAG_2	0.111428848989101	Alone_Young_WT
NFYB	TCTGCCAAGCACACAG_2	0.0463172101347441	Alone_Young_WT
CEBPZ	CATGGATGTAACATCC_2	0.0323002169641771	Alone_Young_WT
CTCF	CATGGATGTAACATCC_2	0.0314240708529048	Alone_Young_WT
E2F1	CATGGATGTAACATCC_2	0.0172790247153627	Alone_Young_WT
ETV4	CATGGATGTAACATCC_2	0.0997992793666729	Alone_Young_WT
MYC	CATGGATGTAACATCC_2	0.1072461446219	Alone_Young_WT
NFYB	CATGGATGTAACATCC_2	0.0419326787629881	Alone_Young_WT
CEBPZ	CTTTCAACAACACAGG_2	0.0580180065542451	Alone_Young_WT
CTCF	CTTTCAACAACACAGG_2	0.0371783716196477	Alone_Young_WT
E2F1	CTTTCAACAACACAGG_2	0.0154709249886995	Alone_Young_WT
ETV4	CTTTCAACAACACAGG_2	0.0145486070976658	Alone_Young_WT
MYC	CTTTCAACAACACAGG_2	0.0144855761319441	Alone_Young_WT
NFYB	CTTTCAACAACACAGG_2	0.0157294313576921	Alone_Young_WT
CEBPZ	CGAATTGAGAGTTGTA_2	0.0312482247334982	Alone_Young_WT
CTCF	CGAATTGAGAGTTGTA_2	0.0224946733797139	Alone_Young_WT
E2F1	CGAATTGAGAGTTGTA_2	0.0188164407756688	Alone_Young_WT
ETV4	CGAATTGAGAGTTGTA_2	0.0894978784023384	Alone_Young_WT
MYC	CGAATTGAGAGTTGTA_2	0.0837371287072241	Alone_Young_WT
NFYB	CGAATTGAGAGTTGTA_2	0.0156790167704914	Alone_Young_WT
CEBPZ	CGAGTGCTCTGAACGT_2	0.0258933431344332	Alone_Young_WT
CTCF	CGAGTGCTCTGAACGT_2	0.024933964838866	Alone_Young_WT
E2F1	CGAGTGCTCTGAACGT_2	0.017807374523466	Alone_Young_WT
ETV4	CGAGTGCTCTGAACGT_2	0.102869094430939	Alone_Young_WT
MYC	CGAGTGCTCTGAACGT_2	0.0949472032843938	Alone_Young_WT
NFYB	CGAGTGCTCTGAACGT_2	0.0441571401821976	Alone_Young_WT
CEBPZ	ACTCTCGCAGGACGAT_2	0.0337129405566054	Alone_Young_WT
CTCF	ACTCTCGCAGGACGAT_2	0.0347458166289646	Alone_Young_WT
E2F1	ACTCTCGCAGGACGAT_2	0.0116979008354705	Alone_Young_WT
ETV4	ACTCTCGCAGGACGAT_2	0.0129966224729653	Alone_Young_WT
MYC	ACTCTCGCAGGACGAT_2	0.0251864047298413	Alone_Young_WT
NFYB	ACTCTCGCAGGACGAT_2	0.0410455239774179	Alone_Young_WT
CEBPZ	ACTTCCGGTAGACGTG_2	0.0219830058912612	Alone_Young_WT
CTCF	ACTTCCGGTAGACGTG_2	0.0229818653323023	Alone_Young_WT
E2F1	ACTTCCGGTAGACGTG_2	0.0200149904423444	Alone_Young_WT
ETV4	ACTTCCGGTAGACGTG_2	0.104781351065869	Alone_Young_WT
MYC	ACTTCCGGTAGACGTG_2	0.105164317923185	Alone_Young_WT
NFYB	ACTTCCGGTAGACGTG_2	0.0266968837857976	Alone_Young_WT
CEBPZ	TCATGTTAGTTTCGAC_2	0.0280998234728882	Alone_Young_WT
CTCF	TCATGTTAGTTTCGAC_2	0.0298851407767441	Alone_Young_WT
E2F1	TCATGTTAGTTTCGAC_2	0.0129874952851683	Alone_Young_WT
ETV4	TCATGTTAGTTTCGAC_2	0.092369509796567	Alone_Young_WT
MYC	TCATGTTAGTTTCGAC_2	0.101965607383241	Alone_Young_WT
NFYB	TCATGTTAGTTTCGAC_2	0.0234923256296923	Alone_Young_WT
CEBPZ	AGCCACGGTGATCGTT_2	0.0310938422034505	Alone_Young_WT
CTCF	AGCCACGGTGATCGTT_2	0.0292369627858859	Alone_Young_WT
E2F1	AGCCACGGTGATCGTT_2	0.0172673430002795	Alone_Young_WT
ETV4	AGCCACGGTGATCGTT_2	0.0910295217579217	Alone_Young_WT
MYC	AGCCACGGTGATCGTT_2	0.0828318795937312	Alone_Young_WT
NFYB	AGCCACGGTGATCGTT_2	0.0388735014804847	Alone_Young_WT
CEBPZ	CCTTGTGTCACTGATG_2	0.0543235626526985	Alone_Young_WT
CTCF	CCTTGTGTCACTGATG_2	0.0359410892848924	Alone_Young_WT
E2F1	CCTTGTGTCACTGATG_2	0.0219139790115028	Alone_Young_WT
ETV4	CCTTGTGTCACTGATG_2	0.0702417406423446	Alone_Young_WT
MYC	CCTTGTGTCACTGATG_2	0.0667861885997142	Alone_Young_WT
NFYB	CCTTGTGTCACTGATG_2	0.0616496027338987	Alone_Young_WT
CEBPZ	CCGGACATCCTTCTGG_2	0.0305885881045113	Alone_Young_WT
CTCF	CCGGACATCCTTCTGG_2	0.029085240260467	Alone_Young_WT
E2F1	CCGGACATCCTTCTGG_2	0.018818195568613	Alone_Young_WT
ETV4	CCGGACATCCTTCTGG_2	0.0941547348216738	Alone_Young_WT
MYC	CCGGACATCCTTCTGG_2	0.0917195252119509	Alone_Young_WT
NFYB	CCGGACATCCTTCTGG_2	0.0528721810480065	Alone_Young_WT
CEBPZ	AGTTCCCAGCCTGCCA_2	0.0455763587028326	Alone_Young_WT
CTCF	AGTTCCCAGCCTGCCA_2	0.0483451319342808	Alone_Young_WT
E2F1	AGTTCCCAGCCTGCCA_2	0.0135438267267517	Alone_Young_WT
ETV4	AGTTCCCAGCCTGCCA_2	0.0552945111771247	Alone_Young_WT
MYC	AGTTCCCAGCCTGCCA_2	0.0128677419984163	Alone_Young_WT
NFYB	AGTTCCCAGCCTGCCA_2	0.022718593695488	Alone_Young_WT
CEBPZ	ACTTCGCTCGCTATTT_2	0.0559519045254348	Alone_Young_WT
CTCF	ACTTCGCTCGCTATTT_2	0.0454726344591325	Alone_Young_WT
E2F1	ACTTCGCTCGCTATTT_2	0.0321112800023331	Alone_Young_WT
ETV4	ACTTCGCTCGCTATTT_2	0.0754897268849567	Alone_Young_WT
MYC	ACTTCGCTCGCTATTT_2	0.0671051501678031	Alone_Young_WT
NFYB	ACTTCGCTCGCTATTT_2	0.0634003236570781	Alone_Young_WT
CEBPZ	CCTGCATAGCAGAAAG_2	0.0407086511835935	Alone_Young_WT
CTCF	CCTGCATAGCAGAAAG_2	0.033797863560566	Alone_Young_WT
E2F1	CCTGCATAGCAGAAAG_2	0.0127781044938202	Alone_Young_WT
ETV4	CCTGCATAGCAGAAAG_2	0.0824373122956751	Alone_Young_WT
MYC	CCTGCATAGCAGAAAG_2	0.0613313080545074	Alone_Young_WT
NFYB	CCTGCATAGCAGAAAG_2	0.0576381149648329	Alone_Young_WT
CEBPZ	TCCGATCTCGTGGACC_2	0.0253335734307737	Alone_Young_WT
CTCF	TCCGATCTCGTGGACC_2	0.0214900288225074	Alone_Young_WT
E2F1	TCCGATCTCGTGGACC_2	0.0156900373031259	Alone_Young_WT
ETV4	TCCGATCTCGTGGACC_2	0.0978062877401483	Alone_Young_WT
MYC	TCCGATCTCGTGGACC_2	0.109254866097342	Alone_Young_WT
NFYB	TCCGATCTCGTGGACC_2	0.0213071100530547	Alone_Young_WT
CEBPZ	GTAACCAAGGTCCTGC_2	0.0348635153906303	Alone_Young_WT
CTCF	GTAACCAAGGTCCTGC_2	0.0362978676168702	Alone_Young_WT
E2F1	GTAACCAAGGTCCTGC_2	0.0253035157755307	Alone_Young_WT
ETV4	GTAACCAAGGTCCTGC_2	0.021877624813096	Alone_Young_WT
MYC	GTAACCAAGGTCCTGC_2	0.0209272837942049	Alone_Young_WT
NFYB	GTAACCAAGGTCCTGC_2	0.0264328924154613	Alone_Young_WT
CEBPZ	TCTGTCGTCATTGCGA_2	0.0379354722287536	Alone_Young_WT
CTCF	TCTGTCGTCATTGCGA_2	0.029717601908025	Alone_Young_WT
E2F1	TCTGTCGTCATTGCGA_2	0.021978527697906	Alone_Young_WT
ETV4	TCTGTCGTCATTGCGA_2	0.0709396436821513	Alone_Young_WT
MYC	TCTGTCGTCATTGCGA_2	0.0770730991082274	Alone_Young_WT
NFYB	TCTGTCGTCATTGCGA_2	0.030544930675507	Alone_Young_WT
CEBPZ	ACGTCCTCACTCATAG_2	0.0617737604328297	Alone_Young_WT
CTCF	ACGTCCTCACTCATAG_2	0.0469791201084932	Alone_Young_WT
E2F1	ACGTCCTCACTCATAG_2	0.0256198498890358	Alone_Young_WT
ETV4	ACGTCCTCACTCATAG_2	0.0112964115136802	Alone_Young_WT
MYC	ACGTCCTCACTCATAG_2	0.00582925409606042	Alone_Young_WT
NFYB	ACGTCCTCACTCATAG_2	0.0290458909639924	Alone_Young_WT
CEBPZ	GAATCACTCAGGTAAA_2	0.0493411383940782	Alone_Young_WT
CTCF	GAATCACTCAGGTAAA_2	0.0317248439060329	Alone_Young_WT
E2F1	GAATCACTCAGGTAAA_2	0.0206413506433914	Alone_Young_WT
ETV4	GAATCACTCAGGTAAA_2	0.0897575691752334	Alone_Young_WT
MYC	GAATCACTCAGGTAAA_2	0.0793592839856557	Alone_Young_WT
NFYB	GAATCACTCAGGTAAA_2	0.0586191350979647	Alone_Young_WT
CEBPZ	GCAGCCACATAGCTGT_2	0.06775245187524	Alone_Young_WT
CTCF	GCAGCCACATAGCTGT_2	0.0299623622204293	Alone_Young_WT
E2F1	GCAGCCACATAGCTGT_2	0.0198985166168097	Alone_Young_WT
ETV4	GCAGCCACATAGCTGT_2	0.0154908245254819	Alone_Young_WT
MYC	GCAGCCACATAGCTGT_2	0.0303464559178962	Alone_Young_WT
NFYB	GCAGCCACATAGCTGT_2	0.0213019132207545	Alone_Young_WT
CEBPZ	ACTGTGACAAGAATGT_2	0.0396670611580328	Alone_Young_WT
CTCF	ACTGTGACAAGAATGT_2	0.0362969291860846	Alone_Young_WT
E2F1	ACTGTGACAAGAATGT_2	0.0144723831989323	Alone_Young_WT
ETV4	ACTGTGACAAGAATGT_2	0.00328672828855259	Alone_Young_WT
MYC	ACTGTGACAAGAATGT_2	0.0131222355773377	Alone_Young_WT
NFYB	ACTGTGACAAGAATGT_2	0.0239863218024956	Alone_Young_WT
CEBPZ	TCCAGAACAGTCGAGA_2	0.0299392208298898	Alone_Young_WT
CTCF	TCCAGAACAGTCGAGA_2	0.0386282403056766	Alone_Young_WT
E2F1	TCCAGAACAGTCGAGA_2	0.0104632240476199	Alone_Young_WT
ETV4	TCCAGAACAGTCGAGA_2	0.00875113911657633	Alone_Young_WT
MYC	TCCAGAACAGTCGAGA_2	0.0106211480877087	Alone_Young_WT
NFYB	TCCAGAACAGTCGAGA_2	0.0275232075541746	Alone_Young_WT
CEBPZ	TATCCTACAAACTAAG_2	0.039002594438857	Alone_Young_WT
CTCF	TATCCTACAAACTAAG_2	0.0429089753355386	Alone_Young_WT
E2F1	TATCCTACAAACTAAG_2	0.0213416007231	Alone_Young_WT
ETV4	TATCCTACAAACTAAG_2	0.010165717714683	Alone_Young_WT
MYC	TATCCTACAAACTAAG_2	0.0185026985644703	Alone_Young_WT
NFYB	TATCCTACAAACTAAG_2	0.0577096342757263	Alone_Young_WT
CEBPZ	GAATCGTAGCCTCAAT_2	0.0367011082439761	Alone_Young_WT
CTCF	GAATCGTAGCCTCAAT_2	0.0382460341488184	Alone_Young_WT
E2F1	GAATCGTAGCCTCAAT_2	0.0132994076146997	Alone_Young_WT
ETV4	GAATCGTAGCCTCAAT_2	0.0146972739651908	Alone_Young_WT
MYC	GAATCGTAGCCTCAAT_2	0.0147222093641241	Alone_Young_WT
NFYB	GAATCGTAGCCTCAAT_2	0.0172640205890639	Alone_Young_WT
CEBPZ	ACTGATGCACTTGGCG_2	0.0384634442708182	Alone_Young_WT
CTCF	ACTGATGCACTTGGCG_2	0.0357079628847704	Alone_Young_WT
E2F1	ACTGATGCACTTGGCG_2	0.0238319619223174	Alone_Young_WT
ETV4	ACTGATGCACTTGGCG_2	0.087002529850312	Alone_Young_WT
MYC	ACTGATGCACTTGGCG_2	0.0781414365162799	Alone_Young_WT
NFYB	ACTGATGCACTTGGCG_2	0.0421921337828287	Alone_Young_WT
CEBPZ	ATAGACCTCGTGGCTG_2	0.0309529466202551	Alone_Young_WT
CTCF	ATAGACCTCGTGGCTG_2	0.0273823826880004	Alone_Young_WT
E2F1	ATAGACCTCGTGGCTG_2	0.0172638800166776	Alone_Young_WT
ETV4	ATAGACCTCGTGGCTG_2	0.0936183117027177	Alone_Young_WT
MYC	ATAGACCTCGTGGCTG_2	0.0871487373161329	Alone_Young_WT
NFYB	ATAGACCTCGTGGCTG_2	0.0436284349529728	Alone_Young_WT
CEBPZ	CTGTACCGTAACTAAG_2	0.0373310680054434	Alone_Young_WT
CTCF	CTGTACCGTAACTAAG_2	0.0357467646152678	Alone_Young_WT
E2F1	CTGTACCGTAACTAAG_2	0.025851778011425	Alone_Young_WT
ETV4	CTGTACCGTAACTAAG_2	0.0353333130562304	Alone_Young_WT
MYC	CTGTACCGTAACTAAG_2	0.010547170737698	Alone_Young_WT
NFYB	CTGTACCGTAACTAAG_2	0.0161104199932659	Alone_Young_WT
CEBPZ	TACCGAAAGATTACCC_2	0.0304661405347624	Alone_Young_WT
CTCF	TACCGAAAGATTACCC_2	0.0375143783666923	Alone_Young_WT
E2F1	TACCGAAAGATTACCC_2	0.0187143025033613	Alone_Young_WT
ETV4	TACCGAAAGATTACCC_2	0.0153653893427163	Alone_Young_WT
MYC	TACCGAAAGATTACCC_2	0.0110356224367805	Alone_Young_WT
NFYB	TACCGAAAGATTACCC_2	0.0132792843255444	Alone_Young_WT
CEBPZ	AAAGGATAGGATATGT_2	0.0454534554380993	Alone_Young_WT
CTCF	AAAGGATAGGATATGT_2	0.0265451483925718	Alone_Young_WT
E2F1	AAAGGATAGGATATGT_2	0.0168693373543423	Alone_Young_WT
ETV4	AAAGGATAGGATATGT_2	0.0732808556373347	Alone_Young_WT
MYC	AAAGGATAGGATATGT_2	0.0683916297386082	Alone_Young_WT
NFYB	AAAGGATAGGATATGT_2	0.0490072606488719	Alone_Young_WT
CEBPZ	CTTCTAACAGCCTATA_2	0.0460187744627061	Alone_Young_WT
CTCF	CTTCTAACAGCCTATA_2	0.0558223251707379	Alone_Young_WT
E2F1	CTTCTAACAGCCTATA_2	0.0526419008545664	Alone_Young_WT
ETV4	CTTCTAACAGCCTATA_2	0.0111642617805898	Alone_Young_WT
MYC	CTTCTAACAGCCTATA_2	0.0099895151925946	Alone_Young_WT
NFYB	CTTCTAACAGCCTATA_2	0.0269813376514437	Alone_Young_WT
CEBPZ	TCTTTGACATAATCGC_2	0.0417663150738367	Alone_Young_WT
CTCF	TCTTTGACATAATCGC_2	0.0418697884605792	Alone_Young_WT
E2F1	TCTTTGACATAATCGC_2	0.0118241329912347	Alone_Young_WT
ETV4	TCTTTGACATAATCGC_2	0.0117229777794798	Alone_Young_WT
MYC	TCTTTGACATAATCGC_2	0.0168625663593233	Alone_Young_WT
NFYB	TCTTTGACATAATCGC_2	0.0165474170990711	Alone_Young_WT
CEBPZ	ATGTCTTGTTCGGCTG_2	0.0451390913262737	Alone_Young_WT
CTCF	ATGTCTTGTTCGGCTG_2	0.0412616018088562	Alone_Young_WT
E2F1	ATGTCTTGTTCGGCTG_2	0.0097016256393715	Alone_Young_WT
ETV4	ATGTCTTGTTCGGCTG_2	0.000512688249448637	Alone_Young_WT
MYC	ATGTCTTGTTCGGCTG_2	0.0109495392658722	Alone_Young_WT
NFYB	ATGTCTTGTTCGGCTG_2	0.0197427397340247	Alone_Young_WT
CEBPZ	ATCGTAGTCGGACTGC_2	0.0316055122620725	Alone_Young_WT
CTCF	ATCGTAGTCGGACTGC_2	0.030403067316157	Alone_Young_WT
E2F1	ATCGTAGTCGGACTGC_2	0.018220968782392	Alone_Young_WT
ETV4	ATCGTAGTCGGACTGC_2	0.0993557342637158	Alone_Young_WT
MYC	ATCGTAGTCGGACTGC_2	0.104032721949155	Alone_Young_WT
NFYB	ATCGTAGTCGGACTGC_2	0.0359785589698272	Alone_Young_WT
CEBPZ	GACATCACAGTTTGGT_2	0.0296117119566133	Alone_Young_WT
CTCF	GACATCACAGTTTGGT_2	0.033259019383889	Alone_Young_WT
E2F1	GACATCACAGTTTGGT_2	0.014063555686055	Alone_Young_WT
ETV4	GACATCACAGTTTGGT_2	0.0316463572317573	Alone_Young_WT
MYC	GACATCACAGTTTGGT_2	0.0288283575858055	Alone_Young_WT
NFYB	GACATCACAGTTTGGT_2	0.025081397516744	Alone_Young_WT
CEBPZ	AGCGTCGCACGTCGGT_2	0.0334788477045994	Alone_Young_WT
CTCF	AGCGTCGCACGTCGGT_2	0.0357542867469181	Alone_Young_WT
E2F1	AGCGTCGCACGTCGGT_2	0.0232821524046337	Alone_Young_WT
ETV4	AGCGTCGCACGTCGGT_2	0.0953181057031948	Alone_Young_WT
MYC	AGCGTCGCACGTCGGT_2	0.0858448465497161	Alone_Young_WT
NFYB	AGCGTCGCACGTCGGT_2	0.0469061038938511	Alone_Young_WT
CEBPZ	AGTGTTGCACGCAAAG_2	0.0273089264941359	Alone_Young_WT
CTCF	AGTGTTGCACGCAAAG_2	0.0310591929724741	Alone_Young_WT
E2F1	AGTGTTGCACGCAAAG_2	0.0167532721073693	Alone_Young_WT
ETV4	AGTGTTGCACGCAAAG_2	0.0965352514087561	Alone_Young_WT
MYC	AGTGTTGCACGCAAAG_2	0.0891169469201679	Alone_Young_WT
NFYB	AGTGTTGCACGCAAAG_2	0.0552345762529945	Alone_Young_WT
CEBPZ	TCAAGCATCGTAGCTA_2	0.0356443265394181	Alone_Young_WT
CTCF	TCAAGCATCGTAGCTA_2	0.0373652731763244	Alone_Young_WT
E2F1	TCAAGCATCGTAGCTA_2	0.0130493180131079	Alone_Young_WT
ETV4	TCAAGCATCGTAGCTA_2	0.0151907866578016	Alone_Young_WT
MYC	TCAAGCATCGTAGCTA_2	0.0279751238758258	Alone_Young_WT
NFYB	TCAAGCATCGTAGCTA_2	0.0261440703890993	Alone_Young_WT
CEBPZ	TCAGCAACATCCGATA_2	0.0472959762740913	Alone_Young_WT
CTCF	TCAGCAACATCCGATA_2	0.0372498574120178	Alone_Young_WT
E2F1	TCAGCAACATCCGATA_2	0.0180428021692834	Alone_Young_WT
ETV4	TCAGCAACATCCGATA_2	0.0902401078694388	Alone_Young_WT
MYC	TCAGCAACATCCGATA_2	0.0916571162696796	Alone_Young_WT
NFYB	TCAGCAACATCCGATA_2	0.0295170691974467	Alone_Young_WT
CEBPZ	TCAGCAATCAACGCTA_2	0.0449026384897118	Alone_Young_WT
CTCF	TCAGCAATCAACGCTA_2	0.0401170631107533	Alone_Young_WT
E2F1	TCAGCAATCAACGCTA_2	0.0141996228016742	Alone_Young_WT
ETV4	TCAGCAATCAACGCTA_2	0.00812997676442412	Alone_Young_WT
MYC	TCAGCAATCAACGCTA_2	0.0080407939925086	Alone_Young_WT
NFYB	TCAGCAATCAACGCTA_2	0.0221881113517985	Alone_Young_WT
CEBPZ	ATCCTATGTACCTAAC_2	0.0236721633137304	Alone_Young_WT
CTCF	ATCCTATGTACCTAAC_2	0.0326738668414559	Alone_Young_WT
E2F1	ATCCTATGTACCTAAC_2	0.0113603702881335	Alone_Young_WT
ETV4	ATCCTATGTACCTAAC_2	0.00992299281419075	Alone_Young_WT
MYC	ATCCTATGTACCTAAC_2	0.0366657466714077	Alone_Young_WT
NFYB	ATCCTATGTACCTAAC_2	0.0166149733334327	Alone_Young_WT
CEBPZ	ACCACAAAGGTTGCCC_2	0.0294016337453436	Alone_Young_WT
CTCF	ACCACAAAGGTTGCCC_2	0.0459512318742416	Alone_Young_WT
E2F1	ACCACAAAGGTTGCCC_2	0.0131028649862222	Alone_Young_WT
ETV4	ACCACAAAGGTTGCCC_2	0.00691726955523282	Alone_Young_WT
MYC	ACCACAAAGGTTGCCC_2	0.0156230785871963	Alone_Young_WT
NFYB	ACCACAAAGGTTGCCC_2	0.0139398320901812	Alone_Young_WT
CEBPZ	ACTTCGCGTACGACTT_2	0.033137357264955	Alone_Young_WT
CTCF	ACTTCGCGTACGACTT_2	0.029240124479596	Alone_Young_WT
E2F1	ACTTCGCGTACGACTT_2	0.0289971780185755	Alone_Young_WT
ETV4	ACTTCGCGTACGACTT_2	0.10053429174512	Alone_Young_WT
MYC	ACTTCGCGTACGACTT_2	0.105663329800425	Alone_Young_WT
NFYB	ACTTCGCGTACGACTT_2	0.0346846458169569	Alone_Young_WT
CEBPZ	TGGGTTAAGGAAGTGA_2	0.0337165258971055	Alone_Young_WT
CTCF	TGGGTTAAGGAAGTGA_2	0.0250904315245304	Alone_Young_WT
E2F1	TGGGTTAAGGAAGTGA_2	0.0207240700945274	Alone_Young_WT
ETV4	TGGGTTAAGGAAGTGA_2	0.103339995182788	Alone_Young_WT
MYC	TGGGTTAAGGAAGTGA_2	0.101398019441287	Alone_Young_WT
NFYB	TGGGTTAAGGAAGTGA_2	0.0462221032863621	Alone_Young_WT
CEBPZ	AGATGAAGTGTTTCTT_2	0.0334787111238386	Alone_Young_WT
CTCF	AGATGAAGTGTTTCTT_2	0.0284768220976258	Alone_Young_WT
E2F1	AGATGAAGTGTTTCTT_2	0.0209813397164298	Alone_Young_WT
ETV4	AGATGAAGTGTTTCTT_2	0.110499482562704	Alone_Young_WT
MYC	AGATGAAGTGTTTCTT_2	0.110013799463536	Alone_Young_WT
NFYB	AGATGAAGTGTTTCTT_2	0.0249477848403347	Alone_Young_WT
CEBPZ	ACATCCCGTAGATGTA_2	0.0349447452164564	Alone_Young_WT
CTCF	ACATCCCGTAGATGTA_2	0.0286573469947986	Alone_Young_WT
E2F1	ACATCCCGTAGATGTA_2	0.020104631030174	Alone_Young_WT
ETV4	ACATCCCGTAGATGTA_2	0.0769637116558602	Alone_Young_WT
MYC	ACATCCCGTAGATGTA_2	0.0881143237960391	Alone_Young_WT
NFYB	ACATCCCGTAGATGTA_2	0.0300955561220243	Alone_Young_WT
CEBPZ	CCGATCTAGCGGCTCT_2	0.0511278134351059	Alone_Young_WT
CTCF	CCGATCTAGCGGCTCT_2	0.0507101508048517	Alone_Young_WT
E2F1	CCGATCTAGCGGCTCT_2	0.0157705319039925	Alone_Young_WT
ETV4	CCGATCTAGCGGCTCT_2	0.00792669759257648	Alone_Young_WT
MYC	CCGATCTAGCGGCTCT_2	0.0234010493652142	Alone_Young_WT
NFYB	CCGATCTAGCGGCTCT_2	0.0237692162751051	Alone_Young_WT
CEBPZ	GTGTGGCCAAATTAGG_2	0.0398871915344021	Alone_Young_WT
CTCF	GTGTGGCCAAATTAGG_2	0.0461710250555365	Alone_Young_WT
E2F1	GTGTGGCCAAATTAGG_2	0.0351391463114519	Alone_Young_WT
ETV4	GTGTGGCCAAATTAGG_2	0.000218522860420731	Alone_Young_WT
MYC	GTGTGGCCAAATTAGG_2	0.0127334441628699	Alone_Young_WT
NFYB	GTGTGGCCAAATTAGG_2	0.0226271597713634	Alone_Young_WT
CEBPZ	TGTTTGTTCTGGACTA_2	0.0380639317837798	Alone_Young_WT
CTCF	TGTTTGTTCTGGACTA_2	0.0262556588568033	Alone_Young_WT
E2F1	TGTTTGTTCTGGACTA_2	0.0220593088780727	Alone_Young_WT
ETV4	TGTTTGTTCTGGACTA_2	0.096914742171773	Alone_Young_WT
MYC	TGTTTGTTCTGGACTA_2	0.103777397333748	Alone_Young_WT
NFYB	TGTTTGTTCTGGACTA_2	0.0275711534159921	Alone_Young_WT
CEBPZ	GGCTTGGGTGAGTTTC_2	0.0257619142979668	Alone_Young_WT
CTCF	GGCTTGGGTGAGTTTC_2	0.028188302820059	Alone_Young_WT
E2F1	GGCTTGGGTGAGTTTC_2	0.0217094047817319	Alone_Young_WT
ETV4	GGCTTGGGTGAGTTTC_2	0.0841890449110017	Alone_Young_WT
MYC	GGCTTGGGTGAGTTTC_2	0.0839568213028829	Alone_Young_WT
NFYB	GGCTTGGGTGAGTTTC_2	0.0378681525781251	Alone_Young_WT
CEBPZ	AGCTTCCAGTAGGATT_2	0.043353518275138	Alone_Young_WT
CTCF	AGCTTCCAGTAGGATT_2	0.0357822870373145	Alone_Young_WT
E2F1	AGCTTCCAGTAGGATT_2	0.0156513714122164	Alone_Young_WT
ETV4	AGCTTCCAGTAGGATT_2	0.0237256940362438	Alone_Young_WT
MYC	AGCTTCCAGTAGGATT_2	0.0141055014665949	Alone_Young_WT
NFYB	AGCTTCCAGTAGGATT_2	0.025198798471625	Alone_Young_WT
CEBPZ	TTGCCTGGTTGTTTGG_2	0.0322213131161359	Alone_Young_WT
CTCF	TTGCCTGGTTGTTTGG_2	0.0313567569272522	Alone_Young_WT
E2F1	TTGCCTGGTTGTTTGG_2	0.0207154964997427	Alone_Young_WT
ETV4	TTGCCTGGTTGTTTGG_2	0.111809408562396	Alone_Young_WT
MYC	TTGCCTGGTTGTTTGG_2	0.0922475353371064	Alone_Young_WT
NFYB	TTGCCTGGTTGTTTGG_2	0.023341150712213	Alone_Young_WT
CEBPZ	CAGCGTGCAACCACGC_2	0.0411408341799926	Alone_Young_WT
CTCF	CAGCGTGCAACCACGC_2	0.0361218469559799	Alone_Young_WT
E2F1	CAGCGTGCAACCACGC_2	0.0217701287708511	Alone_Young_WT
ETV4	CAGCGTGCAACCACGC_2	0.075497119878098	Alone_Young_WT
MYC	CAGCGTGCAACCACGC_2	0.0815193517738485	Alone_Young_WT
NFYB	CAGCGTGCAACCACGC_2	0.0714104972456693	Alone_Young_WT
CEBPZ	TCGACCTGTGCACATT_2	0.050381065908179	Alone_Young_WT
CTCF	TCGACCTGTGCACATT_2	0.0401434489838272	Alone_Young_WT
E2F1	TCGACCTGTGCACATT_2	0.0155996541692708	Alone_Young_WT
ETV4	TCGACCTGTGCACATT_2	0.00987197120491661	Alone_Young_WT
MYC	TCGACCTGTGCACATT_2	0.0220454045633846	Alone_Young_WT
NFYB	TCGACCTGTGCACATT_2	0.0237153927517204	Alone_Young_WT
CEBPZ	CAGCGTGGTCAACCTA_2	0.040880197923749	Alone_Young_WT
CTCF	CAGCGTGGTCAACCTA_2	0.0421144860889382	Alone_Young_WT
E2F1	CAGCGTGGTCAACCTA_2	0.0265315896217242	Alone_Young_WT
ETV4	CAGCGTGGTCAACCTA_2	0.101612560162842	Alone_Young_WT
MYC	CAGCGTGGTCAACCTA_2	0.108643249068827	Alone_Young_WT
NFYB	CAGCGTGGTCAACCTA_2	0.0496600028984826	Alone_Young_WT
CEBPZ	TGACAGTAGAGCGACT_2	0.0402973443077831	Alone_Young_WT
CTCF	TGACAGTAGAGCGACT_2	0.0323928258761113	Alone_Young_WT
E2F1	TGACAGTAGAGCGACT_2	0.0200323331731298	Alone_Young_WT
ETV4	TGACAGTAGAGCGACT_2	0.0968604302756915	Alone_Young_WT
MYC	TGACAGTAGAGCGACT_2	0.0923749100674096	Alone_Young_WT
NFYB	TGACAGTAGAGCGACT_2	0.0497937759493846	Alone_Young_WT
CEBPZ	CTGCGAGAGAATCGAT_2	0.0438166766734224	Alone_Young_WT
CTCF	CTGCGAGAGAATCGAT_2	0.0430333911678236	Alone_Young_WT
E2F1	CTGCGAGAGAATCGAT_2	0.026236254933818	Alone_Young_WT
ETV4	CTGCGAGAGAATCGAT_2	0.0928354332910145	Alone_Young_WT
MYC	CTGCGAGAGAATCGAT_2	0.0977447565256241	Alone_Young_WT
NFYB	CTGCGAGAGAATCGAT_2	0.0769537505170758	Alone_Young_WT
CEBPZ	AAGCCATCATCTATCT_2	0.0528970235905025	Alone_Young_WT
CTCF	AAGCCATCATCTATCT_2	0.0405832618342833	Alone_Young_WT
E2F1	AAGCCATCATCTATCT_2	0.0254441350146588	Alone_Young_WT
ETV4	AAGCCATCATCTATCT_2	0.00489683923115038	Alone_Young_WT
MYC	AAGCCATCATCTATCT_2	0.0178023361376368	Alone_Young_WT
NFYB	AAGCCATCATCTATCT_2	0.0503503480981235	Alone_Young_WT
CEBPZ	CATGCTCTCTTGCGCT_2	0.0436709017939156	Alone_Young_WT
CTCF	CATGCTCTCTTGCGCT_2	0.0395463215122665	Alone_Young_WT
E2F1	CATGCTCTCTTGCGCT_2	0.0193191422598642	Alone_Young_WT
ETV4	CATGCTCTCTTGCGCT_2	0.0259210873195673	Alone_Young_WT
MYC	CATGCTCTCTTGCGCT_2	0.0337827884866078	Alone_Young_WT
NFYB	CATGCTCTCTTGCGCT_2	0.0292698869013547	Alone_Young_WT
CEBPZ	AGGAAATTCGTGGAAG_2	0.0347812967930561	Alone_Young_WT
CTCF	AGGAAATTCGTGGAAG_2	0.0275685540849429	Alone_Young_WT
E2F1	AGGAAATTCGTGGAAG_2	0.0201884263139867	Alone_Young_WT
ETV4	AGGAAATTCGTGGAAG_2	0.0751668563521233	Alone_Young_WT
MYC	AGGAAATTCGTGGAAG_2	0.069509573261914	Alone_Young_WT
NFYB	AGGAAATTCGTGGAAG_2	0.0515266270629493	Alone_Young_WT
CEBPZ	TGCCGAGGTCTGCATA_2	0.0370970293662267	Alone_Young_WT
CTCF	TGCCGAGGTCTGCATA_2	0.0356052465277381	Alone_Young_WT
E2F1	TGCCGAGGTCTGCATA_2	0.0180347557480314	Alone_Young_WT
ETV4	TGCCGAGGTCTGCATA_2	0.10430445907166	Alone_Young_WT
MYC	TGCCGAGGTCTGCATA_2	0.102607442361491	Alone_Young_WT
NFYB	TGCCGAGGTCTGCATA_2	0.0535249199065832	Alone_Young_WT
CEBPZ	TCAGTCCTCAAAGCCT_2	0.0337927079298206	Alone_Young_WT
CTCF	TCAGTCCTCAAAGCCT_2	0.036255341139727	Alone_Young_WT
E2F1	TCAGTCCTCAAAGCCT_2	0.0169564022796905	Alone_Young_WT
ETV4	TCAGTCCTCAAAGCCT_2	0.00215808197128125	Alone_Young_WT
MYC	TCAGTCCTCAAAGCCT_2	0.0126359872897523	Alone_Young_WT
NFYB	TCAGTCCTCAAAGCCT_2	0.0205374778575885	Alone_Young_WT
CEBPZ	GTTCATTAGCGGCTCT_2	0.0437208882285718	Alone_Young_WT
CTCF	GTTCATTAGCGGCTCT_2	0.0412707986682367	Alone_Young_WT
E2F1	GTTCATTAGCGGCTCT_2	0.0160100892697016	Alone_Young_WT
ETV4	GTTCATTAGCGGCTCT_2	0.0615875428839318	Alone_Young_WT
MYC	GTTCATTAGCGGCTCT_2	0.0563962490604064	Alone_Young_WT
NFYB	GTTCATTAGCGGCTCT_2	0.0560649015091489	Alone_Young_WT
CEBPZ	ACTTCGCAGGCCCAAA_2	0.0321348471225226	Alone_Young_WT
CTCF	ACTTCGCAGGCCCAAA_2	0.032719045953622	Alone_Young_WT
E2F1	ACTTCGCAGGCCCAAA_2	0.015495378640763	Alone_Young_WT
ETV4	ACTTCGCAGGCCCAAA_2	0.0862047044739052	Alone_Young_WT
MYC	ACTTCGCAGGCCCAAA_2	0.0855624988174779	Alone_Young_WT
NFYB	ACTTCGCAGGCCCAAA_2	0.0252971105969429	Alone_Young_WT
CEBPZ	AGCTACAAGGTCCCGT_2	0.0366082899671112	Alone_Young_WT
CTCF	AGCTACAAGGTCCCGT_2	0.0371474102969889	Alone_Young_WT
E2F1	AGCTACAAGGTCCCGT_2	0.0195330588863534	Alone_Young_WT
ETV4	AGCTACAAGGTCCCGT_2	0.0119039840924031	Alone_Young_WT
MYC	AGCTACAAGGTCCCGT_2	0.0201960326025315	Alone_Young_WT
NFYB	AGCTACAAGGTCCCGT_2	0.0188826084984788	Alone_Young_WT
CEBPZ	GCCAACGTCACTTTGT_2	0.0501437422904245	Alone_Young_WT
CTCF	GCCAACGTCACTTTGT_2	0.0395784313137559	Alone_Young_WT
E2F1	GCCAACGTCACTTTGT_2	0.0289515206346306	Alone_Young_WT
ETV4	GCCAACGTCACTTTGT_2	0.037649088500702	Alone_Young_WT
MYC	GCCAACGTCACTTTGT_2	0.0218474129420123	Alone_Young_WT
NFYB	GCCAACGTCACTTTGT_2	0.0144100478780787	Alone_Young_WT
CEBPZ	TGATTCTAGTAAGGGA_2	0.0294267058493564	Alone_Young_WT
CTCF	TGATTCTAGTAAGGGA_2	0.0253467484596338	Alone_Young_WT
E2F1	TGATTCTAGTAAGGGA_2	0.0157110195249328	Alone_Young_WT
ETV4	TGATTCTAGTAAGGGA_2	0.128943875750211	Alone_Young_WT
MYC	TGATTCTAGTAAGGGA_2	0.114596138288703	Alone_Young_WT
NFYB	TGATTCTAGTAAGGGA_2	0.0349133826687482	Alone_Young_WT
CEBPZ	CGATGCGTCACTGCTC_2	0.0466648791675757	Alone_Young_WT
CTCF	CGATGCGTCACTGCTC_2	0.029586145062479	Alone_Young_WT
E2F1	CGATGCGTCACTGCTC_2	0.017142313403415	Alone_Young_WT
ETV4	CGATGCGTCACTGCTC_2	0.0492178760599794	Alone_Young_WT
MYC	CGATGCGTCACTGCTC_2	0.0727815261261446	Alone_Young_WT
NFYB	CGATGCGTCACTGCTC_2	0.0687106051663451	Alone_Young_WT
CEBPZ	TCGTGCTCAGTTTCGA_2	0.0485084276574546	Alone_Young_WT
CTCF	TCGTGCTCAGTTTCGA_2	0.0330971490799816	Alone_Young_WT
E2F1	TCGTGCTCAGTTTCGA_2	0.0174878650672388	Alone_Young_WT
ETV4	TCGTGCTCAGTTTCGA_2	0.0219886248246495	Alone_Young_WT
MYC	TCGTGCTCAGTTTCGA_2	0.0207589770549459	Alone_Young_WT
NFYB	TCGTGCTCAGTTTCGA_2	0.0152610365975567	Alone_Young_WT
CEBPZ	CCTCCAACATCATTTC_2	0.0337781770920169	Alone_Young_WT
CTCF	CCTCCAACATCATTTC_2	0.0313589833999373	Alone_Young_WT
E2F1	CCTCCAACATCATTTC_2	0.0172655747914441	Alone_Young_WT
ETV4	CCTCCAACATCATTTC_2	0.107164038799985	Alone_Young_WT
MYC	CCTCCAACATCATTTC_2	0.123660654606279	Alone_Young_WT
NFYB	CCTCCAACATCATTTC_2	0.0509676451799025	Alone_Young_WT
CEBPZ	CCGGGTACAACCACGC_2	0.0250779844105563	Alone_Young_WT
CTCF	CCGGGTACAACCACGC_2	0.0297420127474563	Alone_Young_WT
E2F1	CCGGGTACAACCACGC_2	0.0271155293628505	Alone_Young_WT
ETV4	CCGGGTACAACCACGC_2	0.0879475161402257	Alone_Young_WT
MYC	CCGGGTACAACCACGC_2	0.0919259420308363	Alone_Young_WT
NFYB	CCGGGTACAACCACGC_2	0.0231454000305923	Alone_Young_WT
CEBPZ	TGGGAGATCATTGCCC_2	0.0386205801109142	Alone_Young_WT
CTCF	TGGGAGATCATTGCCC_2	0.0414301808158485	Alone_Young_WT
E2F1	TGGGAGATCATTGCCC_2	0.0107919317582288	Alone_Young_WT
ETV4	TGGGAGATCATTGCCC_2	0.0461607608576021	Alone_Young_WT
MYC	TGGGAGATCATTGCCC_2	0.0187697733335173	Alone_Young_WT
NFYB	TGGGAGATCATTGCCC_2	0.0185559235538249	Alone_Young_WT
CEBPZ	TACGTCCCATAGGTTC_2	0.0366321511156012	Alone_Young_WT
CTCF	TACGTCCCATAGGTTC_2	0.030895589755247	Alone_Young_WT
E2F1	TACGTCCCATAGGTTC_2	0.0197363062461578	Alone_Young_WT
ETV4	TACGTCCCATAGGTTC_2	0.0696939788667967	Alone_Young_WT
MYC	TACGTCCCATAGGTTC_2	0.0693909987393278	Alone_Young_WT
NFYB	TACGTCCCATAGGTTC_2	0.034070788859005	Alone_Young_WT
CEBPZ	CTCATTAAGTCTTCCC_2	0.0504685710962651	Alone_Young_WT
CTCF	CTCATTAAGTCTTCCC_2	0.0487134401426486	Alone_Young_WT
E2F1	CTCATTAAGTCTTCCC_2	0.0168977956148465	Alone_Young_WT
ETV4	CTCATTAAGTCTTCCC_2	0.0120375938089	Alone_Young_WT
MYC	CTCATTAAGTCTTCCC_2	0.0107707165473505	Alone_Young_WT
NFYB	CTCATTAAGTCTTCCC_2	0.0213784803429039	Alone_Young_WT
CEBPZ	AGTCATGCATCCGGCA_2	0.0245516976359944	Alone_Young_WT
CTCF	AGTCATGCATCCGGCA_2	0.0323582050578456	Alone_Young_WT
E2F1	AGTCATGCATCCGGCA_2	0.0117288124254976	Alone_Young_WT
ETV4	AGTCATGCATCCGGCA_2	0.0142403703536558	Alone_Young_WT
MYC	AGTCATGCATCCGGCA_2	0.0213533929121531	Alone_Young_WT
NFYB	AGTCATGCATCCGGCA_2	0.0133139188565726	Alone_Young_WT
CEBPZ	TTCGATTAGGAGAATG_2	0.0295457885325251	Alone_Young_WT
CTCF	TTCGATTAGGAGAATG_2	0.0415492261373423	Alone_Young_WT
E2F1	TTCGATTAGGAGAATG_2	0.0173905004640249	Alone_Young_WT
ETV4	TTCGATTAGGAGAATG_2	0.0234891945246972	Alone_Young_WT
MYC	TTCGATTAGGAGAATG_2	0.0178910432453848	Alone_Young_WT
NFYB	TTCGATTAGGAGAATG_2	0.0175752149491179	Alone_Young_WT
CEBPZ	TCCACCATCGATGCAT_2	0.0337637351866836	Alone_Young_WT
CTCF	TCCACCATCGATGCAT_2	0.0383033526247996	Alone_Young_WT
E2F1	TCCACCATCGATGCAT_2	0.0174120248564986	Alone_Young_WT
ETV4	TCCACCATCGATGCAT_2	0.0121879312538596	Alone_Young_WT
MYC	TCCACCATCGATGCAT_2	0.0207057640591146	Alone_Young_WT
NFYB	TCCACCATCGATGCAT_2	0.0309058839890079	Alone_Young_WT
CEBPZ	CTTCCGAAGAATAACC_2	0.0424057848040342	Alone_Young_WT
CTCF	CTTCCGAAGAATAACC_2	0.0360866986709333	Alone_Young_WT
E2F1	CTTCCGAAGAATAACC_2	0.0222576415980044	Alone_Young_WT
ETV4	CTTCCGAAGAATAACC_2	0.0756319571345177	Alone_Young_WT
MYC	CTTCCGAAGAATAACC_2	0.0811973662692342	Alone_Young_WT
NFYB	CTTCCGAAGAATAACC_2	0.0522649417494246	Alone_Young_WT
CEBPZ	CCACACTGTAACCCGC_2	0.0495962754793288	Alone_Young_WT
CTCF	CCACACTGTAACCCGC_2	0.0342560916763006	Alone_Young_WT
E2F1	CCACACTGTAACCCGC_2	0.0198152495990552	Alone_Young_WT
ETV4	CCACACTGTAACCCGC_2	0.108757534217736	Alone_Young_WT
MYC	CCACACTGTAACCCGC_2	0.117600146607371	Alone_Young_WT
NFYB	CCACACTGTAACCCGC_2	0.0283268525808474	Alone_Young_WT
CEBPZ	GTAAGTCCAACTGAAA_2	0.0307763357282721	Alone_Young_WT
CTCF	GTAAGTCCAACTGAAA_2	0.0284251275236853	Alone_Young_WT
E2F1	GTAAGTCCAACTGAAA_2	0.0178057426792489	Alone_Young_WT
ETV4	GTAAGTCCAACTGAAA_2	0.123339628353426	Alone_Young_WT
MYC	GTAAGTCCAACTGAAA_2	0.102431349534764	Alone_Young_WT
NFYB	GTAAGTCCAACTGAAA_2	0.0300355356760613	Alone_Young_WT
CEBPZ	TTCGATTTCCTAGCTC_2	0.038013228785148	Alone_Young_WT
CTCF	TTCGATTTCCTAGCTC_2	0.0287889689242595	Alone_Young_WT
E2F1	TTCGATTTCCTAGCTC_2	0.0191752252825133	Alone_Young_WT
ETV4	TTCGATTTCCTAGCTC_2	0.0977978866400197	Alone_Young_WT
MYC	TTCGATTTCCTAGCTC_2	0.0959868882624514	Alone_Young_WT
NFYB	TTCGATTTCCTAGCTC_2	0.0216401910002669	Alone_Young_WT
CEBPZ	CCACCATAGATGACCG_2	0.037669566906356	Alone_Young_WT
CTCF	CCACCATAGATGACCG_2	0.031168148945226	Alone_Young_WT
E2F1	CCACCATAGATGACCG_2	0.0199921627993163	Alone_Young_WT
ETV4	CCACCATAGATGACCG_2	0.112715736126818	Alone_Young_WT
MYC	CCACCATAGATGACCG_2	0.111781025962001	Alone_Young_WT
NFYB	CCACCATAGATGACCG_2	0.0636383993576174	Alone_Young_WT
CEBPZ	GTAATCGTCAAAGCCT_2	0.0422075193205009	Alone_Young_WT
CTCF	GTAATCGTCAAAGCCT_2	0.0368394241428686	Alone_Young_WT
E2F1	GTAATCGTCAAAGCCT_2	0.0191593767190871	Alone_Young_WT
ETV4	GTAATCGTCAAAGCCT_2	0.10258747504408	Alone_Young_WT
MYC	GTAATCGTCAAAGCCT_2	0.108632260528277	Alone_Young_WT
NFYB	GTAATCGTCAAAGCCT_2	0.0418315969812277	Alone_Young_WT
CEBPZ	AGAAGCGTCGGCATAT_2	0.0290379805753508	Alone_Young_WT
CTCF	AGAAGCGTCGGCATAT_2	0.0289195338479641	Alone_Young_WT
E2F1	AGAAGCGTCGGCATAT_2	0.0273916625646298	Alone_Young_WT
ETV4	AGAAGCGTCGGCATAT_2	0.0939347139861968	Alone_Young_WT
MYC	AGAAGCGTCGGCATAT_2	0.0919554402364419	Alone_Young_WT
NFYB	AGAAGCGTCGGCATAT_2	0.0485807186026136	Alone_Young_WT
CEBPZ	CAGGGCTCAAAGCAAT_2	0.0435863605413849	Alone_Young_WT
CTCF	CAGGGCTCAAAGCAAT_2	0.0346735989164658	Alone_Young_WT
E2F1	CAGGGCTCAAAGCAAT_2	0.0185081616678726	Alone_Young_WT
ETV4	CAGGGCTCAAAGCAAT_2	0.093313938970206	Alone_Young_WT
MYC	CAGGGCTCAAAGCAAT_2	0.0889558498494618	Alone_Young_WT
NFYB	CAGGGCTCAAAGCAAT_2	0.0307114079730912	Alone_Young_WT
CEBPZ	TGCATCCGTAGTCCTA_2	0.0465056580335699	Alone_Young_WT
CTCF	TGCATCCGTAGTCCTA_2	0.0398816073384621	Alone_Young_WT
E2F1	TGCATCCGTAGTCCTA_2	0.00777128770761331	Alone_Young_WT
ETV4	TGCATCCGTAGTCCTA_2	0.0149162465994386	Alone_Young_WT
MYC	TGCATCCGTAGTCCTA_2	0.013871427124595	Alone_Young_WT
NFYB	TGCATCCGTAGTCCTA_2	0.0195661572301458	Alone_Young_WT
CEBPZ	CAGTTCCCAAAGGGTC_2	0.0322586737073548	Alone_Young_WT
CTCF	CAGTTCCCAAAGGGTC_2	0.0308979725274181	Alone_Young_WT
E2F1	CAGTTCCCAAAGGGTC_2	0.0155757884734823	Alone_Young_WT
ETV4	CAGTTCCCAAAGGGTC_2	0.108562304247331	Alone_Young_WT
MYC	CAGTTCCCAAAGGGTC_2	0.105581072072751	Alone_Young_WT
NFYB	CAGTTCCCAAAGGGTC_2	0.0457285647100578	Alone_Young_WT
CEBPZ	AGGTTGTGTCGATTTG_2	0.050226277879029	Alone_Young_WT
CTCF	AGGTTGTGTCGATTTG_2	0.0335358823191736	Alone_Young_WT
E2F1	AGGTTGTGTCGATTTG_2	0.0168003588467731	Alone_Young_WT
ETV4	AGGTTGTGTCGATTTG_2	0.0646426955743262	Alone_Young_WT
MYC	AGGTTGTGTCGATTTG_2	0.0648436704741173	Alone_Young_WT
NFYB	AGGTTGTGTCGATTTG_2	0.0410636974494873	Alone_Young_WT
CEBPZ	TACTTCATCACTACGA_2	0.0576884356475547	Alone_Young_WT
CTCF	TACTTCATCACTACGA_2	0.0383298116348505	Alone_Young_WT
E2F1	TACTTCATCACTACGA_2	0.0155106664943856	Alone_Young_WT
ETV4	TACTTCATCACTACGA_2	0.0040780096872615	Alone_Young_WT
MYC	TACTTCATCACTACGA_2	0.00954706102824289	Alone_Young_WT
NFYB	TACTTCATCACTACGA_2	0.0156933410826195	Alone_Young_WT
CEBPZ	GGGAGATTCGTTAGAC_2	0.0440187204687162	Alone_Young_WT
CTCF	GGGAGATTCGTTAGAC_2	0.03422303575226	Alone_Young_WT
E2F1	GGGAGATTCGTTAGAC_2	0.0193325021170373	Alone_Young_WT
ETV4	GGGAGATTCGTTAGAC_2	0.125710854367504	Alone_Young_WT
MYC	GGGAGATTCGTTAGAC_2	0.120203241222894	Alone_Young_WT
NFYB	GGGAGATTCGTTAGAC_2	0.0505118169841837	Alone_Young_WT
CEBPZ	ACATCCCGTATGCAAA_2	0.0355980910437106	Alone_Young_WT
CTCF	ACATCCCGTATGCAAA_2	0.0344490622274483	Alone_Young_WT
E2F1	ACATCCCGTATGCAAA_2	0.0135003197161675	Alone_Young_WT
ETV4	ACATCCCGTATGCAAA_2	0.015658690295806	Alone_Young_WT
MYC	ACATCCCGTATGCAAA_2	0.0164018332244247	Alone_Young_WT
NFYB	ACATCCCGTATGCAAA_2	0.0215194742477137	Alone_Young_WT
CEBPZ	TGCTCGTGTGACATCT_2	0.0513812832939292	Alone_Young_WT
CTCF	TGCTCGTGTGACATCT_2	0.0329658128017687	Alone_Young_WT
E2F1	TGCTCGTGTGACATCT_2	0.0254444812446221	Alone_Young_WT
ETV4	TGCTCGTGTGACATCT_2	0.12085095017433	Alone_Young_WT
MYC	TGCTCGTGTGACATCT_2	0.113423635087037	Alone_Young_WT
NFYB	TGCTCGTGTGACATCT_2	0.0513978537184614	Alone_Young_WT
CEBPZ	ACTTATCTCTTCCGTG_2	0.0322167432584944	Alone_Young_WT
CTCF	ACTTATCTCTTCCGTG_2	0.0379496872974504	Alone_Young_WT
E2F1	ACTTATCTCTTCCGTG_2	0.0162801959745154	Alone_Young_WT
ETV4	ACTTATCTCTTCCGTG_2	0.0132982487120015	Alone_Young_WT
MYC	ACTTATCTCTTCCGTG_2	0.035140089056759	Alone_Young_WT
NFYB	ACTTATCTCTTCCGTG_2	0.0220733035262174	Alone_Young_WT
CEBPZ	AGGCATTGTATGTGTC_2	0.0634762289335192	Alone_Young_WT
CTCF	AGGCATTGTATGTGTC_2	0.0395952119573829	Alone_Young_WT
E2F1	AGGCATTGTATGTGTC_2	0.0366292420457626	Alone_Young_WT
ETV4	AGGCATTGTATGTGTC_2	0.0127793154347374	Alone_Young_WT
MYC	AGGCATTGTATGTGTC_2	0.0139517908892907	Alone_Young_WT
NFYB	AGGCATTGTATGTGTC_2	0.0229492253589034	Alone_Young_WT
CEBPZ	ATGGGAGTCTCGCTTG_2	0.0322610734882408	Alone_Young_WT
CTCF	ATGGGAGTCTCGCTTG_2	0.047096312846178	Alone_Young_WT
E2F1	ATGGGAGTCTCGCTTG_2	0.0177694113981996	Alone_Young_WT
ETV4	ATGGGAGTCTCGCTTG_2	0.0171516660040904	Alone_Young_WT
MYC	ATGGGAGTCTCGCTTG_2	0.0231361179532252	Alone_Young_WT
NFYB	ATGGGAGTCTCGCTTG_2	0.0345151854582485	Alone_Young_WT
CEBPZ	AATTCCTGTAATCAGA_2	0.0452655111278807	Alone_Young_WT
CTCF	AATTCCTGTAATCAGA_2	0.0357175824738754	Alone_Young_WT
E2F1	AATTCCTGTAATCAGA_2	0.0149237352579618	Alone_Young_WT
ETV4	AATTCCTGTAATCAGA_2	0.0119612326856308	Alone_Young_WT
MYC	AATTCCTGTAATCAGA_2	0.0145796494952113	Alone_Young_WT
NFYB	AATTCCTGTAATCAGA_2	0.0523201366665724	Alone_Young_WT
CEBPZ	AGACAAATCCTTCTTC_2	0.0346928294316202	Alone_Young_WT
CTCF	AGACAAATCCTTCTTC_2	0.0335344704519875	Alone_Young_WT
E2F1	AGACAAATCCTTCTTC_2	0.0172700748451321	Alone_Young_WT
ETV4	AGACAAATCCTTCTTC_2	0.0842942689201244	Alone_Young_WT
MYC	AGACAAATCCTTCTTC_2	0.071449130419692	Alone_Young_WT
NFYB	AGACAAATCCTTCTTC_2	0.0239806987144344	Alone_Young_WT
CEBPZ	AGACACTAGGGCTAAC_2	0.0315588261643514	Alone_Young_WT
CTCF	AGACACTAGGGCTAAC_2	0.0277973046133033	Alone_Young_WT
E2F1	AGACACTAGGGCTAAC_2	0.0199757836238017	Alone_Young_WT
ETV4	AGACACTAGGGCTAAC_2	0.0910542195813185	Alone_Young_WT
MYC	AGACACTAGGGCTAAC_2	0.0848726962970276	Alone_Young_WT
NFYB	AGACACTAGGGCTAAC_2	0.0317157061219051	Alone_Young_WT
CEBPZ	TGAACGTTCAATGTCG_2	0.0361802156927166	Alone_Young_WT
CTCF	TGAACGTTCAATGTCG_2	0.0347586004732879	Alone_Young_WT
E2F1	TGAACGTTCAATGTCG_2	0.0173062055705028	Alone_Young_WT
ETV4	TGAACGTTCAATGTCG_2	0.088221498272264	Alone_Young_WT
MYC	TGAACGTTCAATGTCG_2	0.0814853283965244	Alone_Young_WT
NFYB	TGAACGTTCAATGTCG_2	0.040693041361375	Alone_Young_WT
CEBPZ	ACGGAAGCAGAAATTG_2	0.058672072641081	Alone_Young_WT
CTCF	ACGGAAGCAGAAATTG_2	0.0350040771051194	Alone_Young_WT
E2F1	ACGGAAGCAGAAATTG_2	0.014515167256118	Alone_Young_WT
ETV4	ACGGAAGCAGAAATTG_2	0.0261283839284716	Alone_Young_WT
MYC	ACGGAAGCAGAAATTG_2	0.0145637882170485	Alone_Young_WT
NFYB	ACGGAAGCAGAAATTG_2	0.0321182630403835	Alone_Young_WT
CEBPZ	AGACACTTCCTATTGT_2	0.0405758939451243	Alone_Young_WT
CTCF	AGACACTTCCTATTGT_2	0.0330071798321176	Alone_Young_WT
E2F1	AGACACTTCCTATTGT_2	0.0161529317665898	Alone_Young_WT
ETV4	AGACACTTCCTATTGT_2	0.113414284157333	Alone_Young_WT
MYC	AGACACTTCCTATTGT_2	0.0774954267962731	Alone_Young_WT
NFYB	AGACACTTCCTATTGT_2	0.0503702900998496	Alone_Young_WT
CEBPZ	TGTTCTAGTCCAGAAG_2	0.0400280862205349	Alone_Young_WT
CTCF	TGTTCTAGTCCAGAAG_2	0.0385295698318985	Alone_Young_WT
E2F1	TGTTCTAGTCCAGAAG_2	0.0203611864642492	Alone_Young_WT
ETV4	TGTTCTAGTCCAGAAG_2	0.00634552040239306	Alone_Young_WT
MYC	TGTTCTAGTCCAGAAG_2	0.013806576380365	Alone_Young_WT
NFYB	TGTTCTAGTCCAGAAG_2	0.019337707630624	Alone_Young_WT
CEBPZ	GCAACATCAATAACCC_2	0.0322711345907149	Alone_Young_WT
CTCF	GCAACATCAATAACCC_2	0.0331165018561212	Alone_Young_WT
E2F1	GCAACATCAATAACCC_2	0.0136161471008918	Alone_Young_WT
ETV4	GCAACATCAATAACCC_2	0.0983345576714651	Alone_Young_WT
MYC	GCAACATCAATAACCC_2	0.110720117055852	Alone_Young_WT
NFYB	GCAACATCAATAACCC_2	0.0441025508743712	Alone_Young_WT
CEBPZ	GGGATCCCAGTTCTAG_2	0.0402195659603414	Alone_Young_WT
CTCF	GGGATCCCAGTTCTAG_2	0.0419786064624216	Alone_Young_WT
E2F1	GGGATCCCAGTTCTAG_2	0.0246566075154097	Alone_Young_WT
ETV4	GGGATCCCAGTTCTAG_2	0.00866354279100451	Alone_Young_WT
MYC	GGGATCCCAGTTCTAG_2	0.0112995455893156	Alone_Young_WT
NFYB	GGGATCCCAGTTCTAG_2	0.0259181272657492	Alone_Young_WT
CEBPZ	TTTGACTGTCCGAAAG_2	0.0326789780159039	Alone_Young_WT
CTCF	TTTGACTGTCCGAAAG_2	0.0251222846782884	Alone_Young_WT
E2F1	TTTGACTGTCCGAAAG_2	0.0193268814007108	Alone_Young_WT
ETV4	TTTGACTGTCCGAAAG_2	0.10677411713779	Alone_Young_WT
MYC	TTTGACTGTCCGAAAG_2	0.105099592680398	Alone_Young_WT
NFYB	TTTGACTGTCCGAAAG_2	0.0257669591172267	Alone_Young_WT
CEBPZ	TTCATGTGTGAACCGA_2	0.0401545327184232	Alone_Young_WT
CTCF	TTCATGTGTGAACCGA_2	0.0386957160882071	Alone_Young_WT
E2F1	TTCATGTGTGAACCGA_2	0.0149228691927832	Alone_Young_WT
ETV4	TTCATGTGTGAACCGA_2	0.022328415979036	Alone_Young_WT
MYC	TTCATGTGTGAACCGA_2	0.0161591636915904	Alone_Young_WT
NFYB	TTCATGTGTGAACCGA_2	0.0166618751002297	Alone_Young_WT
CEBPZ	CGTAATGGTACGTGTT_2	0.0526775766447839	Alone_Young_WT
CTCF	CGTAATGGTACGTGTT_2	0.0465753384987626	Alone_Young_WT
E2F1	CGTAATGGTACGTGTT_2	0.029520924605793	Alone_Young_WT
ETV4	CGTAATGGTACGTGTT_2	0.00870809911112137	Alone_Young_WT
MYC	CGTAATGGTACGTGTT_2	0.0136112618311922	Alone_Young_WT
NFYB	CGTAATGGTACGTGTT_2	0.0212241469384649	Alone_Young_WT
CEBPZ	TCCCATGAGTGTTGTC_2	0.0337816063825455	Alone_Young_WT
CTCF	TCCCATGAGTGTTGTC_2	0.0367308250325775	Alone_Young_WT
E2F1	TCCCATGAGTGTTGTC_2	0.0224374350931676	Alone_Young_WT
ETV4	TCCCATGAGTGTTGTC_2	0.0860544833721253	Alone_Young_WT
MYC	TCCCATGAGTGTTGTC_2	0.0902385430044238	Alone_Young_WT
NFYB	TCCCATGAGTGTTGTC_2	0.0507666444977384	Alone_Young_WT
CEBPZ	CAGCCAGAGAGTCGAC_2	0.0418298817146871	Alone_Young_WT
CTCF	CAGCCAGAGAGTCGAC_2	0.0293521330247207	Alone_Young_WT
E2F1	CAGCCAGAGAGTCGAC_2	0.0186560955789465	Alone_Young_WT
ETV4	CAGCCAGAGAGTCGAC_2	0.102744676479142	Alone_Young_WT
MYC	CAGCCAGAGAGTCGAC_2	0.0750873969651294	Alone_Young_WT
NFYB	CAGCCAGAGAGTCGAC_2	0.0253200328463188	Alone_Young_WT
CEBPZ	AGAAGTATCAGGAAAT_2	0.0434641517953371	Alone_Young_WT
CTCF	AGAAGTATCAGGAAAT_2	0.0393867213747097	Alone_Young_WT
E2F1	AGAAGTATCAGGAAAT_2	0.00894683083716914	Alone_Young_WT
ETV4	AGAAGTATCAGGAAAT_2	0.0215124633310433	Alone_Young_WT
MYC	AGAAGTATCAGGAAAT_2	0.0127371105971681	Alone_Young_WT
NFYB	AGAAGTATCAGGAAAT_2	0.0224152062768268	Alone_Young_WT
CEBPZ	GGTTAACAGCATACTC_2	0.0439927980904556	Alone_Young_WT
CTCF	GGTTAACAGCATACTC_2	0.0416390554005375	Alone_Young_WT
E2F1	GGTTAACAGCATACTC_2	0.0134332999582539	Alone_Young_WT
ETV4	GGTTAACAGCATACTC_2	0.00310090963399721	Alone_Young_WT
MYC	GGTTAACAGCATACTC_2	0.0105141710034918	Alone_Young_WT
NFYB	GGTTAACAGCATACTC_2	0.0152087357543824	Alone_Young_WT
CEBPZ	AAGTTCGTCCGCTTAC_2	0.0377811414579662	Alone_Young_WT
CTCF	AAGTTCGTCCGCTTAC_2	0.0426841721630139	Alone_Young_WT
E2F1	AAGTTCGTCCGCTTAC_2	0.019010819229853	Alone_Young_WT
ETV4	AAGTTCGTCCGCTTAC_2	0.0275799153223928	Alone_Young_WT
MYC	AAGTTCGTCCGCTTAC_2	0.0163331441628216	Alone_Young_WT
NFYB	AAGTTCGTCCGCTTAC_2	0.0169975602534272	Alone_Young_WT
CEBPZ	TGGAACTCATGGAGAC_2	0.0544645300073902	Alone_Young_WT
CTCF	TGGAACTCATGGAGAC_2	0.0432973988028988	Alone_Young_WT
E2F1	TGGAACTCATGGAGAC_2	0.0185578921096199	Alone_Young_WT
ETV4	TGGAACTCATGGAGAC_2	0.0473478826959511	Alone_Young_WT
MYC	TGGAACTCATGGAGAC_2	0.0150363487172084	Alone_Young_WT
NFYB	TGGAACTCATGGAGAC_2	0.0257509584721572	Alone_Young_WT
CEBPZ	CTTGATTCAAACACGG_2	0.0598159349136432	Alone_Young_WT
CTCF	CTTGATTCAAACACGG_2	0.0378800401773664	Alone_Young_WT
E2F1	CTTGATTCAAACACGG_2	0.0212046682834876	Alone_Young_WT
ETV4	CTTGATTCAAACACGG_2	0.0161675039199601	Alone_Young_WT
MYC	CTTGATTCAAACACGG_2	0.00869550234281142	Alone_Young_WT
NFYB	CTTGATTCAAACACGG_2	0.02697205838123	Alone_Young_WT
CEBPZ	ACATCGACAGCAGTTT_2	0.0478237041968329	Alone_Young_WT
CTCF	ACATCGACAGCAGTTT_2	0.0407390596308353	Alone_Young_WT
E2F1	ACATCGACAGCAGTTT_2	0.0141404761723349	Alone_Young_WT
ETV4	ACATCGACAGCAGTTT_2	0.0110975264247456	Alone_Young_WT
MYC	ACATCGACAGCAGTTT_2	0.0118914601104485	Alone_Young_WT
NFYB	ACATCGACAGCAGTTT_2	0.0194395048938957	Alone_Young_WT
CEBPZ	GCACATATCGATACGT_2	0.0403281788222566	Alone_Young_WT
CTCF	GCACATATCGATACGT_2	0.040860086262355	Alone_Young_WT
E2F1	GCACATATCGATACGT_2	0.0227609892530087	Alone_Young_WT
ETV4	GCACATATCGATACGT_2	0.00537796404767643	Alone_Young_WT
MYC	GCACATATCGATACGT_2	0.014376453366545	Alone_Young_WT
NFYB	GCACATATCGATACGT_2	0.0193859774062604	Alone_Young_WT
CEBPZ	ACCGTTCGTAGAGACC_2	0.0494083871350243	Alone_Young_WT
CTCF	ACCGTTCGTAGAGACC_2	0.0392411555591236	Alone_Young_WT
E2F1	ACCGTTCGTAGAGACC_2	0.026171430936317	Alone_Young_WT
ETV4	ACCGTTCGTAGAGACC_2	0.00659249350280078	Alone_Young_WT
MYC	ACCGTTCGTAGAGACC_2	0.0185696981919511	Alone_Young_WT
NFYB	ACCGTTCGTAGAGACC_2	0.0231924733105759	Alone_Young_WT
CEBPZ	TTGGGTAAGATTAGTG_2	0.0318778987876584	Alone_Young_WT
CTCF	TTGGGTAAGATTAGTG_2	0.0309175913284766	Alone_Young_WT
E2F1	TTGGGTAAGATTAGTG_2	0.0247642267445383	Alone_Young_WT
ETV4	TTGGGTAAGATTAGTG_2	0.11450734959704	Alone_Young_WT
MYC	TTGGGTAAGATTAGTG_2	0.0964298912994626	Alone_Young_WT
NFYB	TTGGGTAAGATTAGTG_2	0.0557942164613309	Alone_Young_WT
CEBPZ	TTACAGGGTACGGTTT_2	0.0353409478091703	Alone_Young_WT
CTCF	TTACAGGGTACGGTTT_2	0.0313225323286189	Alone_Young_WT
E2F1	TTACAGGGTACGGTTT_2	0.0169616951443274	Alone_Young_WT
ETV4	TTACAGGGTACGGTTT_2	0.077078881070845	Alone_Young_WT
MYC	TTACAGGGTACGGTTT_2	0.0637169860300761	Alone_Young_WT
NFYB	TTACAGGGTACGGTTT_2	0.0217643337389354	Alone_Young_WT
CEBPZ	CACAACAAGTAACCGG_2	0.0324904324172393	Alone_Young_WT
CTCF	CACAACAAGTAACCGG_2	0.0318710920369379	Alone_Young_WT
E2F1	CACAACAAGTAACCGG_2	0.0161135785534558	Alone_Young_WT
ETV4	CACAACAAGTAACCGG_2	0.0856421394936544	Alone_Young_WT
MYC	CACAACAAGTAACCGG_2	0.0883126230683067	Alone_Young_WT
NFYB	CACAACAAGTAACCGG_2	0.0399126867373832	Alone_Young_WT
CEBPZ	GTGCTTCGTTCCTACC_2	0.0370961124332285	Alone_Young_WT
CTCF	GTGCTTCGTTCCTACC_2	0.0275770860717821	Alone_Young_WT
E2F1	GTGCTTCGTTCCTACC_2	0.019617125050388	Alone_Young_WT
ETV4	GTGCTTCGTTCCTACC_2	0.0783615139914011	Alone_Young_WT
MYC	GTGCTTCGTTCCTACC_2	0.0825448778313198	Alone_Young_WT
NFYB	GTGCTTCGTTCCTACC_2	0.0517956516976092	Alone_Young_WT
CEBPZ	TCCGGGAGTGGACTGA_2	0.0371136086875866	Alone_Young_WT
CTCF	TCCGGGAGTGGACTGA_2	0.025452647656997	Alone_Young_WT
E2F1	TCCGGGAGTGGACTGA_2	0.0159916045970006	Alone_Young_WT
ETV4	TCCGGGAGTGGACTGA_2	0.0996033963420009	Alone_Young_WT
MYC	TCCGGGAGTGGACTGA_2	0.084037257282821	Alone_Young_WT
NFYB	TCCGGGAGTGGACTGA_2	0.0522912441689548	Alone_Young_WT
CEBPZ	GAGACCCTCGTCCTTG_2	0.0185220786182685	Alone_Young_WT
CTCF	GAGACCCTCGTCCTTG_2	0.0301220840552349	Alone_Young_WT
E2F1	GAGACCCTCGTCCTTG_2	0.0189127465308005	Alone_Young_WT
ETV4	GAGACCCTCGTCCTTG_2	0.101649104730458	Alone_Young_WT
MYC	GAGACCCTCGTCCTTG_2	0.0961884407020089	Alone_Young_WT
NFYB	GAGACCCTCGTCCTTG_2	0.0475400375521895	Alone_Young_WT
CEBPZ	CAGGGCTAGGGTAGCT_2	0.0376631742548112	Alone_Young_WT
CTCF	CAGGGCTAGGGTAGCT_2	0.0277633666980806	Alone_Young_WT
E2F1	CAGGGCTAGGGTAGCT_2	0.0175330406457157	Alone_Young_WT
ETV4	CAGGGCTAGGGTAGCT_2	0.100239163716657	Alone_Young_WT
MYC	CAGGGCTAGGGTAGCT_2	0.085723787938846	Alone_Young_WT
NFYB	CAGGGCTAGGGTAGCT_2	0.0182324140806476	Alone_Young_WT
CEBPZ	TATCCTACACACGTGC_2	0.0340506796698002	Alone_Young_WT
CTCF	TATCCTACACACGTGC_2	0.0288663029013263	Alone_Young_WT
E2F1	TATCCTACACACGTGC_2	0.0158994687724226	Alone_Young_WT
ETV4	TATCCTACACACGTGC_2	0.113570438892083	Alone_Young_WT
MYC	TATCCTACACACGTGC_2	0.104556957676276	Alone_Young_WT
NFYB	TATCCTACACACGTGC_2	0.050810652853857	Alone_Young_WT
CEBPZ	TTTGTTGAGCGTTACT_2	0.0281352273003074	Alone_Young_WT
CTCF	TTTGTTGAGCGTTACT_2	0.0222755943464043	Alone_Young_WT
E2F1	TTTGTTGAGCGTTACT_2	0.0172998758358131	Alone_Young_WT
ETV4	TTTGTTGAGCGTTACT_2	0.0920343305464791	Alone_Young_WT
MYC	TTTGTTGAGCGTTACT_2	0.0781190102910471	Alone_Young_WT
NFYB	TTTGTTGAGCGTTACT_2	0.0243160137362517	Alone_Young_WT
CEBPZ	TCTCAGCTCTGCTCTG_2	0.0319171339790011	Alone_Young_WT
CTCF	TCTCAGCTCTGCTCTG_2	0.0382083033367333	Alone_Young_WT
E2F1	TCTCAGCTCTGCTCTG_2	0.0166870065686902	Alone_Young_WT
ETV4	TCTCAGCTCTGCTCTG_2	0.094743759327815	Alone_Young_WT
MYC	TCTCAGCTCTGCTCTG_2	0.099865073039503	Alone_Young_WT
NFYB	TCTCAGCTCTGCTCTG_2	0.029717326952109	Alone_Young_WT
CEBPZ	TTCGATTAGATACATG_2	0.0292406944818162	Alone_Young_WT
CTCF	TTCGATTAGATACATG_2	0.0273942679442086	Alone_Young_WT
E2F1	TTCGATTAGATACATG_2	0.0196495152247081	Alone_Young_WT
ETV4	TTCGATTAGATACATG_2	0.102848439801669	Alone_Young_WT
MYC	TTCGATTAGATACATG_2	0.106097588681355	Alone_Young_WT
NFYB	TTCGATTAGATACATG_2	0.0415639332224743	Alone_Young_WT
CEBPZ	AATCGTGCATAGGCGA_2	0.0423813219991334	Alone_Young_WT
CTCF	AATCGTGCATAGGCGA_2	0.0452916788983586	Alone_Young_WT
E2F1	AATCGTGCATAGGCGA_2	0.0308679452206064	Alone_Young_WT
ETV4	AATCGTGCATAGGCGA_2	0.026036073299083	Alone_Young_WT
MYC	AATCGTGCATAGGCGA_2	0.0410234257270949	Alone_Young_WT
NFYB	AATCGTGCATAGGCGA_2	0.0502737108884523	Alone_Young_WT
CEBPZ	GTGACGCAGCTCCATA_2	0.0427652071141429	Alone_Young_WT
CTCF	GTGACGCAGCTCCATA_2	0.0279123407915935	Alone_Young_WT
E2F1	GTGACGCAGCTCCATA_2	0.0230892837084314	Alone_Young_WT
ETV4	GTGACGCAGCTCCATA_2	0.017731271578621	Alone_Young_WT
MYC	GTGACGCAGCTCCATA_2	0.0160947965780804	Alone_Young_WT
NFYB	GTGACGCAGCTCCATA_2	0.0224222434428786	Alone_Young_WT
CEBPZ	ATTATCCCAACAAGAT_2	0.0448647881246468	Alone_Young_WT
CTCF	ATTATCCCAACAAGAT_2	0.0462063779603304	Alone_Young_WT
E2F1	ATTATCCCAACAAGAT_2	0.0238681431579121	Alone_Young_WT
ETV4	ATTATCCCAACAAGAT_2	0.00520451015250259	Alone_Young_WT
MYC	ATTATCCCAACAAGAT_2	0.0212889677247218	Alone_Young_WT
NFYB	ATTATCCCAACAAGAT_2	0.0263626707176498	Alone_Young_WT
CEBPZ	TACGTCCTCTTGGCTC_2	0.0251341328407456	Alone_Young_WT
CTCF	TACGTCCTCTTGGCTC_2	0.037827326294703	Alone_Young_WT
E2F1	TACGTCCTCTTGGCTC_2	0.0124386437163482	Alone_Young_WT
ETV4	TACGTCCTCTTGGCTC_2	0.0283998642972288	Alone_Young_WT
MYC	TACGTCCTCTTGGCTC_2	0.0343370942618975	Alone_Young_WT
NFYB	TACGTCCTCTTGGCTC_2	0.0153055671123349	Alone_Young_WT
CEBPZ	CTAGACAGTACGGTTT_2	0.0323767139243127	Alone_Young_WT
CTCF	CTAGACAGTACGGTTT_2	0.0355120871636192	Alone_Young_WT
E2F1	CTAGACAGTACGGTTT_2	0.010592539489737	Alone_Young_WT
ETV4	CTAGACAGTACGGTTT_2	0.00837390177575488	Alone_Young_WT
MYC	CTAGACAGTACGGTTT_2	0.015089388399079	Alone_Young_WT
NFYB	CTAGACAGTACGGTTT_2	0.0232289362909375	Alone_Young_WT
CEBPZ	TTACGTTAGTTCAACC_2	0.0159221706627032	Alone_Young_WT
CTCF	TTACGTTAGTTCAACC_2	0.022977520404331	Alone_Young_WT
E2F1	TTACGTTAGTTCAACC_2	0.0173616678718769	Alone_Young_WT
ETV4	TTACGTTAGTTCAACC_2	0.0826514055719144	Alone_Young_WT
MYC	TTACGTTAGTTCAACC_2	0.0731995194379194	Alone_Young_WT
NFYB	TTACGTTAGTTCAACC_2	0.0387032233681793	Alone_Young_WT
CEBPZ	CACAGGCCACATACGT_2	0.034227409459243	Alone_Young_WT
CTCF	CACAGGCCACATACGT_2	0.0363673619340831	Alone_Young_WT
E2F1	CACAGGCCACATACGT_2	0.0154466060933713	Alone_Young_WT
ETV4	CACAGGCCACATACGT_2	0.103683790047257	Alone_Young_WT
MYC	CACAGGCCACATACGT_2	0.108604394705546	Alone_Young_WT
NFYB	CACAGGCCACATACGT_2	0.042093977228726	Alone_Young_WT
CEBPZ	ACACTGAAGGCCTGAA_2	0.0476001498105574	Alone_Young_WT
CTCF	ACACTGAAGGCCTGAA_2	0.0349914559959655	Alone_Young_WT
E2F1	ACACTGAAGGCCTGAA_2	0.0207643916980119	Alone_Young_WT
ETV4	ACACTGAAGGCCTGAA_2	0.0963036556018044	Alone_Young_WT
MYC	ACACTGAAGGCCTGAA_2	0.105983387964469	Alone_Young_WT
NFYB	ACACTGAAGGCCTGAA_2	0.0626903634903214	Alone_Young_WT
CEBPZ	CGTTAGACATGCCGCA_2	0.0259127866950308	Alone_Young_WT
CTCF	CGTTAGACATGCCGCA_2	0.0347569410755062	Alone_Young_WT
E2F1	CGTTAGACATGCCGCA_2	0.0204327706188943	Alone_Young_WT
ETV4	CGTTAGACATGCCGCA_2	0.102431688182617	Alone_Young_WT
MYC	CGTTAGACATGCCGCA_2	0.104198671740403	Alone_Young_WT
NFYB	CGTTAGACATGCCGCA_2	0.0461989591066442	Alone_Young_WT
CEBPZ	TTACGTTGTTCTAACG_2	0.0303427416194272	Alone_Young_WT
CTCF	TTACGTTGTTCTAACG_2	0.0340237844809493	Alone_Young_WT
E2F1	TTACGTTGTTCTAACG_2	0.0153371574770223	Alone_Young_WT
ETV4	TTACGTTGTTCTAACG_2	0.0984876942975253	Alone_Young_WT
MYC	TTACGTTGTTCTAACG_2	0.0953093090924949	Alone_Young_WT
NFYB	TTACGTTGTTCTAACG_2	0.0224681018943841	Alone_Young_WT
CEBPZ	CACAGGCGTGTAAACA_2	0.0371946034825471	Alone_Young_WT
CTCF	CACAGGCGTGTAAACA_2	0.0344325645221601	Alone_Young_WT
E2F1	CACAGGCGTGTAAACA_2	0.0251418553371614	Alone_Young_WT
ETV4	CACAGGCGTGTAAACA_2	0.0913641090887286	Alone_Young_WT
MYC	CACAGGCGTGTAAACA_2	0.0957692320858469	Alone_Young_WT
NFYB	CACAGGCGTGTAAACA_2	0.0561319096470738	Alone_Young_WT
CEBPZ	CATCGCTCATACAGGG_2	0.0325609871886735	Alone_Young_WT
CTCF	CATCGCTCATACAGGG_2	0.0340353565115468	Alone_Young_WT
E2F1	CATCGCTCATACAGGG_2	0.0289222628275736	Alone_Young_WT
ETV4	CATCGCTCATACAGGG_2	0.021972967169128	Alone_Young_WT
MYC	CATCGCTCATACAGGG_2	0.0140405648705162	Alone_Young_WT
NFYB	CATCGCTCATACAGGG_2	0.0206844846732378	Alone_Young_WT
CEBPZ	TAAGCCAGTTGGCCGT_2	0.0477341673386749	Alone_Young_WT
CTCF	TAAGCCAGTTGGCCGT_2	0.0400689280290674	Alone_Young_WT
E2F1	TAAGCCAGTTGGCCGT_2	0.0127866076059089	Alone_Young_WT
ETV4	TAAGCCAGTTGGCCGT_2	0.0165672292158676	Alone_Young_WT
MYC	TAAGCCAGTTGGCCGT_2	0.0151139297831031	Alone_Young_WT
NFYB	TAAGCCAGTTGGCCGT_2	0.0314022227512272	Alone_Young_WT
CEBPZ	ACACTGATCTTGTTAC_2	0.0379829829526528	Alone_Young_WT
CTCF	ACACTGATCTTGTTAC_2	0.0378606442851636	Alone_Young_WT
E2F1	ACACTGATCTTGTTAC_2	0.0329453035674656	Alone_Young_WT
ETV4	ACACTGATCTTGTTAC_2	0.00655720253179403	Alone_Young_WT
MYC	ACACTGATCTTGTTAC_2	0.0192519274975212	Alone_Young_WT
NFYB	ACACTGATCTTGTTAC_2	0.0255620054737166	Alone_Young_WT
CEBPZ	CGAGAAGTCCCAGCGA_2	0.0386669784456629	Alone_Young_WT
CTCF	CGAGAAGTCCCAGCGA_2	0.0293901302692582	Alone_Young_WT
E2F1	CGAGAAGTCCCAGCGA_2	0.0137132476445094	Alone_Young_WT
ETV4	CGAGAAGTCCCAGCGA_2	0.071641163810904	Alone_Young_WT
MYC	CGAGAAGTCCCAGCGA_2	0.0602342918919816	Alone_Young_WT
NFYB	CGAGAAGTCCCAGCGA_2	0.0217986468315974	Alone_Young_WT
CEBPZ	GAACACTCAAAGGAGA_2	0.0307400828457531	Alone_Young_WT
CTCF	GAACACTCAAAGGAGA_2	0.0235654213346378	Alone_Young_WT
E2F1	GAACACTCAAAGGAGA_2	0.0149646011960758	Alone_Young_WT
ETV4	GAACACTCAAAGGAGA_2	0.0953652951125459	Alone_Young_WT
MYC	GAACACTCAAAGGAGA_2	0.0809993082461237	Alone_Young_WT
NFYB	GAACACTCAAAGGAGA_2	0.0462722724051573	Alone_Young_WT
CEBPZ	TAAGCGTCAATACAGA_2	0.0294862429524726	Alone_Young_WT
CTCF	TAAGCGTCAATACAGA_2	0.0273991474334232	Alone_Young_WT
E2F1	TAAGCGTCAATACAGA_2	0.0179122757511269	Alone_Young_WT
ETV4	TAAGCGTCAATACAGA_2	0.117201213895169	Alone_Young_WT
MYC	TAAGCGTCAATACAGA_2	0.0953971143262443	Alone_Young_WT
NFYB	TAAGCGTCAATACAGA_2	0.0242219022054027	Alone_Young_WT
CEBPZ	CACCAAAGTACCTTCC_2	0.0334951030327425	Alone_Young_WT
CTCF	CACCAAAGTACCTTCC_2	0.0351547659159265	Alone_Young_WT
E2F1	CACCAAAGTACCTTCC_2	0.0173535597005376	Alone_Young_WT
ETV4	CACCAAAGTACCTTCC_2	0.110226199321594	Alone_Young_WT
MYC	CACCAAAGTACCTTCC_2	0.0851981856666983	Alone_Young_WT
NFYB	CACCAAAGTACCTTCC_2	0.05114543945028	Alone_Young_WT
CEBPZ	TAAGCGTTCCTCTTTC_2	0.0357781589228356	Alone_Young_WT
CTCF	TAAGCGTTCCTCTTTC_2	0.0350782446406218	Alone_Young_WT
E2F1	TAAGCGTTCCTCTTTC_2	0.0180290337513423	Alone_Young_WT
ETV4	TAAGCGTTCCTCTTTC_2	0.106695072729592	Alone_Young_WT
MYC	TAAGCGTTCCTCTTTC_2	0.121184331303258	Alone_Young_WT
NFYB	TAAGCGTTCCTCTTTC_2	0.0481171167380128	Alone_Young_WT
CEBPZ	ACTACGAGTCCGGATC_2	0.0295023972987553	Alone_Young_WT
CTCF	ACTACGAGTCCGGATC_2	0.027848328728128	Alone_Young_WT
E2F1	ACTACGAGTCCGGATC_2	0.0192556194130128	Alone_Young_WT
ETV4	ACTACGAGTCCGGATC_2	0.0914938472784743	Alone_Young_WT
MYC	ACTACGAGTCCGGATC_2	0.0852282226239712	Alone_Young_WT
NFYB	ACTACGAGTCCGGATC_2	0.0572152711943003	Alone_Young_WT
CEBPZ	ATGGATCTCCATTGTT_2	0.0485666686503839	Alone_Young_WT
CTCF	ATGGATCTCCATTGTT_2	0.0351255795852735	Alone_Young_WT
E2F1	ATGGATCTCCATTGTT_2	0.0153266372621264	Alone_Young_WT
ETV4	ATGGATCTCCATTGTT_2	0.0867674174046566	Alone_Young_WT
MYC	ATGGATCTCCATTGTT_2	0.0790201419076445	Alone_Young_WT
NFYB	ATGGATCTCCATTGTT_2	0.0502869041774181	Alone_Young_WT
CEBPZ	TATATCCTCTGTCGTC_2	0.043058846134991	Alone_Young_WT
CTCF	TATATCCTCTGTCGTC_2	0.0295108193550189	Alone_Young_WT
E2F1	TATATCCTCTGTCGTC_2	0.0155353585538098	Alone_Young_WT
ETV4	TATATCCTCTGTCGTC_2	0.0855404377727516	Alone_Young_WT
MYC	TATATCCTCTGTCGTC_2	0.0717294773991673	Alone_Young_WT
NFYB	TATATCCTCTGTCGTC_2	0.0424701591598515	Alone_Young_WT
CEBPZ	CTGATCCGTGAACGGT_2	0.0447376464408308	Alone_Young_WT
CTCF	CTGATCCGTGAACGGT_2	0.030208624365696	Alone_Young_WT
E2F1	CTGATCCGTGAACGGT_2	0.0190650836852099	Alone_Young_WT
ETV4	CTGATCCGTGAACGGT_2	0.100882720954551	Alone_Young_WT
MYC	CTGATCCGTGAACGGT_2	0.108090261222884	Alone_Young_WT
NFYB	CTGATCCGTGAACGGT_2	0.0552175892046059	Alone_Young_WT
CEBPZ	GTCAAGTCAGATTTCG_2	0.0375214644977618	Alone_Young_WT
CTCF	GTCAAGTCAGATTTCG_2	0.0428269799889929	Alone_Young_WT
E2F1	GTCAAGTCAGATTTCG_2	0.011914871182938	Alone_Young_WT
ETV4	GTCAAGTCAGATTTCG_2	0.0121468182223626	Alone_Young_WT
MYC	GTCAAGTCAGATTTCG_2	0.0151870797330908	Alone_Young_WT
NFYB	GTCAAGTCAGATTTCG_2	0.0246880740163617	Alone_Young_WT
CEBPZ	CGAGGCTGTCAAAGCG_2	0.0409503475395975	Alone_Young_WT
CTCF	CGAGGCTGTCAAAGCG_2	0.0394589931149652	Alone_Young_WT
E2F1	CGAGGCTGTCAAAGCG_2	0.0141473789109445	Alone_Young_WT
ETV4	CGAGGCTGTCAAAGCG_2	0.006107792848637	Alone_Young_WT
MYC	CGAGGCTGTCAAAGCG_2	0.00949089833742037	Alone_Young_WT
NFYB	CGAGGCTGTCAAAGCG_2	0.0182150308634954	Alone_Young_WT
CEBPZ	CCACGTTGTTGGCCTG_2	0.0307986444683837	Alone_Young_WT
CTCF	CCACGTTGTTGGCCTG_2	0.0278639822394004	Alone_Young_WT
E2F1	CCACGTTGTTGGCCTG_2	0.0193276327396405	Alone_Young_WT
ETV4	CCACGTTGTTGGCCTG_2	0.115511137573839	Alone_Young_WT
MYC	CCACGTTGTTGGCCTG_2	0.100107957191216	Alone_Young_WT
NFYB	CCACGTTGTTGGCCTG_2	0.0187727266045462	Alone_Young_WT
CEBPZ	GCAGTTACAGACAAAT_2	0.0260795944718242	Alone_Young_WT
CTCF	GCAGTTACAGACAAAT_2	0.026107830133025	Alone_Young_WT
E2F1	GCAGTTACAGACAAAT_2	0.0198546817663601	Alone_Young_WT
ETV4	GCAGTTACAGACAAAT_2	0.00845097710661466	Alone_Young_WT
MYC	GCAGTTACAGACAAAT_2	0.0258674122370636	Alone_Young_WT
NFYB	GCAGTTACAGACAAAT_2	0.0140437024104795	Alone_Young_WT
CEBPZ	AGTACCAAGTCCTGTA_2	0.0377422512237009	Alone_Young_WT
CTCF	AGTACCAAGTCCTGTA_2	0.0288554785671513	Alone_Young_WT
E2F1	AGTACCAAGTCCTGTA_2	0.0161914049516112	Alone_Young_WT
ETV4	AGTACCAAGTCCTGTA_2	0.102070388180895	Alone_Young_WT
MYC	AGTACCAAGTCCTGTA_2	0.10543561467286	Alone_Young_WT
NFYB	AGTACCAAGTCCTGTA_2	0.0237233728520661	Alone_Young_WT
CEBPZ	TTGCGTCAGCGCGTTC_2	0.0548217881916504	Alone_Young_WT
CTCF	TTGCGTCAGCGCGTTC_2	0.037944509377244	Alone_Young_WT
E2F1	TTGCGTCAGCGCGTTC_2	0.0179673078547588	Alone_Young_WT
ETV4	TTGCGTCAGCGCGTTC_2	0.0384002452394933	Alone_Young_WT
MYC	TTGCGTCAGCGCGTTC_2	0.0113007529776959	Alone_Young_WT
NFYB	TTGCGTCAGCGCGTTC_2	0.0171423149448009	Alone_Young_WT
CEBPZ	CACGAATGTCGTATGT_2	0.0296197226669952	Alone_Young_WT
CTCF	CACGAATGTCGTATGT_2	0.0356089029157977	Alone_Young_WT
E2F1	CACGAATGTCGTATGT_2	0.0211533315707429	Alone_Young_WT
ETV4	CACGAATGTCGTATGT_2	0.0141822015118111	Alone_Young_WT
MYC	CACGAATGTCGTATGT_2	0.0161399975821273	Alone_Young_WT
NFYB	CACGAATGTCGTATGT_2	0.0164894625337051	Alone_Young_WT
CEBPZ	GAGTGAGAGAGCATAT_2	0.0332430594790163	Alone_Young_WT
CTCF	GAGTGAGAGAGCATAT_2	0.0334413957533025	Alone_Young_WT
E2F1	GAGTGAGAGAGCATAT_2	0.0128159855446406	Alone_Young_WT
ETV4	GAGTGAGAGAGCATAT_2	0.0267012475634875	Alone_Young_WT
MYC	GAGTGAGAGAGCATAT_2	0.0252685196606445	Alone_Young_WT
NFYB	GAGTGAGAGAGCATAT_2	0.0340578238286726	Alone_Young_WT
CEBPZ	TCAAGTGTCGGCTGAC_2	0.0482139931911352	Alone_Young_WT
CTCF	TCAAGTGTCGGCTGAC_2	0.0469358234521384	Alone_Young_WT
E2F1	TCAAGTGTCGGCTGAC_2	0.013790380456376	Alone_Young_WT
ETV4	TCAAGTGTCGGCTGAC_2	0.0121601644598446	Alone_Young_WT
MYC	TCAAGTGTCGGCTGAC_2	0.0280140899772578	Alone_Young_WT
NFYB	TCAAGTGTCGGCTGAC_2	0.0280603133384371	Alone_Young_WT
CEBPZ	CACGGGTAGCATGGGT_2	0.0396100122575376	Alone_Young_WT
CTCF	CACGGGTAGCATGGGT_2	0.033239073907101	Alone_Young_WT
E2F1	CACGGGTAGCATGGGT_2	0.0170065451863037	Alone_Young_WT
ETV4	CACGGGTAGCATGGGT_2	0.0230869465548622	Alone_Young_WT
MYC	CACGGGTAGCATGGGT_2	0.00835371231251551	Alone_Young_WT
NFYB	CACGGGTAGCATGGGT_2	0.0194618488420134	Alone_Young_WT
CEBPZ	CCGCAAGGTTCCTACC_2	0.026401807095001	Alone_Young_WT
CTCF	CCGCAAGGTTCCTACC_2	0.0254540773310623	Alone_Young_WT
E2F1	CCGCAAGGTTCCTACC_2	0.0191867805835055	Alone_Young_WT
ETV4	CCGCAAGGTTCCTACC_2	0.108589258206631	Alone_Young_WT
MYC	CCGCAAGGTTCCTACC_2	0.127475384982386	Alone_Young_WT
NFYB	CCGCAAGGTTCCTACC_2	0.0214009228643615	Alone_Young_WT
CEBPZ	GGGTTATTCTACGGTA_2	0.0301415665960134	Alone_Young_WT
CTCF	GGGTTATTCTACGGTA_2	0.0276532703438484	Alone_Young_WT
E2F1	GGGTTATTCTACGGTA_2	0.0190289335197244	Alone_Young_WT
ETV4	GGGTTATTCTACGGTA_2	0.10727254239653	Alone_Young_WT
MYC	GGGTTATTCTACGGTA_2	0.110192902516147	Alone_Young_WT
NFYB	GGGTTATTCTACGGTA_2	0.0397066504978147	Alone_Young_WT
CEBPZ	TGAGTCAAGGCGAACT_2	0.0332679403043164	Alone_Young_WT
CTCF	TGAGTCAAGGCGAACT_2	0.035348289109978	Alone_Young_WT
E2F1	TGAGTCAAGGCGAACT_2	0.0200470448005057	Alone_Young_WT
ETV4	TGAGTCAAGGCGAACT_2	0.104437471914954	Alone_Young_WT
MYC	TGAGTCAAGGCGAACT_2	0.0769425084507364	Alone_Young_WT
NFYB	TGAGTCAAGGCGAACT_2	0.0479686599474197	Alone_Young_WT
CEBPZ	CATGCCTGTCCTCCTA_2	0.0447383784511552	Alone_Young_WT
CTCF	CATGCCTGTCCTCCTA_2	0.0440985085044725	Alone_Young_WT
E2F1	CATGCCTGTCCTCCTA_2	0.0155130923202138	Alone_Young_WT
ETV4	CATGCCTGTCCTCCTA_2	0.012893790488692	Alone_Young_WT
MYC	CATGCCTGTCCTCCTA_2	0.00776427023762015	Alone_Young_WT
NFYB	CATGCCTGTCCTCCTA_2	0.0510463726405398	Alone_Young_WT
CEBPZ	CATACTTCACCCATAA_2	0.0500727025090055	Alone_Young_WT
CTCF	CATACTTCACCCATAA_2	0.0299020670578366	Alone_Young_WT
E2F1	CATACTTCACCCATAA_2	0.0159717794506118	Alone_Young_WT
ETV4	CATACTTCACCCATAA_2	0.0238098088414688	Alone_Young_WT
MYC	CATACTTCACCCATAA_2	0.0151618549449993	Alone_Young_WT
NFYB	CATACTTCACCCATAA_2	0.0215299515105749	Alone_Young_WT
CEBPZ	CGAGTTACACATGGTT_2	0.0375473819306636	Alone_Young_WT
CTCF	CGAGTTACACATGGTT_2	0.0310476543755996	Alone_Young_WT
E2F1	CGAGTTACACATGGTT_2	0.0181925221570648	Alone_Young_WT
ETV4	CGAGTTACACATGGTT_2	0.114679582457046	Alone_Young_WT
MYC	CGAGTTACACATGGTT_2	0.121029598576378	Alone_Young_WT
NFYB	CGAGTTACACATGGTT_2	0.0552125742909433	Alone_Young_WT
CEBPZ	GCATGATCACTAGGTT_2	0.0285760497260349	Alone_Young_WT
CTCF	GCATGATCACTAGGTT_2	0.0281144792693428	Alone_Young_WT
E2F1	GCATGATCACTAGGTT_2	0.0191959119615246	Alone_Young_WT
ETV4	GCATGATCACTAGGTT_2	0.0939502298301782	Alone_Young_WT
MYC	GCATGATCACTAGGTT_2	0.0989079738280723	Alone_Young_WT
NFYB	GCATGATCACTAGGTT_2	0.0314449144163348	Alone_Young_WT
CEBPZ	AAAGAACGTGCTCTTC_2	0.0483654535371514	Alone_Young_WT
CTCF	AAAGAACGTGCTCTTC_2	0.0446739168047918	Alone_Young_WT
E2F1	AAAGAACGTGCTCTTC_2	0.0150615407306305	Alone_Young_WT
ETV4	AAAGAACGTGCTCTTC_2	0.0149944182688368	Alone_Young_WT
MYC	AAAGAACGTGCTCTTC_2	0.0235161247260386	Alone_Young_WT
NFYB	AAAGAACGTGCTCTTC_2	0.026885983264483	Alone_Young_WT
CEBPZ	CATACTTTCTGGACTA_2	0.0387264546118316	Alone_Young_WT
CTCF	CATACTTTCTGGACTA_2	0.0416738685858959	Alone_Young_WT
E2F1	CATACTTTCTGGACTA_2	0.0102171406580393	Alone_Young_WT
ETV4	CATACTTTCTGGACTA_2	0.040463565507334	Alone_Young_WT
MYC	CATACTTTCTGGACTA_2	0.00870153325249248	Alone_Young_WT
NFYB	CATACTTTCTGGACTA_2	0.0249733885197855	Alone_Young_WT
CEBPZ	TAACACGGTTTAGTCG_2	0.028093399093051	Alone_Young_WT
CTCF	TAACACGGTTTAGTCG_2	0.0317002239882602	Alone_Young_WT
E2F1	TAACACGGTTTAGTCG_2	0.0174574451829914	Alone_Young_WT
ETV4	TAACACGGTTTAGTCG_2	0.0669086963764792	Alone_Young_WT
MYC	TAACACGGTTTAGTCG_2	0.0670390325725173	Alone_Young_WT
NFYB	TAACACGGTTTAGTCG_2	0.0265477243079313	Alone_Young_WT
CEBPZ	TCATTACTCCATGCAA_2	0.0319493786205577	Alone_Young_WT
CTCF	TCATTACTCCATGCAA_2	0.0298125086615673	Alone_Young_WT
E2F1	TCATTACTCCATGCAA_2	0.0185581931831941	Alone_Young_WT
ETV4	TCATTACTCCATGCAA_2	0.0988475949802242	Alone_Young_WT
MYC	TCATTACTCCATGCAA_2	0.0865376493543999	Alone_Young_WT
NFYB	TCATTACTCCATGCAA_2	0.0575079130978465	Alone_Young_WT
CEBPZ	AAGCATCTCCGTAATG_2	0.0292859902945766	Alone_Young_WT
CTCF	AAGCATCTCCGTAATG_2	0.0460470253218973	Alone_Young_WT
E2F1	AAGCATCTCCGTAATG_2	0.0254812007719977	Alone_Young_WT
ETV4	AAGCATCTCCGTAATG_2	0.00144844049058193	Alone_Young_WT
MYC	AAGCATCTCCGTAATG_2	0.0128277120562325	Alone_Young_WT
NFYB	AAGCATCTCCGTAATG_2	0.0191917697210592	Alone_Young_WT
CEBPZ	GTAGATCTCTAGTGAC_2	0.0313790510198188	Alone_Young_WT
CTCF	GTAGATCTCTAGTGAC_2	0.033681137672832	Alone_Young_WT
E2F1	GTAGATCTCTAGTGAC_2	0.0174869945882613	Alone_Young_WT
ETV4	GTAGATCTCTAGTGAC_2	0.104544477674399	Alone_Young_WT
MYC	GTAGATCTCTAGTGAC_2	0.11165574660177	Alone_Young_WT
NFYB	GTAGATCTCTAGTGAC_2	0.0505878676982323	Alone_Young_WT
CEBPZ	CTACCTGAGCCATCCG_2	0.0490182466868815	Alone_Young_WT
CTCF	CTACCTGAGCCATCCG_2	0.0442882490128695	Alone_Young_WT
E2F1	CTACCTGAGCCATCCG_2	0.0186341487059429	Alone_Young_WT
ETV4	CTACCTGAGCCATCCG_2	0.0237794151767437	Alone_Young_WT
MYC	CTACCTGAGCCATCCG_2	0.0229215450699423	Alone_Young_WT
NFYB	CTACCTGAGCCATCCG_2	0.0300235122624767	Alone_Young_WT
CEBPZ	GGGCTACTCAGGGTAG_2	0.0355983284316657	Alone_Young_WT
CTCF	GGGCTACTCAGGGTAG_2	0.0367222567549985	Alone_Young_WT
E2F1	GGGCTACTCAGGGTAG_2	0.0138377062151729	Alone_Young_WT
ETV4	GGGCTACTCAGGGTAG_2	0.0105156744071672	Alone_Young_WT
MYC	GGGCTACTCAGGGTAG_2	0.014631036687658	Alone_Young_WT
NFYB	GGGCTACTCAGGGTAG_2	0.0123050880570144	Alone_Young_WT
CEBPZ	ATTCTACCAGGTCAAG_2	0.0374402679154624	Alone_Young_WT
CTCF	ATTCTACCAGGTCAAG_2	0.035966834236099	Alone_Young_WT
E2F1	ATTCTACCAGGTCAAG_2	0.0219668352199588	Alone_Young_WT
ETV4	ATTCTACCAGGTCAAG_2	0.00907829748816261	Alone_Young_WT
MYC	ATTCTACCAGGTCAAG_2	0.0148725835984741	Alone_Young_WT
NFYB	ATTCTACCAGGTCAAG_2	0.0172693639866144	Alone_Young_WT
CEBPZ	AGGGTCCTCCCTTTGG_2	0.0266172466980909	Alone_Young_WT
CTCF	AGGGTCCTCCCTTTGG_2	0.0329790903708868	Alone_Young_WT
E2F1	AGGGTCCTCCCTTTGG_2	0.0199708710364726	Alone_Young_WT
ETV4	AGGGTCCTCCCTTTGG_2	0.0959767918769155	Alone_Young_WT
MYC	AGGGTCCTCCCTTTGG_2	0.0732410638181527	Alone_Young_WT
NFYB	AGGGTCCTCCCTTTGG_2	0.0605009341631827	Alone_Young_WT
CEBPZ	AGAAATGGTGAGCAGT_2	0.0455299600165628	Alone_Young_WT
CTCF	AGAAATGGTGAGCAGT_2	0.0334916384550072	Alone_Young_WT
E2F1	AGAAATGGTGAGCAGT_2	0.0108753263698861	Alone_Young_WT
ETV4	AGAAATGGTGAGCAGT_2	0.0142823121776564	Alone_Young_WT
MYC	AGAAATGGTGAGCAGT_2	0.0104499972695886	Alone_Young_WT
NFYB	AGAAATGGTGAGCAGT_2	0.0205317958832038	Alone_Young_WT
CEBPZ	TTCCTCTTCTGCACCT_2	0.0370464889491565	Alone_Young_WT
CTCF	TTCCTCTTCTGCACCT_2	0.0377616567529131	Alone_Young_WT
E2F1	TTCCTCTTCTGCACCT_2	0.0193487055310676	Alone_Young_WT
ETV4	TTCCTCTTCTGCACCT_2	0.0528378479682044	Alone_Young_WT
MYC	TTCCTCTTCTGCACCT_2	0.064555758208881	Alone_Young_WT
NFYB	TTCCTCTTCTGCACCT_2	0.0544502216561086	Alone_Young_WT
CEBPZ	CACTGGGAGATGACCG_2	0.0378074562633641	Alone_Young_WT
CTCF	CACTGGGAGATGACCG_2	0.052312201588677	Alone_Young_WT
E2F1	CACTGGGAGATGACCG_2	0.0118203859467547	Alone_Young_WT
ETV4	CACTGGGAGATGACCG_2	0.00675424834080416	Alone_Young_WT
MYC	CACTGGGAGATGACCG_2	0.0249567309548749	Alone_Young_WT
NFYB	CACTGGGAGATGACCG_2	0.0248652240208658	Alone_Young_WT
CEBPZ	CCACAAAGTCCCGTGA_2	0.0476345668849678	Alone_Young_WT
CTCF	CCACAAAGTCCCGTGA_2	0.0358207340127735	Alone_Young_WT
E2F1	CCACAAAGTCCCGTGA_2	0.0158627632569057	Alone_Young_WT
ETV4	CCACAAAGTCCCGTGA_2	0.0190818852512636	Alone_Young_WT
MYC	CCACAAAGTCCCGTGA_2	0.0159535088671095	Alone_Young_WT
NFYB	CCACAAAGTCCCGTGA_2	0.0369401394292432	Alone_Young_WT
CEBPZ	GACGCTGCATATCTCT_2	0.0392695893891067	Alone_Young_WT
CTCF	GACGCTGCATATCTCT_2	0.0333666550701873	Alone_Young_WT
E2F1	GACGCTGCATATCTCT_2	0.0144409993750756	Alone_Young_WT
ETV4	GACGCTGCATATCTCT_2	0.0114841165275798	Alone_Young_WT
MYC	GACGCTGCATATCTCT_2	0.0318974758281393	Alone_Young_WT
NFYB	GACGCTGCATATCTCT_2	0.0214609895248034	Alone_Young_WT
CEBPZ	TGCGGCAAGGAACTAT_2	0.0329289294743964	Alone_Young_WT
CTCF	TGCGGCAAGGAACTAT_2	0.0244191117492093	Alone_Young_WT
E2F1	TGCGGCAAGGAACTAT_2	0.0184829684191427	Alone_Young_WT
ETV4	TGCGGCAAGGAACTAT_2	0.0862469009545238	Alone_Young_WT
MYC	TGCGGCAAGGAACTAT_2	0.0928399054480936	Alone_Young_WT
NFYB	TGCGGCAAGGAACTAT_2	0.043813099267876	Alone_Young_WT
CEBPZ	AAGCGTTGTCGAGATG_2	0.0452323830916055	Alone_Young_WT
CTCF	AAGCGTTGTCGAGATG_2	0.033702983086501	Alone_Young_WT
E2F1	AAGCGTTGTCGAGATG_2	0.0289534422634659	Alone_Young_WT
ETV4	AAGCGTTGTCGAGATG_2	0.0872541757257929	Alone_Young_WT
MYC	AAGCGTTGTCGAGATG_2	0.109963752239846	Alone_Young_WT
NFYB	AAGCGTTGTCGAGATG_2	0.0276117156206674	Alone_Young_WT
CEBPZ	GTCCCATTCCTTCGAC_2	0.033217810886143	Alone_Young_WT
CTCF	GTCCCATTCCTTCGAC_2	0.0324177140440932	Alone_Young_WT
E2F1	GTCCCATTCCTTCGAC_2	0.0138905789484959	Alone_Young_WT
ETV4	GTCCCATTCCTTCGAC_2	0.102962253394446	Alone_Young_WT
MYC	GTCCCATTCCTTCGAC_2	0.106082038049802	Alone_Young_WT
NFYB	GTCCCATTCCTTCGAC_2	0.0211858291705266	Alone_Young_WT
CEBPZ	GAATCACTCGGACAAG_2	0.0355015946643195	Alone_Young_WT
CTCF	GAATCACTCGGACAAG_2	0.0396957584951695	Alone_Young_WT
E2F1	GAATCACTCGGACAAG_2	0.0160339028663166	Alone_Young_WT
ETV4	GAATCACTCGGACAAG_2	0.0342588973232262	Alone_Young_WT
MYC	GAATCACTCGGACAAG_2	0.0189005326950215	Alone_Young_WT
NFYB	GAATCACTCGGACAAG_2	0.047371580274408	Alone_Young_WT
CEBPZ	TCTAACTTCCGATGCG_2	0.0369575006616603	Alone_Young_WT
CTCF	TCTAACTTCCGATGCG_2	0.0349663477047116	Alone_Young_WT
E2F1	TCTAACTTCCGATGCG_2	0.0159253805281343	Alone_Young_WT
ETV4	TCTAACTTCCGATGCG_2	0.0183026411428196	Alone_Young_WT
MYC	TCTAACTTCCGATGCG_2	0.0148599543990212	Alone_Young_WT
NFYB	TCTAACTTCCGATGCG_2	0.0150464940824636	Alone_Young_WT
CEBPZ	GAATCGTTCCGTTTCG_2	0.0411901045496664	Alone_Young_WT
CTCF	GAATCGTTCCGTTTCG_2	0.0356900721179024	Alone_Young_WT
E2F1	GAATCGTTCCGTTTCG_2	0.0155439717327876	Alone_Young_WT
ETV4	GAATCGTTCCGTTTCG_2	0.0882114711042473	Alone_Young_WT
MYC	GAATCGTTCCGTTTCG_2	0.0898300980444388	Alone_Young_WT
NFYB	GAATCGTTCCGTTTCG_2	0.0653048157783073	Alone_Young_WT
CEBPZ	AAGGTAACACGAAGAC_2	0.0311373615235323	Alone_Young_WT
CTCF	AAGGTAACACGAAGAC_2	0.0435781092955157	Alone_Young_WT
E2F1	AAGGTAACACGAAGAC_2	0.0128682417003453	Alone_Young_WT
ETV4	AAGGTAACACGAAGAC_2	0.0148995907118825	Alone_Young_WT
MYC	AAGGTAACACGAAGAC_2	0.0190665303458845	Alone_Young_WT
NFYB	AAGGTAACACGAAGAC_2	0.0251750653729658	Alone_Young_WT
CEBPZ	GGTGAAGAGTGGTGGT_2	0.0321703065526035	Alone_Young_WT
CTCF	GGTGAAGAGTGGTGGT_2	0.0229545859797999	Alone_Young_WT
E2F1	GGTGAAGAGTGGTGGT_2	0.0233815938640306	Alone_Young_WT
ETV4	GGTGAAGAGTGGTGGT_2	0.103145685586059	Alone_Young_WT
MYC	GGTGAAGAGTGGTGGT_2	0.104574063911982	Alone_Young_WT
NFYB	GGTGAAGAGTGGTGGT_2	0.0448962996506377	Alone_Young_WT
CEBPZ	TATTTCGCAGTCTGGC_2	0.0341776795947073	Alone_Young_WT
CTCF	TATTTCGCAGTCTGGC_2	0.0460191241950142	Alone_Young_WT
E2F1	TATTTCGCAGTCTGGC_2	0.022439363048814	Alone_Young_WT
ETV4	TATTTCGCAGTCTGGC_2	0.00885465843098514	Alone_Young_WT
MYC	TATTTCGCAGTCTGGC_2	0.0111163573789932	Alone_Young_WT
NFYB	TATTTCGCAGTCTGGC_2	0.020549765562853	Alone_Young_WT
CEBPZ	TCTACCGAGCCTTTCC_2	0.052285853953746	Alone_Young_WT
CTCF	TCTACCGAGCCTTTCC_2	0.0374722212572819	Alone_Young_WT
E2F1	TCTACCGAGCCTTTCC_2	0.0224089057068461	Alone_Young_WT
ETV4	TCTACCGAGCCTTTCC_2	0.00745864185139993	Alone_Young_WT
MYC	TCTACCGAGCCTTTCC_2	0.0142528181752994	Alone_Young_WT
NFYB	TCTACCGAGCCTTTCC_2	0.025887599816158	Alone_Young_WT
CEBPZ	TCGCTTGTCTACTTCA_2	0.0418375766235611	Alone_Young_WT
CTCF	TCGCTTGTCTACTTCA_2	0.0338061243343433	Alone_Young_WT
E2F1	TCGCTTGTCTACTTCA_2	0.0123451919756938	Alone_Young_WT
ETV4	TCGCTTGTCTACTTCA_2	0.0082511076854603	Alone_Young_WT
MYC	TCGCTTGTCTACTTCA_2	0.0148160545435363	Alone_Young_WT
NFYB	TCGCTTGTCTACTTCA_2	0.0241151662216416	Alone_Young_WT
CEBPZ	AGATAGATCTATCGGA_2	0.0277936288056341	Alone_Young_WT
CTCF	AGATAGATCTATCGGA_2	0.0352479508354262	Alone_Young_WT
E2F1	AGATAGATCTATCGGA_2	0.0185779368160167	Alone_Young_WT
ETV4	AGATAGATCTATCGGA_2	0.109172065636232	Alone_Young_WT
MYC	AGATAGATCTATCGGA_2	0.0928846795153939	Alone_Young_WT
NFYB	AGATAGATCTATCGGA_2	0.0211217755412161	Alone_Young_WT
CEBPZ	ATGGATCGTATTCCTT_2	0.0358883090548443	Alone_Young_WT
CTCF	ATGGATCGTATTCCTT_2	0.0358061518644542	Alone_Young_WT
E2F1	ATGGATCGTATTCCTT_2	0.0124458437254837	Alone_Young_WT
ETV4	ATGGATCGTATTCCTT_2	0.0411116761124627	Alone_Young_WT
MYC	ATGGATCGTATTCCTT_2	0.0276467473098279	Alone_Young_WT
NFYB	ATGGATCGTATTCCTT_2	0.0200753301155763	Alone_Young_WT
CEBPZ	CTATCTAAGTCATTGC_2	0.027903508541437	Alone_Young_WT
CTCF	CTATCTAAGTCATTGC_2	0.0344288751197769	Alone_Young_WT
E2F1	CTATCTAAGTCATTGC_2	0.0170034448097509	Alone_Young_WT
ETV4	CTATCTAAGTCATTGC_2	0.0760034058710885	Alone_Young_WT
MYC	CTATCTAAGTCATTGC_2	0.0808523206842773	Alone_Young_WT
NFYB	CTATCTAAGTCATTGC_2	0.0301797676821434	Alone_Young_WT
CEBPZ	ATCTCTACAACTCATG_2	0.0309703178488977	Alone_Young_WT
CTCF	ATCTCTACAACTCATG_2	0.0380723392697	Alone_Young_WT
E2F1	ATCTCTACAACTCATG_2	0.0219959195978403	Alone_Young_WT
ETV4	ATCTCTACAACTCATG_2	0.0591520008358618	Alone_Young_WT
MYC	ATCTCTACAACTCATG_2	0.0725946558057226	Alone_Young_WT
NFYB	ATCTCTACAACTCATG_2	0.0568780600333073	Alone_Young_WT
CEBPZ	CATCGGGTCTGTTGGA_2	0.0475732043314207	Alone_Young_WT
CTCF	CATCGGGTCTGTTGGA_2	0.0417018318310733	Alone_Young_WT
E2F1	CATCGGGTCTGTTGGA_2	0.0272535307241213	Alone_Young_WT
ETV4	CATCGGGTCTGTTGGA_2	0.00284294446673754	Alone_Young_WT
MYC	CATCGGGTCTGTTGGA_2	0.0188255206160142	Alone_Young_WT
NFYB	CATCGGGTCTGTTGGA_2	0.0266070585098546	Alone_Young_WT
CEBPZ	ACCATTTCACGGAAGT_2	0.0294629383269519	Alone_Young_WT
[truncated: 33,989 more rows]

## Sheet: Fig5F_edgeTable
Interaction Type	Name of Edge
IPA	Synthesis of protein (IPA) RPL10
IPA	Synthesis of protein (IPA) RPS14
IPA	Synthesis of protein (IPA) RACK1
IPA	Synthesis of protein (IPA) YBX1
IPA	Synthesis of protein (IPA) RPS15
IPA	Synthesis of protein (IPA) MRPL17
IPA	Synthesis of protein (IPA) CCND1
IPA	Synthesis of protein (IPA) EIF2A
IPA	Synthesis of protein (IPA) RPL19
IPA	Synthesis of protein (IPA) RPL27A
IPA	Synthesis of protein (IPA) RPS5
IPA	Synthesis of protein (IPA) RPLP1
IPA	Synthesis of protein (IPA) RPL13A
IPA	EIF2 (IPA) RPSA
IPA	EIF2 (IPA) RPS8
IPA	EIF2 (IPA) RPS5
IPA	EIF2 (IPA) RPS27
IPA	EIF2 (IPA) RPS21
IPA	EIF2 (IPA) RPS2
IPA	EIF2 (IPA) RPS19
IPA	EIF2 (IPA) RPS18
IPA	EIF2 (IPA) RPS16
IPA	EIF2 (IPA) RPS15
IPA	EIF2 (IPA) RPS14
IPA	EIF2 (IPA) RPLP2
IPA	EIF2 (IPA) RPLP1
IPA	EIF2 (IPA) RPLP0
IPA	EIF2 (IPA) RPL6
IPA	EIF2 (IPA) RPL32
IPA	EIF2 (IPA) RPL28
IPA	EIF2 (IPA) RPL27A
IPA	EIF2 (IPA) RPL23A
IPA	EIF2 (IPA) RPL19
IPA	EIF2 (IPA) RPL18A
IPA	EIF2 (IPA) RPL14
IPA	EIF2 (IPA) RPL13A
IPA	EIF2 (IPA) RPL12
IPA	EIF2 (IPA) RPL10
IPA	EIF2 (IPA) EIF2A
IPA	EIF2 (IPA) CCND1
IPA	mTOR (IPA) RPSA
IPA	mTOR (IPA) RPS8
IPA	mTOR (IPA) RPS5
IPA	mTOR (IPA) RPS27
IPA	mTOR (IPA) RPS21
IPA	mTOR (IPA) RPS2
IPA	mTOR (IPA) RPS19
IPA	mTOR (IPA) RPS18
IPA	mTOR (IPA) RPS16
IPA	mTOR (IPA) RPS15
IPA	mTOR (IPA) RPS14
IPA	TP53 (IPA) YBX1
IPA	TP53 (IPA) RPSA
IPA	TP53 (IPA) RPS5
IPA	TP53 (IPA) RPS19
IPA	TP53 (IPA) RPS18
IPA	TP53 (IPA) RPS16
IPA	TP53 (IPA) RPL12
IPA	TP53 (IPA) RPL10
IPA	TP53 (IPA) RAN
IPA	TP53 (IPA) CD82
IPA	TP53 (IPA) CCND1
IPA	YAP1 (IPA) RPSA
IPA	YAP1 (IPA) RPS8
IPA	YAP1 (IPA) RPS5
IPA	YAP1 (IPA) RPS21
IPA	YAP1 (IPA) RPS2
IPA	YAP1 (IPA) RPS19
IPA	YAP1 (IPA) RPS18
IPA	YAP1 (IPA) RPS16
IPA	YAP1 (IPA) RPS15
IPA	YAP1 (IPA) RPS14
IPA	YAP1 (IPA) RPLP2
IPA	YAP1 (IPA) RPLP0
IPA	YAP1 (IPA) RPL6
IPA	YAP1 (IPA) RPL28
IPA	YAP1 (IPA) RPL27A
IPA	YAP1 (IPA) RPL19
IPA	YAP1 (IPA) RPL18A
IPA	YAP1 (IPA) RPL14
IPA	YAP1 (IPA) RPL13A
IPA	YAP1 (IPA) RPL12
IPA	YAP1 (IPA) RPL10
IPA	YAP1 (IPA) CCND1
IPA	YAP1 (IPA) ACAT2
IPA	RICTOR (IPA) RPSA
IPA	RICTOR (IPA) RPS8
IPA	RICTOR (IPA) RPS5
IPA	RICTOR (IPA) RPS21
IPA	RICTOR (IPA) RPS2
IPA	RICTOR (IPA) RPS19
IPA	RICTOR (IPA) RPS18
IPA	RICTOR (IPA) RPS15
IPA	RICTOR (IPA) RPLP2
IPA	RICTOR (IPA) RPLP0
IPA	RICTOR (IPA) RPL6
IPA	RICTOR (IPA) RPL28
IPA	RICTOR (IPA) RPL14
IPA	RICTOR (IPA) RPL13A
IPA	RICTOR (IPA) RPL12
IPA	RICTOR (IPA) RPL10
IPA	MLXIPL (IPA) RPSA
IPA	MLXIPL (IPA) RPS8
IPA	MLXIPL (IPA) RPS5
IPA	MLXIPL (IPA) RPS21
IPA	MLXIPL (IPA) RPS2
IPA	MLXIPL (IPA) RPS19
IPA	MLXIPL (IPA) RPS18
IPA	MLXIPL (IPA) RPS16
IPA	MLXIPL (IPA) RPS15
IPA	MLXIPL (IPA) RPS14
IPA	MLXIPL (IPA) RPLP2
IPA	MLXIPL (IPA) RPLP0
IPA	MLXIPL (IPA) RPL6
IPA	MLXIPL (IPA) RPL28
IPA	MLXIPL (IPA) RPL27A
IPA	MLXIPL (IPA) RPL19
IPA	MLXIPL (IPA) RPL18A
IPA	MLXIPL (IPA) RPL14
IPA	MLXIPL (IPA) RPL13A
IPA	MLXIPL (IPA) RPL12
IPA	MLXIPL (IPA) RPL10
IPA	MYCN (IPA) RPS8
IPA	MYCN (IPA) RPS5
IPA	MYCN (IPA) RPS27
IPA	MYCN (IPA) RPS2
IPA	MYCN (IPA) RPS19
IPA	MYCN (IPA) RPS16
IPA	MYCN (IPA) RPS15
IPA	MYCN (IPA) RPLP2
IPA	MYCN (IPA) RPLP1
IPA	MYCN (IPA) RPLP0
IPA	MYCN (IPA) RPL6
IPA	MYCN (IPA) RPL28
IPA	MYCN (IPA) RPL27A
IPA	MYCN (IPA) RPL23A
IPA	MYCN (IPA) RPL19
IPA	MYCN (IPA) RPL18A
IPA	MYCN (IPA) RPL13A
IPA	MYCN (IPA) RPL12
IPA	MYCN (IPA) RPL10
IPA	MYCN (IPA) CCND1
IPA	LARP1 (IPA) RPS8
IPA	LARP1 (IPA) RPS5
IPA	LARP1 (IPA) RPS27
IPA	LARP1 (IPA) RPS21
IPA	LARP1 (IPA) RPS2
IPA	LARP1 (IPA) RPS19
IPA	LARP1 (IPA) RPS18
IPA	LARP1 (IPA) RPS16
IPA	LARP1 (IPA) RPS15
IPA	LARP1 (IPA) RPS14
IPA	LARP1 (IPA) RPL6
IPA	LARP1 (IPA) RPL32
IPA	LARP1 (IPA) RPL28
IPA	LARP1 (IPA) RPL27A
IPA	LARP1 (IPA) RPL23A
IPA	LARP1 (IPA) RPL19
IPA	LARP1 (IPA) RPL14
IPA	LARP1 (IPA) RPL13A
IPA	LARP1 (IPA) RPL12
IPA	LARP1 (IPA) RPL10
IPA	LARP1 (IPA) RACK1
SCENIC	NFYB (SCENIC) RPS18
SCENIC	NFYB (SCENIC) RPL10
SCENIC	NFYB (SCENIC) BTBD17
SCENIC	NFYB (SCENIC) RPS21
SCENIC	NFYB (SCENIC) RPL14
SCENIC	NFYB (SCENIC) YBX1
SCENIC	NFYB (SCENIC) RPS19
SCENIC	NFYB (SCENIC) RPL13A
SCENIC	NFYB (SCENIC) PRMT1
SCENIC	NFYB (SCENIC) ACAT2
IPA	MYC (IPA) YBX1
IPA	MYC (IPA) RPSA
IPA	MYC (IPA) RPS8
IPA	MYC (IPA) RPS5
IPA	MYC (IPA) RPS27
IPA	MYC (IPA) RPS21
IPA	MYC (IPA) RPS2
IPA	MYC (IPA) RPS19
IPA	MYC (IPA) RPS18
IPA	MYC (IPA) RPS16
IPA	MYC (IPA) RPS15
IPA	MYC (IPA) RPS14
IPA	MYC (IPA) RPLP2
IPA	MYC (IPA) RPLP1
IPA	MYC (IPA) RPLP0
IPA	MYC (IPA) RPL6
IPA	MYC (IPA) RPL28
IPA	MYC (IPA) RPL27A
IPA	MYC (IPA) RPL19
IPA	MYC (IPA) RPL18A
IPA	MYC (IPA) RPL14
IPA	MYC (IPA) RPL13A
IPA	MYC (IPA) RPL12
IPA	MYC (IPA) RPL10
IPA	MYC (IPA) PRMT1
IPA	MYC (IPA) EIF2A
IPA	MYC (IPA) CCND1
SCENIC	MYC (SCENIC) BTBD17
SCENIC	MYC (SCENIC) RPLP1
SCENIC	MYC (SCENIC) RPL12
SCENIC	MYC (SCENIC) RPS2
SCENIC	MYC (SCENIC) RPS8
SCENIC	MYC (SCENIC) RPL14
SCENIC	MYC (SCENIC) RPLP2
SCENIC	MYC (SCENIC) RPL13A
SCENIC	MYC (SCENIC) RPS15
SCENIC	MYC (SCENIC) RPSA
SCENIC	MYC (SCENIC) DYNLT1
SCENIC	MYC (SCENIC) RAN
SCENIC	MYC (SCENIC) SLC35A5
SCENIC	MYC (SCENIC) ACAT2
SCENIC	MYC (SCENIC) RPLP0
SCENIC	MYC (SCENIC) RPL18A
SCENIC	MYC (SCENIC) CD82
SCENIC	MYC (SCENIC) RPL23A
SCENIC	MYC (SCENIC) YBX1
SCENIC	MYC (SCENIC) CCND1
SCENIC	MYC (SCENIC) PRMT1
SCENIC	MYC (SCENIC) RPL19
SCENIC	MYC (SCENIC) MRPL17
SCENIC	MYC (SCENIC) RPS5
SCENIC	MYC (SCENIC) RPL10
SCENIC	MYC (SCENIC) RPS16
SCENIC	MYC (SCENIC) ENOPH1
SCENIC	MYC (SCENIC) RPS18
SCENIC	MYC (SCENIC) RPL28
SCENIC	MYC (SCENIC) LRRC8A
SCENIC	MYC (SCENIC) RACK1
SCENIC	MYC (SCENIC) RPL6
SCENIC	MYC (SCENIC) RPS27
SCENIC	MYC (SCENIC) RPL32
SCENIC	MYC (SCENIC) EIF2A
SCENIC	MYC (SCENIC) RPS14
SCENIC	MYC (SCENIC) RPS21
SCENIC	MYC (SCENIC) RPS19
SCENIC	MYC (SCENIC) RPL27A
SCENIC	ETV4 (SCENIC) RPL19
SCENIC	ETV4 (SCENIC) RPS5
SCENIC	ETV4 (SCENIC) RPL12
SCENIC	ETV4 (SCENIC) RPS19
SCENIC	ETV4 (SCENIC) RPS14
SCENIC	ETV4 (SCENIC) RACK1
SCENIC	ETV4 (SCENIC) RPL18A
SCENIC	ETV4 (SCENIC) RPL28
SCENIC	ETV4 (SCENIC) RPL6
IPA	E2F1 (IPA) RPS16
IPA	E2F1 (IPA) RAN
IPA	E2F1 (IPA) CCND1
SCENIC	E2F1 (SCENIC) ACAT2
SCENIC	E2F1 (SCENIC) RPLP1
SCENIC	E2F1 (SCENIC) RPS15
SCENIC	E2F1 (SCENIC) RPSA
SCENIC	E2F1 (SCENIC) RPLP0
SCENIC	E2F1 (SCENIC) YBX1
SCENIC	E2F1 (SCENIC) MRPL17
SCENIC	E2F1 (SCENIC) RPS2
SCENIC	E2F1 (SCENIC) RPS5
SCENIC	E2F1 (SCENIC) DYNLT1
SCENIC	E2F1 (SCENIC) RAN
SCENIC	E2F1 (SCENIC) LRRC8A
SCENIC	E2F1 (SCENIC) CD82
SCENIC	E2F1 (SCENIC) CCND1
SCENIC	E2F1 (SCENIC) RPLP2
SCENIC	E2F1 (SCENIC) ENOPH1
SCENIC	CTCF (SCENIC) RPL14
SCENIC	CTCF (SCENIC) CCND1
SCENIC	CTCF (SCENIC) YBX1
SCENIC	CTCF (SCENIC) RPL23A
SCENIC	CTCF (SCENIC) SLC35A5
SCENIC	CTCF (SCENIC) RPS16
SCENIC	CTCF (SCENIC) ENOPH1
SCENIC	CTCF (SCENIC) RPL32
SCENIC	CTCF (SCENIC) EIF2A
SCENIC	CTCF (SCENIC) RPL27A
SCENIC	CEBPZ (SCENIC) RPS8
SCENIC	CEBPZ (SCENIC) RPS21
SCENIC	CEBPZ (SCENIC) RPS16
SCENIC	CEBPZ (SCENIC) RPS27
SCENIC	CEBPZ (SCENIC) RPL6

## Sheet: Fig5F_nodeTable
Proportion of Module Explained by Age	Module	Node Name	Type
	NA	Synthesis of protein	IPA
	NA	EIF2	IPA
	NA	mTOR	IPA
	NA	TP53	IPA
	NA	YAP1	IPA
	NA	RICTOR	IPA
	NA	MLXIPL	IPA
	NA	MYCN	IPA
	NA	LARP1	IPA
0.994829094297776	blue	NFYB	TF
0.994829094297776	blue	BTBD17	Target
0.994829094297776	blue	RPL13A	Target
0.994829094297776	blue	PRMT1	Target
0.994829094297776	blue	RPL10	Target
0.994829094297776	blue	RPS18	Target
0.994829094297776	blue	MYC	TF
0.994829094297776	blue	RPL19	Target
0.994829094297776	blue	RPL12	Target
0.994829094297776	blue	RPS19	Target
0.994829094297776	blue	RPS14	Target
0.994829094297776	blue	RACK1	Target
0.994829094297776	blue	RPL18A	Target
0.994829094297776	blue	RPL28	Target
0.963811200197142	royalblue	ETV4	TF
0.994829094297776	blue	ACAT2	Target
0.994829094297776	blue	RPLP1	Target
0.994829094297776	blue	RPS15	Target
0.994829094297776	blue	RPSA	Target
0.994829094297776	blue	RPLP0	Target
0.994829094297776	blue	MRPL17	Target
0.994829094297776	blue	RPS2	Target
0.994829094297776	blue	RPS5	Target
0.994829094297776	blue	DYNLT1	Target
0.994829094297776	blue	RAN	Target
0.994829094297776	blue	LRRC8A	Target
0.994829094297776	blue	CD82	Target
0.994829094297776	blue	RPLP2	Target
0.995419571106578	lightyellow	E2F1	TF
0.994829094297776	blue	RPL14	Target
0.994829094297776	blue	CCND1	Target
0.994829094297776	blue	YBX1	Target
0.994829094297776	blue	RPL23A	Target
0.994829094297776	blue	SLC35A5	Target
0.994829094297776	blue	ENOPH1	Target
0.994829094297776	blue	RPL32	Target
0.994829094297776	blue	EIF2A	Target
0.994829094297776	blue	RPL27A	Target
0.712306528128356	greenyellow	CTCF	TF
0.994829094297776	blue	RPS8	Target
0.994829094297776	blue	RPS21	Target
0.994829094297776	blue	RPS16	Target
0.994829094297776	blue	RPS27	Target
0.994829094297776	blue	RPL6	Target
0.212915230544816	brown	CEBPZ	TF
