# Supplementary material for: Young glial progenitor cells competitively replace aged and diseased human glia in the adult chimeric mouse brain
Source: Nat Biotechnol. 2023 Jul 17;42(5):719–30. doi: 10.1038/s41587-023-01798-5 (PMC11098747; doi:10.1038/s41587-023-01798-5)
Supplement: Supplementary file 14 — Statistical source data. [file 41587_2023_1798_MOESM14_ESM.xlsx]

## Sheet: Extended_Data_Fig_1_C
	Age (Weeks)	Absolute HD-EGFP Cell Counts*					ANOVA summary
	12	778	1083	946			F	18.83
	24	1786	1460	2141			P value	0.0015
	36	1849	2289	2169	1893		P value summary	**
	*From 5 sections spanning the whole striatum						Significant diff. among means (P < 0.05)?	Yes
							R squared	0.8433
							ANOVA table	SS	DF	MS	F (DFn, DFd)	P value
							Treatment (between columns)	2233349	2	1116675	F (2, 7) = 18.83	P=0.0015
							Residual (within columns)	415025	7	59289
							Total	2648374	9
							Normality of Residuals
							Test name	Statistics	P value	Passed normality test (alpha=0.05)?
							Anderson-Darling (A2*)	0.1827	0.8831	Yes
							D'Agostino-Pearson omnibus (K2)	0.3967	0.8201	Yes
							Shapiro-Wilk (W)	0.9731	0.9184	Yes
							Kolmogorov-Smirnov (distance)	0.1676	0.1	Yes
							Tukey's multiple comparisons test	Mean Diff.	95.00% CI of diff.	Below threshold?	Summary	Adjusted P Value
							12 Weeks vs. 24 Weeks	-860	-1446 to -274.5	Yes	**	0.0084
							12 Weeks vs. 36 Weeks	-1114	-1662 to -566.6	Yes	**	0.0014
							24 Weeks vs. 36 Weeks	-254.3	-802.0 to 293.4	No	ns	0.4063
																						1

## Sheet: Extended_Data_Fig_1_D
	Age (Weeks)	Ki67 (% of total HD-EGFP cells*)					ANOVA summary
	12	7.07	9.42	10.89			F	18.83
	24	3.75	5.41	5.1			P value	0.0015
	36	3.73	3.8	2.86	2.07		P value summary	**
	*From 5 sections spanning the whole striatum						Significant diff. among means (P < 0.05)?	Yes
							R squared	0.8433
							ANOVA table	SS	DF	MS	F (DFn, DFd)	P value
							Treatment (between columns)	63.8	2	31.9	F (2, 7) = 20.32	P=0.0012
							Residual (within columns)	10.99	7	1.57
							Total	74.79	9
							Normality of Residuals
							Test name	Statistics	P value	Passed normality test (alpha=0.05)?
							Anderson-Darling (A2*)	0.3538	0.3861	Yes
							D'Agostino-Pearson omnibus (K2)	0.5582	0.7565	Yes
							Shapiro-Wilk (W)	0.9468	0.6314	Yes
							Kolmogorov-Smirnov (distance)	0.2047	0.1	Yes
							Tukey's multiple comparisons test	Mean Diff.	95.00% CI of diff.	Below threshold?	Summary	Adjusted P Value
							12 Weeks vs. 24 Weeks	12 vs. 24	4.373	1.361 to 7.386	**	0.009
							12 Weeks vs. 36 Weeks	12 vs. 36	6.012	3.194 to 8.830	**	0.001
							24 Weeks vs. 36 Weeks	24 vs. 36	1.638	-1.180 to 4.456	ns	0.2664
																						1

## Sheet: Extended_Data_Fig_1_G
	Distance (µm)	HD-EGFP+ cells / mm3
	0	9353.75	3347.33	853.09	7495.1
	160	6175.69	3138.67	2011.56	6265.9
	320	4856.18	2720.68	2956.96	4098.33
	480	4832.18	3222.04	4791.59	5776.02
	640	6225.43	3833.66	6340.79	5185.63
	800	5463.42	3879.96	5249.07	6691.9
	960	7544.25	4831.79	5857.7	9321.64
	1120	6701.95	5446.43	5717.41	8220.86
	1280	6161.81	6185.97	5865.77	5449.72
	1440	5802.98	7243.18	5958.39	6156.98
	1600	4554.58	4204.25	6303.76	5419.91
	1760	4093.08	5884.98	6044.54	3815.36
	1920	3948.66	4162.22	7499.67	3857.37
	2080	3140.99	3223.59	6342.32	2620.84
	2240	1967.93	2979.4	5995.44	2480.92

## Sheet: Extended_Data_Fig_1_H_and_I
	Age (Weeks)	Estimated total HD-EGFP+ cells (H)
	36	47328	47616	49536	49248
		Olig2+ (% of HD-EGFP+ cells) (I)
	36	74.65	68.15	70.93	77.19
		GFAP+ (% of HD-EGFP+ cells) (I)
	36	7.76	3.66	3.99	3.72
