# Supplementary material for: Young glial progenitor cells competitively replace aged and diseased human glia in the adult chimeric mouse brain
Source: Nat Biotechnol. 2023 Jul 17;42(5):719–30. doi: 10.1038/s41587-023-01798-5 (PMC11098747; doi:10.1038/s41587-023-01798-5)
Supplement: Supplementary file 15 — Statistical source data. [file 41587_2023_1798_MOESM15_ESM.xlsx]

## Sheet: Extended_Data_Figure_2_B
		Estimated total human cells in the striatum																	Two-way ANOVA - Alpha 0.05
	Age (Weeks)	HD (Allograft)								HD (HD Control)									HD (Allograft) vs HD (HD Control)	Source of Variation	% of total variation	P value	P value summary
	54	56736	24000	52320	91488	62112	31680	58464	76704	69504	67008	50016	92544							Interaction	5.562	0.2191	ns
	72	33120	64416	57504	54912	39360	26688	8640		53568	88512	72480	88512							Time	1.152	0.5698	ns
		WT (Allograft)								WT (WT Control)										Treatment	26.62	0.0119	*
	54	50400	52608	54816	41280	17280	56736	48288	51264	29376	54048	52416	119808	71040	55392	68928	78336
	72	57408	18816	13824	38016	79872	79392	90528		82464	68352	61824	84288	40320						ANOVA table	SS (Type III)	DF	MS	F (DFn, DFd)	P value
																				Interaction	631767149	1	631767149	F (1, 19) = 1.615	P=0.2191
																				Time	130888265	1	130888265	F (1, 19) = 0.3346	P=0.5698
																				Treatment	3023749943	1	3023749943	F (1, 19) = 7.730	P=0.0119
																				Residual	7432512439	19	391184865
																				Šídák's multiple comparisons test	Predicted (LS) mean diff.	95.00% CI of diff.	Below threshold?	Summary	Adjusted P Value
																				54 Weeks	13080	-16319 to 42479	No	ns	0.5011
																				72 Weeks	35105	5014 to 65196	Yes	*	0.0212
																			WT (Allograft) vs WT (HD Control)	Source of Variation	% of total variation	P value	P value summary
																				Interaction	0.4155	0.7363	ns
																				Time	0.8369	0.6332	ns
																				Treatment	12.14	0.0779	ns
																				ANOVA table	SS (Type III)	DF	MS	F (DFn, DFd)	P value
																				Interaction	63048747	1	63048747	F (1, 24) = 0.1160	P=0.7363
																				Time	126996572	1	126996572	F (1, 24) = 0.2337	P=0.6332
																				Treatment	1842903070	1	1842903070	F (1, 24) = 3.392	P=0.0779
																				Residual	13040765601	24	543365233
																				Šídák's multiple comparisons test	Predicted (LS) mean diff.	95.00% CI of diff.	Below threshold?	Summary	Adjusted P Value
																				54 Weeks	19584	-8215 to 47383	No	ns	0.2005
																				72 Weeks	13470	-19084 to 46025	No	ns	0.5558

## Sheet: Extended_Data_Figure_2_C
		Olig2+ (% of total cells within population)											Two-way ANOVA - Alpha 0.05
	Age (Weeks)	HD (Allograft)					HD (HD Control)						HD (Allograft) vs HD (HD Control)	Source of Variation	% of total variation	P value	P value summary
	54	84.09	96.8	69.17	71.35	90.11	80.11	86.53	75.24	76.35				Interaction	0.4647	0.8099	ns
	72	96.23	76.78	83.16			92.29	77.01	84.64	85.57				Time	6.58	0.3731	ns
		WT (Allograft)					WT (WT Control)							Treatment	0.989	0.726	ns
	54	50.86	91.97	64.1	57.44	67.78	81.37	74.6	80.04	73.72	72.43
	72	82.44	84.68	66.33			81.49	86.94	80.9					ANOVA table	SS (Type III)	DF	MS	F (DFn, DFd)	P value
														Interaction	4.83	1	4.83	F (1, 12) = 0.06046	P=0.8099
														Time	68.38	1	68.38	F (1, 12) = 0.8560	P=0.3731
														Treatment	10.28	1	10.28	F (1, 12) = 0.1287	P=0.7260
														Residual	958.6	12	79.88
														Šídák's multiple comparisons test	Predicted (LS) mean diff.	95.00% CI of diff.	Below threshold?	Summary	Adjusted P Value
														54 Weeks	-2.747	-18.05 to 12.56	No	ns	0.881
														72 Weeks	-0.5125	-17.94 to 16.92	No	ns	0.9966
													WT (Allograft) vs WT (HD Control)	Source of Variation	% of total variation	P value	P value summary
														Interaction	1.113	0.6655	ns
														Time	16.38	0.1148	ns
														Treatment	11.74	0.1755	ns
														ANOVA table	SS (Type III)	DF	MS	F (DFn, DFd)	P value
														Interaction	20.79	1	20.79	F (1, 12) = 0.1965	P=0.6655
														Time	305.9	1	305.9	F (1, 12) = 2.892	P=0.1148
														Treatment	219.3	1	219.3	F (1, 12) = 2.073	P=0.1755
														Residual	1270	12	105.8
														Šídák's multiple comparisons test	Predicted (LS) mean diff.	95.00% CI of diff.	Below threshold?	Summary	Adjusted P Value
														54 Weeks	10	-6.606 to 26.61	No	ns	0.2777
														72 Weeks	5.293	-16.15 to 26.73	No	ns	0.7887

## Sheet: Extended_Data_Figure_2_F
		GFAP+ (% of total cells within population)											Two-way ANOVA - Alpha 0.05
	Age (Weeks)	HD (Allograft)					HD (HD Control)						HD (Allograft) vs HD (HD Control)	Source of Variation	% of total variation	P value	P value summary
	54	1.87	0.88	4.03	5.01	0.65	3.46	3.08	2.82	2.01				Interaction	2.785	0.5522	ns
	72	0	5.33	1.49			0.18	5.92	5.68	3.93				Time	1.249	0.6893	ns
		WT (Allograft)					WT (WT Control)							Treatment	6.653	0.3631	ns
	54	1.49	1.22	0.87	2	0	0.27	1.79	1.14	3.77	2.07
	72	5.45	3.48	6.91			1.99	5.96	1.1					ANOVA table	SS (Type III)	DF	MS	F (DFn, DFd)	P value
														Interaction	1.635	1	1.635	F (1, 12) = 0.3742	P=0.5522
														Time	0.733	1	0.733	F (1, 12) = 0.1678	P=0.6893
														Treatment	3.905	1	3.905	F (1, 12) = 0.8937	P=0.3631
														Residual	52.43	12	4.369
														Šídák's multiple comparisons test	Predicted (LS) mean diff.	95.00% CI of diff.	Below threshold?	Summary	Adjusted P Value
														54 Weeks	0.3545	-3.225 to 3.934	No	ns	0.9618
														72 Weeks	1.654	-2.422 to 5.730	No	ns	0.5383
													WT (Allograft) vs WT (HD Control)	Source of Variation	% of total variation	P value	P value summary
														Interaction	12.75	0.087	ns
														Time	42.13	0.0054	**
														Treatment	3.604	0.3413	ns
														ANOVA table	SS (Type III)	DF	MS	F (DFn, DFd)	P value
														Interaction	8.188	1	8.188	F (1, 12) = 3.474	P=0.0870
														Time	27.06	1	27.06	F (1, 12) = 11.48	P=0.0054
														Treatment	2.315	1	2.315	F (1, 12) = 0.9821	P=0.3413
														Residual	28.28	12	2.357
														Šídák's multiple comparisons test	Predicted (LS) mean diff.	95.00% CI of diff.	Below threshold?	Summary	Adjusted P Value
														54 Weeks	0.692	-1.787 to 3.171	No	ns	0.7396
														72 Weeks	-2.263	-5.464 to 0.9371	No	ns	0.183
