# Supplementary material for: Young glial progenitor cells competitively replace aged and diseased human glia in the adult chimeric mouse brain
Source: Nat Biotechnol. 2023 Jul 17;42(5):719–30. doi: 10.1038/s41587-023-01798-5 (PMC11098747; doi:10.1038/s41587-023-01798-5)
Supplement: Supplementary file 16 — Statistical source data. [file 41587_2023_1798_MOESM16_ESM.xlsx]

## Sheet: Extended_Data_Figure_3_D
	54 Weeks	Distance to Injection Site (μm)	WT cells / mm3 (Allograft)								WT cells / mm3 (WT Control)									Two-way ANOVA - Alpha 0.05
		0-125	7145.38	10207.7	21330.6	22456.9	12249.2	20238.8	11469.4	1020.77	11228.5	10207.7	21436.2	10207.7	6124.62	12249.2	10207.7	13270		WT (Allograft) vs WT (WT Control) - 54 Weeks	Source of Variation	% of total variation	P value	P value summary	Significant?
		125-250	16749.2	14499.5	23103.3	16354.8	11543.7	21899	14898.1	2974.5	14860.2	12938.2	20786.4	8507.83	12889	15720.2	12328.7	15023.1			Interaction	0.9513	0.9826	ns	No
		250-375	18458.6	15720.5	15860.2	19464.6	7750.6	17245.6	11050.3	4998.19	16906.6	12245.7	17160.3	12064.2	15583.5	14668.4	11830.1	13725.6			Distance	60.62	<0.0001	****	Yes
		375-500	17625.8	11855.2	14797.5	15433.9	6702.83	17841.3	9147.8	4000.33	16374.2	10197.5	15215.7	13253.9	15122.4	14733.5	11988	13289.2			Treatment	1.262	0.0063	**	Yes
		500-625	15706.6	10580.4	12268.4	11454.5	7672.6	15189.1	8122.37	3832.11	15552.3	9550.71	13349.7	10118	13309.3	13928.9	11687.5	12380.7
		625-750	13685.2	9328.05	8616.44	9847.97	6851.19	14024.8	6995.31	3210.47	15296.7	9590.02	10932.9	8567.34	12477.6	13487.3	9744.52	9556.69			ANOVA table	SS	DF	MS	F (DFn, DFd)	P value
		750-875	10651	9181.33	7467.5	9751.51	6947.56	10673.1	7053.56	2650.08	14455.2	9641.16	8364.66	8600.63	11108.8	11643.6	8176.85	7540.24			Interaction	61298432	15	4086562	F (15, 224) = 0.3822	P=0.9826
		875-1000	9739.74	9083.84	6721.87	10287.2	7278.9	10446.8	6059.6	2368.78	12790.1	8907.28	7333.56	8427.27	10027.2	10212.4	7197.42	6856.74			Distance	3905971073	15	260398072	F (15, 224) = 24.35	P<0.0001
		1000-1125	8123.42	9185.54	5947.76	9183.29	5996.76	7354.26	5392.57	2175.78	12314.6	7496.5	6895.44	7428.22	8841.66	9427.21	6161.87	4791.87			Treatment	81336263	1	81336263	F (1, 224) = 7.607	P=0.0063
		1125-1250	7007.97	8300.24	5470.37	8533	6104.28	6384.09	4593.15	1967.42	11364.2	6465.92	5357.12	7854.57	9066.98	8049.96	5035.97	3447.11			Residual	2395122761	224	10692512
		1250-1375	3640.7	7250.91	4464.66	8068.73	4454.17	5279.25	4012.52	1196.35	11039.5	5993.55	5097.26	7206.53	7679.05	7460.77	4166.15	2304.46
		1375-1500	2885.58	6359.5	4726.71	7985.09	2806.82	3343.38	3635.58	986.502	11078.1	5209.7	4298.68	6674.98	6341.26	6545.42	2930.41	1665.19			Šídák's multiple comparisons test	Mean Diff.	95.00% CI of diff.	Below threshold?	Summary	Adjusted P Value
		1500-1625	2110.78	5278.9	4303.74	7710.92	1771.13	2368.25	3141.97	918.49	10044.4	4902.14	3557.53	5798.62	6638.21	6358.24	2572.05	1048.24			0-125	-1398	-6271 to 3474	No	ns	0.9997
		1625-1750	1594.29	4196.32	2977.82	6161.23	1384.13	1859.2	3687.22	1173.09	10120.9	3988.21	3018.48	5287.29	5591.2	4807.84	2241.26	537.1			125-250	-1121	-5993 to 3751	No	ns	>0.9999
		1750-1875	1117.65	2760.09	2632.69	5502.31	1054.58	1649.3	2754.77	1459.48	8879.6	3949.9	1816.59	4626.59	4953.11	4869.66	1876.12	327.495			250-375	454.5	-4418 to 5327	No	ns	>0.9999
		1875-2000	1240.55	1552.5	2130.84	4134.48	577.323	1910.32	6177.59	1209.54	8662.15	3084.78	1283.12	4506.74	4734.28	4347.8	1676.66	504.689			375-500	1596	-3276 to 6468	No	ns	0.9983
																					500-625	1881	-2991 to 6754	No	ns	0.9902
	72 Weeks	Distance to Injection Site (μm)	WT cells / mm3 (Allograft)								WT cells / mm3 (WT Control)										625-750	2137	-2735 to 7009	No	ns	0.9674
		0-125	5103.85	12249.2	10207.7	9186.92	10207.7	12249.2	3062.31		16332.3	12249.2	12249.2	11228.5	9186.92						750-875	1894	-2978 to 6767	No	ns	0.9895
		125-250	5924.21	15113	7731.29	21251.6	20824.7	14796.7	2875.45		21550.8	10340.8	8822.89	10163.9	14541.5						875-1000	1221	-3652 to 6093	No	ns	>0.9999
		250-375	3675.2	16331.2	5897.67	17871.4	16718.3	14317.6	4060.07		18360.4	12758.3	10002.1	8191.3	14809.5						1000-1125	1250	-3622 to 6122	No	ns	>0.9999
		375-500	3638.82	12705.5	4350.17	15866.4	14889.1	15054.5	3184.03		16084	10930	10039.9	8668.11	11277.6						1125-1250	1035	-3837 to 5907	No	ns	>0.9999
		500-625	3223.91	14468.7	3880.83	15710.7	14448.7	15881.8	3674.04		13814.9	10000.8	10662.2	7671.3	10158.5						1250-1375	1573	-3300 to 6445	No	ns	0.9986
		625-750	2856.91	14100	4610.51	12282.8	12648.6	14826.5	2373.86		11847.9	11033.5	10674.3	8093.41	9664.63						1375-1500	1502	-3370 to 6374	No	ns	0.9992
		750-875	3936.53	13163.8	4911.57	11282.9	10335.9	13240.7	2797.34		10248.5	11197.7	11217.5	8098.39	8060.41						1500-1625	1664	-3208 to 6537	No	ns	0.9973
		875-1000	3150.62	11265.5	5382.16	10314.5	9387.83	12053.2	2590.44		8406.32	10882.9	10765.5	7884.27	7733.99						1625-1750	1570	-3302 to 6442	No	ns	0.9986
		1000-1125	2914.77	11539	5265.36	9018.9	8275.28	10213	3225.27		6853.58	11138.7	10298.2	8350.75	7204.81						1750-1875	1546	-3326 to 6418	No	ns	0.9989
		1125-1250	3058.74	10520	4235.57	8135.27	7137.63	7953.55	2575.71		4653.2	11010.5	10821.4	7642.39	6574.98						1875-2000	1233	-3639 to 6106	No	ns	>0.9999
		1250-1375	2269.53	10592.8	3545.49	7816.32	7191.92	6013.11	2018.88		4504.57	10648.8	9888.98	7324.67	6033.15
		1375-1500	2335.63	9872.66	2477.83	6555.38	7015.59	4834.61	1086.13		3595.43	10231.4	8897.12	7171.96	5250.3					WT (Allograft) vs WT (WT Control) - 72 Weeks	Source of Variation	% of total variation	P value	P value summary	Significant?
		1500-1625	1722.79	8899.24	1498.06	4870.76	7612.69	4249.4	874.762		2951.11	10220	8628.9	7727.84	5197.37						Interaction	1.099	0.9996	ns	No
		1625-1750	2217.07	8034.16	838.158	4126.61	6457.67	3635.07	614.087		1985.2	9776.69	8493.6	7756.47	4384.15						Distance	31.54	<0.0001	****	Yes
		1750-1875	1754.28	7375.19	719.166	3435.69	5538.1	2714.84	331.793		1493.37	10481.8	8552.4	8512.44	4113.33						Treatment	4.355	0.0009	***	Yes
		1875-2000	1364.68	5169.63	389.4	2532.73	5197.31	1479.82	134.562		1230.44	9806.44	6327.71	7822.35	3975.55
																					ANOVA table	SS (Type III)	DF	MS	F (DFn, DFd)	P value
																					Interaction	44275878	15	2951725	F (15, 160) = 0.1932	P=0.9996
																					Distance	1270796903	15	84719794	F (15, 160) = 5.547	P<0.0001
																					Treatment	175480058	1	175480058	F (1, 160) = 11.49	P=0.0009
																					Residual	2443896540	160	15274353
																					Šídák's multiple comparisons test	Mean Diff.	95.00% CI of diff.	Below threshold?	Summary	Adjusted P Value
																					0-125	3354	-3495 to 10203	No	ns	0.918
																					125-250	438.7	-6411 to 7288	No	ns	>0.9999
																					250-375	1557	-5292 to 8406	No	ns	>0.9999
																					375-500	1444	-5405 to 8294	No	ns	>0.9999
																					500-625	277.5	-6572 to 7127	No	ns	>0.9999
																					625-750	1163	-5686 to 8012	No	ns	>0.9999
																					750-875	1240	-5609 to 8090	No	ns	>0.9999
																					875-1000	1400	-5450 to 8249	No	ns	>0.9999
																					1000-1125	1562	-5287 to 8411	No	ns	>0.9999
																					1125-1250	1910	-4940 to 8759	No	ns	0.9998
																					1250-1375	2045	-4805 to 8894	No	ns	0.9994
																					1375-1500	2147	-4703 to 8996	No	ns	0.999
																					1500-1625	2698	-4151 to 9548	No	ns	0.9876
																					1625-1750	2776	-4073 to 9625	No	ns	0.9837
																					1750-1875	3507	-3343 to 10356	No	ns	0.8871
																					1875-2000	3508	-3341 to 10358	No	ns	0.8866
