# Supplementary material for: Young glial progenitor cells competitively replace aged and diseased human glia in the adult chimeric mouse brain
Source: Nat Biotechnol. 2023 Jul 17;42(5):719–30. doi: 10.1038/s41587-023-01798-5 (PMC11098747; doi:10.1038/s41587-023-01798-5)
Supplement: Supplementary file 17 — Statistical source data. [file 41587_2023_1798_MOESM17_ESM.xlsx]

## Sheet: Extended_Data_Fig_4_F
		% of total WT cells in the striatum							Two-Way ANOVA - Alpha 0.05
	Age (Weeks)	mCherry+							mCherry+ vs Untagged+	Source of Variation	% of total variation	P value	P value summary
	54	53.47	67	24.53	23.05	82.87	89.58			Interaction	1.312	0.576	ns
	72	64.9	50.24	54.66	65.54	83.03	52.62			Time	0	>0.9999	ns
	Age (Weeks)	Untagged+								Genotype	17.54	0.0507	ns
	54	46.53	33	75.47	76.95	17.13	10.42
	72	35.1	49.76	45.34	34.46	16.97	47.38			ANOVA table	SS	DF	MS	F (DFn, DFd)	P value
										Interaction	154.9	1	154.9	F (1, 20) = 0.3233	P=0.5760
										Time	0	1	0	F (1, 20) = 0.000	P>0.9999
										Genotype	2072	1	2072	F (1, 20) = 4.322	P=0.0507
										Residual	9586	20	479.3
										Šídák's multiple comparisons test	Mean Diff.	95.00% CI of diff.	Below threshold?	Summary	Adjusted P Value
										54 Weeks	13.5	-17.05 to 44.05	No	ns	0.5075
										72 Weeks	23.66	-6.888 to 54.21	No	ns	0.146
