# Supplementary material for: Young glial progenitor cells competitively replace aged and diseased human glia in the adult chimeric mouse brain
Source: Nat Biotechnol. 2023 Jul 17;42(5):719–30. doi: 10.1038/s41587-023-01798-5 (PMC11098747; doi:10.1038/s41587-023-01798-5)
Supplement: Supplementary file 18 — Statistical source data. [file 41587_2023_1798_MOESM18_ESM.xlsx]

## Sheet: Extended Data Figure 5
HD/G20 only	G20/G19-HD/G20	G20/G19-WT/G19	WT/G19 only
6838	3434	5637	5158
4579	1461	5030	2983
8363	3431	5312	5727
