# Supplementary material for: Young glial progenitor cells competitively replace aged and diseased human glia in the adult chimeric mouse brain
Source: Nat Biotechnol. 2023 Jul 17;42(5):719–30. doi: 10.1038/s41587-023-01798-5 (PMC11098747; doi:10.1038/s41587-023-01798-5)
Supplement: Supplementary file 19 — Statistical source data. [file 41587_2023_1798_MOESM19_ESM.xlsx]

## Sheet: Extended_Data_Fig_6_C
	TUNEL+ (% of total cell population)											ANOVA summary
	Aged WT (Isograft)					Aged WT (Aged Control)						F	20.97
	2.05	3.05	2.8	3.21	3.51	2.75	0.48	1.98	0.53	0.69		P value	<0,0001
	Young WT (Isograft)					Young WT (Young Control)						P value summary	****
	0.31	0.37	0.41	0.48	0.37	0.53	0.26	0.15	0.48	0.34		Significant diff. among means (P < 0.05)?	Yes
												R squared	0.7972
												ANOVA table	SS	DF	MS	F (DFn, DFd)	P value
												Treatment (between columns)	21.76	3	7.254	F (3, 16) = 20,97	P<0,0001
												Residual (within columns)	5.535	16	0.3459
												Total	27.3	19
												Normality of Residuals
												Test name	Statistics	P value	Passed normality test (alpha=0,05)?
												Anderson-Darling (A2*)	0.7202	0.0505	Yes
												D'Agostino-Pearson omnibus (K2)	4.742	0.0934	Yes
												Shapiro-Wilk (W)	0.9146	0.0781	Yes
												Kolmogorov-Smirnov (distance)	0.1708	0.1	Yes
												Šídák's multiple comparisons test	Mean Diff,	95,00% CI of diff,	Below threshold?	Summary	Adjusted P Value
												Aged WT (Isograft) vs. Aged WT (Aged Control)	-1.638	-2,629 to -0,6468	Yes	**	0.0013
												Young WT (Isograft) vs. Young WT (Young Control)	-0.036	-1,027 to 0,9552	No	ns	0.9996
												Aged WT (Isograft) vs. Young WT (Isograft)	2.536	1,545 to 3,527	Yes	****	<0,0001
